# Supplementary material for: Mitochondrial state determines functionally divergent stem cell population in planaria
Source: Stem Cell Reports. 2021 Apr 15;16(5):1302–16. doi: 10.1016/j.stemcr.2021.03.022 (PMC8185449; doi:10.1016/j.stemcr.2021.03.022)
Supplement: Table S1. X1_MTG low vs high [file mmc2.xlsx]

## Sheet: All_Genes_Sorted
XLOC_Id	Gene_Id	TranscriptId	Dresden_V6	Dresden_V4	Swissprot_blastx	Description	Swissprot_blastp	Description	Uniref_blastx	Description	Uniref_blastp	Description	Uniprot_blastp	Accesion_id	Description	Progenitor_Id	Neoblast_specialization	Description	GPCR_Id	Description	WoundResponseId	Description	CellType-Specificity	Description	X1_MTG_High	X1_MTG_Low	FoldChange(X1_MTGLow/X1_MTGHigh)	Log2(FC)	pvalue	adjusted_Pvalue	FPKM Filter	Significance
XLOC_002805	SMESG000004626.1	SMEST004626001.1	dd_Smed_v6_13872_0_1	dd_Smed_v4_13872_0_1	-	-	-	-	-	-	-	-	-	-	-	-	-	-	-	-	-	-	dd_smedV4_13872_0_1	Cell-type-specificity: Parapharyngeal SimilarTo: uc001zbg.2 Description: gamma-aminobutyric acid (GABA) A receptor, gamma 3 (GABRG3)	0	1.50387	0	inf	0.0005	0.0284049	Pass	yes
XLOC_008385	SMESG000021373.1	SMEST021373001.1	-	-	RBBP4_XENTR	Histone-binding protein RBBP4	RBBP4_CHICK	Histone-binding protein RBBP4	UniRef90_I1ZIK2	Retinoblastoma binding protein-1 n=1	UniRef90_I1ZIK2	Retinoblastoma binding protein-1 n=1	tr|I1ZIK2|I1ZIK2_SCHMD	I1ZIK2	Retinoblastoma binding protein-1	-	-	-	-	-	-	-	-	-	0	1.52892	0	inf	5e-05	0.003882	Pass	yes
XLOC_027347	SMESG000071890.1	SMEST071890001.1	dd_Smed_v6_27732_0_3	-	PO21_NASVI	Retrovirus-related Pol polyprotein from type-1 retrotransposable element R2	-	-	UniRef90_Q7YXU7	ORF2 (Fragment) n=1	UniRef90_Q7YXU7	ORF2 (Fragment) n=1	tr|Q7YXU7|Q7YXU7_DUGTI	Q7YXU7	ORF2 (Fragment)	-	-	-	-	-	-	-	-	-	0.605064	13.4456	22.2218	4.4739	5e-05	0.003882	Pass	yes
XLOC_023014	SMESG000060017.1	SMEST060017001.1	-	-	-	-	-	-	UniRef90_K7HQC3	Uncharacterized protein n=4	-	-	-	-	-	-	-	-	-	-	-	-	-	-	2.68903	6.92918	2.57683	1.3656	0.0007	0.0359128	Pass	yes
XLOC_025081	SMESG000065672.1	SMEST065672004.1	-	-	-	-	-	-	-	-	-	-	-	-	-	-	-	-	-	-	-	-	dd_smedV4_10718_0_1	Cell-type-specificity: Muscle SimilarTo: uc004chz.3 Description: notch 1 (NOTCH1)	2.06819	5.28455	2.55516	1.35341	0.00095	0.0459075	Pass	yes
XLOC_020995	SMESG000053584.1	SMEST053584001.1	-	-	-	-	-	-	-	-	-	-	-	-	-	-	-	-	-	-	-	-	-	-	0.791675	1.82985	2.31137	1.20875	0.0001	0.00718889	Pass	yes
XLOC_005710	SMESG000014359.1	SMEST014359001.1	dd_Smed_v6_7178_0_1	dd_Smed_v4_7178_0_1	ULK4_PONAB	Serine/threonine-protein kinase ULK4	ULK4_PONAB	Serine/threonine-protein kinase ULK4	UniRef90_F6YIH9	Uncharacterized protein n=3	UniRef90_F6YIH9	Uncharacterized protein n=3	tr|B4E2M4|B4E2M4_HUMAN	B4E2M4	cDNA FLJ56804, weakly similar to Serine/threonine-protein kinase 36 (EC 2.7.11.1)	-	-	-	-	-	-	-	-	-	2.66257	4.63211	1.73971	0.79885	0.0007	0.0359128	Pass	yes
XLOC_014933	SMESG000037556.1	SMEST037556001.1	dd_Smed_v6_6263_0_1	dd_Smed_v4_6263_0_1	LMO3_RAT	LIM domain only protein 3	LMO3_RAT	LIM domain only protein 3	UniRef90_P91608	Dttg protein n=2	UniRef90_P91608	Dttg protein n=2	tr|P91608|P91608_DROSP	P91608	Dttg protein	-	-	-	-	-	-	-	dd_smedV4_6263_0_1	Cell-type-specificity: Gut SimilarTo: uc003bbw.4 Description: N-acetylgalactosaminidase, alpha- (NAGA)	129.882	225.658	1.73741	0.796936	0.0001	0.00718889	Pass	yes
XLOC_025482	SMESG000066384.1	SMEST066384001.1	dd_Smed_v6_8720_0_1	dd_Smed_v4_8720_0_1	ZN341_HUMAN	Zinc finger protein 341	ZN341_HUMAN	Zinc finger protein 341	UniRef90_H9CXV1	ZFP-1 n=1	UniRef90_H9CXV1	ZFP-1 n=1	tr|H9CXV1|H9CXV1_SCHMD	H9CXV1	ZFP-1	Schmidtea mediterranea ZFP-1 mRNA, complete cds	Smed-zfp-1	Category: neoblast -regulator SimilarTo: NP_001166126 zinc finger protein 701 isoform 1 [Homo sapiens]	-	-	-	-	dd_smedV4_8720_0_1	Cell-type-specificity: Epidermal progenitors (late) SimilarTo: uc001gvv.3 Description: calcium channel, voltage-dependent, L type, alpha 1S subunit (CACNA1S)	86.7218	148.753	1.71529	0.778452	0.0003	0.018584	Pass	yes
XLOC_005537	SMESG000014489.1	SMEST014489001.1	dd_Smed_v6_3457_0_2	dd_Smed_v4_3457_0_2	PLOD3_RAT	Procollagen-lysine,2-oxoglutarate 5-dioxygenase 3	PLOD3_RAT	Procollagen-lysine,2-oxoglutarate 5-dioxygenase 3	UniRef90_C1L3V5	Procollagen-lysine, 2-oxoglutarate 5-dioxygenase 3 n=1	UniRef90_C1L3V5	Procollagen-lysine, 2-oxoglutarate 5-dioxygenase 3 n=1	tr|Q7ZY90|Q7ZY90_XENLA	Q7ZY90	Plod-prov protein	-	-	-	-	-	-	-	dd_smedV4_3457_0_1	Cell-type-specificity: Gut SimilarTo: uc003ist.3 Description: aminoadipate aminotransferase (AADAT)	32.6427	19.3049	0.5914	-0.757793	0.00035	0.0213408	Pass	yes
XLOC_011038	SMESG000041500.1	SMEST041500001.1	dd_Smed_v6_12472_0_1	dd_Smed_v4_12472_0_1	JAG1B_DANRE	Protein jagged-1b	JAG1B_DANRE	Protein jagged-1b	UniRef90_G4V5U5	Putative macroglobulin/complement n=2	UniRef90_G4V5U5	Putative macroglobulin/complement n=2	tr|A1A3Y7|A1A3Y7_DANRE	A1A3Y7	Delta-like protein	-	-	-	-	-	dd_smedV4_12472_0_1	Wound-response-genes-reddien-category: Sustained SimilarTo: uc001zng.2 Description: delta-like 4 (Drosophila) (DLL4)	-	-	15.61	9.15263	0.586331	-0.770212	0.0005	0.0284049	Pass	yes
XLOC_005446	SMESG000011386.1	SMEST011386001.1	dd_Smed_v6_810_0_1	dd_Smed_v4_810_0_1	FLNB_MOUSE	Filamin-B	FLNB_MOUSE	Filamin-B	UniRef90_UPI0001A61ACA	filamin n=1	UniRef90_UPI0001A61ACA	filamin n=1	tr|E9QI62|E9QI62_DANRE	E9QI62	Uncharacterized protein	-	-	-	-	-	-	-	dd_smedV4_810_0_1	Cell-type-specificity: Epidermal lineage (early + late) SimilarTo: uc010wnn.1 Description: dynein, light chain, LC8-type 2 (DYNLL2)	3.9048	2.22656	0.570211	-0.810432	0.0009	0.0440395	Pass	yes
XLOC_016776	SMESG000051236.1	SMEST051236002.1	dd_Smed_v6_9283_0_1	dd_Smed_v4_9283_0_1	PC11X_PIG	Protocadherin-11 X-linked	PC11X_PIG	Protocadherin-11 X-linked	UniRef90_E7F376	Uncharacterized protein n=2	UniRef90_E7F376	Uncharacterized protein n=2	tr|E7F376|E7F376_DANRE	E7F376	Uncharacterized protein	-	-	-	-	-	-	-	dd_smedV4_9283_0_1	Cell-type-specificity: Epidermal progenitors (late) SimilarTo: NA Description: NA	10.4105	5.83768	0.560749	-0.834572	0.00045	0.0262035	Pass	yes
XLOC_013941	SMESG000034758.1	SMEST034758001.1	dd_Smed_v6_1748_0_1	dd_Smed_v4_1748_0_1	FBN2_HUMAN	Fibrillin-2	FBN2_HUMAN	Fibrillin-2	UniRef90_Q2PPJ1	Fibrillin (Fragment) n=1	UniRef90_Q2PPJ1	Fibrillin (Fragment) n=1	tr|Q2PPJ1|Q2PPJ1_XENLA	Q2PPJ1	Fibrillin (Fragment)	-	-	-	-	-	-	-	dd_smedV4_1748_0_1	Cell-type-specificity: Gut SimilarTo: uc003uwp.3 Description: NA	3.89655	2.15902	0.554085	-0.851821	0.00095	0.0459075	Pass	yes
XLOC_005772	SMESG000014734.1	SMEST014734006.1	dd_Smed_v6_1721_0_3	dd_Smed_v4_1721_0_3	AT2B3_HUMAN	Plasma membrane calcium-transporting ATPase 3	AT2B3_HUMAN	Plasma membrane calcium-transporting ATPase 3	UniRef90_G4VID8	Putative plasma membrane calcium-transporting atpase n=1	UniRef90_G4VID8	Putative plasma membrane calcium-transporting atpase n=1	tr|Q59DP9|Q59DP9_DROME	Q59DP9	Plasma membrane calcium ATPase, isoform J	-	-	-	-	-	-	-	dd_smedV4_1721_0_1	Cell-type-specificity: Gut SimilarTo: uc011bwj.2 Description: prosaposin-like 1 (gene/pseudogene) (PSAPL1)	6.38201	3.42729	0.537024	-0.896943	0.00015	0.0105235	Pass	yes
XLOC_013946	SMESG000034805.1	SMEST034805002.1	-	-	RCN2_RAT	Reticulocalbin-2	RCN2_RAT	Reticulocalbin-2	UniRef90_E5G9H8	Reticulocalbin-1 n=1	UniRef90_E5G9H8	Reticulocalbin-1 n=1	tr|E5G9H8|E5G9H8_SCHMD	E5G9H8	Reticulocalbin-1	-	-	-	-	-	-	-	-	-	52.053	27.2951	0.524371	-0.931339	5e-05	0.003882	Pass	yes
XLOC_009218	SMESG000022746.1	SMEST022746002.1	dd_Smed_v6_5615_0_1	dd_Smed_v4_5615_0_1	VGFR3_DANRE	Vascular endothelial growth factor receptor 3	VGFR3_DANRE	Vascular endothelial growth factor receptor 3	UniRef90_Q5MD89	Vascular endothelial growth factor receptor 3 n=3	UniRef90_Q5MD89	Vascular endothelial growth factor receptor 3 n=3	tr|F1REM2|F1REM2_DANRE	F1REM2	Vascular endothelial growth factor receptor 3	-	-	-	-	-	-	-	dd_smedV4_5615_0_1	Cell-type-specificity: Gut SimilarTo: uc001cik.2 Description: solute carrier family 2 (facilitated glucose transporter), member 1 (SLC2A1)	6.41106	3.2577	0.508137	-0.976709	0.00025	0.0160856	Pass	yes
XLOC_000516	SMESG000026649.1	SMEST026649001.1	dd_Smed_v6_649_0_1	dd_Smed_v4_649_0_1	CO1A2_MOUSE	Collagen alpha-2(I) chain	CO1A2_RAT	Collagen alpha-2(I) chain	UniRef90_G4VFE0	Putative collagen alpha-1(V) chain n=2	UniRef90_G4VFE0	Putative collagen alpha-1(V) chain n=2	tr|F7DXC8|F7DXC8_XENTR	F7DXC8	Uncharacterized protein (Fragment)	-	-	-	-	-	-	-	dd_smedV4_649_0_1	Cell-type-specificity: Epidermis II SimilarTo: NA Description: NA	3.91868	1.97854	0.5049	-0.985932	0.0001	0.00718889	Pass	yes
XLOC_021227	SMESG000054821.1	SMEST054821002.1	dd_Smed_v6_2265_0_1	dd_Smed_v4_2265_0_1	-	-	-	-	UniRef90_UPI0001A626DF	hypothetical protein, partial n=1	UniRef90_G4VFN8	Putative thrombospondin (Fragment) n=1	tr|B4MBM5|B4MBM5_DROVI	B4MBM5	GJ14480	-	-	-	-	-	-	-	dd_smedV4_2265_0_1	Cell-type-specificity: Gut SimilarTo: NA Description: NA	6.75324	3.37729	0.500099	-0.999714	0.0002	0.0137822	Pass	yes
XLOC_026584	SMESG000073851.1	SMEST073851002.1	dd_Smed_v6_2646_0_1	dd_Smed_v4_2646_0_1	PHM_CAEEL	Probable peptidylglycine alpha-hydroxylating monooxygenase Y71G12B.4	PHM_CAEEL	Probable peptidylglycine alpha-hydroxylating monooxygenase Y71G12B.4	UniRef90_Q4W7B5	Peptidylglycine a-hydroxylating monooxygenase n=1	UniRef90_Q4W7B5	Peptidylglycine a-hydroxylating monooxygenase n=1	tr|Q4W7B5|Q4W7B5_DUGJA	Q4W7B5	Peptidylglycine a-hydroxylating monooxygenase	-	-	-	-	-	-	-	dd_smedV4_2646_0_1	Cell-type-specificity: Muscle SimilarTo: uc001mpu.3 Description: neuron navigator 2 (NAV2)	15.3864	7.4559	0.484577	-1.0452	0.00065	0.0344086	Pass	yes
XLOC_021275	SMESG000055070.1	SMEST055070167.1	dd_Smed_v6_97518_0_1	-	PGBM_HUMAN	Basement membrane-specific heparan sulfate proteoglycan core protein	PGBM_HUMAN	Basement membrane-specific heparan sulfate proteoglycan core protein	UniRef90_G4VE01	Putative uncharacterized protein n=1	UniRef90_UPI0001A65330	hypothetical protein n=3	tr|F7CCA0|F7CCA0_XENTR	F7CCA0	Uncharacterized protein (Fragment)	-	-	-	-	-	-	-	dd_smedV4_6915_0_1	Cell-type-specificity: Muscle SimilarTo: uc001bfj.3 Description: heparan sulfate proteoglycan 2 (HSPG2)	4.06692	1.90219	0.467723	-1.09628	5e-05	0.003882	Pass	yes
XLOC_021432	SMESG000055380.1	SMEST055380006.1	dd_Smed_v6_5144_0_1	dd_Smed_v4_5144_0_1	K132L_HUMAN	UPF0577 protein KIAA1324-like	K132L_HUMAN	UPF0577 protein KIAA1324-like	UniRef90_A3KPM7	Novel protein n=3	UniRef90_A3KPM7	Novel protein n=3	tr|E3WE02|E3WE02_XENLA	E3WE02	Estrogen-induced gene 121-like protein	-	-	-	-	-	-	-	-	-	2.5572	1.18055	0.461657	-1.11511	0.001	0.0473415	Pass	yes
XLOC_009193	SMESG000023118.1	SMEST023118002.1	dd_Smed_v6_12873_0_1	dd_Smed_v4_12873_0_1	NKX61_MESAU	Homeobox protein Nkx-6.1	NKX61_RAT	Homeobox protein Nkx-6.1	UniRef90_Q9YHC2	Homeodomain protein (Fragment) n=1	UniRef90_Q9YHC2	Homeodomain protein (Fragment) n=1	tr|B3M3F5|B3M3F5_DROAN	B3M3F5	GF25192	-	-	-	-	-	-	-	-	-	8.28059	3.78052	0.456552	-1.13115	0.00055	0.0297921	Pass	yes
XLOC_025158	SMESG000065612.1	SMEST065612001.1	dd_Smed_v6_2092_0_1	dd_Smed_v4_2092_0_1	ETS2_LYTVA	Protein C-ets-2	ETS2_LYTVA	Protein C-ets-2	UniRef90_Q91744	XE1-a protein (Fragment) n=1	UniRef90_Q91744	XE1-a protein (Fragment) n=1	tr|A9UL17|A9UL17_HUMAN	A9UL17	Ets-1 p27	-	-	-	-	-	-	-	dd_smedV4_2092_0_1	Cell-type-specificity: Epidermis II SimilarTo: uc003xza.3 Description: transient receptor potential cation channel, subfamily A, member 1 (TRPA1)	3.49041	1.51354	0.433628	-1.20547	0.0006	0.0322009	Pass	yes
XLOC_029605	SMESG000081227.1	SMEST081227004.1	-	-	CROCC_HUMAN	Rootletin	CROCC_HUMAN	Rootletin	UniRef90_UPI0001A6450D	Rootletin (Ciliary rootlet coiled-coil protein) n=1	UniRef90_UPI0001A6450D	Rootletin (Ciliary rootlet coiled-coil protein) n=1	sp|Q5TZA2|CROCC_HUMAN	Q5TZA2	Rootletin	-	-	-	-	-	-	-	dd_smedV4_6573_0_1	Cell-type-specificity: Gut SimilarTo: uc001ymd.2 Description: TNF receptor-associated factor 3 (TRAF3)	3.71899	1.52215	0.409291	-1.2888	5e-05	0.003882	Pass	yes
XLOC_009718	SMESG000021729.1	SMEST021729001.1	dd_Smed_v6_2197_0_1	dd_Smed_v4_2197_0_1	CO4A1_DROME	Collagen alpha-1(IV) chain	CO4A1_DROME	Collagen alpha-1(IV) chain	UniRef90_B3N4E4	GG25042 n=1	UniRef90_G4V8A7	Putative collagen alpha-1(V) chain n=1	tr|B4LTV2|B4LTV2_DROVI	B4LTV2	GJ17223	-	-	-	-	-	-	-	dd_smedV4_2197_0_1	Cell-type-specificity: Neural (both ciliated and non-ciliated) SimilarTo: uc010qsr.2 Description: potassium channel, subfamily K, member 18 (KCNK18)	1.30329	0.515657	0.395658	-1.33767	0.00075	0.0374871	Pass	yes
XLOC_017167	SMESG000043809.1	SMEST043809018.1	-	-	DYST_HUMAN	Dystonin	DYST_HUMAN	Dystonin	UniRef90_UPI0003D0C404	PREDICTED: microtubule-actin cross-linking factor 1 isoform X9 n=1	UniRef90_UPI0003D0E85E	PREDICTED: microtubule-actin cross-linking factor 1 isoform X13 n=7	tr|B1ARU1|B1ARU1_MOUSE	B1ARU1	Microtubule-actin cross-linking factor 1	-	-	-	-	-	-	-	dd_smedV4_1205_0_1	Cell-type-specificity: Epidermis II SimilarTo: uc003pcy.4 Description: dystonin (DST)eA	1.20093	0.471456	0.392576	-1.34896	5e-05	0.003882	Pass	yes
XLOC_024849	SMESG000068772.1	SMEST068772001.1	dd_Smed_v6_17332_0_1	dd_Smed_v4_17332_0_1	HES5_RAT	Transcription factor HES-5	HES5_RAT	Transcription factor HES-5	UniRef90_U5YR73	Hesl-2 protein (Fragment) n=1	UniRef90_U5YR73	Hesl-2 protein (Fragment) n=1	tr|Q53U31|Q53U31_XENLA	Q53U31	Enhancer of split related protein 1b	-	-	-	-	-	-	-	-	-	16.9065	6.54464	0.387108	-1.36919	0.00065	0.0344086	Pass	yes
XLOC_006782	SMESG000016953.1	SMEST016953001.1	-	-	-	-	-	-	-	-	-	-	-	-	-	-	-	-	-	-	-	-	-	-	54.4766	20.9359	0.38431	-1.37966	5e-05	0.003882	Pass	yes
XLOC_021375	SMESG000055175.1	SMEST055175001.1	dd_Smed_v6_1896_0_1	dd_Smed_v4_1896_0_1	OAT_DROME	Ornithine aminotransferase, mitochondrial	OAT_DROME	Ornithine aminotransferase, mitochondrial	UniRef90_F8W5L3	Solute carrier family 22 member 6 n=2	UniRef90_B4IY34	GH14619 n=3	tr|B4LD16|B4LD16_DROVI	B4LD16	GJ11867	-	-	-	-	-	-	-	dd_smedV4_1896_0_1	Cell-type-specificity: Neoblast SimilarTo: NA Description: NA	4.63858	1.77997	0.383732	-1.38183	0.00045	0.0262035	Pass	yes
XLOC_003617	SMESG000009290.1	SMEST009290001.1	dd_Smed_v6_815_0_1	dd_Smed_v4_815_0_1	-	-	-	-	-	-	-	-	-	-	-	-	-	-	-	-	-	-	-	-	7.53159	2.84066	0.377166	-1.40673	5e-05	0.003882	Pass	yes
XLOC_009438	SMESG000023329.1	SMEST023329001.1	dd_Smed_v6_5053_0_1	dd_Smed_v4_5053_0_1	ESRP1_DANRE	Epithelial splicing regulatory protein 1	ESRP1_RAT	Epithelial splicing regulatory protein 1	UniRef90_A1L1G1	Epithelial splicing regulatory protein 1 n=2	UniRef90_A1L1G1	Epithelial splicing regulatory protein 1 n=2	sp|A1L1G1|ESRP1_DANRE	A1L1G1	Epithelial splicing regulatory protein 1	-	-	-	-	-	-	-	dd_smedV4_5053_0_1	Cell-type-specificity: Neoblast SimilarTo: NA Description: NA	5.52825	2.0733	0.375037	-1.41489	5e-05	0.003882	Pass	yes
XLOC_015478	SMESG000038928.1	SMEST038928001.1	dd_Smed_v6_1070_0_1	dd_Smed_v4_1070_0_1	COA_ACRMI	Collagen alpha chain	CO1A2_RAT	Collagen alpha-2(I) chain	UniRef90_C1L3U0	Collagen alpha-2(V) chain n=2	UniRef90_A1XVT1	Fibrillar collagen n=3	sp|P08123|CO1A2_HUMAN	P08123	Collagen alpha-2(I) chain	-	-	-	-	-	-	-	dd_smedV4_1070_0_1	Cell-type-specificity: Neural (ciliated) SimilarTo: uc002oby.3 Description: nephrosis 1, congenital, Finnish type (nephrin) (NPHS1)	1.76527	0.640973	0.363102	-1.46155	5e-05	0.003882	Pass	yes
XLOC_003048	SMESG000005057.1	SMEST005057001.1	-	-	TRPM2_HUMAN	Transient receptor potential cation channel subfamily M member 2	TRPM2_HUMAN	Transient receptor potential cation channel subfamily M member 2	UniRef90_F6TGR3	Uncharacterized protein (Fragment) n=1	UniRef90_O94759-2	Isoform 2 of Transient receptor potential cation channel subfamily M member 2 n=1	tr|E9PGK7|E9PGK7_HUMAN	E9PGK7	Transient receptor potential cation channel subfamily M member 2	-	-	-	-	-	-	-	-	-	2.57607	0.921323	0.357647	-1.48339	0.00075	0.0374871	Pass	yes
XLOC_000451	SMESG000026861.1	SMEST026861001.1	dd_Smed_v6_1854_0_1	dd_Smed_v4_1854_0_1	-	-	ASCL4_HUMAN	Achaete-scute homolog 4	-	-	UniRef90_A8XA61	Protein CBR-HLH-4 n=2	tr|B4GXZ3|B4GXZ3_DROPE	B4GXZ3	GL20377	-	-	-	-	-	-	-	dd_smedV4_1854_0_1	Cell-type-specificity: Epidermal lineage (early + late) SimilarTo: uc001ohd.2 Description: kinesin light chain 2 (KLC2)	6.20013	2.20306	0.355325	-1.49279	0.00025	0.0160856	Pass	yes
XLOC_028180	SMESG000077870.1	SMEST077870001.1	dd_Smed_v6_5218_0_1	dd_Smed_v4_5218_0_1	CP135_DANRE	Centrosomal protein of 135 kDa	CP135_MOUSE	Centrosomal protein of 135 kDa	UniRef90_UPI0003505C5D	PREDICTED: centrosomal protein of 135 kDa isoform X7 n=1	UniRef90_F6ZBC7	Uncharacterized protein n=4	tr|F6ZBC7|F6ZBC7_XENTR	F6ZBC7	Uncharacterized protein	-	-	-	-	-	-	-	-	-	3.41659	1.20223	0.35188	-1.50684	0.0003	0.018584	Pass	yes
XLOC_029339	SMESG000077236.1	SMEST077236001.1	dd_Smed_v6_3303_0_1	dd_Smed_v4_3303_0_1	NAC3_RAT	Sodium/calcium exchanger 3	NAC3_RAT	Sodium/calcium exchanger 3	UniRef90_G4V5K3	Putative sodium/calcium exchanger n=1	UniRef90_G4V5K3	Putative sodium/calcium exchanger n=1	tr|B2CZC2|B2CZC2_DANRE	B2CZC2	Sodium/calcium exchanger 1 isoform b	-	-	-	-	-	-	-	-	-	3.10992	1.08205	0.347935	-1.52311	5e-05	0.003882	Pass	yes
XLOC_024362	SMESG000063656.1	SMEST063656003.1	dd_Smed_v6_13217_0_1	dd_Smed_v4_13217_0_1	HMCN1_HUMAN	Hemicentin-1	HMCN1_HUMAN	Hemicentin-1	UniRef90_UPI0001A63CC0	hypothetical protein n=1	UniRef90_UPI0001A63CC0	hypothetical protein n=1	tr|E7F004|E7F004_DANRE	E7F004	Uncharacterized protein	-	-	-	-	-	-	-	-	-	1.22059	0.423744	0.347163	-1.52631	0.0008	0.039646	Pass	yes
XLOC_010238	SMESG000025002.1	SMEST025002001.1	dd_Smed_v6_183_0_1	-	-	-	-	-	-	-	-	-	-	-	-	-	-	-	-	-	-	-	dd_smedV4_61_0_1	Cell-type-specificity: Epidermal lineage (early + late) SimilarTo: NA Description: NA	16.1389	5.57366	0.345356	-1.53385	5e-05	0.003882	Pass	yes
XLOC_002003	SMESG000002071.1	SMEST002071002.1	dd_Smed_v6_323_0_1	dd_Smed_v4_323_0_1	TNNI_CHLNI	Troponin I	TNNI4_CAEEL	Troponin I 4	UniRef90_Q5DDC3	SJCHGC00516 protein n=6	UniRef90_Q5DDC3	SJCHGC00516 protein n=6	tr|G0NRF8|G0NRF8_CAEBE	G0NRF8	CBN-TNI-4 protein	-	-	-	-	-	-	-	dd_smedV4_323_0_1	Cell-type-specificity: Gut SimilarTo: NA Description: NA	2.74465	0.919052	0.334852	-1.5784	0.00025	0.0160856	Pass	yes
XLOC_006328	SMESG000013742.1	SMEST013742002.1	dd_Smed_v6_7540_0_1	dd_Smed_v4_7540_0_1	-	-	-	-	UniRef90_G4V9X7	Putative uncharacterized protein n=1	UniRef90_G4V9X7	Putative uncharacterized protein n=1	-	-	-	-	-	-	-	-	-	-	dd_smedV4_16924_0_1	Cell-type-specificity: Neural (both ciliated and non-ciliated) SimilarTo: uc002ckv.3 Description: calcium channel, voltage-dependent, T type, alpha 1H subunit (CACNA1H)	3.19935	1.05728	0.330467	-1.59742	5e-05	0.003882	Pass	yes
XLOC_017937	SMESG000045474.1	SMEST045474001.1	dd_Smed_v6_1060_0_1	dd_Smed_v4_1060_0_1	P5CS_PONAB	Delta-1-pyrroline-5-carboxylate synthase	P5CS_PONAB	Delta-1-pyrroline-5-carboxylate synthase	UniRef90_F6X7L2	Uncharacterized protein n=4	UniRef90_F6X7L2	Uncharacterized protein n=4	tr|Q05AS6|Q05AS6_XENTR	Q05AS6	Putative uncharacterized protein LOC550060	-	-	-	-	-	-	-	dd_smedV4_1060_0_1	Cell-type-specificity: Neoblast SimilarTo: NA Description: NA	8.62945	2.83496	0.328522	-1.60594	5e-05	0.003882	Pass	yes
XLOC_019819	SMESG000058328.1	SMEST058328001.1	dd_Smed_v6_711_0_1	dd_Smed_v4_711_0_1	MYSP_SCHJA	Paramyosin	MYSP_SCHJA	Paramyosin	UniRef90_Q05870	Paramyosin n=5	UniRef90_Q05870	Paramyosin n=5	tr|O96063|O96063_DUGJA	O96063	Myosin heavy chain (Fragment)	-	-	-	-	-	-	-	dd_smedV4_711_0_1	Cell-type-specificity: Gamma neoblasts SimilarTo: uc002veh.1 Description: v-erb-a erythroblastic leukemia viral oncogene homolog 4 (avian) (ERBB4)JM-a/CVT-2	1.85856	0.590419	0.317676	-1.65437	0.00055	0.0297921	Pass	yes
XLOC_015710	SMESG000039865.1	SMEST039865001.1	dd_Smed_v6_4244_0_2	dd_Smed_v4_4244_0_2	KPC1_APLCA	Calcium-dependent protein kinase C	KPC1_APLCA	Calcium-dependent protein kinase C	UniRef90_Q6AZF7	Protein kinase C n=2	UniRef90_Q6AZF7	Protein kinase C n=2	tr|B3MD92|B3MD92_DROAN	B3MD92	Protein kinase C	-	-	-	-	-	-	-	dd_smedV4_4244_0_1	Cell-type-specificity: Epidermal progenitors (late) SimilarTo: NA Description: NA	2.05421	0.631044	0.307195	-1.70277	0.0006	0.0322009	Pass	yes
XLOC_014894	SMESG000037585.1	SMEST037585001.1	dd_Smed_v6_367_0_1	dd_Smed_v4_367_0_1	-	-	-	-	-	-	-	-	-	-	-	-	-	-	-	-	-	-	-	-	6.80694	2.06903	0.303959	-1.71805	0.0004	0.0237673	Pass	yes
XLOC_026015	SMESG000067886.1	SMEST067886001.1	dd_Smed_v6_7614_0_1	dd_Smed_v4_7614_0_1	-	-	-	-	-	-	-	-	-	-	-	-	-	-	-	-	-	-	-	-	2.89564	0.857139	0.29601	-1.75628	0.0001	0.00718889	Pass	yes
XLOC_016117	SMESG000041117.1	SMEST041117001.1	dd_Smed_v6_1378_0_1	dd_Smed_v4_1378_0_1	-	-	-	-	UniRef90_Q86FA1	Clone ZZZ329 mRNA sequence n=2	UniRef90_G4LUN6	Tetraspanin, putative n=1	-	-	-	-	-	-	-	-	-	-	dd_smedV4_1378_0_1	Cell-type-specificity: Gut SimilarTo: NA Description: NA	5.40011	1.58137	0.29284	-1.77181	0.0005	0.0284049	Pass	yes
XLOC_015850	SMESG000039799.1	SMEST039799001.1	dd_Smed_v6_6202_0_1	dd_Smed_v4_6202_0_1	SPTB2_HUMAN	Spectrin beta chain, non-erythrocytic 1	SPTB2_HUMAN	Spectrin beta chain, non-erythrocytic 1	UniRef90_G4VDE6	Putative spectrin beta chain, brain 3 (Spectrin, non-erythroid beta chain 3) (Beta-IV spectrin) n=2	UniRef90_G4VDE6	Putative spectrin beta chain, brain 3 (Spectrin, non-erythroid beta chain 3) (Beta-IV spectrin) n=2	tr|B2ZZ89|B2ZZ89_HUMAN	B2ZZ89	Spectrin beta non-erythrocytic 1	-	-	-	-	-	-	-	dd_smedV4_6202_0_1	Cell-type-specificity: Neoblast SimilarTo: NA Description: NA	2.22795	0.640333	0.287409	-1.79882	5e-05	0.003882	Pass	yes
XLOC_016754	SMESG000051964.1	SMEST051964001.1	dd_Smed_v6_920_0_1	dd_Smed_v4_920_0_1	GATM_MOUSE	Glycine amidinotransferase, mitochondrial	GATM_MOUSE	Glycine amidinotransferase, mitochondrial	UniRef90_Q5DBC6	SJCHGC09313 protein n=1	UniRef90_Q5DBC6	SJCHGC09313 protein n=1	sp|Q9D964|GATM_MOUSE	Q9D964	Glycine amidinotransferase, mitochondrial	Schmidtea mediterranea clone NBE.1.02C mRNA sequence (Agat-1)	-	-	-	-	-	-	dd_smedV4_920_0_1	Cell-type-specificity: Epidermal progenitors (late) SimilarTo: uc001gpd.2 Description: glutamate-ammonia ligase (GLUL)	3.38981	0.95986	0.28316	-1.82031	5e-05	0.003882	Pass	yes
XLOC_009077	SMESG000020480.1	SMEST020480006.1	-	-	KAD5_BOVIN	Adenylate kinase isoenzyme 5	KAD5_BOVIN	Adenylate kinase isoenzyme 5	UniRef90_G4VED6	Putative uncharacterized protein n=2	UniRef90_G4VED6	Putative uncharacterized protein n=2	sp|Q9Y6K8-3|KAD5_HUMAN	Q9Y6K8-3	Isoform 3 of Adenylate kinase isoenzyme 5	-	-	-	-	-	-	-	dd_smedV4_5119_0_1	Cell-type-specificity: Neoblast SimilarTo: NA Description: NA	1.59404	0.449274	0.281846	-1.82702	0.001	0.0473415	Pass	yes
XLOC_011865	SMESG000027936.1	SMEST027936002.1	dd_Smed_v6_13753_0_1	dd_Smed_v4_13753_0_1	RREB1_MOUSE	Ras-responsive element-binding protein 1	RREB1_MOUSE	Ras-responsive element-binding protein 1	UniRef90_G4VAD8	Putative zinc finger protein n=2	UniRef90_G4VAD8	Putative zinc finger protein n=2	sp|Q3UH06-4|RREB1_MOUSE	Q3UH06-4	Isoform 4 of Ras-responsive element-binding protein 1	-	-	-	-	-	-	-	dd_smedV4_13753_0_1	Cell-type-specificity: Neoblast SimilarTo: uc003pdx.3 Description: primase, DNA, polypeptide 2 (58kDa) (PRIM2)	2.40633	0.665626	0.276615	-1.85405	5e-05	0.003882	Pass	yes
XLOC_017632	SMESG000044594.1	SMEST044594001.1	dd_Smed_v6_8138_0_1	dd_Smed_v4_8138_0_1	KCMA1_RABIT	Calcium-activated potassium channel subunit alpha-1	KCMA1_RABIT	Calcium-activated potassium channel subunit alpha-1	UniRef90_UPI00034FA368	PREDICTED: calcium-activated potassium channel subunit alpha-1 isoform X4 n=1	UniRef90_UPI00034FA368	PREDICTED: calcium-activated potassium channel subunit alpha-1 isoform X4 n=1	tr|Q5SVJ5|Q5SVJ5_HUMAN	Q5SVJ5	Potassium large conductance calcium-activated channel, subfamily M, alpha member 1 (Fragment)	-	-	-	-	-	-	-	-	-	2.01408	0.547045	0.27161	-1.88039	5e-05	0.003882	Pass	yes
XLOC_026021	SMESG000067931.1	SMEST067931001.1	dd_Smed_v6_2520_0_1	dd_Smed_v4_2520_0_1	H2B3_TIGCA	Histone H2B.3	H2B4_CAEEL	Probable histone H2B 4	UniRef90_B4IM98	Histone H2B n=1	UniRef90_K7I6T0	Histone H2B n=2	tr|I1ZIK6|I1ZIK6_SCHMD	I1ZIK6	Histone H2B (Fragment)	Schmidtea mediterranea clone PL030007A10F10 histone H2B mRNA, partial cds	-	-	-	-	-	-	-	-	14.0563	3.71943	0.264609	-1.91806	0.0004	0.0237673	Pass	yes
XLOC_022293	SMESG000057599.1	SMEST057599001.1	-	-	MYPH_ECHGR	Myophilin	MYPH_ECHGR	Myophilin	UniRef90_G4LUS0	Calponin homolog, putative n=4	UniRef90_G4LUS0	Calponin homolog, putative n=4	tr|B4J5B9|B4J5B9_DROGR	B4J5B9	GH21621	-	-	-	-	-	-	-	dd_smedV4_635_0_1	Cell-type-specificity: Parapharyngeal SimilarTo: uc004fth.2 Description: neuroligin 4, Y-linked (NLGN4Y)	3.92908	1.02846	0.261756	-1.93371	0.0004	0.0237673	Pass	yes
XLOC_014970	SMESG000037720.1	SMEST037720001.1	dd_Smed_v6_3059_0_1	dd_Smed_v4_3059_0_1	CBPE_LOPAM	Carboxypeptidase E	CBPE_LOPAM	Carboxypeptidase E	UniRef90_C7TYD8	Carboxypeptidase N, polypeptide 1, 50kD n=2	UniRef90_C7TYD8	Carboxypeptidase N, polypeptide 1, 50kD n=2	tr|Q08B06|Q08B06_XENLA	Q08B06	LOC100158368 protein	-	-	-	-	-	-	-	dd_smedV4_3059_0_1	Cell-type-specificity: Epidermal lineage (early + late) SimilarTo: uc003ifj.4 Description: FAT atypical cadherin 4 (FAT4)	2.36481	0.615062	0.260089	-1.94292	0.00025	0.0160856	Pass	yes
XLOC_026721	SMESG000070134.1	SMEST070134001.1	dd_Smed_v6_5242_0_1	dd_Smed_v4_5242_0_1	GLT10_CAEEL	Putative polypeptide N-acetylgalactosaminyltransferase 10	GLT10_CAEEL	Putative polypeptide N-acetylgalactosaminyltransferase 10	UniRef90_H2WHQ0	Uncharacterized protein n=1	UniRef90_H2WHQ0	Uncharacterized protein n=1	tr|G0N6B7|G0N6B7_CAEBE	G0N6B7	CBN-GLY-10 protein	-	-	-	-	-	-	-	-	-	2.72316	0.70414	0.258575	-1.95135	0.00035	0.0213408	Pass	yes
XLOC_024793	SMESG000069732.1	SMEST069732001.1	dd_Smed_v6_3941_0_1	dd_Smed_v4_3941_0_1	PDI2_CAEEL	Protein disulfide-isomerase 2	PDI2_CAEEL	Protein disulfide-isomerase 2	UniRef90_Q17770	Protein disulfide-isomerase 2 n=5	UniRef90_Q17770	Protein disulfide-isomerase 2 n=5	tr|G0M853|G0M853_CAEBE	G0M853	CBN-PDI-2 protein	-	-	-	-	-	-	-	-	-	8.75441	2.17184	0.248085	-2.01109	5e-05	0.003882	Pass	yes
XLOC_028898	SMESG000075933.1	SMEST075933001.1	dd_Smed_v6_6816_0_1	dd_Smed_v4_6816_0_1	MYOF_HUMAN	Myoferlin	DYSF_HUMAN	Dysferlin	UniRef90_T2MIJ7	Dysferlin n=1	UniRef90_T2MIJ7	Dysferlin n=1	sp|O75923-12|DYSF_HUMAN	O75923-12	Isoform 12 of Dysferlin	-	-	-	-	-	-	-	dd_smedV4_6816_0_1	Cell-type-specificity: Parapharyngeal SimilarTo: NA Description: NA	2.20352	0.528926	0.240037	-2.05867	5e-05	0.003882	Pass	yes
XLOC_003093	SMESG000005199.1	SMEST005199001.1	dd_Smed_v6_4267_0_7	dd_Smed_v4_4267_0_7	GRIK2_HUMAN	Glutamate receptor ionotropic, kainate 2	GRIK2_HUMAN	Glutamate receptor ionotropic, kainate 2	UniRef90_G4VQN6	Putative glutamate receptor, kainate n=1	UniRef90_G4VQN6	Putative glutamate receptor, kainate n=1	tr|F8WEZ8|F8WEZ8_HUMAN	F8WEZ8	Glutamate receptor, ionotropic kainate 2	-	-	-	-	-	-	-	dd_smedV4_4267_0_1	Cell-type-specificity: Epidermis I SimilarTo: NA Description: NA	2.87211	0.673793	0.234599	-2.09173	5e-05	0.003882	Pass	yes
XLOC_010338	SMESG000024706.1	SMEST024706001.1	-	-	-	-	-	-	-	-	-	-	-	-	-	-	-	-	-	-	-	-	dd_smedV4_478_0_1	Cell-type-specificity: Epidermal lineage (early + late + mature) SimilarTo: NA Description: NA	30.7602	6.8328	0.222131	-2.17052	5e-05	0.003882	Pass	yes
XLOC_016753	SMESG000051953.1	SMEST051953001.1	dd_Smed_v6_899_0_1	dd_Smed_v4_899_0_1	GATM_BOVIN	Glycine amidinotransferase, mitochondrial	GATM_BOVIN	Glycine amidinotransferase, mitochondrial	UniRef90_Q5DBC6	SJCHGC09313 protein n=1	UniRef90_Q5DBC6	SJCHGC09313 protein n=1	sp|Q9D964|GATM_MOUSE	Q9D964	Glycine amidinotransferase, mitochondrial	-	-	-	-	-	-	-	dd_smedV4_899_0_1	Cell-type-specificity: Parapharyngeal SimilarTo: uc002yzf.1 Description: myxovirus (influenza virus) resistance 2 (mouse) (MX2)	4.29046	0.886818	0.206695	-2.27442	0.0008	0.039646	Pass	yes
XLOC_000230	SMESG000025329.1	SMEST025329001.1	dd_Smed_v6_4222_0_1	dd_Smed_v4_4222_0_1	SY65_APLCA	Synaptotagmin-1	SY65_APLCA	Synaptotagmin-1	UniRef90_Q9U8R6	Djsyt protein n=1	UniRef90_Q9U8R6	Djsyt protein n=1	tr|Q9U8R6|Q9U8R6_DUGJA	Q9U8R6	Djsyt protein	-	-	-	-	-	-	-	dd_smedV4_4222_0_1	Cell-type-specificity: Parapharyngeal SimilarTo: NA Description: NA	1.97029	0.40492	0.205513	-2.2827	0.00055	0.0297921	Pass	yes
XLOC_002996	SMESG000005067.1	SMEST005067002.1	dd_Smed_v6_11004_0_1	dd_Smed_v4_11004_0_1	GRIK2_MOUSE	Glutamate receptor ionotropic, kainate 2	GRIK2_MOUSE	Glutamate receptor ionotropic, kainate 2	UniRef90_Q8MMK2	DjGluR2 (Fragment) n=1	UniRef90_Q8MMK2	DjGluR2 (Fragment) n=1	tr|Q8MMK2|Q8MMK2_DUGJA	Q8MMK2	DjGluR2 (Fragment)	-	-	-	-	-	-	-	dd_smedV4_11004_0_1	Cell-type-specificity: Sigma neoblasts SimilarTo: NA Description: NA	7.41018	1.492	0.201345	-2.31226	5e-05	0.003882	Pass	yes
XLOC_013425	SMESG000033639.1	SMEST033639002.1	dd_Smed_v6_12429_0_1	dd_Smed_v4_12429_0_1	PCDH1_HUMAN	Protocadherin-1	PCDH1_HUMAN	Protocadherin-1	UniRef90_G4VR12	Putative cadherin n=1	UniRef90_G4VR12	Putative cadherin n=1	tr|A4II80|A4II80_XENTR	A4II80	Pcdh1 protein	-	-	-	-	-	-	-	dd_smedV4_12429_0_1	Cell-type-specificity: Gut SimilarTo: NA Description: NA	1.75229	0.35076	0.200172	-2.32069	5e-05	0.003882	Pass	yes
XLOC_011522	SMESG000028784.1	SMEST028784002.1	dd_Smed_v6_3519_0_1	dd_Smed_v4_3519_0_1	DPYL2_CHICK	Dihydropyrimidinase-related protein 2	DPYL2_CHICK	Dihydropyrimidinase-related protein 2	UniRef90_C1L524	Dihydropyrimidinase-like 2 n=2	UniRef90_C1L524	Dihydropyrimidinase-like 2 n=2	tr|Q52PJ7|Q52PJ7_DANRE	Q52PJ7	Collapsin response mediator protein 5.1	-	-	-	-	-	-	-	dd_smedV4_3519_0_1	Cell-type-specificity: Epidermal progenitors (early) SimilarTo: NA Description: NA	3.59072	0.717026	0.199689	-2.32418	5e-05	0.003882	Pass	yes
XLOC_025720	SMESG000067156.1	SMEST067156004.1	dd_Smed_v6_6863_0_4	dd_Smed_v4_6863_0_4	DYN1_MOUSE	Dynamin-1	DYN1_HUMAN	Dynamin-1	UniRef90_C4Q9B4	Dynamin, putative n=2	UniRef90_C4Q9B4	Dynamin, putative n=2	sp|P39053-2|DYN1_MOUSE	P39053-2	Isoform 2 of Dynamin-1	-	-	-	-	-	-	-	dd_smedV4_6863_0_1	Cell-type-specificity: Epidermal lineage (early + late + mature) SimilarTo: NA Description: NA	1.0268	0.204642	0.199301	-2.32698	0.00075	0.0374871	Pass	yes
XLOC_002958	SMESG000005033.1	SMEST005033001.1	dd_Smed_v6_3752_0_1	dd_Smed_v4_3752_0_1	-	-	-	-	-	-	-	-	-	-	-	-	-	-	-	-	-	-	-	-	15.522	3.01892	0.194493	-2.36221	0.0002	0.0137822	Pass	yes
XLOC_025866	SMESG000067492.1	SMEST067492001.1	dd_Smed_v6_348_0_1	dd_Smed_v4_348_0_1	PPIB_SCHMA	Peptidyl-prolyl cis-trans isomerase B	PPIB_CHICK	Peptidyl-prolyl cis-trans isomerase B	UniRef90_UPI0002B42FD5	PREDICTED: peptidyl-prolyl cis-trans isomerase B-like n=1	UniRef90_F7B346	Peptidyl-prolyl cis-trans isomerase n=4	tr|Q28G13|Q28G13_XENTR	Q28G13	Peptidyl-prolyl cis-trans isomerase	-	-	-	-	-	-	-	-	-	130.286	24.9853	0.191773	-2.38253	5e-05	0.003882	Pass	yes
XLOC_004413	SMESG000011630.1	SMEST011630001.1	dd_Smed_v6_3759_0_1	dd_Smed_v4_3759_0_1	F115A_PONAB	Protein FAM115A	F115A_PONAB	Protein FAM115A	UniRef90_F6WVI6	Uncharacterized protein (Fragment) n=2	UniRef90_F6WVI6	Uncharacterized protein (Fragment) n=2	tr|F6WVI6|F6WVI6_XENTR	F6WVI6	Uncharacterized protein (Fragment)	-	-	-	-	-	-	-	-	-	1.22616	0.206874	0.168717	-2.56732	0.00055	0.0297921	Pass	yes
XLOC_010721	SMESG000024212.1	SMEST024212001.1	dd_Smed_v6_9324_0_3	dd_Smed_v4_9324_0_3	PLCB4_HUMAN	1-phosphatidylinositol 4,5-bisphosphate phosphodiesterase beta-4	PLCB4_HUMAN	1-phosphatidylinositol 4,5-bisphosphate phosphodiesterase beta-4	UniRef90_UPI0003501776	PREDICTED: 1-phosphatidylinositol 4,5-bisphosphate phosphodiesterase beta-4 isoform X3 n=1	UniRef90_UPI0003836B76	PREDICTED: 1-phosphatidylinositol 4,5-bisphosphate phosphodiesterase beta-4-like n=1	tr|E2QRH8|E2QRH8_HUMAN	E2QRH8	1-phosphatidylinositol 4,5-bisphosphate phosphodiesterase beta-4	-	-	-	-	-	-	-	-	-	1.04619	0.175042	0.167314	-2.57937	0.0005	0.0284049	Pass	yes
XLOC_010236	SMESG000025000.1	SMEST025000001.1	dd_Smed_v6_363_0_1	dd_Smed_v4_363_0_1	-	-	-	-	-	-	-	-	-	-	-	-	-	-	-	-	-	-	dd_smedV4_363_0_1	Cell-type-specificity: Epidermis I SimilarTo: NA Description: NA	30.187	4.98176	0.16503	-2.5992	5e-05	0.003882	Pass	yes
XLOC_000826	SMESG000003228.1	SMEST003228001.1	dd_Smed_v6_1726_0_1	dd_Smed_v4_1726_0_1	NCASE_DROPS	Neutral ceramidase	NCASE_DROPS	Neutral ceramidase	UniRef90_B4NGW1	GK14135 n=1	UniRef90_B4NGW1	GK14135 n=1	tr|B4NGW1|B4NGW1_DROWI	B4NGW1	GK14135	-	-	-	-	-	-	-	dd_smedV4_1726_0_1	Cell-type-specificity: Neoblast SimilarTo: uc001iyz.1 Description: frizzled family receptor 8 (FZD8)	1.69223	0.2786	0.164635	-2.60266	0.0001	0.00718889	Pass	yes
XLOC_008330	SMESG000018598.1	SMEST018598001.1	dd_Smed_v6_716_0_1	dd_Smed_v4_716_0_1	-	-	-	-	-	-	-	-	-	-	-	-	-	-	-	-	-	-	dd_smedV4_716_0_1	Cell-type-specificity: Neoblast SimilarTo: uc010osr.2 Description: protein kinase N2 (PKN2)	18.2275	2.85753	0.15677	-2.67328	5e-05	0.003882	Pass	yes
XLOC_010237	SMESG000025001.1	SMEST025001001.1	dd_Smed_v6_213_0_1	dd_Smed_v4_213_0_1	-	-	-	-	-	-	-	-	-	-	-	-	-	-	-	-	-	-	dd_smedV4_213_0_1	Cell-type-specificity: Epidermis I SimilarTo: NA Description: NA	52.1856	8.17529	0.156658	-2.67431	5e-05	0.003882	Pass	yes
XLOC_021578	SMESG000055605.1	SMEST055605001.1	dd_Smed_v6_1230_0_1	dd_Smed_v4_1230_0_1	CAB32_DROME	Calbindin-32	CAB32_DROME	Calbindin-32	UniRef90_G4M0U4	Calbindin-32, putative n=4	UniRef90_G4M0U4	Calbindin-32, putative n=4	tr|B3MD84|B3MD84_DROAN	B3MD84	GF11427	-	-	-	-	-	-	-	dd_smedV4_1230_0_1	Cell-type-specificity: Muscle SimilarTo: uc004bsm.4 Description: adenylate kinase 1 (AK1)	7.53396	1.1149	0.147983	-2.75649	5e-05	0.003882	Pass	yes
XLOC_024159	SMESG000062896.1	SMEST062896001.1	dd_Smed_v6_207_0_1	dd_Smed_v4_207_0_1	-	-	-	-	-	-	-	-	-	-	-	-	-	-	-	-	-	-	-	-	27.8761	4.0277	0.144486	-2.791	5e-05	0.003882	Pass	yes
XLOC_010239	SMESG000025004.1	SMEST025004001.1	dd_Smed_v6_11575_0_1	dd_Smed_v4_11575_0_1	-	-	-	-	-	-	-	-	-	-	-	-	-	-	-	-	-	-	dd_smedV4_61_0_1	Cell-type-specificity: Gut SimilarTo: NA Description: NA	27.5565	3.92286	0.142357	-2.81241	5e-05	0.003882	Pass	yes
XLOC_010388	SMESG000025013.1	SMEST025013001.1	-	-	-	-	-	-	-	-	-	-	-	-	-	-	Smed-bruli	Category: nuage SimilarTo: NP_001166119 CUGBP Elav-like family member 3 isoform 2 [Homo sapiens]	-	-	-	-	dd_smedV4_69_0_1	Cell-type-specificity: Muscle SimilarTo: uc001zft.3 Description: NA	27.7217	3.83786	0.138442	-2.85264	0.0001	0.00718889	Pass	yes
XLOC_030450	SMESG000080294.1	SMEST080294001.1	dd_Smed_v6_120_0_1	dd_Smed_v4_120_0_1	-	-	-	-	-	-	-	-	-	-	-	-	-	-	-	-	-	-	-	-	2.23656	0.292295	0.13069	-2.93578	0.0007	0.0359128	Pass	yes
XLOC_009597	SMESG000023194.1	SMEST023194001.1	dd_Smed_v6_5030_0_1	dd_Smed_v4_5030_0_1	CAB32_DROME	Calbindin-32	CAB32_DROME	Calbindin-32	UniRef90_G4VSS5	Putative calbindin-32 n=1	UniRef90_G4VSS5	Putative calbindin-32 n=1	tr|B3MD84|B3MD84_DROAN	B3MD84	GF11427	-	-	-	-	-	-	-	dd_smedV4_5030_0_1	Cell-type-specificity: Gut SimilarTo: uc010rru.2 Description: monoacylglycerol O-acyltransferase 2 (MOGAT2)	9.88757	1.26025	0.127458	-2.97191	5e-05	0.003882	Pass	yes
XLOC_010607	SMESG000023846.1	SMEST023846001.1	dd_Smed_v6_477_0_1	dd_Smed_v4_477_0_1	-	-	-	-	UniRef90_UPI000192700B	PREDICTED: protein PLANT CADMIUM RESISTANCE 3-like n=1	UniRef90_UPI000192700B	PREDICTED: protein PLANT CADMIUM RESISTANCE 3-like n=1	-	-	-	-	-	-	-	-	-	-	dd_smedV4_477_0_1	Cell-type-specificity: Epidermal lineage (early + late + mature) SimilarTo: NA Description: NA	7.46856	0.923824	0.123695	-3.01514	0.00015	0.0105235	Pass	yes
XLOC_008181	SMESG000018141.1	SMEST018141001.1	dd_Smed_v6_8375_0_2	-	-	-	-	-	-	-	-	-	-	-	-	-	-	-	-	-	-	-	dd_smedV4_12635_0_1	Cell-type-specificity: Neoblast SimilarTo: uc001ogj.2 Description: DR1-associated protein 1 (negative cofactor 2 alpha) (DRAP1)	1.90964	0.225169	0.117912	-3.08422	0.0005	0.0284049	Pass	yes
XLOC_009665	SMESG000021627.1	SMEST021627001.1	dd_Smed_v6_1650_0_1	dd_Smed_v4_1650_0_1	TSN7_PONPY	Tetraspanin-7	TSN17_MOUSE	Tetraspanin-17	UniRef90_B4J8Z2	GH20509 n=3	UniRef90_B4J8Z2	GH20509 n=3	tr|B4J8Z2|B4J8Z2_DROGR	B4J8Z2	GH20509	-	-	-	-	-	-	-	dd_smedV4_1650_0_1	Cell-type-specificity: Muscle SimilarTo: NA Description: NA	6.08413	0.706476	0.116118	-3.10634	5e-05	0.003882	Pass	yes
XLOC_010384	SMESG000024991.1	SMEST024991001.1	dd_Smed_v6_69_0_2	dd_Smed_v4_69_0_2	-	-	-	-	-	-	-	-	-	-	-	-	Smed-bruli	Category: nuage SimilarTo: NP_001166119 CUGBP Elav-like family member 3 isoform 2 [Homo sapiens]	-	-	-	-	dd_smedV4_69_0_1	Cell-type-specificity: Neoblast SimilarTo: uc021rmd.1 Description: gamma-glutamylamine cyclotransferase (GGACT)	77.1886	8.72628	0.113051	-3.14495	5e-05	0.003882	Pass	yes
XLOC_013346	SMESG000033740.1	SMEST033740004.1	dd_Smed_v6_6712_0_1	dd_Smed_v4_6712_0_1	-	-	-	-	-	-	-	-	-	-	-	-	-	-	-	-	-	-	dd_smedV4_6712_0_1	Cell-type-specificity: Epidermal progenitors (early) SimilarTo: uc002wub.3 Description: acyl-CoA synthetase short-chain family member 1 (ACSS1)	4.50558	0.447389	0.0992966	-3.33211	5e-05	0.003882	Pass	yes
XLOC_012600	SMESG000029912.1	SMEST029912001.1	dd_Smed_v6_5057_0_1	dd_Smed_v4_5057_0_1	-	-	-	-	UniRef90_G4VH63	Putative surface protein PspC n=4	UniRef90_G4VH63	Putative surface protein PspC n=4	-	-	-	-	-	-	-	-	-	-	dd_smedV4_5057_0_1	Cell-type-specificity: Gamma neoblasts SimilarTo: NA Description: NA	2.2459	0.216623	0.0964526	-3.37404	0.00105	0.0493077	Pass	yes
XLOC_029309	SMESG000077361.1	SMEST077361001.1	dd_Smed_v6_821_0_1	dd_Smed_v4_821_0_1	PDIA5_MOUSE	Protein disulfide-isomerase A5	PDIA5_BOVIN	Protein disulfide-isomerase A5	UniRef90_T2MDU2	Protein disulfide-isomerase A5 n=1	UniRef90_T2MDU2	Protein disulfide-isomerase A5 n=1	tr|B4Q1R9|B4Q1R9_DROYA	B4Q1R9	GE15661	-	-	-	-	-	-	-	dd_smedV4_821_0_1	Cell-type-specificity: Neoblast SimilarTo: uc002bnq.1 Description: Fanconi anemia, complementation group I (FANCI)	28.5562	2.71336	0.0950182	-3.39565	5e-05	0.003882	Pass	yes
XLOC_008157	SMESG000018135.1,SMESG000018137.1		-	-	-	-	-	-	-	-	-	-	-	-	-	-	-	-	-	-	-	-	-	-	8.5207	0.777349	0.0912307	-3.45434	5e-05	0.003882	Pass	yes
XLOC_023369	SMESG000061077.1	SMEST061077001.1	dd_Smed_v6_9714_0_1	dd_Smed_v4_9714_0_1	-	-	-	-	-	-	-	-	-	-	-	-	-	-	-	-	-	-	dd_smedV4_9714_0_1	Cell-type-specificity: Neural (non-ciliated) SimilarTo: uc003uhu.1 Description: piccolo presynaptic cytomatrix protein (PCLO)	2.55153	0.231703	0.0908094	-3.46101	0.0003	0.018584	Pass	yes
XLOC_011417	SMESG000028600.1	SMEST028600001.1	dd_Smed_v6_1155_0_1	dd_Smed_v4_1155_0_1	PLCL_MYTGA	Perlucin-like protein {ECO:0000303|PubMed:21643827}	PLCL_MYTGA	Perlucin-like protein {ECO:0000303|PubMed:21643827}	UniRef90_UPI0002B49FA8	PREDICTED: uncharacterized protein LOC100209117 n=1	UniRef90_UPI0002B49FA8	PREDICTED: uncharacterized protein LOC100209117 n=1	tr|F6YGY8|F6YGY8_XENTR	F6YGY8	Uncharacterized protein	-	-	-	-	-	-	-	-	-	6.24264	0.56273	0.090143	-3.47164	0.00075	0.0374871	Pass	yes
XLOC_006900	SMESG000016994.1	SMEST016994001.1	dd_Smed_v6_1330_0_1	dd_Smed_v4_1330_0_1	SAX_LITCT	Saxiphilin	SAX_LITCT	Saxiphilin	UniRef90_UPI000202772F	PREDICTED: nidogen-2 isoform X6 n=1	UniRef90_UPI000202772F	PREDICTED: nidogen-2 isoform X6 n=1	-	-	-	-	-	-	-	-	-	-	-	-	5.66487	0.505388	0.0892144	-3.48658	5e-05	0.003882	Pass	yes
XLOC_000510	SMESG000026635.1	SMEST026635001.1	dd_Smed_v6_8959_0_1	dd_Smed_v4_8959_0_1	-	-	-	-	-	-	-	-	-	-	-	-	-	-	-	-	-	-	dd_smedV4_8959_0_1	Cell-type-specificity: Muscle SimilarTo: uc003zne.4 Description: ADAMTS-like 1 (ADAMTSL1)	3.40034	0.288794	0.0849309	-3.55757	0.00075	0.0374871	Pass	yes
XLOC_024628	SMESG000068770.1	SMEST068770001.1	dd_Smed_v6_800_0_1	dd_Smed_v4_800_0_1	-	-	-	-	-	-	-	-	-	-	-	-	-	-	-	-	-	-	dd_smedV4_800_0_1	Cell-type-specificity: Neoblast SimilarTo: uc003kgy.1 Description: dihydrofolate reductase (DHFR)	9.89502	0.819899	0.0828598	-3.59318	5e-05	0.003882	Pass	yes
XLOC_014276	SMESG000036363.1	SMEST036363001.1	dd_Smed_v6_210_1_1	dd_Smed_v4_210_1_1	GPRL1_HUMAN	GLIPR1-like protein 1	GPRL1_BOVIN	GLIPR1-like protein 1	UniRef90_F1NBI0	Uncharacterized protein n=1	UniRef90_Q9DAG6	Protein Glipr1l1 n=1	tr|Q9DAG6|Q9DAG6_MOUSE	Q9DAG6	Protein Glipr1l1	-	-	-	-	-	-	-	-	-	23.8936	1.83214	0.0766791	-3.70502	5e-05	0.003882	Pass	yes
XLOC_005319	SMESG000011026.1	SMEST011026002.1	dd_Smed_v6_13789_0_1	dd_Smed_v4_13789_0_1	-	-	-	-	-	-	-	-	-	-	-	-	-	-	-	-	-	-	-	-	2.33436	0.168192	0.0720506	-3.79485	0.0003	0.018584	Pass	yes
XLOC_010387	SMESG000025003.1	SMEST025003001.1	-	-	-	-	-	-	-	-	-	-	-	-	-	-	Smed-bruli	Category: nuage SimilarTo: NP_001166119 CUGBP Elav-like family member 3 isoform 2 [Homo sapiens]	-	-	-	-	dd_smedV4_69_0_1	Cell-type-specificity: Neoblast SimilarTo: uc021rmd.1 Description: gamma-glutamylamine cyclotransferase (GGACT)	56.5581	3.7254	0.0658685	-3.92427	5e-05	0.003882	Pass	yes
XLOC_024090	SMESG000062609.1	SMEST062609001.1	dd_Smed_v6_159_0_1	dd_Smed_v4_159_0_1	VA5_VESFL	Venom allergen 5	PI16_HUMAN	Peptidase inhibitor 16	UniRef90_G4VM60	Venom allergen-like (VAL) 1 protein n=5	UniRef90_G4VM60	Venom allergen-like (VAL) 1 protein n=5	tr|I1ZI85|I1ZI85_SCHMD	I1ZI85	GLI pathogenesis related-1 (Fragment)	-	-	-	-	-	-	-	-	-	10.6791	0.632094	0.0591898	-4.07851	0.0003	0.018584	Pass	yes
XLOC_017032	SMESG000043852.1	SMEST043852001.1	dd_Smed_v6_1483_0_1	dd_Smed_v4_1483_0_1	-	-	-	-	UniRef90_E3CTL3	Neuropeptide-22 n=1	UniRef90_E3CTL3	Neuropeptide-22 n=1	tr|E3CTL3|E3CTL3_SCHMD	E3CTL3	Neuropeptide-22	-	-	-	-	-	-	-	-	-	16.8031	0.990083	0.0589226	-4.08503	0.00035	0.0213408	Pass	yes
XLOC_017586	SMESG000044323.1	SMEST044323001.1	dd_Smed_v6_57_0_1	dd_Smed_v4_57_0_1	WFDC8_HUMAN	WAP four-disulfide core domain protein 8	-	-	UniRef90_I1ZII0	Serine protease inhibitor-1 (Fragment) n=1	-	-	-	-	-	-	-	-	-	-	-	-	-	-	197.26	10.7823	0.0546603	-4.19336	0.0001	0.00718889	Pass	yes
XLOC_009620	SMESG000023246.1	SMEST023246001.1	dd_Smed_v6_918_0_1	dd_Smed_v4_918_0_1	-	-	-	-	-	-	-	-	-	-	-	-	-	-	-	-	-	-	-	-	14.1956	0.76991	0.0542358	-4.20461	0.0004	0.0237673	Pass	yes
XLOC_006526	SMESG000017305.1	SMEST017305001.1	dd_Smed_v6_6859_0_1	dd_Smed_v4_6859_0_1	STNB_DROME	Protein stoned-B	STNB_DROME	Protein stoned-B	UniRef90_G4V612	Stoned-related n=2	UniRef90_Q5BY00	SJCHGC04843 protein (Fragment) n=1	tr|B3MYJ3|B3MYJ3_DROAN	B3MYJ3	GF22155	-	-	-	-	-	-	-	dd_smedV4_6859_0_1	Cell-type-specificity: Epidermal lineage (early + late + mature) SimilarTo: NA Description: NA	1.19301	0.0639039	0.0535653	-4.22256	0.0003	0.018584	Pass	yes
XLOC_016074	SMESG000040823.1	SMEST040823002.1	dd_Smed_v6_91_0_1	dd_Smed_v4_91_0_1	ZAN_PIG	Zonadhesin	ZAN_PIG	Zonadhesin	UniRef90_UPI00035069E1	PREDICTED: LOW QUALITY PROTEIN: uncharacterized protein LOC424904 n=1	UniRef90_UPI00035069E1	PREDICTED: LOW QUALITY PROTEIN: uncharacterized protein LOC424904 n=1	tr|F1QS73|F1QS73_DANRE	F1QS73	Uncharacterized protein (Fragment)	-	-	-	-	-	-	-	dd_smedV4_91_0_1	Cell-type-specificity: Parapharyngeal SimilarTo: uc001gvv.3 Description: calcium channel, voltage-dependent, L type, alpha 1S subunit (CACNA1S)	3.69572	0.191585	0.0518397	-4.2698	5e-05	0.003882	Pass	yes
XLOC_016463	SMESG000051357.1	SMEST051357001.1	-	-	CLAT_PIG	Choline O-acetyltransferase	CLAT_PIG	Choline O-acetyltransferase	UniRef90_D5MS68	Choline acetyltransferase n=2	UniRef90_D5MS68	Choline acetyltransferase n=2	tr|D5MS68|D5MS68_DUGJA	D5MS68	Choline acetyltransferase	H.71.10c H (Schmidtea mediterranea Head) Schmidtea mediterranea cDNA clone H.71.10c, mRNA sequence (Chat)	-	-	-	-	-	-	dd_smedV4_6208_0_1	Cell-type-specificity: Epidermal progenitors (late) SimilarTo: NA Description: NA	6.63157	0.331195	0.0499422	-4.3236	5e-05	0.003882	Pass	yes
XLOC_005519	SMESG000014374.1	SMEST014374002.1	dd_Smed_v6_1970_0_1	dd_Smed_v4_1970_0_1	NCS2_CAEEL	Neuronal calcium sensor 2	NCS2_CAEEL	Neuronal calcium sensor 2	UniRef90_Q5DAR4	SJCHGC01597 protein n=2	UniRef90_Q5DAR4	SJCHGC01597 protein n=2	tr|H2W2Y8|H2W2Y8_CAEJA	H2W2Y8	Uncharacterized protein	-	-	-	-	-	-	-	dd_smedV4_1970_0_1	Cell-type-specificity: Epidermis II SimilarTo: NA Description: NA	5.29092	0.262847	0.0496789	-4.33122	0.00025	0.0160856	Pass	yes
XLOC_014170	SMESG000034316.1	SMEST034316001.1	dd_Smed_v6_328_0_1	dd_Smed_v4_328_0_1	-	-	-	-	-	-	-	-	-	-	-	-	-	-	-	-	-	-	-	-	25.6242	1.26525	0.0493772	-4.34001	0.00025	0.0160856	Pass	yes
XLOC_008313	SMESG000018504.1	SMEST018504003.1	dd_Smed_v6_9977_0_1	dd_Smed_v4_9977_0_1	PK2L1_MOUSE	Polycystic kidney disease 2-like 1 protein	PK2L1_MOUSE	Polycystic kidney disease 2-like 1 protein	UniRef90_T2MDY8	Polycystin-2 n=2	UniRef90_T2MDY8	Polycystin-2 n=2	tr|Q6IVV8|Q6IVV8_DANRE	Q6IVV8	PKD2	-	-	-	-	-	-	-	dd_smedV4_9977_0_1	Cell-type-specificity: Neural (non-ciliated) SimilarTo: uc002ivx.4 Description: NA	7.61497	0.373326	0.0490253	-4.35033	0.0002	0.0137822	Pass	yes
XLOC_002174	SMESG000006029.1	SMEST006029002.1	dd_Smed_v6_2627_0_1	dd_Smed_v4_2627_0_1	P4HA1_CAEEL	Prolyl 4-hydroxylase subunit alpha-1	P4HA1_CAEEL	Prolyl 4-hydroxylase subunit alpha-1	UniRef90_B3P554	GG11919 n=1	UniRef90_B3P554	GG11919 n=1	tr|B4HZU0|B4HZU0_DROSE	B4HZU0	GM12140	-	-	-	-	-	-	-	-	-	6.77869	0.329791	0.0486511	-4.36138	5e-05	0.003882	Pass	yes
XLOC_003540	SMESG000008843.1	SMEST008843001.1	dd_Smed_v6_5849_0_1	dd_Smed_v4_5849_0_1	-	-	-	-	-	-	-	-	-	-	-	-	-	-	-	-	-	-	dd_smedV4_1382_0_1	Cell-type-specificity: Muscle SimilarTo: uc002iva.3 Description: musashi RNA-binding protein 2 (MSI2)	2.66173	0.104679	0.0393274	-4.66832	5e-05	0.003882	Pass	yes
XLOC_002860	SMESG000004485.1	SMEST004485002.1	dd_Smed_v6_1440_0_1	dd_Smed_v4_1440_0_1	-	-	-	-	-	-	-	-	-	-	-	-	-	-	-	-	-	-	dd_smedV4_1440_0_1	Cell-type-specificity: Neural (both ciliated and non-ciliated) SimilarTo: uc021unm.1 Description: fucosyltransferase 6 (alpha (1,3) fucosyltransferase) (FUT6)	11.2678	0.38623	0.0342773	-4.8666	0.0001	0.00718889	Pass	yes
XLOC_030449	SMESG000080290.1	SMEST080290001.1	-	-	-	-	-	-	-	-	-	-	-	-	-	-	-	-	-	-	-	-	-	-	138.925	3.7519	0.0270067	-5.21054	5e-05	0.003882	Pass	yes
XLOC_023560	SMESG000061316.1	SMEST061316001.1	dd_Smed_v6_4135_0_1	dd_Smed_v4_4135_0_1	-	-	-	-	-	-	-	-	-	-	-	-	-	-	-	-	-	-	-	-	3.41013	0.0801994	0.023518	-5.41009	0.00075	0.0374871	Pass	yes
XLOC_016183	SMESG000040790.1	SMEST040790001.1	dd_Smed_v6_238_1_1	dd_Smed_v4_238_1_1	ZAN_RABIT	Zonadhesin	ZAN_PIG	Zonadhesin	UniRef90_UPI00035069E1	PREDICTED: LOW QUALITY PROTEIN: uncharacterized protein LOC424904 n=1	UniRef90_UPI00035069E1	PREDICTED: LOW QUALITY PROTEIN: uncharacterized protein LOC424904 n=1	tr|F1QS73|F1QS73_DANRE	F1QS73	Uncharacterized protein (Fragment)	-	-	-	-	-	-	-	dd_smedV4_238_1_1	Cell-type-specificity: Neural (non-ciliated) SimilarTo: uc004fey.1 Description: cyclic nucleotide gated channel alpha 2 (CNGA2)	23.2447	0.308449	0.0132696	-6.23573	5e-05	0.003882	Pass	yes
XLOC_010654	SMESG000024001.1	SMEST024001001.1	dd_Smed_v6_8425_0_1	dd_Smed_v4_8425_0_1	CELR1_HUMAN	Cadherin EGF LAG seven-pass G-type receptor 1	CELR1_HUMAN	Cadherin EGF LAG seven-pass G-type receptor 1	UniRef90_G4VNK7	Uncharacterized protein n=1	UniRef90_G4VNK7	Uncharacterized protein n=1	tr|Q4KP33|Q4KP33_DANRE	Q4KP33	Flamingo 1a (Fragment)	-	-	-	GCR296	Cluster: Secretin Description: low quality protein: cadherin egf lag seven-pass g-type receptor 1	-	-	dd_smedV4_8425_0_1	Cell-type-specificity: Epidermal progenitors (late) SimilarTo: uc001gvv.3 Description: calcium channel, voltage-dependent, L type, alpha 1S subunit (CACNA1S)	4.90063	0.0509015	0.0103867	-6.58912	0.00015	0.0105235	Pass	yes
XLOC_000669	SMESG000025581.1	SMEST025581001.1	-	-	-	-	-	-	-	-	-	-	-	-	-	-	-	-	-	-	-	-	-	-	1.77964	0	0	negative inf	5e-05	0.003882	Pass	yes
XLOC_000722	SMESG000025891.1	SMEST025891001.1	dd_Smed_v6_9181_0_1	dd_Smed_v4_9181_0_1	-	-	-	-	-	-	-	-	-	-	-	-	-	-	-	-	-	-	-	-	2.66248	0	0	negative inf	5e-05	0.003882	Pass	yes
XLOC_002980	SMESG000005014.1	SMEST005014002.1	dd_Smed_v6_12955_0_1	dd_Smed_v4_12955_0_1	PKD2_BOVIN	Polycystin-2	PKD2_BOVIN	Polycystin-2	UniRef90_T2MDY8	Polycystin-2 n=2	UniRef90_T2MDY8	Polycystin-2 n=2	tr|Q6IVV8|Q6IVV8_DANRE	Q6IVV8	PKD2	-	-	-	-	-	-	-	dd_smedV4_12955_0_1	Cell-type-specificity: Neural (non-ciliated) SimilarTo: NA Description: NA	2.41344	0	0	negative inf	5e-05	0.003882	Pass	yes
XLOC_003026	SMESG000005022.1	SMEST005022001.1	dd_Smed_v6_6034_0_1	dd_Smed_v4_6034_0_1	-	-	-	-	-	-	UniRef90_G4V757	Putative uncharacterized protein n=1	-	-	-	-	-	-	-	-	-	-	dd_smedV4_6034_0_1	Cell-type-specificity: Epidermis II SimilarTo: uc003ibc.2 Description: ankyrin 2, neuronal (ANK2)	1.59454	0	0	negative inf	5e-05	0.003882	Pass	yes
XLOC_003346	SMESG000008813.1,SMESG000008814.1		-	-	-	-	-	-	-	-	-	-	-	-	-	-	-	-	-	-	-	-	-	-	4.38704	0	0	negative inf	5e-05	0.003882	Pass	yes
XLOC_003526	SMESG000008775.1	SMEST008775001.1	-	-	-	-	-	-	-	-	-	-	-	-	-	-	-	-	-	-	-	-	-	-	1.36921	0	0	negative inf	5e-05	0.003882	Pass	yes
XLOC_004329	SMESG000008632.1	SMEST008632001.1	dd_Smed_v6_23416_0_1	dd_Smed_v4_23416_0_1	LR74A_HUMAN	Leucine-rich repeat-containing protein 74A {ECO:0000312|HGNC:HGNC:23346}	LR74A_HUMAN	Leucine-rich repeat-containing protein 74A {ECO:0000312|HGNC:HGNC:23346}	UniRef90_F1QNH6	Uncharacterized protein (Fragment) n=1	UniRef90_F1QNH6	Uncharacterized protein (Fragment) n=1	tr|F1REV4|F1REV4_DANRE	F1REV4	Uncharacterized protein (Fragment)	-	-	-	-	-	-	-	dd_smedV4_23416_0_1	Cell-type-specificity: Neural (non-ciliated) SimilarTo: uc021vhj.1 Description: neurexin 1 (NRXN1)alpha1	2.22563	0	0	negative inf	5e-05	0.003882	Pass	yes
XLOC_004409	SMESG000011618.1	SMEST011618001.1	dd_Smed_v6_2370_0_1	dd_Smed_v4_2370_0_1	-	-	-	-	UniRef90_E3CTI4	Neuropeptide Y prohormone-3 n=1	-	-	-	-	-	-	-	-	-	-	-	-	-	-	2.80333	0	0	negative inf	5e-05	0.003882	Pass	yes
XLOC_005367	SMESG000011276.1	SMEST011276001.1	dd_Smed_v6_27_0_1	dd_Smed_v4_27_0_1	-	-	-	-	-	-	-	-	-	-	-	-	-	-	-	-	-	-	dd_smedV4_27_0_1	Cell-type-specificity: Neural (both ciliated and non-ciliated) SimilarTo: uc003pgj.4 Description: potassium voltage-gated channel, KQT-like subfamily, member 5 (KCNQ5)5	1.1354	0	0	negative inf	5e-05	0.003882	Pass	yes
XLOC_005368	SMESG000011277.1	SMEST011277002.1	-	-	-	-	-	-	-	-	-	-	-	-	-	-	-	-	-	-	-	-	dd_smedV4_27_0_1	Cell-type-specificity: Neural (non-ciliated) SimilarTo: NA Description: NA	9.5709	0	0	negative inf	5e-05	0.003882	Pass	yes
XLOC_005586	SMESG000014756.1	SMEST014756003.1	-	-	-	-	-	-	-	-	-	-	-	-	-	-	-	-	-	-	-	-	dd_smedV4_2390_0_1	Cell-type-specificity: Gut SimilarTo: NA Description: NA	2.30827	0	0	negative inf	5e-05	0.003882	Pass	yes
XLOC_006708	SMESG000017162.1	SMEST017162001.1	dd_Smed_v6_11625_0_1	dd_Smed_v4_11625_0_1	-	-	-	-	-	-	-	-	-	-	-	-	-	-	-	-	-	-	dd_smedV4_11625_0_1	Cell-type-specificity: Sigma neoblasts SimilarTo: NA Description: NA	1.06638	0	0	negative inf	5e-05	0.003882	Pass	yes
XLOC_006831	SMESG000016777.1	SMEST016777001.1	dd_Smed_v6_422_0_2	dd_Smed_v4_422_0_2	-	-	-	-	-	-	-	-	-	-	-	-	-	-	-	-	-	-	dd_smedV4_422_0_1	Cell-type-specificity: Epidermis I SimilarTo: uc010tij.2 Description: muscleblind-like splicing regulator 2 (MBNL2)	2.12435	0	0	negative inf	5e-05	0.003882	Pass	yes
XLOC_006949	SMESG000017163.1	SMEST017163001.1	dd_Smed_v6_13529_0_1	dd_Smed_v4_13529_0_1	-	-	-	-	-	-	-	-	-	-	-	-	-	-	-	-	-	-	dd_smedV4_13529_0_1	Cell-type-specificity: Neoblast SimilarTo: NA Description: NA	1.27785	0	0	negative inf	5e-05	0.003882	Pass	yes
XLOC_007857	SMESG000019441.1	SMEST019441001.1	dd_Smed_v6_14381_0_1	dd_Smed_v4_14381_0_1	-	-	-	-	-	-	-	-	-	-	-	-	-	-	-	-	-	-	-	-	3.30277	0	0	negative inf	0.00055	0.0297921	Pass	yes
XLOC_009000	SMESG000020288.1	SMEST020288001.1	-	-	-	-	-	-	-	-	-	-	-	-	-	-	-	-	-	-	-	-	dd_smedV4_13731_0_1	Cell-type-specificity: Parapharyngeal SimilarTo: uc003wni.4 Description: ubiquitin protein ligase E3C (UBE3C)	1.86861	0	0	negative inf	0.001	0.0473415	Pass	yes
XLOC_009445	SMESG000023346.1	SMEST023346001.1	dd_Smed_v6_6111_0_1	dd_Smed_v4_6111_0_1	AQP_AEDAE	Aquaporin AQPAe.a	AQP4_DIPME	Aquaporin-4	UniRef90_B3MFB9	GF12394 n=1	UniRef90_B3MFB9	GF12394 n=1	tr|F1DSG4|F1DSG4_HUMAN	F1DSG4	Aquaporin 4 transcript variant a	-	-	-	-	-	-	-	dd_smedV4_6111_0_1	Cell-type-specificity: Neural (both ciliated and non-ciliated) SimilarTo: uc004bbq.1 Description: glutamate receptor, ionotropic, N-methyl-D-aspartate 3A (GRIN3A)	2.55278	0	0	negative inf	5e-05	0.003882	Pass	yes
XLOC_010510	SMESG000023554.1	SMEST023554001.1	dd_Smed_v6_6530_0_1	-	-	-	-	-	-	-	-	-	-	-	-	-	-	-	-	-	-	-	-	-	1.29132	0	0	negative inf	0.00025	0.0160856	Pass	yes
XLOC_010876	SMESG000042027.1	SMEST042027002.1	dd_Smed_v6_9105_0_1	dd_Smed_v4_9105_0_1	-	-	-	-	-	-	-	-	-	-	-	-	-	-	-	-	-	-	-	-	7.093	0	0	negative inf	5e-05	0.003882	Pass	yes
XLOC_011352	SMESG000041841.1	SMEST041841001.1	dd_Smed_v6_17000_0_1	dd_Smed_v4_17000_0_1	-	-	-	-	-	-	-	-	-	-	-	-	-	-	-	-	-	-	dd_smedV4_17000_0_1	Cell-type-specificity: Parapharyngeal SimilarTo: NA Description: NA	1.58586	0	0	negative inf	5e-05	0.003882	Pass	yes
XLOC_013268	SMESG000033462.1	SMEST033462001.1	dd_Smed_v6_554_0_1	dd_Smed_v4_554_0_1	-	-	-	-	-	-	-	-	-	-	-	-	-	-	-	-	-	-	-	-	1.02379	0	0	negative inf	5e-05	0.003882	Pass	yes
XLOC_013310	SMESG000033680.1,SMESG000033681.1		-	-	-	-	-	-	-	-	-	-	-	-	-	-	-	-	-	-	-	-	-	-	2.34555	0	0	negative inf	5e-05	0.003882	Pass	yes
XLOC_013656	SMESG000033046.1	SMEST033046001.1	-	-	-	-	-	-	-	-	-	-	-	-	-	-	-	-	-	-	-	-	-	-	2.2117	0	0	negative inf	5e-05	0.003882	Pass	yes
XLOC_013832	SMESG000035027.1	SMEST035027001.1	dd_Smed_v6_3211_0_1	dd_Smed_v4_3211_0_1	-	-	-	-	UniRef90_E3CTL6	Pedal peptide prohormone like-1 n=1	UniRef90_E3CTL6	Pedal peptide prohormone like-1 n=1	tr|E3CTL6|E3CTL6_SCHMD	E3CTL6	Pedal peptide prohormone like-1	-	-	-	-	-	-	-	dd_smedV4_3211_0_1	Cell-type-specificity: Epidermis I SimilarTo: uc001qtr.3 Description: solute carrier family 2 (facilitated glucose transporter), member 3 (SLC2A3)	1.30412	0	0	negative inf	5e-05	0.003882	Pass	yes
XLOC_014426	SMESG000036224.1	SMEST036224001.1	-	-	-	-	-	-	-	-	-	-	-	-	-	-	-	-	-	-	-	-	-	-	1.2346	0	0	negative inf	5e-05	0.003882	Pass	yes
XLOC_015562	SMESG000038111.1	SMEST038111001.1	-	-	-	-	-	-	-	-	-	-	-	-	-	-	-	-	-	-	-	-	dd_smedV4_356_0_1	Cell-type-specificity: Sigma neoblasts SimilarTo: uc003ibf.4 Description: ankyrin 2, neuronal (ANK2)	2.03246	0	0	negative inf	0.0001	0.00718889	Pass	yes
XLOC_016457	SMESG000051340.1	SMEST051340002.1	dd_Smed_v6_6953_0_1	dd_Smed_v4_6953_0_1	-	-	-	-	-	-	-	-	-	-	-	-	-	-	-	-	-	-	-	-	1.92631	0	0	negative inf	5e-05	0.003882	Pass	yes
XLOC_016887	SMESG000051913.1	SMEST051913001.1	dd_Smed_v6_1175_0_1	dd_Smed_v4_1175_0_1	-	-	-	-	UniRef90_V9XRN2	X1.B.F11.1 n=1	-	-	-	-	-	-	-	-	-	-	-	-	-	-	2.83234	0	0	negative inf	5e-05	0.003882	Pass	yes
XLOC_017208	SMESG000043295.1	SMEST043295001.1	dd_Smed_v6_3524_0_1	dd_Smed_v4_3524_0_1	-	-	-	-	-	-	-	-	-	-	-	-	-	-	-	-	-	-	-	-	1.16686	0	0	negative inf	5e-05	0.003882	Pass	yes
XLOC_017242	SMESG000043402.1	SMEST043402003.1	dd_Smed_v6_12323_0_1	dd_Smed_v4_12323_0_1	CPNE2_HUMAN	Copine-2	CPNE2_HUMAN	Copine-2	UniRef90_A4IIK4	LOC100125012 protein n=1	UniRef90_A4IIK4	LOC100125012 protein n=1	tr|A4IIK4|A4IIK4_XENTR	A4IIK4	LOC100125012 protein	-	-	-	-	-	-	-	dd_smedV4_12323_0_1	Cell-type-specificity: Neural (non-ciliated) SimilarTo: uc001opn.2 Description: protein tyrosine phosphatase, receptor type, f polypeptide (PTPRF), interacting protein (liprin), alpha 1 (PPFIA1)	1.86884	0	0	negative inf	5e-05	0.003882	Pass	yes
XLOC_017310	SMESG000043798.1	SMEST043798001.1	dd_Smed_v6_1857_0_1	dd_Smed_v4_1857_0_1	-	-	-	-	-	-	-	-	-	-	-	-	-	-	-	-	-	-	-	-	2.10492	0	0	negative inf	5e-05	0.003882	Pass	yes
XLOC_017476	SMESG000044322.1	SMEST044322001.1	dd_Smed_v6_1446_0_1	dd_Smed_v4_1446_0_1	VKT3_ANESU	Kunitz-type protease inhibitor kalicludine-3	-	-	UniRef90_G4VEE0	Putative kunitz-type protease inhibitor n=2	-	-	-	-	-	-	-	-	-	-	-	-	-	-	8.3074	0	0	negative inf	5e-05	0.003882	Pass	yes
XLOC_018221	SMESG000045549.1	SMEST045549001.1	dd_Smed_v6_2975_0_1	dd_Smed_v4_2975_0_1	-	-	-	-	-	-	-	-	-	-	-	-	-	-	-	-	-	-	-	-	1.76113	0	0	negative inf	0.00025	0.0160856	Pass	yes
XLOC_018725	SMESG000047490.1	SMEST047490001.1	dd_Smed_v6_707_0_1	dd_Smed_v4_707_0_1	-	-	-	-	-	-	-	-	-	-	-	-	-	-	-	-	-	-	-	-	1.98426	0	0	negative inf	5e-05	0.003882	Pass	yes
XLOC_018951	SMESG000048206.1	SMEST048206001.1	-	-	-	-	-	-	UniRef90_V9XRM1	X1.A.B7.1 n=1	UniRef90_V9XRM1	X1.A.B7.1 n=1	-	-	-	-	-	-	-	-	-	-	dd_smedV4_750_0_1	Cell-type-specificity: Neural (non-ciliated) SimilarTo: NA Description: NA	9.43801	0	0	negative inf	5e-05	0.003882	Pass	yes
XLOC_018952	SMESG000048209.1	SMEST048209001.1	dd_Smed_v6_750_0_1	dd_Smed_v4_750_0_1	-	-	-	-	UniRef90_V9XRM1	X1.A.B7.1 n=1	UniRef90_V9XRM1	X1.A.B7.1 n=1	-	-	-	-	-	-	-	-	-	-	dd_smedV4_750_0_1	Cell-type-specificity: Neural (non-ciliated) SimilarTo: NA Description: NA	10.1696	0	0	negative inf	5e-05	0.003882	Pass	yes
XLOC_020107	SMESG000058631.1	SMEST058631001.1	dd_Smed_v6_4624_0_1	dd_Smed_v4_4624_0_1	-	-	-	-	UniRef90_E3CTJ9	EYE53-2 n=1	-	-	-	-	-	-	-	-	-	-	-	-	-	-	3.59795	0	0	negative inf	5e-05	0.003882	Pass	yes
XLOC_021608	SMESG000055807.1	SMEST055807001.1	dd_Smed_v6_2317_0_1	dd_Smed_v4_2317_0_1	-	-	-	-	-	-	-	-	-	-	-	-	-	-	-	-	-	-	-	-	1.22679	0	0	negative inf	0.00055	0.0297921	Pass	yes
XLOC_021647	SMESG000056364.1	SMEST056364001.1	-	-	TETN_HUMAN	Tetranectin	TETN_BOVIN	Tetranectin	UniRef90_Q8WSW9	Lectin 2c n=2	UniRef90_Q8WSW9	Lectin 2c n=2	tr|Q8WSW9|Q8WSW9_DUGTI	Q8WSW9	Lectin 2c	-	-	-	-	-	-	-	-	-	232.02	0	0	negative inf	5e-05	0.003882	Pass	yes
XLOC_021783	SMESG000056282.1	SMEST056282001.1	-	-	-	-	-	-	-	-	-	-	-	-	-	-	-	-	-	-	-	-	-	-	1.52781	0	0	negative inf	0.0007	0.0359128	Pass	yes
XLOC_022307	SMESG000057709.1	SMEST057709002.1	-	-	-	-	-	-	-	-	-	-	-	-	-	-	-	-	-	-	-	-	dd_smedV4_2169_0_1	Cell-type-specificity: Parapharyngeal SimilarTo: uc011dbf.2 Description: protocadherin 1 (PCDH1)	3.80484	0	0	negative inf	5e-05	0.003882	Pass	yes
XLOC_022322	SMESG000057822.1	SMEST057822001.1	-	-	-	-	-	-	-	-	-	-	-	-	-	-	-	-	-	-	-	-	-	-	1.29342	0	0	negative inf	0.0009	0.0440395	Pass	yes
XLOC_022465	SMESG000064610.1	SMEST064610001.1	-	-	-	-	-	-	-	-	-	-	-	-	-	-	-	-	-	-	-	-	-	-	1.61778	0	0	negative inf	5e-05	0.003882	Pass	yes
XLOC_022661	SMESG000064433.1	SMEST064433001.1	dd_Smed_v6_26507_0_1	dd_Smed_v4_26507_0_1	-	-	GBRB3_CHICK	Gamma-aminobutyric acid receptor subunit beta-3	UniRef90_C7TYG3	Putative Glra4a protein 175 n=1	UniRef90_C7TYG3	Putative Glra4a protein 175 n=1	tr|B2RCW8|B2RCW8_HUMAN	B2RCW8	cDNA, FLJ96343, highly similar to Homo sapiens gamma-aminobutyric acid (GABA) A receptor, beta 3 (GABRB3), transcript variant 2, mRNA	-	-	-	-	-	-	-	dd_smedV4_17839_0_1	Cell-type-specificity: Neoblast SimilarTo: NA Description: NA	1.97757	0	0	negative inf	5e-05	0.003882	Pass	yes
XLOC_023575	SMESG000061387.1	SMEST061387001.1	dd_Smed_v6_2223_0_1	dd_Smed_v4_2223_0_1	-	-	-	-	-	-	-	-	-	-	-	-	-	-	-	-	-	-	-	-	1.26538	0	0	negative inf	5e-05	0.003882	Pass	yes
XLOC_025079	SMESG000065665.1	SMEST065665001.1	dd_Smed_v6_5803_0_1	dd_Smed_v4_5803_0_1	-	-	-	-	-	-	-	-	-	-	-	-	-	-	-	-	-	-	-	-	5.57132	0	0	negative inf	5e-05	0.003882	Pass	yes
XLOC_025893	SMESG000067658.1	SMEST067658001.1	dd_Smed_v6_21_0_1	dd_Smed_v4_21_0_1	-	-	-	-	-	-	-	-	-	-	-	-	-	-	-	-	-	-	-	-	2.38203	0	0	negative inf	0.00055	0.0297921	Pass	yes
XLOC_026277	SMESG000068520.1	SMEST068520001.1	-	-	-	-	-	-	-	-	-	-	-	-	-	-	-	-	-	-	-	-	-	-	2.52718	0	0	negative inf	5e-05	0.003882	Pass	yes
XLOC_026346	SMESG000068601.1	SMEST068601002.1	dd_Smed_v6_5225_0_1	dd_Smed_v4_5225_0_1	-	-	-	-	-	-	-	-	-	-	-	-	-	-	-	-	-	-	-	-	2.05024	0	0	negative inf	5e-05	0.003882	Pass	yes
XLOC_027530	SMESG000072423.1	SMEST072423001.1	dd_Smed_v6_3341_0_1	dd_Smed_v4_3341_0_1	-	-	-	-	-	-	-	-	-	-	-	-	-	-	-	-	-	-	-	-	2.48156	0	0	negative inf	5e-05	0.003882	Pass	yes
XLOC_027755	SMESG000072679.1	SMEST072679002.1	dd_Smed_v6_940_0_1	dd_Smed_v4_940_0_1	PI16_HUMAN	Peptidase inhibitor 16	PI16_HUMAN	Peptidase inhibitor 16	UniRef90_C1LHZ3	GLIPR1-like protein 1 n=1	UniRef90_C1LHZ3	GLIPR1-like protein 1 n=1	sp|Q6UXB8-2|PI16_HUMAN	Q6UXB8-2	Isoform 2 of Peptidase inhibitor 16	-	-	-	-	-	-	-	dd_smedV4_940_0_1	Cell-type-specificity: Neural (non-ciliated) SimilarTo: uc003jsa.2 Description: phosphodiesterase 4D, cAMP-specific (PDE4D)	1.08422	0	0	negative inf	5e-05	0.003882	Pass	yes
XLOC_027788	SMESG000072864.1	SMEST072864001.1	dd_Smed_v6_940_0_6	dd_Smed_v4_940_0_6	PI16_HUMAN	Peptidase inhibitor 16	PI16_HUMAN	Peptidase inhibitor 16	UniRef90_Q1WIQ3	Venom allergen-like (VAL) 9 protein n=1	UniRef90_Q9ET66-2	Isoform 2 of Peptidase inhibitor 16 n=4	sp|Q6UXB8-2|PI16_HUMAN	Q6UXB8-2	Isoform 2 of Peptidase inhibitor 16	-	-	-	-	-	-	-	dd_smedV4_940_0_1	Cell-type-specificity: Gut SimilarTo: uc002eqi.3 Description: carbonic anhydrase VII (CA7)	1.05486	0	0	negative inf	5e-05	0.003882	Pass	yes
XLOC_027948	SMESG000077647.1	SMEST077647001.1	dd_Smed_v6_5249_0_1	dd_Smed_v4_5249_0_1	-	-	-	-	-	-	-	-	-	-	-	-	-	-	-	-	-	-	-	-	1.17797	0	0	negative inf	0.001	0.0473415	Pass	yes
XLOC_028066	SMESG000078196.1	SMEST078196001.1	dd_Smed_v6_3823_0_1	dd_Smed_v4_3823_0_1	-	-	-	-	-	-	-	-	-	-	-	-	-	-	-	-	-	-	dd_smedV4_3823_0_1	Cell-type-specificity: Neural (non-ciliated) SimilarTo: NA Description: NA	3.79408	0	0	negative inf	5e-05	0.003882	Pass	yes
XLOC_029220	SMESG000076877.1	SMEST076877001.1	dd_Smed_v6_16186_0_3	-	-	-	-	-	-	-	-	-	-	-	-	-	-	-	-	-	-	-	-	-	1.33924	0	0	negative inf	5e-05	0.003882	Pass	yes
XLOC_029559	SMESG000081662.1	SMEST081662002.1	-	-	GTR4_HUMAN	Solute carrier family 2, facilitated glucose transporter member 4	GTR4_BOVIN	Solute carrier family 2, facilitated glucose transporter member 4	UniRef90_Q26579	Glucose transport protein n=1	UniRef90_Q26579	Glucose transport protein n=1	tr|D2DJU0|D2DJU0_SCHMD	D2DJU0	Glut4-like protein (Fragment)	-	-	-	-	-	-	-	dd_smedV4_3190_0_1	Cell-type-specificity: Neural (non-ciliated) SimilarTo: NA Description: NA	2.16899	0	0	negative inf	5e-05	0.003882	Pass	yes
XLOC_030031	SMESG000079227.1	SMEST079227001.1	-	-	-	-	-	-	-	-	-	-	-	-	-	-	-	-	-	-	-	-	dd_smedV4_43_0_1	Cell-type-specificity: Epidermal progenitors (late) SimilarTo: uc003lrh.3 Description: solute carrier family 26 (sulfate transporter), member 2 (SLC26A2)	3.61952	0	0	negative inf	5e-05	0.003882	Pass	yes
XLOC_030097	SMESG000079331.1	SMEST079331001.1	dd_Smed_v6_8120_0_1	dd_Smed_v4_8120_0_1	-	-	-	-	-	-	-	-	-	-	-	-	-	-	-	-	-	-	-	-	4.82787	0	0	negative inf	5e-05	0.003882	Pass	yes
XLOC_030311	SMESG000079781.1	SMEST079781001.1	dd_Smed_v6_14832_0_1	dd_Smed_v4_14832_0_1	RDL_SCHPO	Putative thiosulfate sulfurtransferase, mitochondrial	RDL_SCHPO	Putative thiosulfate sulfurtransferase, mitochondrial	UniRef90_UPI0003836141	PREDICTED: thiosulfate sulfurtransferase/rhodanese-like domain-containing protein 1-like isoform X2 n=1	UniRef90_UPI0003836141	PREDICTED: thiosulfate sulfurtransferase/rhodanese-like domain-containing protein 1-like isoform X2 n=1	tr|E7FD10|E7FD10_DANRE	E7FD10	Uncharacterized protein	-	-	-	-	-	-	-	-	-	1.49611	0	0	negative inf	5e-05	0.003882	Pass	yes
XLOC_005198	SMESG000010926.1	SMEST010926001.1	-	-	-	-	-	-	-	-	-	-	-	-	-	-	-	-	-	-	-	-	-	-	0	2.07656	0	inf	0.02575	0.497321	Pass	no
XLOC_030574	SMESG000080735.1	SMEST080735001.1	-	-	MCE1_HUMAN	mRNA-capping enzyme	MCE1_HUMAN	mRNA-capping enzyme	UniRef90_UPI0001A64169	mRNA-capping enzyme n=1	UniRef90_UPI0001A64169	mRNA-capping enzyme n=1	tr|B4DIQ0|B4DIQ0_HUMAN	B4DIQ0	cDNA FLJ51692, highly similar to mRNA capping enzyme	-	-	-	-	-	-	-	-	-	0.153136	17.1421	111.94	6.80659	0.12755	0.854553	Pass	no
XLOC_026561	SMESG000073667.1	SMEST073667001.1	dd_Smed_v6_254_0_1	dd_Smed_v4_254_0_1	NAS29_CAEEL	Zinc metalloproteinase nas-29	NAS29_CAEEL	Zinc metalloproteinase nas-29	UniRef90_UPI00019269F7	PREDICTED: protein SpAN-like n=1	UniRef90_UPI00019269F7	PREDICTED: protein SpAN-like n=1	tr|A8WUK4|A8WUK4_CAEBR	A8WUK4	Protein CBR-NAS-29	-	-	-	-	-	-	-	-	-	0.138477	3.19543	23.0755	4.52829	0.0736	0.76874	Pass	no
XLOC_017075	SMESG000043419.1	SMEST043419001.1	dd_Smed_v6_644_0_1	dd_Smed_v4_644_0_1	-	-	-	-	-	-	-	-	-	-	-	-	-	-	-	-	-	-	-	-	0.0975116	1.71617	17.5996	4.13747	0.1043	0.824991	Pass	no
XLOC_028947	SMESG000076174.1	SMEST076174001.1	dd_Smed_v6_2880_0_1	dd_Smed_v4_2880_0_1	-	-	-	-	-	-	UniRef90_B4JX84	GH17617 n=2	tr|B4M751|B4M751_DROVI	B4M751	GJ16917	-	-	-	-	-	-	-	-	-	0.131145	1.73154	13.2032	3.72282	0.0647	0.746612	Pass	no
XLOC_006341	SMESG000013799.1	SMEST013799001.1	-	-	-	-	-	-	-	-	-	-	-	-	-	-	-	-	-	-	-	-	dd_smedV4_2896_0_1	Cell-type-specificity: Epidermal lineage (early + late + mature) SimilarTo: NA Description: NA	0.0933809	1.0501	11.2453	3.49126	0.2527	0.920797	Pass	no
XLOC_013815	SMESG000034921.1	SMEST034921001.1	dd_Smed_v6_122_0_1	dd_Smed_v4_122_0_1	TYR3_CAEEL	Putative tyrosinase-like protein tyr-3	TYR3_CAEEL	Putative tyrosinase-like protein tyr-3	UniRef90_UPI0002B48D68	PREDICTED: putative tyrosinase-like protein tyr-3-like n=1	UniRef90_UPI0002B48D68	PREDICTED: putative tyrosinase-like protein tyr-3-like n=1	tr|G0PFR2|G0PFR2_CAEBE	G0PFR2	Putative uncharacterized protein	-	-	-	-	-	-	-	-	-	0.205705	2.20811	10.7344	3.42416	0.0115	0.303694	Pass	no
XLOC_001409	SMESG000000730.1	SMEST000730002.1	dd_Smed_v6_214_1_1	dd_Smed_v4_214_1_1	SAP3_MACFA	Ganglioside GM2 activator	SAP3_MACFA	Ganglioside GM2 activator	UniRef90_Q6IN37	GM2 ganglioside activator n=2	UniRef90_Q6IN37	GM2 ganglioside activator n=2	sp|P17900|SAP3_HUMAN	P17900	Ganglioside GM2 activator	-	-	-	-	-	-	-	-	-	0.224893	2.35739	10.4823	3.38988	0.04585	0.655621	Pass	no
XLOC_026670	SMESG000070280.1	SMEST070280001.1	dd_Smed_v6_2485_0_1	dd_Smed_v4_2485_0_1	-	-	-	-	-	-	-	-	-	-	-	-	-	-	-	-	-	-	dd_smedV4_2485_0_1	Cell-type-specificity: Epidermal lineage (early + late + mature) SimilarTo: uc001odr.1 Description: solute carrier family 25, member 45 (SLC25A45)	0.237753	2.37012	9.96883	3.31742	0.14335	0.890047	Pass	no
XLOC_011984	SMESG000028338.1	SMEST028338002.1	dd_Smed_v6_2306_0_1	dd_Smed_v4_2306_0_1	VP37C_MOUSE	Vacuolar protein sorting-associated protein 37C	VP37C_MOUSE	Vacuolar protein sorting-associated protein 37C	UniRef90_Q5DBT6	SJCHGC07023 protein n=1	UniRef90_Q5DBT6	SJCHGC07023 protein n=1	sp|Q8R105|VP37C_MOUSE	Q8R105	Vacuolar protein sorting-associated protein 37C	-	-	-	-	-	-	-	-	-	0.629559	5.47635	8.69871	3.1208	0.00195	0.0805309	Pass	no
XLOC_014642	SMESG000035884.1	SMEST035884002.1	dd_Smed_v6_5813_0_3	dd_Smed_v4_5813_0_3	PPME1_BOVIN	Protein phosphatase methylesterase 1	PPME1_MOUSE	Protein phosphatase methylesterase 1	UniRef90_F7AWU4	Protein phosphatase methylesterase 1 n=3	UniRef90_G4VI38	Protein phosphatase methylesterase 1 (S33 family) n=1	tr|Q7ZV37|Q7ZV37_DANRE	Q7ZV37	Protein phosphatase methylesterase 1	-	-	-	-	-	-	-	-	-	0.147203	1.18943	8.0802	3.01439	0.01035	0.286332	Pass	no
XLOC_005073	SMESG000010486.1	SMEST010486001.1	dd_Smed_v6_6260_0_1	dd_Smed_v4_6260_0_1	M3K5_MOUSE	Mitogen-activated protein kinase kinase kinase 5	-	-	UniRef90_F7A415	Uncharacterized protein n=3	-	-	-	-	-	-	-	-	-	-	-	-	dd_smedV4_639_2_1	Cell-type-specificity: Muscle SimilarTo: NA Description: NA	0.176766	1.35424	7.6612	2.93757	0.11185	0.836171	Pass	no
XLOC_018489	SMESG000046999.1	SMEST046999001.1	dd_Smed_v6_558_0_1	dd_Smed_v4_558_0_1	-	-	-	-	-	-	-	-	-	-	-	-	-	-	-	-	-	-	-	-	0.372377	2.065	5.54546	2.47131	0.13045	0.860605	Pass	no
XLOC_007819	SMESG000019232.1	SMEST019232001.1	dd_Smed_v6_12093_0_1	dd_Smed_v4_12093_0_1	-	-	-	-	-	-	-	-	-	-	-	-	-	-	-	-	-	-	dd_smedV4_12093_0_1	Cell-type-specificity: Epidermis II SimilarTo: uc003pcy.4 Description: dystonin (DST)eA	0.204955	1.09555	5.34532	2.41828	0.11805	0.842962	Pass	no
XLOC_006885	SMESG000016940.1	SMEST016940001.1	dd_Smed_v6_6421_0_1	dd_Smed_v4_6421_0_1	-	-	-	-	-	-	-	-	-	-	-	-	-	-	-	-	-	-	dd_smedV4_6421_0_1	Cell-type-specificity: Muscle SimilarTo: uc001pqp.3 Description: transgelin (TAGLN)	0.222777	1.05971	4.75682	2.25	0.04595	0.655621	Pass	no
XLOC_028750	SMESG000075746.1	SMEST075746001.1	dd_Smed_v6_17980_0_1	dd_Smed_v4_17980_0_1	-	-	-	-	-	-	-	-	-	-	-	-	-	-	-	-	-	-	-	-	0.346795	1.61511	4.65725	2.21948	0.1314	0.863603	Pass	no
XLOC_003882	SMESG000007073.1	SMEST007073001.1	-	-	-	-	-	-	-	-	-	-	-	-	-	-	-	-	-	-	-	-	-	-	0.237641	1.0845	4.56361	2.19017	0.27565	0.926646	Pass	no
XLOC_019876	SMESG000058877.1	SMEST058877001.1	dd_Smed_v6_8559_0_1	dd_Smed_v4_8559_0_1	-	-	-	-	-	-	-	-	-	-	-	-	-	-	-	-	-	-	-	-	0.653571	2.88501	4.41423	2.14216	0.01695	0.387819	Pass	no
XLOC_013372	SMESG000033391.1	SMEST033391001.1	dd_Smed_v6_5969_0_1	dd_Smed_v4_5969_0_1	-	-	-	-	-	-	-	-	-	-	-	-	-	-	-	-	-	-	-	-	0.948221	4.10279	4.32683	2.11331	0.16975	0.918602	Pass	no
XLOC_003945	SMESG000007586.1	SMEST007586001.1	dd_Smed_v6_15228_0_1	dd_Smed_v4_15228_0_1	-	-	PPK6_SCHPO	Serine/threonine-protein kinase ppk6	UniRef90_F1QER0	Uncharacterized protein (Fragment) n=2	UniRef90_F1QR14	Uncharacterized protein (Fragment) n=8	tr|F1QRN5|F1QRN5_DANRE	F1QRN5	Uncharacterized protein (Fragment)	-	-	-	-	-	-	-	-	-	0.81097	3.42842	4.22755	2.07982	0.01915	0.418426	Pass	no
XLOC_014893	SMESG000037574.1	SMEST037574001.1	dd_Smed_v6_288_0_1	dd_Smed_v4_288_0_1	-	-	-	-	-	-	-	-	-	-	-	-	-	-	-	-	-	-	-	-	2.48548	10.3399	4.16012	2.05663	0.00345	0.123627	Pass	no
XLOC_022925	SMESG000059613.1	SMEST059613001.1	-	-	-	-	-	-	-	-	-	-	-	-	-	-	-	-	-	-	-	-	-	-	0.251581	1.03956	4.13211	2.04688	0.1861	0.918602	Pass	no
XLOC_003549	SMESG000008919.1	SMEST008919001.1	dd_Smed_v6_86976_0_1	dd_Smed_v4_86976_0_1	BTF3_CAEEL	Transcription factor BTF3 homolog	BTF3_CAEEL	Transcription factor BTF3 homolog	UniRef90_Q18885	Transcription factor BTF3 homolog n=5	UniRef90_Q18885	Transcription factor BTF3 homolog n=5	sp|Q18885|BTF3_CAEEL	Q18885	Transcription factor BTF3 homolog	-	-	-	-	-	-	-	-	-	0.302136	1.20705	3.99506	1.99822	0.081	0.775127	Pass	no
XLOC_009803	SMESG000021950.1	SMEST021950008.1	-	-	-	-	-	-	-	-	-	-	-	-	-	-	-	-	-	-	-	-	-	-	0.280432	1.11631	3.98068	1.99301	0.1499	0.898098	Pass	no
XLOC_002624	SMESG000003787.1	SMEST003787001.1	-	-	H2B1_TIGCA	Histone H2B.1/H2B.2	H2B3_TIGCA	Histone H2B.3	UniRef90_B4IM98	Histone H2B n=1	UniRef90_F6PTF5	Histone H2B n=20	tr|B4K0J7|B4K0J7_DROGR	B4K0J7	Histone H2B	-	-	-	-	-	-	-	-	-	0.490356	1.94176	3.9599	1.98546	0.16675	0.918602	Pass	no
XLOC_012800	SMESG000032457.1	SMEST032457001.1	dd_Smed_v6_1768_0_1	dd_Smed_v4_1768_0_1	SPB10_CHICK	Heterochromatin-associated protein MENT	SPB10_CHICK	Heterochromatin-associated protein MENT	UniRef90_O73790	Heterochromatin-associated protein MENT n=1	UniRef90_O73790	Heterochromatin-associated protein MENT n=1	tr|Q5K634|Q5K634_HUMAN	Q5K634	SCCA2/SCCA1 fusion protein isoform 1	-	-	-	-	-	-	-	-	-	0.264359	1.03056	3.89834	1.96286	0.05585	0.706221	Pass	no
XLOC_004541	SMESG000012395.1	SMEST012395001.1	-	-	-	-	-	-	-	-	-	-	-	-	-	-	-	-	-	-	-	-	-	-	0.619963	2.37553	3.83173	1.938	0.1758	0.918602	Pass	no
XLOC_008304	SMESG000018557.1	SMEST018557001.1	-	-	-	-	-	-	-	-	-	-	-	-	-	-	-	-	-	-	-	-	-	-	0.509932	1.93382	3.79231	1.92308	0.0255	0.496212	Pass	no
XLOC_022004	SMESG000056915.1	SMEST056915001.1	dd_Smed_v6_3761_0_1	dd_Smed_v4_3761_0_1	-	-	-	-	-	-	-	-	-	-	-	-	-	-	-	-	-	-	-	-	0.645207	2.40764	3.73158	1.89979	0.1693	0.918602	Pass	no
XLOC_024088	SMESG000062602.1	SMEST062602001.1	dd_Smed_v6_48218_0_1	dd_Smed_v4_48218_0_1	-	-	-	-	-	-	-	-	-	-	-	-	-	-	-	-	-	-	-	-	0.278617	1.01166	3.63101	1.86037	0.0943	0.805202	Pass	no
XLOC_017048	SMESG000043300.1	SMEST043300002.1	dd_Smed_v6_11288_0_1	dd_Smed_v4_11288_0_1	-	-	-	-	-	-	-	-	-	-	-	-	-	-	-	-	-	-	-	-	1.01791	3.63961	3.57557	1.83817	0.08395	0.780885	Pass	no
XLOC_019003	SMESG000047815.1	SMEST047815001.1	-	-	KSG10_ARATH	Shaggy-related protein kinase kappa	-	-	UniRef90_Q1WBW2	Glycogen synthase kinase 3 n=1	-	-	-	-	-	-	-	-	-	-	-	-	-	-	0.324394	1.15829	3.57063	1.83618	0.19235	0.918602	Pass	no
XLOC_022793	SMESG000059656.1	SMEST059656001.1	-	-	-	-	-	-	-	-	-	-	-	-	-	-	-	-	-	-	-	-	-	-	0.761612	2.69209	3.53473	1.8216	0.0912	0.803157	Pass	no
XLOC_012294	SMESG000030779.1	SMEST030779001.1	dd_Smed_v6_10229_0_3	dd_Smed_v4_10229_0_3	-	-	-	-	-	-	-	-	-	-	-	-	-	-	-	-	-	-	-	-	1.63276	5.66416	3.46907	1.79455	0.28355	0.930466	Pass	no
XLOC_010736	SMESG000024200.1	SMEST024200001.1	-	-	-	-	-	-	-	-	-	-	-	-	-	-	-	-	-	-	-	-	-	-	0.700753	2.36795	3.37915	1.75666	0.04105	0.634043	Pass	no
XLOC_005287	SMESG000011069.1	SMEST011069001.1	dd_Smed_v6_9532_0_1	dd_Smed_v4_9532_0_1	-	-	-	-	-	-	-	-	-	-	-	-	-	-	-	-	-	-	-	-	0.503604	1.68234	3.3406	1.74011	0.04125	0.635446	Pass	no
XLOC_027274	SMESG000071691.1	SMEST071691001.1	dd_Smed_v6_6137_0_1	dd_Smed_v4_6137_0_1	SPG16_HUMAN	Sperm-associated antigen 16 protein	SPG16_HUMAN	Sperm-associated antigen 16 protein	UniRef90_H9GY59	Uncharacterized protein n=1	UniRef90_H9GY59	Uncharacterized protein n=1	tr|H9GY59|H9GY59_DANRE	H9GY59	Uncharacterized protein	-	-	-	-	-	-	-	-	-	0.374347	1.20984	3.23187	1.69237	0.00545	0.179804	Pass	no
XLOC_003687	SMESG000006596.1	SMEST006596001.1	-	-	PPIA_CANAL	Peptidyl-prolyl cis-trans isomerase	PPIA_CRIGR	Peptidyl-prolyl cis-trans isomerase A	UniRef90_B4J2N0	Peptidyl-prolyl cis-trans isomerase n=1	UniRef90_B4J2N0	Peptidyl-prolyl cis-trans isomerase n=1	sp|P62937|PPIA_HUMAN	P62937	Peptidyl-prolyl cis-trans isomerase A	-	-	-	-	-	-	-	dd_smedV4_457_0_1	Cell-type-specificity: Neoblast SimilarTo: uc001ksg.2 Description: chromosome 10 open reading frame 2 (C10orf2)	0.349287	1.12602	3.22377	1.68875	0.2282	0.918602	Pass	no
XLOC_024911	SMESG000065116.1	SMEST065116001.1	dd_Smed_v6_10360_0_1	dd_Smed_v4_10360_0_1	ZCHC8_XENLA	Zinc finger CCHC domain-containing protein 8	ZCHC8_DROME	Zinc finger CCHC domain-containing protein 8 homolog	UniRef90_G4VBI4	Putative uncharacterized protein n=1	UniRef90_G4VBI4	Putative uncharacterized protein n=1	tr|I7M5V4|I7M5V4_DROPS	I7M5V4	GA18309	-	-	-	-	-	-	-	-	-	0.728228	2.31931	3.18487	1.67123	0.02435	0.486415	Pass	no
XLOC_029352	SMESG000077303.1	SMEST077303001.1	dd_Smed_v6_89619_0_1	dd_Smed_v4_89619_0_1	CCNB1_CRIGR	G2/mitotic-specific cyclin-B1	CCNB1_CRIGR	G2/mitotic-specific cyclin-B1	UniRef90_D2DJT6	CyclinE-like protein (Fragment) n=1	UniRef90_D2DJT6	CyclinE-like protein (Fragment) n=1	tr|D2DJT6|D2DJT6_SCHMD	D2DJT6	CyclinE-like protein (Fragment)	-	-	-	-	-	-	-	-	-	0.496518	1.56761	3.15721	1.65865	0.1099	0.832723	Pass	no
XLOC_005311	SMESG000010995.1	SMEST010995002.1	dd_Smed_v6_5914_0_1	dd_Smed_v4_5914_0_1	-	-	ADTRP_MESAU	Androgen-dependent TFPI-regulating protein	-	-	UniRef90_R4GKX7	Uncharacterized protein n=1	tr|B4JBG3|B4JBG3_DROGR	B4JBG3	GH10220	-	-	-	-	-	-	-	-	-	0.334995	1.05668	3.15432	1.65733	0.1192	0.84595	Pass	no
XLOC_028516	SMESG000074937.1	SMEST074937001.1	dd_Smed_v6_5700_0_2	dd_Smed_v4_5700_0_2	H3_URECA	Histone H3	H3_URECA	Histone H3	UniRef90_UPI00034FDBE2	PREDICTED: neurofilament heavy polypeptide-like n=1	UniRef90_UPI00034FDBE2	PREDICTED: neurofilament heavy polypeptide-like n=1	tr|B9EI85|B9EI85_MOUSE	B9EI85	Histone H3	-	-	-	-	-	-	-	dd_smedV4_13347_0_1	Cell-type-specificity: Epidermal lineage (early + late + mature) SimilarTo: uc001mqd.3 Description: solute carrier family 6 (neurotransmitter transporter, glycine), member 5 (SLC6A5)	0.337475	1.06155	3.14557	1.65332	0.11425	0.838131	Pass	no
XLOC_005591	SMESG000014774.1	SMEST014774001.1	dd_Smed_v6_16517_0_1	dd_Smed_v4_16517_0_1	-	-	-	-	-	-	-	-	-	-	-	-	-	-	-	-	-	-	-	-	0.627243	1.96856	3.13843	1.65004	0.22815	0.918602	Pass	no
XLOC_004371	SMESG000008592.1	SMEST008592001.1	dd_Smed_v6_9661_0_1	dd_Smed_v4_9661_0_1	TEGU_SCHMA	Tegument antigen	TEGU_SCHMA	Tegument antigen	UniRef90_Q7Z1I2	Tegumental protein n=2	UniRef90_Q7Z1I2	Tegumental protein n=2	tr|B5DIZ5|B5DIZ5_DROPS	B5DIZ5	GA26073	-	-	-	-	-	-	-	dd_smedV4_9661_0_1	Cell-type-specificity: Neoblast SimilarTo: uc002asc.3 Description: kinesin family member 23 (KIF23)	0.434168	1.32864	3.0602	1.61362	0.10635	0.82573	Pass	no
XLOC_030082	SMESG000079252.1	SMEST079252003.1	-	-	-	-	-	-	-	-	-	-	-	-	-	-	-	-	-	-	-	-	-	-	0.349642	1.04859	2.99904	1.5845	0.3816	0.93217	Pass	no
XLOC_027128	SMESG000071019.1	SMEST071019001.1	dd_Smed_v6_22992_0_1	dd_Smed_v4_22992_0_1	HXA4_MOUSE	Homeobox protein Hox-A4	HXA4_MOUSE	Homeobox protein Hox-A4	UniRef90_Q9XY00	PLOX3-Dj (Fragment) n=1	UniRef90_Q9XY00	PLOX3-Dj (Fragment) n=1	tr|Q9XY00|Q9XY00_DUGJA	Q9XY00	PLOX3-Dj (Fragment)	-	-	-	-	-	-	-	-	-	1.14503	3.29379	2.8766	1.52436	0.00325	0.11828	Pass	no
XLOC_023057	SMESG000060327.1	SMEST060327002.1	-	-	-	-	-	-	-	-	-	-	-	-	-	-	-	-	-	-	-	-	-	-	0.37966	1.08991	2.87075	1.52143	0.06745	0.756598	Pass	no
XLOC_025771	SMESG000066989.1	SMEST066989001.1	dd_Smed_v6_66182_0_1	dd_Smed_v4_66182_0_1	-	-	-	-	-	-	-	-	-	-	-	-	-	-	-	-	-	-	-	-	0.425846	1.22	2.86489	1.51848	0.0769	0.772799	Pass	no
XLOC_004176	SMESG000008085.1	SMEST008085001.1	dd_Smed_v6_12341_0_1	dd_Smed_v4_12341_0_1	-	-	-	-	-	-	-	-	-	-	-	-	-	-	-	-	-	-	-	-	0.886011	2.53594	2.8622	1.51712	0.0067	0.212033	Pass	no
XLOC_020702	SMESG000053041.1	SMEST053041001.1	dd_Smed_v6_9601_0_2	dd_Smed_v4_9601_0_2	-	-	-	-	-	-	-	-	-	-	-	-	-	-	-	-	-	-	-	-	2.04093	5.79121	2.83753	1.50464	0.12705	0.854553	Pass	no
XLOC_005064	SMESG000010460.1	SMEST010460001.1	dd_Smed_v6_10517_0_1	dd_Smed_v4_10517_0_1	-	-	-	-	-	-	-	-	-	-	-	-	-	-	-	-	-	-	-	-	0.413291	1.15172	2.7867	1.47856	0.01305	0.330392	Pass	no
XLOC_014674	SMESG000035965.1	SMEST035965002.1	dd_Smed_v6_76566_0_1	dd_Smed_v4_76566_0_1	ABCA5_HUMAN	ATP-binding cassette sub-family A member 5	ABCA5_HUMAN	ATP-binding cassette sub-family A member 5	UniRef90_UPI00034FB31A	PREDICTED: ATP-binding cassette sub-family A member 8-B-like n=1	UniRef90_UPI0003506955	PREDICTED: ATP-binding cassette sub-family A member 5 isoform X7 n=2	tr|E7ETD3|E7ETD3_HUMAN	E7ETD3	ATP-binding cassette sub-family A member 5	-	-	-	-	-	-	-	-	-	0.617312	1.71885	2.78441	1.47737	0.02295	0.467265	Pass	no
XLOC_013556	SMESG000032730.1	SMEST032730001.1	-	-	-	-	-	-	-	-	-	-	-	-	-	-	-	-	-	-	-	-	-	-	0.412454	1.14695	2.78079	1.4755	0.19155	0.918602	Pass	no
XLOC_030230	SMESG000079774.1	SMEST079774002.1	dd_Smed_v6_7388_0_1	dd_Smed_v4_7388_0_1	TSTD1_HUMAN	Thiosulfate sulfurtransferase/rhodanese-like domain-containing protein 1	TSTD1_HUMAN	Thiosulfate sulfurtransferase/rhodanese-like domain-containing protein 1	UniRef90_UPI0003836141	PREDICTED: thiosulfate sulfurtransferase/rhodanese-like domain-containing protein 1-like isoform X2 n=1	UniRef90_UPI0003836141	PREDICTED: thiosulfate sulfurtransferase/rhodanese-like domain-containing protein 1-like isoform X2 n=1	tr|E7FD10|E7FD10_DANRE	E7FD10	Uncharacterized protein	-	-	-	-	-	-	-	-	-	1.04872	2.89037	2.75609	1.46262	0.0713	0.761996	Pass	no
XLOC_024433	SMESG000063670.1	SMEST063670001.1	dd_Smed_v6_13949_0_1	dd_Smed_v4_13949_0_1	-	-	-	-	-	-	-	-	-	-	-	-	-	-	-	-	-	-	-	-	0.529683	1.43967	2.71798	1.44254	0.2004	0.918602	Pass	no
XLOC_004324	SMESG000008538.1	SMEST008538001.1	dd_Smed_v6_15230_0_1	dd_Smed_v4_15230_0_1	-	-	-	-	-	-	-	-	-	-	-	-	-	-	-	-	-	-	-	-	0.414129	1.11551	2.69363	1.42955	0.22885	0.918602	Pass	no
XLOC_021868	SMESG000056620.1	SMEST056620001.1	dd_Smed_v6_3353_0_1	dd_Smed_v4_3353_0_1	KCY2_CAEEL	UMP-CMP kinase 2 {ECO:0000255|HAMAP-Rule:MF_03172}	KCY2_CAEEL	UMP-CMP kinase 2 {ECO:0000255|HAMAP-Rule:MF_03172}	UniRef90_A8WT40	Protein CBG02961 n=1	UniRef90_B4NK39	GK12802 n=1	tr|B4NK39|B4NK39_DROWI	B4NK39	Adenylate kinase	-	-	-	-	-	-	-	-	-	0.418093	1.12109	2.68144	1.42301	0.15815	0.909988	Pass	no
XLOC_002262	SMESG000006478.1	SMEST006478001.1	dd_Smed_v6_34317_0_1	dd_Smed_v4_34317_0_1	CC151_BOVIN	Coiled-coil domain-containing protein 151	CC151_BOVIN	Coiled-coil domain-containing protein 151	UniRef90_G4VAX9	Putative DNA double-strand break repair rad50 ATPase n=1	UniRef90_G4VAX9	Putative DNA double-strand break repair rad50 ATPase n=1	tr|F1QFD6|F1QFD6_DANRE	F1QFD6	Uncharacterized protein	-	-	-	-	-	-	-	-	-	0.398418	1.06236	2.66645	1.41492	0.5152	0.936258	Pass	no
XLOC_020365	SMESG000052497.1	SMEST052497001.1	dd_Smed_v6_2843_0_1	dd_Smed_v4_2843_0_1	-	-	-	-	-	-	-	-	-	-	-	-	-	-	-	-	-	-	dd_smedV4_2843_0_1	Cell-type-specificity: Epidermal lineage (early + late + mature) SimilarTo: uc001qgt.3 Description: opioid binding protein/cell adhesion molecule-like (OPCML)	0.535279	1.42584	2.66373	1.41345	0.20025	0.918602	Pass	no
XLOC_027483	SMESG000071995.1	SMEST071995001.1	-	-	-	-	-	-	-	-	-	-	-	-	-	-	-	-	-	-	-	-	-	-	4.24986	11.1575	2.62538	1.39253	0.36215	0.93128	Pass	no
XLOC_021984	SMESG000056398.1	SMEST056398001.1	dd_Smed_v6_47659_0_1	dd_Smed_v4_47659_0_1	HMGT_ONCMY	High mobility group-T protein	HMGT_ONCMY	High mobility group-T protein	UniRef90_I1ZIA1	High mobility group-2 n=1	UniRef90_I1ZIA1	High mobility group-2 n=1	tr|I1ZIA1|I1ZIA1_SCHMD	I1ZIA1	High mobility group-2	-	-	-	-	-	-	-	-	-	0.911952	2.38594	2.6163	1.38753	0.09435	0.805202	Pass	no
XLOC_030248	SMESG000079710.1	SMEST079710002.1	dd_Smed_v6_12692_0_1	dd_Smed_v4_12692_0_1	MPPE1_DANRE	Metallophosphoesterase 1	MPPE1_DANRE	Metallophosphoesterase 1	UniRef90_Q566Y9	Metallophosphoesterase 1 n=3	UniRef90_Q566Y9	Metallophosphoesterase 1 n=3	sp|Q566Y9|MPPE1_DANRE	Q566Y9	Metallophosphoesterase 1	-	-	-	-	-	-	-	-	-	0.71135	1.8517	2.60308	1.38022	0.03035	0.54128	Pass	no
XLOC_001871	SMESG000001778.1	SMEST001778001.1	-	-	-	-	-	-	-	-	-	-	-	-	-	-	-	-	-	-	-	-	-	-	0.589629	1.51066	2.56205	1.3573	0.1633	0.91741	Pass	no
XLOC_018780	SMESG000047127.1	SMEST047127002.1	dd_Smed_v6_36282_0_1	-	NLTP_CHICK	Non-specific lipid-transfer protein	GDAP2_DROPS	Protein GDAP2 homolog	UniRef90_D1Z396	MIP15807p n=2	UniRef90_D1Z396	MIP15807p n=2	tr|A1Z741|A1Z741_DROME	A1Z741	CG18812, isoform B	-	-	-	-	-	-	-	-	-	0.447983	1.13539	2.53445	1.34167	0.17425	0.918602	Pass	no
XLOC_003951	SMESG000007378.1	SMEST007378001.1	-	-	RT35_HUMAN	28S ribosomal protein S35, mitochondrial	RT35_HUMAN	28S ribosomal protein S35, mitochondrial	UniRef90_Q0VFU1	Uncharacterized protein n=2	UniRef90_Q0VFU1	Uncharacterized protein n=2	tr|Q0VFU1|Q0VFU1_XENTR	Q0VFU1	Putative uncharacterized protein LOC548768	-	-	-	-	-	-	-	-	-	1.25102	3.15283	2.52021	1.33354	0.02445	0.487577	Pass	no
XLOC_027184	SMESG000071383.1	SMEST071383002.1	dd_Smed_v6_7649_0_1	dd_Smed_v4_7649_0_1	-	-	-	-	-	-	-	-	-	-	-	-	-	-	-	-	-	-	-	-	0.52458	1.32008	2.51645	1.33139	0.02335	0.472929	Pass	no
XLOC_004783	SMESG000009944.1	SMEST009944001.1	dd_Smed_v6_16708_0_1	dd_Smed_v4_16708_0_1	-	-	-	-	-	-	-	-	-	-	-	-	-	-	-	-	-	-	-	-	0.977025	2.41766	2.47451	1.30714	0.07935	0.773314	Pass	no
XLOC_015882	SMESG000040029.1	SMEST040029001.1	dd_Smed_v6_18222_0_3	dd_Smed_v4_18222_0_3	-	-	-	-	-	-	-	-	-	-	-	-	-	-	-	-	-	-	-	-	0.56612	1.3941	2.46255	1.30015	0.0455	0.655621	Pass	no
XLOC_027846	SMESG000073204.1	SMEST073204002.1	dd_Smed_v6_11191_0_5	dd_Smed_v4_11191_0_5	-	-	GRIK2_XENLA	Glutamate receptor ionotropic, kainate 2	-	-	UniRef90_Q8MS48	RE06730p n=10	tr|B4JUC2|B4JUC2_DROGR	B4JUC2	GH16113	-	-	-	-	-	-	-	-	-	0.611896	1.49477	2.44285	1.28857	0.10455	0.824991	Pass	no
XLOC_014084	SMESG000033981.1	SMEST033981001.1	-	-	EXOS9_BOVIN	Exosome complex component RRP45	EXOS9_BOVIN	Exosome complex component RRP45	UniRef90_G4VSB0	Putative exosome complex exonuclease rrp45 (Polymyositis/scleroderma autoantigen 1) (Ribosomal rna processing protein 45) n=2	UniRef90_G4VSB0	Putative exosome complex exonuclease rrp45 (Polymyositis/scleroderma autoantigen 1) (Ribosomal rna processing protein 45) n=2	tr|Q45NC1|Q45NC1_XENLA	Q45NC1	3' exoribonuclease	-	-	-	-	-	-	-	-	-	0.732382	1.78416	2.43611	1.28458	0.0419	0.640377	Pass	no
XLOC_005840	SMESG000015086.1	SMEST015086001.1	-	-	-	-	-	-	UniRef90_I1ZID8	TNF receptor associated factor-2 (Fragment) n=1	UniRef90_I1ZID8	TNF receptor associated factor-2 (Fragment) n=1	tr|I1ZID8|I1ZID8_SCHMD	I1ZID8	TNF receptor associated factor-2 (Fragment)	-	-	-	-	-	-	-	-	-	0.855568	2.08331	2.435	1.28392	0.11175	0.836171	Pass	no
XLOC_021529	SMESG000055717.1	SMEST055717001.1	dd_Smed_v6_2079_0_1	dd_Smed_v4_2079_0_1	-	-	-	-	-	-	-	-	-	-	-	-	-	-	-	-	-	-	dd_smedV4_2079_0_1	Cell-type-specificity: Neoblast SimilarTo: NA Description: NA	1.03405	2.51265	2.42991	1.2809	0.1213	0.848327	Pass	no
XLOC_006775	SMESG000016742.1,SMESG000016775.1		-	-	-	-	-	-	-	-	-	-	-	-	-	-	-	-	-	-	-	-	-	-	0.952207	2.31118	2.42718	1.27928	0.04595	0.655621	Pass	no
XLOC_020600	SMESG000052981.1	SMEST052981001.1	dd_Smed_v6_10897_0_1	dd_Smed_v4_10897_0_1	-	-	-	-	-	-	-	-	-	-	-	-	-	-	-	-	-	-	-	-	0.469689	1.1397	2.4265	1.27888	0.20565	0.918602	Pass	no
XLOC_030115	SMESG000079220.1	SMEST079220001.1	dd_Smed_v6_7708_0_1	dd_Smed_v4_7708_0_1	-	-	-	-	-	-	-	-	-	-	-	-	-	-	-	-	-	-	-	-	2.63853	6.37495	2.4161	1.27268	0.0459	0.655621	Pass	no
XLOC_017082	SMESG000043443.1	SMEST043443001.1	-	-	-	-	-	-	-	-	-	-	-	-	-	-	-	-	-	-	-	-	dd_smedV4_18_0_1	Cell-type-specificity: Gut SimilarTo: NA Description: NA	0.415008	1.00119	2.41246	1.2705	0.30225	0.93128	Pass	no
XLOC_017413	SMESG000043155.1	SMEST043155001.1	dd_Smed_v6_24257_0_1	dd_Smed_v4_24257_0_1	HLOX2_HELRO	Homeobox protein LOX2	HLOX2_HELRO	Homeobox protein LOX2	UniRef90_Q6V4Z8	Abd-A-like protein n=1	UniRef90_Q6V4Z8	Abd-A-like protein n=1	tr|P91714|P91714_DUGTI	P91714	Homeodomain protein	-	-	-	-	-	-	-	-	-	0.712622	1.70294	2.38968	1.25682	0.02735	0.513739	Pass	no
XLOC_010777	SMESG000024277.1	SMEST024277001.1	dd_Smed_v6_13278_0_1	dd_Smed_v4_13278_0_1	VACHT_DROME	Vesicular acetylcholine transporter	VACHA_DANRE	Probable vesicular acetylcholine transporter-A	UniRef90_C7TYG6	Synaptic vesicular amine transporter n=1	UniRef90_C7TYG6	Synaptic vesicular amine transporter n=1	sp|Q08C75|VACHA_DANRE	Q08C75	Probable vesicular acetylcholine transporter-A	-	-	-	-	-	-	-	-	-	0.506703	1.19839	2.36507	1.24189	0.05125	0.677477	Pass	no
XLOC_014824	SMESG000037645.1	SMEST037645001.1	-	-	PCTL_MOUSE	PCTP-like protein	PCTL_MOUSE	PCTP-like protein	UniRef90_B0JYU0	LOC100145115 protein n=3	UniRef90_B0JYU0	LOC100145115 protein n=3	tr|B0JYU0|B0JYU0_XENTR	B0JYU0	LOC100145115 protein	-	-	-	-	-	-	-	dd_smedV4_3734_0_1	Cell-type-specificity: Parapharyngeal SimilarTo: uc003vnr.3 Description: calumenin (CALU)	0.470449	1.10863	2.35654	1.23667	0.1498	0.898098	Pass	no
XLOC_025775	SMESG000066995.1	SMEST066995002.1	dd_Smed_v6_29305_0_1	dd_Smed_v4_29305_0_1	-	-	-	-	-	-	-	-	-	-	-	-	-	-	-	-	-	-	-	-	0.542178	1.27251	2.34703	1.23084	0.18775	0.918602	Pass	no
XLOC_005623	SMESG000014940.1	SMEST014940001.1	dd_Smed_v6_5166_0_1	dd_Smed_v4_5166_0_1	M3K1_ARATH	Mitogen-activated protein kinase kinase kinase 1	M3K1_ARATH	Mitogen-activated protein kinase kinase kinase 1	UniRef90_UPI0001A6240A	serine/threonine protein kinase n=1	UniRef90_UPI0001A6240A	serine/threonine protein kinase n=1	tr|E3MTZ8|E3MTZ8_CAERE	E3MTZ8	Putative uncharacterized protein (Fragment)	-	-	-	-	-	-	-	-	-	1.66983	3.91352	2.34366	1.22877	0.0553	0.703718	Pass	no
XLOC_011386	SMESG000028452.1	SMEST028452001.1	dd_Smed_v6_5699_0_1	dd_Smed_v4_5699_0_1	PKHF2_HUMAN	Pleckstrin homology domain-containing family F member 2	PKHF2_HUMAN	Pleckstrin homology domain-containing family F member 2	UniRef90_B3MRW7	GF20914 n=1	UniRef90_B4L759	GI16489 n=1	tr|O76902|O76902_DROME	O76902	CG14782	-	-	-	-	-	-	-	-	-	0.586177	1.36505	2.32873	1.21955	0.1544	0.90489	Pass	no
XLOC_028544	SMESG000075101.1	SMEST075101001.1	dd_Smed_v6_16234_0_1	dd_Smed_v4_16234_0_1	-	-	-	-	-	-	-	-	-	-	-	-	-	-	-	-	-	-	-	-	1.9322	4.47783	2.31748	1.21256	0.08635	0.788113	Pass	no
XLOC_017397	SMESG000043142.1	SMEST043142001.1	dd_Smed_v6_1943_0_1	dd_Smed_v4_1943_0_1	GATM_XENLA	Glycine amidinotransferase, mitochondrial {ECO:0000250|UniProtKB:P50440}	GATM_XENTR	Glycine amidinotransferase, mitochondrial {ECO:0000250|UniProtKB:P50440}	UniRef90_Q6P832	Glycine amidinotransferase, mitochondrial n=2	UniRef90_Q6P832	Glycine amidinotransferase, mitochondrial n=2	sp|Q6P832|GATM_XENTR	Q6P832	Glycine amidinotransferase, mitochondrial	-	-	-	-	-	-	-	dd_smedV4_1943_0_1	Cell-type-specificity: Gut SimilarTo: uc003ica.2 Description: protease, serine, 12 (neurotrypsin, motopsin) (PRSS12)	0.467453	1.07616	2.30218	1.203	0.06175	0.732609	Pass	no
XLOC_001576	SMESG000001244.1	SMEST001244001.1	dd_Smed_v6_7306_0_1	dd_Smed_v4_7306_0_1	-	-	-	-	-	-	-	-	-	-	-	-	-	-	-	-	-	-	-	-	3.4583	7.881	2.27887	1.18832	0.1503	0.898098	Pass	no
XLOC_009434	SMESG000023162.1	SMEST023162001.1	dd_Smed_v6_15716_0_2	dd_Smed_v4_15716_0_2	-	-	-	-	-	-	-	-	-	-	-	-	-	-	-	-	-	-	-	-	0.455841	1.02871	2.25673	1.17423	0.14105	0.885535	Pass	no
XLOC_006286	SMESG000013745.1	SMEST013745001.1	dd_Smed_v6_5760_0_1	dd_Smed_v4_5760_0_1	-	-	-	-	-	-	-	-	-	-	-	-	-	-	-	-	-	-	-	-	0.945043	2.10965	2.23233	1.15855	0.03085	0.546956	Pass	no
XLOC_003066	SMESG000004918.1	SMEST004918001.1	dd_Smed_v6_15816_0_1	dd_Smed_v4_15816_0_1	-	-	-	-	-	-	-	-	-	-	-	-	-	-	-	-	-	-	dd_smedV4_15816_0_1	Cell-type-specificity: Gut SimilarTo: JX010530.1 Description: low density lipoprotein receptor-1	0.489811	1.09195	2.22933	1.15661	0.24535	0.918602	Pass	no
XLOC_013549	SMESG000032755.1	SMEST032755002.1	dd_Smed_v6_490_0_7	dd_Smed_v4_490_0_7	-	-	-	-	UniRef90_I1ZID8	TNF receptor associated factor-2 (Fragment) n=1	UniRef90_I1ZID8	TNF receptor associated factor-2 (Fragment) n=1	tr|I1ZID8|I1ZID8_SCHMD	I1ZID8	TNF receptor associated factor-2 (Fragment)	-	-	-	-	-	-	-	-	-	0.995273	2.21148	2.22198	1.15185	0.0496	0.671572	Pass	no
XLOC_025609	SMESG000066719.1	SMEST066719001.1	dd_Smed_v6_4089_0_1	dd_Smed_v4_4089_0_1	ETHE1_HUMAN	Persulfide dioxygenase ETHE1, mitochondrial	ETHE1_HUMAN	Persulfide dioxygenase ETHE1, mitochondrial	UniRef90_Q6DJA2	Ethylmalonic encephalopathy 1 n=3	UniRef90_Q6DJA2	Ethylmalonic encephalopathy 1 n=3	sp|O95571|ETHE1_HUMAN	O95571	Protein ETHE1, mitochondrial	-	-	-	-	-	-	-	-	-	1.46464	3.24725	2.2171	1.14867	0.04915	0.671044	Pass	no
XLOC_026876	SMESG000070593.1	SMEST070593002.1	-	-	-	-	-	-	-	-	-	-	-	-	-	-	-	-	-	-	-	-	-	-	0.86691	1.90942	2.20256	1.13918	0.2527	0.920797	Pass	no
XLOC_016890	SMESG000051921.1	SMEST051921001.1	-	-	-	-	-	-	UniRef90_V9XRN2	X1.B.F11.1 n=1	-	-	-	-	-	-	-	-	-	-	-	-	-	-	0.652032	1.43066	2.19416	1.13367	0.5164	0.936905	Pass	no
XLOC_028833	SMESG000075920.1	SMEST075920001.1	dd_Smed_v6_43719_0_1	dd_Smed_v4_43719_0_1	DMTA2_XENTR	Doublesex- and mab-3-related transcription factor A2	DMTA2_XENTR	Doublesex- and mab-3-related transcription factor A2	UniRef90_R4PV69	Dmd-2 splice form 1 (Fragment) n=1	UniRef90_R4PV69	Dmd-2 splice form 1 (Fragment) n=1	sp|A4QNP7|DMTA2_XENTR	A4QNP7	Doublesex- and mab-3-related transcription factor A2	-	-	-	-	-	-	-	-	-	0.72246	1.57925	2.18593	1.12825	0.07755	0.772799	Pass	no
XLOC_026619	SMESG000074140.1	SMEST074140001.1	-	-	-	-	-	-	-	-	-	-	-	-	-	-	-	-	-	-	-	-	-	-	0.515207	1.12296	2.17963	1.12408	0.53095	0.938608	Pass	no
XLOC_016339	SMESG000040456.1	SMEST040456001.1	-	-	-	-	-	-	-	-	-	-	-	-	-	-	-	-	-	-	-	-	-	-	2.9004	6.32074	2.17926	1.12384	0.07525	0.772799	Pass	no
XLOC_022275	SMESG000057448.1	SMEST057448002.1	-	-	-	-	-	-	-	-	-	-	-	-	-	-	-	-	-	-	-	-	-	-	0.668116	1.45181	2.17299	1.11968	0.1905	0.918602	Pass	no
XLOC_013792	SMESG000034763.1	SMEST034763001.1	-	-	-	-	-	-	-	-	-	-	-	-	-	-	-	-	-	-	-	-	-	-	1.12446	2.44312	2.17271	1.11949	0.694	0.956173	Pass	no
XLOC_014025	SMESG000035212.1	SMEST035212001.1	dd_Smed_v6_15686_0_1	dd_Smed_v4_15686_0_1	-	-	-	-	-	-	-	-	-	-	-	-	-	-	-	-	-	-	-	-	0.48591	1.04915	2.15914	1.11046	0.0481	0.666671	Pass	no
XLOC_011922	SMESG000028126.1	SMEST028126002.1	dd_Smed_v6_9222_0_1	dd_Smed_v4_9222_0_1	-	-	-	-	-	-	-	-	-	-	-	-	-	-	-	-	-	-	-	-	2.59913	5.60815	2.1577	1.1095	0.09655	0.805459	Pass	no
XLOC_022371	SMESG000064137.1	SMEST064137001.1	-	-	CDD_MOUSE	Cytidine deaminase	CDD_MOUSE	Cytidine deaminase	UniRef90_E7F8U4	Uncharacterized protein n=2	UniRef90_E7F8U4	Uncharacterized protein n=2	tr|E7F8U4|E7F8U4_DANRE	E7F8U4	Uncharacterized protein	-	-	-	-	-	-	-	-	-	0.541703	1.15525	2.13263	1.09263	0.2748	0.925751	Pass	no
XLOC_006874	SMESG000016905.1	SMEST016905001.1	dd_Smed_v6_2355_0_1	dd_Smed_v4_2355_0_1	-	-	-	-	-	-	-	-	-	-	-	-	-	-	-	-	-	-	dd_smedV4_2355_0_1	Cell-type-specificity: Neural (ciliated) SimilarTo: uc001bzr.3 Description: tektin 2 (testicular) (TEKT2)	0.602282	1.28339	2.13088	1.09145	0.12155	0.848327	Pass	no
XLOC_018073	SMESG000045974.1	SMEST045974001.1	dd_Smed_v6_17279_0_1	dd_Smed_v4_17279_0_1	-	-	-	-	UniRef90_G4VR07	Strain Puerto Rico chromosome W, complete genome n=1	UniRef90_G4VR07	Strain Puerto Rico chromosome W, complete genome n=1	-	-	-	-	-	-	-	-	-	-	-	-	0.809397	1.71145	2.11448	1.0803	0.13245	0.866094	Pass	no
XLOC_003326	SMESG000008712.1	SMEST008712003.1	-	-	-	-	-	-	UniRef90_G4VCI1	Putative uncharacterized protein n=1	UniRef90_B3M4A7	GF25282 n=1	tr|B3M4A7|B3M4A7_DROAN	B3M4A7	GF25282	-	-	-	-	-	-	-	dd_smedV4_13053_0_1	Cell-type-specificity: Epidermal lineage (early + late) SimilarTo: NA Description: NA	6.08019	12.8343	2.11084	1.07782	0.00135	0.060008	Pass	no
XLOC_014766	SMESG000037947.1	SMEST037947001.1	dd_Smed_v6_22618_0_1	dd_Smed_v4_22618_0_1	FIP1_DANRE	Pre-mRNA 3'-end-processing factor FIP1	FIP1_DANRE	Pre-mRNA 3'-end-processing factor FIP1	UniRef90_G4VJD1	Fip1-like 1 protein n=4	UniRef90_C1LG84	Pre-mRNA 3'-end-processing factor FIP1 n=1	tr|Q63ZL7|Q63ZL7_XENLA	Q63ZL7	LOC494780 protein (Fragment)	-	-	-	-	-	-	-	-	-	0.642141	1.35417	2.10884	1.07645	0.13295	0.867415	Pass	no
XLOC_024061	SMESG000062648.1	SMEST062648001.1	dd_Smed_v6_314_0_1	dd_Smed_v4_314_0_1	-	-	-	-	-	-	-	-	-	-	-	-	-	-	-	-	-	-	-	-	0.544942	1.14805	2.10674	1.07501	0.437	0.933235	Pass	no
XLOC_014040	SMESG000035313.1	SMEST035313002.1	dd_Smed_v6_2506_0_1	dd_Smed_v4_2506_0_1	-	-	-	-	-	-	-	-	-	-	-	-	-	-	-	-	-	-	-	-	0.56426	1.18734	2.10424	1.0733	0.1068	0.82573	Pass	no
XLOC_010830	SMESG000042643.1	SMEST042643001.1	-	-	CHM4B_XENTR	Charged multivesicular body protein 4b	CHM4B_XENTR	Charged multivesicular body protein 4b	UniRef90_Q6GL11	Charged multivesicular body protein 4b n=3	UniRef90_Q6GL11	Charged multivesicular body protein 4b n=3	sp|Q6GL11|CHM4B_XENTR	Q6GL11	Charged multivesicular body protein 4b	-	-	-	-	-	-	-	-	-	0.640867	1.34592	2.10015	1.0705	0.3155	0.93128	Pass	no
XLOC_009892	SMESG000022139.1	SMEST022139001.1	dd_Smed_v6_715_0_1	dd_Smed_v4_715_0_1	-	-	-	-	-	-	-	-	-	-	-	-	-	-	-	-	-	-	dd_smedV4_715_0_1	Cell-type-specificity: Neoblast SimilarTo: uc010osr.2 Description: protein kinase N2 (PKN2)	1.86895	3.92273	2.0989	1.06963	0.09205	0.803157	Pass	no
XLOC_007639	SMESG000018936.1	SMEST018936001.1	dd_Smed_v6_23853_0_1	dd_Smed_v4_23853_0_1	-	-	-	-	-	-	-	-	-	-	-	-	-	-	-	-	-	-	-	-	0.617022	1.29407	2.09728	1.06852	0.2857	0.93128	Pass	no
XLOC_019329	SMESG000049567.1	SMEST049567002.1	dd_Smed_v6_4144_0_2	dd_Smed_v4_4144_0_2	TRAF3_HUMAN	TNF receptor-associated factor 3	TRAF3_HUMAN	TNF receptor-associated factor 3	UniRef90_I1ZID8	TNF receptor associated factor-2 (Fragment) n=1	UniRef90_I1ZID8	TNF receptor associated factor-2 (Fragment) n=1	tr|I1ZID8|I1ZID8_SCHMD	I1ZID8	TNF receptor associated factor-2 (Fragment)	-	-	-	-	-	-	-	dd_smedV4_2003_0_1	Cell-type-specificity: Epidermis I SimilarTo: NA Description: NA	1.38586	2.86663	2.06848	1.04857	0.018	0.403131	Pass	no
XLOC_001964	SMESG000002091.1	SMEST002091002.1	-	-	-	-	-	-	-	-	-	-	-	-	-	-	-	-	-	-	-	-	dd_smedV4_645_0_1	Cell-type-specificity: Epidermis II SimilarTo: NA Description: NA	0.785513	1.61975	2.06203	1.04406	0.0388	0.616459	Pass	no
XLOC_020619	SMESG000053111.1	SMEST053111001.1	dd_Smed_v6_14908_0_1	dd_Smed_v4_14908_0_1	GPN1_DICDI	GPN-loop GTPase 1 {ECO:0000250|UniProtKB:Q9HCN4}	GPN1_DICDI	GPN-loop GTPase 1 {ECO:0000250|UniProtKB:Q9HCN4}	UniRef90_G4LVZ9	Xpa-binding protein 1 (Mbdin), putative n=2	UniRef90_G4LVZ9	Xpa-binding protein 1 (Mbdin), putative n=2	tr|F1R8Z3|F1R8Z3_DANRE	F1R8Z3	Uncharacterized protein	-	-	-	-	-	-	-	-	-	1.73505	3.55533	2.04912	1.03501	0.03115	0.547995	Pass	no
XLOC_027450	SMESG000072176.1	SMEST072176001.1	dd_Smed_v6_4224_0_1	dd_Smed_v4_4224_0_1	ARI1_XENLA	E3 ubiquitin-protein ligase arih1	ARI1_XENLA	E3 ubiquitin-protein ligase arih1	UniRef90_Q94981	Protein ariadne-1 n=11	UniRef90_Q94981	Protein ariadne-1 n=11	sp|Q32NS4|ARI1_XENLA	Q32NS4	E3 ubiquitin-protein ligase arih1	-	-	-	-	-	-	-	-	-	0.532577	1.08715	2.0413	1.02949	0.03165	0.551012	Pass	no
XLOC_030353	SMESG000079992.1	SMEST079992006.1	-	-	-	-	-	-	UniRef90_A2VD29	Uncharacterized protein n=1	-	-	-	-	-	-	-	-	-	-	-	-	-	-	0.903293	1.8354	2.0319	1.02283	0.02565	0.496212	Pass	no
XLOC_025799	SMESG000067122.1	SMEST067122001.1	dd_Smed_v6_12071_0_1	dd_Smed_v4_12071_0_1	-	-	-	-	-	-	UniRef90_I1ZID8	TNF receptor associated factor-2 (Fragment) n=1	tr|I1ZID8|I1ZID8_SCHMD	I1ZID8	TNF receptor associated factor-2 (Fragment)	-	-	-	-	-	-	-	-	-	0.61199	1.24032	2.0267	1.01913	0.21365	0.918602	Pass	no
XLOC_009188	SMESG000023029.1	SMEST023029001.1	dd_Smed_v6_28077_0_1	dd_Smed_v4_28077_0_1	-	-	-	-	-	-	-	-	-	-	-	-	-	-	-	-	-	-	-	-	2.6892	5.44715	2.02557	1.01832	0.2416	0.918602	Pass	no
XLOC_013217	SMESG000031839.1	SMEST031839002.1	-	-	MARH3_MOUSE	E3 ubiquitin-protein ligase MARCH3	MARH3_HUMAN	E3 ubiquitin-protein ligase MARCH3	UniRef90_G4LYD2	Membrane associated ring finger 1,8, putative n=1	UniRef90_G4LYD2	Membrane associated ring finger 1,8, putative n=1	tr|F1QFG6|F1QFG6_DANRE	F1QFG6	Uncharacterized protein	-	-	-	-	-	-	-	dd_smedV4_21713_0_1	Cell-type-specificity: Neoblast SimilarTo: NA Description: NA	1.65377	3.33774	2.01826	1.01311	0.0812	0.775127	Pass	no
XLOC_024595	SMESG000069779.1	SMEST069779002.1	dd_Smed_v6_11892_0_1	dd_Smed_v4_11892_0_1	-	-	-	-	-	-	-	-	-	-	-	-	-	-	-	-	-	-	-	-	0.546972	1.10144	2.0137	1.00985	0.2162	0.918602	Pass	no
XLOC_028705	SMESG000075393.1	SMEST075393001.1	-	-	-	-	-	-	-	-	-	-	-	-	-	-	-	-	-	-	-	-	dd_smedV4_39116_0_1	Cell-type-specificity: Gut SimilarTo: uc003aka.3 Description: phospholipase A2, group III (PLA2G3)	1.91557	3.85702	2.01351	1.00971	0.11525	0.839849	Pass	no
XLOC_014288	SMESG000036723.1	SMEST036723002.1	-	-	-	-	-	-	-	-	-	-	-	-	-	-	-	-	-	-	-	-	-	-	0.671086	1.34944	2.01083	1.00779	0.14845	0.89731	Pass	no
XLOC_006262	SMESG000013591.1	SMEST013591001.1	-	-	-	-	-	-	-	-	-	-	-	-	-	-	-	-	-	-	-	-	-	-	0.727789	1.46332	2.01064	1.00765	0.12765	0.854553	Pass	no
XLOC_019445	SMESG000049670.1	SMEST049670004.1	-	-	GNAS_LYMST	Guanine nucleotide-binding protein G(s) subunit alpha	GNAS_LYMST	Guanine nucleotide-binding protein G(s) subunit alpha	UniRef90_Q7KPV0	Protein GSA-1, isoform a n=7	UniRef90_Q7KPV0	Protein GSA-1, isoform a n=7	tr|G5EF72|G5EF72_CAEEL	G5EF72	G protein a(S) subunit	-	-	-	-	-	-	-	-	-	1.60785	3.22076	2.00315	1.00227	0.1181	0.842962	Pass	no
XLOC_014795	SMESG000037511.1	SMEST037511001.1	dd_Smed_v6_6484_0_1	dd_Smed_v4_6484_0_1	F172A_XENTR	Protein FAM172A	F172A_XENTR	Protein FAM172A	UniRef90_G4VPK5	Uncharacterized protein n=1	UniRef90_G4VPK5	Uncharacterized protein n=1	tr|B8JM37|B8JM37_DANRE	B8JM37	Novel protein	-	-	-	-	-	-	-	-	-	0.803095	1.60243	1.99532	0.996619	0.0283	0.520666	Pass	no
XLOC_025196	SMESG000066132.1	SMEST066132001.1	dd_Smed_v6_10710_0_1	dd_Smed_v4_10710_0_1	-	-	-	-	-	-	-	-	-	-	-	-	-	-	-	-	-	-	-	-	0.506271	1.00368	1.9825	0.987318	0.12325	0.848327	Pass	no
XLOC_000672	SMESG000025585.1	SMEST025585001.1	-	-	TRAF5_MOUSE	TNF receptor-associated factor 5	-	-	UniRef90_D5JG59	TNF receptor-associated factor-2-like protein A n=1	-	-	-	-	-	-	-	-	-	-	-	-	-	-	0.803067	1.58179	1.96969	0.977966	0.16925	0.918602	Pass	no
XLOC_007617	SMESG000018830.1	SMEST018830001.1	dd_Smed_v6_12677_0_1	dd_Smed_v4_12677_0_1	ATOH8_MOUSE	Protein atonal homolog 8	ATOH8_MOUSE	Protein atonal homolog 8	UniRef90_B3MLU5	GF14859 n=1	UniRef90_B3MLU5	GF14859 n=1	tr|Q29NQ8|Q29NQ8_DROPS	Q29NQ8	GA11011	-	-	-	-	-	-	-	-	-	6.22596	12.1728	1.95517	0.967293	0.01275	0.324916	Pass	no
XLOC_023870	SMESG000062221.1	SMEST062221001.1	dd_Smed_v6_25204_0_1	dd_Smed_v4_25204_0_1	NPFR_DROME	Neuropeptide F receptor {ECO:0000303|PubMed:11897397, ECO:0000312|EMBL:AAF51909.3}	NPFR_DROME	Neuropeptide F receptor {ECO:0000303|PubMed:11897397, ECO:0000312|EMBL:AAF51909.3}	UniRef90_C1LE87	Rhodopsin-like GPCR superfamily,domain-containing protein n=1	UniRef90_C1LE87	Rhodopsin-like GPCR superfamily,domain-containing protein n=1	tr|Q297Y5|Q297Y5_DROPS	Q297Y5	GA11019	-	-	-	GCR223	Cluster: Rho-C Description: neuropeptide f receptor-like	-	-	-	-	1.36582	2.66731	1.9529	0.965618	0.04965	0.671572	Pass	no
XLOC_005085	SMESG000010514.1	SMEST010514002.1	dd_Smed_v6_4965_0_1	dd_Smed_v4_4965_0_1	-	-	-	-	-	-	-	-	-	-	-	-	-	-	-	-	-	-	dd_smedV4_4965_0_1	Cell-type-specificity: Gut SimilarTo: NA Description: NA	0.614902	1.1992	1.95023	0.963644	0.10545	0.825153	Pass	no
XLOC_010480	SMESG000023516.1	SMEST023516001.1	dd_Smed_v6_10079_0_1	dd_Smed_v4_10079_0_1	ZMY12_HUMAN	Zinc finger MYND domain-containing protein 12	ZMY12_HUMAN	Zinc finger MYND domain-containing protein 12	UniRef90_G4VQ43	Uncharacterized protein n=2	UniRef90_G4VQ43	Uncharacterized protein n=2	tr|Q5M7M3|Q5M7M3_XENTR	Q5M7M3	Zinc finger, MYND-type containing 12	-	-	-	-	-	-	-	-	-	0.836983	1.63079	1.94841	0.962301	0.07515	0.772799	Pass	no
XLOC_019415	SMESG000049502.1	SMEST049502001.1	dd_Smed_v6_20850_0_1	dd_Smed_v4_20850_0_1	-	-	-	-	UniRef90_I1ZID8	TNF receptor associated factor-2 (Fragment) n=1	UniRef90_I1ZID8	TNF receptor associated factor-2 (Fragment) n=1	tr|I1ZID8|I1ZID8_SCHMD	I1ZID8	TNF receptor associated factor-2 (Fragment)	-	-	-	-	-	-	-	-	-	1.07375	2.09133	1.94769	0.961763	0.24475	0.918602	Pass	no
XLOC_003684	SMESG000006559.1	SMEST006559001.1	dd_Smed_v6_15926_0_1	dd_Smed_v4_15926_0_1	-	-	-	-	-	-	-	-	-	-	-	-	-	-	-	-	-	-	-	-	1.10033	2.14026	1.94511	0.95985	0.14235	0.888905	Pass	no
XLOC_026734	SMESG000070185.1	SMEST070185001.1	dd_Smed_v6_60416_0_1	dd_Smed_v4_60416_0_1	-	-	-	-	-	-	-	-	-	-	-	-	-	-	-	-	-	-	-	-	0.837412	1.62276	1.93783	0.95444	0.1375	0.879849	Pass	no
XLOC_018361	SMESG000046849.1	SMEST046849002.1	dd_Smed_v6_7419_0_1	dd_Smed_v4_7419_0_1	-	-	-	-	-	-	-	-	-	-	-	-	-	-	-	-	-	-	dd_smedV4_7419_0_1	Cell-type-specificity: Gut SimilarTo: uc001ajm.1 Description: pantothenate kinase 4 (PANK4)	4.59303	8.878	1.93293	0.950789	0.01335	0.337254	Pass	no
XLOC_011608	SMESG000028800.1	SMEST028800001.1	-	-	-	-	-	-	-	-	-	-	-	-	-	-	-	-	-	-	dd_smedV4_9410_0_1	Wound-response-genes-reddien-category: Early SimilarTo: JX010483.1 Description: early growth response-4	-	-	0.826695	1.5974	1.93227	0.950299	0.2513	0.919354	Pass	no
XLOC_019893	SMESG000058949.1	SMEST058949001.1	dd_Smed_v6_10877_0_1	dd_Smed_v4_10877_0_1	-	-	-	-	-	-	-	-	-	-	-	-	-	-	-	-	-	-	-	-	3.37789	6.5117	1.92774	0.946912	0.05415	0.693001	Pass	no
XLOC_011814	SMESG000027829.1	SMEST027829001.1	dd_Smed_v6_7666_0_1	dd_Smed_v4_7666_0_1	TC1D2_BOVIN	Tctex1 domain-containing protein 2	TC1D2_BOVIN	Tctex1 domain-containing protein 2	UniRef90_F1QMY1	Uncharacterized protein n=2	UniRef90_G4LZ86	Axonemal dynein light chain, putative n=1	sp|Q8WW35|TC1D2_HUMAN	Q8WW35	Tctex1 domain-containing protein 2	-	-	-	-	-	-	-	-	-	0.526901	1.01472	1.92583	0.945478	0.2184	0.918602	Pass	no
XLOC_022510	SMESG000064787.1	SMEST064787001.1	dd_Smed_v6_13489_0_1	dd_Smed_v4_13489_0_1	-	-	-	-	-	-	-	-	-	-	-	-	-	-	-	-	-	-	dd_smedV4_13489_0_1	Cell-type-specificity: Gut SimilarTo: uc009xae.2 Description: protein phosphatase 1, regulatory subunit 12B (PPP1R12B)6	0.899202	1.72711	1.92071	0.941643	0.07475	0.772439	Pass	no
XLOC_013101	SMESG000031441.1	SMEST031441001.1	dd_Smed_v6_18122_0_1	dd_Smed_v4_18122_0_1	-	-	NFYA1_ARATH	Nuclear transcription factor Y subunit A-1	-	-	UniRef90_Q26561	NF-YA subunit n=2	tr|F7DFJ2|F7DFJ2_MOUSE	F7DFJ2	Nuclear transcription factor Y subunit alpha (Fragment)	-	-	-	-	-	-	-	dd_smedV4_18122_0_1	Cell-type-specificity: Gut SimilarTo: NA Description: NA	0.884552	1.69411	1.91522	0.937509	0.3412	0.93128	Pass	no
XLOC_005133	SMESG000010512.1	SMEST010512001.1	dd_Smed_v6_3163_0_1	dd_Smed_v4_3163_0_1	-	-	-	-	-	-	-	-	-	-	-	-	-	-	-	-	-	-	-	-	1.23948	2.35683	1.90147	0.927113	0.24155	0.918602	Pass	no
XLOC_002452	SMESG000003705.1	SMEST003705001.1	dd_Smed_v6_8299_0_1	dd_Smed_v4_8299_0_1	LRC23_XENTR	Leucine-rich repeat-containing protein 23	LRC23_MOUSE	Leucine-rich repeat-containing protein 23	UniRef90_Q28CU0	Leucine-rich repeat-containing protein 23 n=3	UniRef90_Q28CU0	Leucine-rich repeat-containing protein 23 n=3	tr|F7ANI6|F7ANI6_XENTR	F7ANI6	Leucine-rich repeat-containing protein 23	-	-	-	-	-	-	-	-	-	0.661111	1.256	1.89983	0.925872	0.0807	0.774641	Pass	no
XLOC_017959	SMESG000044743.1	SMEST044743001.1	-	-	DPOE1_MOUSE	DNA polymerase epsilon catalytic subunit A	DPOE1_MOUSE	DNA polymerase epsilon catalytic subunit A	UniRef90_G4VQT4	DNA polymerase n=1	UniRef90_G4VQT4	DNA polymerase n=1	tr|Q3UWI6|Q3UWI6_MOUSE	Q3UWI6	Putative uncharacterized protein (Fragment)	-	-	-	-	-	-	-	-	-	1.73605	3.28679	1.89326	0.920871	0.1152	0.839849	Pass	no
XLOC_012428	SMESG000029374.1	SMEST029374001.1	dd_Smed_v6_19032_0_6	dd_Smed_v4_19032_0_6	-	-	-	-	-	-	-	-	-	-	-	-	-	-	-	-	-	-	-	-	0.841007	1.59023	1.89086	0.919046	0.19665	0.918602	Pass	no
XLOC_003155	SMESG000005136.1	SMEST005136001.1	dd_Smed_v6_20962_0_1	dd_Smed_v4_20962_0_1	TAF5_DROME	Transcription initiation factor TFIID subunit 5	TAF5_DROME	Transcription initiation factor TFIID subunit 5	UniRef90_B8JIQ0	Uncharacterized protein n=3	UniRef90_B8JIQ0	Uncharacterized protein n=3	tr|B8JIQ0|B8JIQ0_DANRE	B8JIQ0	TAF5 RNA polymerase II, TATA box binding protein (TBP)-associated factor	-	-	-	-	-	-	-	-	-	0.816151	1.54168	1.88896	0.917595	0.03485	0.581466	Pass	no
XLOC_025839	SMESG000067683.1	SMEST067683001.1	dd_Smed_v6_2_1_1	dd_Smed_v4_2_1_1	-	-	-	-	-	-	-	-	-	-	-	-	-	-	-	-	-	-	-	-	8.33129	15.6899	1.88325	0.913224	0.0946	0.805202	Pass	no
XLOC_013891	SMESG000035385.1,SMESG000035386.1		-	-	-	-	-	-	-	-	-	-	-	-	-	-	-	-	-	-	-	-	-	-	1.63706	3.0755	1.87867	0.909714	0.14985	0.898098	Pass	no
XLOC_002413	SMESG000006336.1	SMEST006336001.1	dd_Smed_v6_11671_0_1	dd_Smed_v4_11671_0_1	-	-	-	-	-	-	-	-	-	-	-	-	-	-	-	-	-	-	dd_smedV4_11671_0_1	Cell-type-specificity: Sigma neoblasts SimilarTo: uc021sqf.1 Description: immunoglobulin superfamily containing leucine-rich repeat (ISLR)	2.0267	3.79521	1.87261	0.905047	0.30765	0.93128	Pass	no
XLOC_004847	SMESG000009952.1	SMEST009952001.1	dd_Smed_v6_11863_0_3	dd_Smed_v4_11863_0_3	-	-	-	-	-	-	-	-	-	-	-	-	-	-	-	-	-	-	-	-	0.640974	1.1938	1.86248	0.897223	0.2761	0.926646	Pass	no
XLOC_023773	SMESG000062016.1	SMEST062016001.1	dd_Smed_v6_48433_0_1	dd_Smed_v4_48433_0_1	-	-	-	-	-	-	-	-	-	-	-	-	-	-	-	-	-	-	dd_smedV4_48433_0_1	Cell-type-specificity: Epidermal progenitors (late) SimilarTo: uc010sae.2 Description: von Willebrand factor A domain containing 5A (VWA5A)	1.77366	3.30314	1.86233	0.897109	0.00845	0.248507	Pass	no
XLOC_021869	SMESG000056627.1	SMEST056627001.1	-	-	-	-	-	-	-	-	-	-	-	-	-	-	-	-	-	-	-	-	-	-	1.00646	1.87342	1.8614	0.896385	0.2699	0.923743	Pass	no
XLOC_006284	SMESG000013738.1	SMEST013738001.1	-	-	DYH7_HUMAN	Dynein heavy chain 7, axonemal	DYH7_HUMAN	Dynein heavy chain 7, axonemal	UniRef90_UPI0003506EF6	PREDICTED: dynein heavy chain 3, axonemal isoform X10 n=1	UniRef90_UPI0003506EF6	PREDICTED: dynein heavy chain 3, axonemal isoform X10 n=1	sp|Q8WXX0-2|DYH7_HUMAN	Q8WXX0-2	Isoform 2 of Dynein heavy chain 7, axonemal	-	-	-	-	-	-	-	-	-	8.62048	16.0343	1.86002	0.895321	0.0373	0.603328	Pass	no
XLOC_005494	SMESG000014263.1	SMEST014263001.1	dd_Smed_v6_51175_0_2	dd_Smed_v4_51175_0_2	-	-	-	-	-	-	-	-	-	-	-	-	-	-	-	-	-	-	-	-	0.659828	1.22448	1.85576	0.892007	0.169	0.918602	Pass	no
XLOC_024062	SMESG000062670.1	SMEST062670001.1	-	-	-	-	-	-	-	-	-	-	-	-	-	-	-	-	-	-	-	-	-	-	2.53462	4.70025	1.85442	0.890968	0.34545	0.93128	Pass	no
XLOC_027614	SMESG000072294.1,SMESG000072552.1,SMESG000072553.1		-	-	-	-	-	-	-	-	-	-	-	-	-	-	-	-	-	-	-	-	-	-	3.38953	6.27661	1.85176	0.8889	0.08745	0.791946	Pass	no
XLOC_002438	SMESG000003595.1	SMEST003595001.1	-	-	-	-	-	-	-	-	-	-	-	-	-	-	-	-	-	-	-	-	-	-	0.553553	1.02171	1.84573	0.884192	0.47275	0.933235	Pass	no
XLOC_020908	SMESG000054107.1	SMEST054107001.1	dd_Smed_v6_16021_0_1	dd_Smed_v4_16021_0_1	ABDB_DROME	Homeobox protein abdominal-B	HXCCA_TAKRU	Homeobox protein Hox-C12a	UniRef90_Q9BLF8	Hox class homeodomain protein DjAbd-Bb n=1	UniRef90_Q9BLF8	Hox class homeodomain protein DjAbd-Bb n=1	tr|Q9BLF8|Q9BLF8_DUGJA	Q9BLF8	Hox class homeodomain protein DjAbd-Bb	-	-	-	-	-	-	-	-	-	0.916586	1.69142	1.84535	0.883893	0.10825	0.828746	Pass	no
XLOC_003178	SMESG000005351.1	SMEST005351001.1	dd_Smed_v6_2706_0_1	dd_Smed_v4_2706_0_1	DNJ6A_XENLA	DnaJ homolog subfamily B member 6-A	DNJ6B_XENLA	DnaJ homolog subfamily B member 6-B	UniRef90_Q1LY18	Uncharacterized protein n=2	UniRef90_Q6IP75	MGC78895 protein n=1	tr|Q6IP75|Q6IP75_XENLA	Q6IP75	MGC78895 protein	-	-	-	-	-	-	-	-	-	2.62971	4.84044	1.84067	0.880234	0.04305	0.651276	Pass	no
XLOC_016210	SMESG000041022.1	SMEST041022001.1	dd_Smed_v6_7160_0_1	dd_Smed_v4_7160_0_1	-	-	-	-	-	-	-	-	-	-	-	-	-	-	-	-	-	-	dd_smedV4_7160_0_1	Cell-type-specificity: Neoblast SimilarTo: uc010osr.2 Description: protein kinase N2 (PKN2)	0.675635	1.24362	1.84067	0.88023	0.231	0.918602	Pass	no
XLOC_014650	SMESG000035916.1	SMEST035916002.1	-	-	-	-	-	-	-	-	-	-	-	-	-	-	-	-	-	-	-	-	-	-	1.00895	1.85581	1.83935	0.879194	0.0369	0.600192	Pass	no
XLOC_005561	SMESG000014651.1	SMEST014651001.1	dd_Smed_v6_2984_0_1	dd_Smed_v4_2984_0_1	-	-	-	-	-	-	-	-	-	-	-	-	-	-	-	-	-	-	-	-	7.50849	13.8067	1.83881	0.878774	0.15735	0.908076	Pass	no
XLOC_025325	SMESG000065914.1,SMESG000065915.1		-	-	-	-	-	-	-	-	-	-	-	-	-	-	-	-	-	-	-	-	-	-	4.47012	8.21163	1.837	0.877355	0.22925	0.918602	Pass	no
XLOC_012857	SMESG000032008.1	SMEST032008001.1	dd_Smed_v6_13194_0_1	dd_Smed_v4_13194_0_1	RAE1L_RAT	mRNA export factor	RAEL1_PONAB	mRNA export factor	UniRef90_G4VQN0	mRNA export protein rae1-related n=4	UniRef90_G4VQN0	mRNA export protein rae1-related n=4	tr|Q292B2|Q292B2_DROPS	Q292B2	GA22080	-	-	-	-	-	-	-	-	-	0.575088	1.0555	1.83537	0.876072	0.23105	0.918602	Pass	no
XLOC_003051	SMESG000005063.1	SMEST005063003.1	-	-	-	-	-	-	-	-	-	-	-	-	-	-	-	-	-	-	-	-	-	-	4.1188	7.54833	1.83265	0.873933	0.117	0.842339	Pass	no
XLOC_029791	SMESG000078272.1	SMEST078272001.1	dd_Smed_v6_11942_0_1	dd_Smed_v4_11942_0_1	CALM_PLAFA	Calmodulin	CALM_PLAFA	Calmodulin	UniRef90_B4NJC0	GK18988 n=1	UniRef90_B4NJC0	GK18988 n=1	tr|E7ETZ0|E7ETZ0_HUMAN	E7ETZ0	Calmodulin	-	-	-	-	-	-	-	dd_smedV4_11942_0_1	Cell-type-specificity: Neural (ciliated) SimilarTo: NA Description: NA	3.13586	5.74337	1.83151	0.873036	0.10635	0.82573	Pass	no
XLOC_004234	SMESG000008416.1	SMEST008416003.1	dd_Smed_v6_13608_0_1	dd_Smed_v4_13608_0_1	ELMD3_MOUSE	ELMO domain-containing protein 3	ELMD3_MOUSE	ELMO domain-containing protein 3	UniRef90_R4GLK6	Uncharacterized protein n=1	UniRef90_R4GLK6	Uncharacterized protein n=1	tr|Q08D66|Q08D66_XENTR	Q08D66	RNA binding motif and ELMO domain 1	-	-	-	-	-	-	-	-	-	1.54438	2.82165	1.82704	0.869511	0.1685	0.918602	Pass	no
XLOC_027500	SMESG000072084.1	SMEST072084001.1	dd_Smed_v6_10830_0_2	dd_Smed_v4_10830_0_2	-	-	-	-	-	-	-	-	-	-	-	-	-	-	-	-	-	-	-	-	1.23014	2.24562	1.8255	0.868291	0.4143	0.933235	Pass	no
XLOC_010359	SMESG000024834.1	SMEST024834001.1	dd_Smed_v6_6904_0_1	dd_Smed_v4_6904_0_1	-	-	-	-	-	-	-	-	-	-	-	-	-	-	-	-	-	-	-	-	1.17041	2.13498	1.82413	0.867209	0.07015	0.761996	Pass	no
XLOC_030054	SMESG000079360.1	SMEST079360004.1	dd_Smed_v6_15511_0_1	dd_Smed_v4_15511_0_1	-	-	-	-	-	-	-	-	-	-	-	-	-	-	-	-	-	-	-	-	1.56214	2.84481	1.8211	0.864809	0.04645	0.658069	Pass	no
XLOC_018591	SMESG000047321.1	SMEST047321001.1	dd_Smed_v6_12155_0_4	dd_Smed_v4_12155_0_4	-	-	-	-	-	-	-	-	-	-	-	-	-	-	-	-	-	-	-	-	2.04206	3.71078	1.81717	0.861697	0.0159	0.37183	Pass	no
XLOC_024852	SMESG000068797.1	SMEST068797001.1	-	-	-	-	-	-	-	-	-	-	-	-	-	-	-	-	-	-	-	-	-	-	3.24486	5.89229	1.81588	0.860672	0.0671	0.756483	Pass	no
XLOC_023069	SMESG000060232.1	SMEST060232001.1	dd_Smed_v6_3541_0_1	dd_Smed_v4_3541_0_1	-	-	-	-	-	-	-	-	-	-	-	-	-	-	-	-	-	-	-	-	0.603587	1.09534	1.81472	0.859745	0.46035	0.933235	Pass	no
XLOC_021628	SMESG000055362.1	SMEST055362001.1	dd_Smed_v6_12818_0_1	dd_Smed_v4_12818_0_1	ORC5_MOUSE	Origin recognition complex subunit 5	ORC5_MOUSE	Origin recognition complex subunit 5	UniRef90_G4VF05	Putative origin recognition complex subunit n=1	UniRef90_G4VF05	Putative origin recognition complex subunit n=1	tr|Q6P0X9|Q6P0X9_DANRE	Q6P0X9	Novel protein similar to vertebrate origin recognition complex, subunit 5-like (ORC5L)	-	-	-	-	-	-	-	-	-	2.2434	4.0631	1.81113	0.856894	0.1108	0.834116	Pass	no
XLOC_021343	SMESG000055043.1	SMEST055043001.1	dd_Smed_v6_22425_0_1	dd_Smed_v4_22425_0_1	-	-	-	-	UniRef90_C1LE40	Putative X-prolyl aminopeptidase n=1	UniRef90_C1LE40	Putative X-prolyl aminopeptidase n=1	-	-	-	-	-	-	-	-	-	-	-	-	0.818052	1.47921	1.80821	0.854562	0.29235	0.93128	Pass	no
XLOC_017890	SMESG000045033.1	SMEST045033001.1	dd_Smed_v6_14816_0_1	dd_Smed_v4_14816_0_1	SPRE1_XENTR	Sprouty-related, EVH1 domain-containing protein 1	SPRE1_XENTR	Sprouty-related, EVH1 domain-containing protein 1	UniRef90_F1R8L9	Uncharacterized protein n=2	UniRef90_F1R8L9	Uncharacterized protein n=2	tr|F1R8L9|F1R8L9_DANRE	F1R8L9	Uncharacterized protein	-	-	-	-	-	-	-	-	-	0.943027	1.69835	1.80096	0.848763	0.25605	0.920797	Pass	no
XLOC_024007	SMESG000062750.1	SMEST062750001.1	dd_Smed_v6_7076_0_1	dd_Smed_v4_7076_0_1	-	-	-	-	-	-	-	-	-	-	-	-	-	-	-	-	-	-	dd_smedV4_7076_0_1	Cell-type-specificity: Epidermis II SimilarTo: uc010bmt.1 Description: ADAMTS-like 3 (ADAMTSL3)	2.07494	3.73493	1.80002	0.848012	0.08735	0.791946	Pass	no
XLOC_020452	SMESG000052365.1	SMEST052365001.1	dd_Smed_v6_14038_0_1	dd_Smed_v4_14038_0_1	PKHG5_HUMAN	Pleckstrin homology domain-containing family G member 5	PKHG5_MOUSE	Pleckstrin homology domain-containing family G member 5	UniRef90_F1R1Q2	Uncharacterized protein n=4	UniRef90_UPI0001CF0D59	PREDICTED: pleckstrin homology domain-containing family G member 5 isoform X1 n=1	tr|Q1LYR1|Q1LYR1_DANRE	Q1LYR1	Novel protein (Fragment)	-	-	-	-	-	-	-	-	-	0.711053	1.27976	1.79981	0.847844	0.07535	0.772799	Pass	no
XLOC_003911	SMESG000007226.1	SMEST007226001.1	dd_Smed_v6_4433_0_1	dd_Smed_v4_4433_0_1	-	-	-	-	-	-	-	-	-	-	-	-	-	-	-	-	-	-	dd_smedV4_4433_0_1	Cell-type-specificity: Gut SimilarTo: uc003znf.4 Description: ADAMTS-like 1 (ADAMTSL1)	1.8202	3.27158	1.79737	0.845891	0.11035	0.833422	Pass	no
XLOC_029427	SMESG000081265.1	SMEST081265001.1	dd_Smed_v6_12888_0_1	dd_Smed_v4_12888_0_1	STIM1_MOUSE	Stromal interaction molecule 1	STIM1_RAT	Stromal interaction molecule 1	UniRef90_Q1LY88	Uncharacterized protein n=1	UniRef90_UPI00038389C4	PREDICTED: stromal interaction molecule 1 isoform X2 n=1	tr|Q1LY88|Q1LY88_DANRE	Q1LY88	Novel protein similar to vertebrate stromal interaction molecule 1 (STIM1)	-	-	-	-	-	-	-	-	-	1.4212	2.55158	1.79537	0.844281	0.09125	0.803157	Pass	no
XLOC_006788	SMESG000017075.1	SMEST017075002.1	-	-	-	-	-	-	-	-	-	-	-	-	-	-	-	-	-	-	-	-	-	-	5.94462	10.6694	1.7948	0.843823	0.11685	0.842339	Pass	no
XLOC_028510	SMESG000075212.1	SMEST075212011.1	-	-	-	-	-	-	-	-	-	-	-	-	-	-	-	-	-	-	-	-	-	-	18.2371	32.7073	1.79345	0.842736	0.00265	0.100856	Pass	no
XLOC_020683	SMESG000053465.1	SMEST053465001.1	dd_Smed_v6_14515_0_1	dd_Smed_v4_14515_0_1	ANR49_BOVIN	Ankyrin repeat domain-containing protein 49	ANR49_BOVIN	Ankyrin repeat domain-containing protein 49	UniRef90_G4VK61	Putative fetal globin-inducing factor n=1	UniRef90_G4VK61	Putative fetal globin-inducing factor n=1	tr|Q95QI6|Q95QI6_CAEEL	Q95QI6	Protein F26F4.12	-	-	-	-	-	-	-	-	-	1.21715	2.18019	1.79123	0.840947	0.14815	0.89731	Pass	no
XLOC_007532	SMESG000016510.1	SMEST016510001.1	dd_Smed_v6_3862_0_1	dd_Smed_v4_3862_0_1	-	-	-	-	UniRef90_G4VA87	Putative neuroendocrine protein 7b2 n=2	UniRef90_G4VA87	Putative neuroendocrine protein 7b2 n=2	tr|B3LZJ0|B3LZJ0_DROAN	B3LZJ0	GF17250	-	-	-	-	-	-	-	dd_smedV4_3862_0_1	Cell-type-specificity: Neural (both ciliated and non-ciliated) SimilarTo: uc021ywr.1 Description: inositol 1,4,5-trisphosphate receptor, type 3 (ITPR3)	1.19026	2.1319	1.79112	0.840863	0.1171	0.842339	Pass	no
XLOC_021272	SMESG000055046.1	SMEST055046001.1	dd_Smed_v6_9430_0_1	dd_Smed_v4_9430_0_1	CD11B_HUMAN	Cyclin-dependent kinase 11B	CD11B_HUMAN	Cyclin-dependent kinase 11B	UniRef90_D2DJT3	Cdk6-like protein (Fragment) n=2	UniRef90_D2DJT3	Cdk6-like protein (Fragment) n=2	tr|D2DJT3|D2DJT3_SCHMD	D2DJT3	Cdk6-like protein (Fragment)	-	-	-	-	-	-	-	-	-	1.15965	2.07191	1.78667	0.837272	0.0551	0.702073	Pass	no
XLOC_002928	SMESG000004815.1	SMEST004815001.1	dd_Smed_v6_9173_0_2	dd_Smed_v4_9173_0_2	MGLL_MOUSE	Monoglyceride lipase	MGLL_MOUSE	Monoglyceride lipase	UniRef90_F6Q8J8	Uncharacterized protein n=3	UniRef90_F6Q8J8	Uncharacterized protein n=3	tr|A8WGH9|A8WGH9_XENTR	A8WGH9	Mgll protein	-	-	-	-	-	-	-	dd_smedV4_9173_0_1	Cell-type-specificity: Neural (non-ciliated) SimilarTo: uc002vlz.3 Description: NA	2.06782	3.69393	1.78639	0.837046	0.0778	0.772799	Pass	no
XLOC_010409	SMESG000025103.1	SMEST025103001.1	dd_Smed_v6_11313_0_1	dd_Smed_v4_11313_0_1	XYLT_DROME	Xylosyltransferase oxt	XYLT_DROME	Xylosyltransferase oxt	UniRef90_B4J0I5	GH16481 n=1	UniRef90_B4J0I5	GH16481 n=1	tr|B4QN38|B4QN38_DROSI	B4QN38	Oxt	-	-	-	-	-	-	-	-	-	0.772574	1.37861	1.78444	0.835469	0.11335	0.838131	Pass	no
XLOC_022610	SMESG000064116.1	SMEST064116001.1	-	-	CALM_PLAFA	Calmodulin	CALM_PLAFA	Calmodulin	UniRef90_G4VG24	Putative calmodulin n=1	UniRef90_G4VG24	Putative calmodulin n=1	tr|B5DZG9|B5DZG9_DROPS	B5DZG9	GA24499	-	-	-	-	-	-	-	-	-	0.615374	1.09635	1.7816	0.833173	0.38585	0.93217	Pass	no
XLOC_020014	SMESG000058220.1	SMEST058220001.1	dd_Smed_v6_10124_0_1	dd_Smed_v4_10124_0_1	TILB_DANRE	Protein tilB homolog	TILB_DANRE	Protein tilB homolog	UniRef90_C4QU59	Testis specific leucine rich repeat protein,putative n=1	UniRef90_B3DH20	Protein tilB homolog n=3	tr|F1Q7C0|F1Q7C0_DANRE	F1Q7C0	Protein TILB homolog	-	-	-	-	-	-	-	-	-	1.53532	2.72998	1.77812	0.830351	0.0493	0.671518	Pass	no
XLOC_007386	SMESG000016302.1	SMEST016302001.1	-	-	-	-	-	-	-	-	-	-	-	-	-	-	-	-	-	-	-	-	-	-	0.868796	1.54293	1.77594	0.828583	0.05125	0.677477	Pass	no
XLOC_029915	SMESG000078629.1	SMEST078629001.1	dd_Smed_v6_7414_0_1	dd_Smed_v4_7414_0_1	DEGS1_BOVIN	Sphingolipid delta(4)-desaturase DES1	DEGS1_BOVIN	Sphingolipid delta(4)-desaturase DES1	UniRef90_T2MIY6	Sphingolipid delta(4)-desaturase DES1 n=1	UniRef90_T2MIY6	Sphingolipid delta(4)-desaturase DES1 n=1	tr|Q7SYZ6|Q7SYZ6_XENLA	Q7SYZ6	Degs-prov protein	-	-	-	-	-	-	-	-	-	1.26151	2.23972	1.77543	0.828167	0.10495	0.825153	Pass	no
XLOC_001363	SMESG000000553.1	SMEST000553001.1	dd_Smed_v6_5204_0_1	dd_Smed_v4_5204_0_1	SM16_SCHMA	16 kDa calcium-binding protein	SM16_SCHMA	16 kDa calcium-binding protein	UniRef90_Q5DES8	SJCHGC04850 protein n=1	UniRef90_Q5DES8	SJCHGC04850 protein n=1	tr|A6P658|A6P658_DUGJA	A6P658	Aromatic amino acid decarboxylase	-	-	-	-	-	-	-	-	-	3.59479	6.36002	1.76923	0.823124	0.17895	0.918602	Pass	no
XLOC_010969	SMESG000042500.1	SMEST042500001.1	dd_Smed_v6_5474_0_1	dd_Smed_v4_5474_0_1	EGR1_TAEGU	Early growth response protein 1	EGR1_HUMAN	Early growth response protein 1	UniRef90_I1ZI72	Early growth response-4 n=1	UniRef90_I1ZI72	Early growth response-4 n=1	tr|I1ZI72|I1ZI72_SCHMD	I1ZI72	Early growth response-4	-	-	-	-	-	-	-	dd_smedV4_7038_0_1	Cell-type-specificity: Parapharyngeal SimilarTo: uc002bec.3 Description: cholinergic receptor, nicotinic, alpha 3 (neuronal) (CHRNA3)	1.15122	2.03449	1.76725	0.821504	0.05225	0.681304	Pass	no
XLOC_008249	SMESG000018415.1	SMEST018415001.1	dd_Smed_v6_10594_0_1	dd_Smed_v4_10594_0_1	-	-	H1B_STRPU	Histone H1-beta, late embryonic	UniRef90_S5VL05	Histone H1 (Fragment) n=1	UniRef90_S5VL05	Histone H1 (Fragment) n=1	tr|B4NRH8|B4NRH8_DROWI	B4NRH8	GK18811	-	-	-	-	-	-	-	dd_smedV4_10594_0_1	Cell-type-specificity: Parapharyngeal SimilarTo: uc002kzb.3 Description: UDP-N-acetyl-alpha-D-galactosamine:polypeptide N-acetylgalactosaminyltransferase 1 (GalNAc-T1) (GALNT1)	3.36886	5.95027	1.76626	0.820695	0.05625	0.707303	Pass	no
XLOC_015824	SMESG000040042.1	SMEST040042001.1	dd_Smed_v6_11386_0_1	dd_Smed_v4_11386_0_1	-	-	-	-	-	-	-	-	-	-	-	-	-	-	-	-	-	-	-	-	4.59897	8.12292	1.76625	0.820688	0.1603	0.911205	Pass	no
XLOC_005316	SMESG000011018.1	SMEST011018002.1	-	-	-	-	-	-	-	-	-	-	-	-	-	-	-	-	-	-	-	-	-	-	0.84571	1.49183	1.764	0.818848	0.2155	0.918602	Pass	no
XLOC_007684	SMESG000019202.1	SMEST019202001.1	dd_Smed_v6_37545_0_1	dd_Smed_v4_37545_0_1	-	-	-	-	-	-	-	-	-	-	-	-	-	-	-	-	-	-	-	-	0.862927	1.52184	1.76358	0.818506	0.1259	0.854422	Pass	no
XLOC_019291	SMESG000049764.1	SMEST049764002.1	dd_Smed_v6_9438_0_1	dd_Smed_v4_9438_0_1	JDP_BOMMO	J domain-containing protein	JDP_BOMMO	J domain-containing protein	UniRef90_Q5DCT0	DnaJ (Hsp40) homolog, subfamily C, member 12 n=4	UniRef90_Q5DCT0	DnaJ (Hsp40) homolog, subfamily C, member 12 n=4	tr|B4PMI8|B4PMI8_DROYA	B4PMI8	GE23376	-	-	-	-	-	-	-	-	-	8.53751	15.0558	1.76349	0.818432	0.0351	0.5823	Pass	no
XLOC_016294	SMESG000040384.1	SMEST040384001.1	dd_Smed_v6_8610_0_1	dd_Smed_v4_8610_0_1	S2551_HUMAN	Solute carrier family 25 member 51	S2551_HUMAN	Solute carrier family 25 member 51	UniRef90_Q5DF75	SJCHGC05858 protein n=1	UniRef90_Q5DF75	SJCHGC05858 protein n=1	tr|Q6PBV5|Q6PBV5_DANRE	Q6PBV5	Zgc:73228	-	-	-	-	-	-	-	-	-	1.0133	1.78542	1.76199	0.817202	0.2422	0.918602	Pass	no
XLOC_026144	SMESG000068186.1	SMEST068186001.1	-	-	-	-	-	-	-	-	-	-	-	-	-	-	-	-	-	-	-	-	-	-	2.89354	5.0968	1.76144	0.816756	0.02865	0.523796	Pass	no
XLOC_030438	SMESG000080213.1	SMEST080213001.1	dd_Smed_v6_33994_0_1	dd_Smed_v4_33994_0_1	RHG07_CANFA	Rho GTPase-activating protein 7	RHG07_CANFA	Rho GTPase-activating protein 7	UniRef90_UPI0003506E92	PREDICTED: arf-GAP with Rho-GAP domain, ANK repeat and PH domain-containing protein 3 isoform X7 n=1	UniRef90_E1C2Q5	Uncharacterized protein n=1	tr|F6QXJ3|F6QXJ3_XENTR	F6QXJ3	Uncharacterized protein (Fragment)	-	-	-	-	-	-	-	-	-	3.14164	5.51922	1.7568	0.812947	0.02505	0.49196	Pass	no
XLOC_012238	SMESG000030362.1	SMEST030362001.1	dd_Smed_v6_6127_0_1	dd_Smed_v4_6127_0_1	CA158_MOUSE	Uncharacterized protein C1orf158 homolog	CA158_MOUSE	Uncharacterized protein C1orf158 homolog	UniRef90_F6ZUW5	Uncharacterized protein n=1	UniRef90_F6ZUW5	Uncharacterized protein n=1	tr|F6ZUW5|F6ZUW5_XENTR	F6ZUW5	Uncharacterized protein	-	-	-	-	-	-	-	-	-	3.45119	6.05491	1.75444	0.811012	0.0661	0.752493	Pass	no
XLOC_014525	SMESG000035542.1	SMEST035542001.1	dd_Smed_v6_4432_0_1	dd_Smed_v4_4432_0_1	NDUS7_BOVIN	NADH dehydrogenase [ubiquinone] iron-sulfur protein 7, mitochondrial	NDUS7_BOVIN	NADH dehydrogenase [ubiquinone] iron-sulfur protein 7, mitochondrial	UniRef90_B3MPW6	GF19983 n=1	UniRef90_B3MPW6	GF19983 n=1	tr|B3MPW6|B3MPW6_DROAN	B3MPW6	GF19983	-	-	-	-	-	-	-	-	-	0.883196	1.54754	1.7522	0.809171	0.17645	0.918602	Pass	no
XLOC_007770	SMESG000018877.1	SMEST018877002.1	dd_Smed_v6_9580_0_1	dd_Smed_v4_9580_0_1	ENDUA_XENLA	Poly(U)-specific endoribonuclease-A	ENDUA_XENLA	Poly(U)-specific endoribonuclease-A	UniRef90_Q8JFY9	Poly(U)-specific endoribonuclease-A n=3	UniRef90_Q8JFY9	Poly(U)-specific endoribonuclease-A n=3	tr|B7ZQR5|B7ZQR5_XENLA	B7ZQR5	Endou-A protein	-	-	-	-	-	-	-	-	-	1.54727	2.7086	1.75057	0.807822	0.14265	0.889348	Pass	no
XLOC_004241	SMESG000008447.1	SMEST008447001.1	dd_Smed_v6_5875_0_1	dd_Smed_v4_5875_0_1	-	-	JUNB_CYPCA	Transcription factor jun-B	-	-	UniRef90_Q08BZ3	Uncharacterized protein n=1	tr|Q08BZ3|Q08BZ3_DANRE	Q08BZ3	Uncharacterized protein	-	-	-	-	-	-	-	-	-	0.676625	1.18161	1.74633	0.804326	0.2978	0.93128	Pass	no
XLOC_002178	SMESG000006040.1	SMEST006040001.1	dd_Smed_v6_12365_0_1	dd_Smed_v4_12365_0_1	H2A2C_MOUSE	Histone H2A type 2-C	H2AJ_HUMAN	Histone H2A.J	UniRef90_F6ZVM7	Histone H2A n=3	UniRef90_F6ZVM7	Histone H2A n=3	tr|Q6AZJ8|Q6AZJ8_XENLA	Q6AZJ8	Histone H2A	-	-	-	-	-	-	-	dd_smedV4_12365_0_1	Cell-type-specificity: Gut SimilarTo: NA Description: NA	2.73222	4.7686	1.74532	0.803492	0.09425	0.805202	Pass	no
XLOC_007500	SMESG000016488.1	SMEST016488001.1	-	-	-	-	-	-	UniRef90_A5D6T0	MGC162584 protein n=2	UniRef90_A5D6T0	MGC162584 protein n=2	tr|A5D6T0|A5D6T0_DANRE	A5D6T0	MGC162584 protein	-	-	-	-	-	-	-	-	-	2.10347	3.66539	1.74254	0.801195	0.17755	0.918602	Pass	no
XLOC_006420	SMESG000013963.1	SMEST013963002.1	dd_Smed_v6_14808_0_5	dd_Smed_v4_14808_0_5	-	-	-	-	-	-	-	-	-	-	-	-	-	-	-	-	-	-	dd_smedV4_14808_0_1	Cell-type-specificity: Neural (non-ciliated) SimilarTo: uc022bdj.1 Description: protein tyrosine phosphatase, receptor type, D (PTPRD)5	4.54818	7.90956	1.73906	0.798308	0.0627	0.735938	Pass	no
XLOC_009706	SMESG000021722.1	SMEST021722001.1	dd_Smed_v6_18900_0_1	dd_Smed_v4_18900_0_1	-	-	-	-	-	-	-	-	-	-	-	-	-	-	-	-	-	-	dd_smedV4_18900_0_1	Cell-type-specificity: Neoblast SimilarTo: NA Description: NA	2.35538	4.09083	1.7368	0.796434	0.046	0.655621	Pass	no
XLOC_009440	SMESG000023334.1	SMEST023334001.1	dd_Smed_v6_12032_0_4	dd_Smed_v4_12032_0_4	-	-	-	-	-	-	-	-	-	-	-	-	-	-	-	-	-	-	-	-	1.62342	2.81895	1.73643	0.796122	0.179	0.918602	Pass	no
XLOC_007987	SMESG000017756.1	SMEST017756002.1	-	-	DCDC5_HUMAN	Doublecortin domain-containing protein 5	DCDC5_HUMAN	Doublecortin domain-containing protein 5	UniRef90_UPI0003D0FF89	PREDICTED: doublecortin domain-containing protein 5 isoform X2 n=2	UniRef90_UPI0003D0FF89	PREDICTED: doublecortin domain-containing protein 5 isoform X2 n=2	tr|H7C298|H7C298_HUMAN	H7C298	Doublecortin domain-containing protein 5 (Fragment)	-	-	-	-	-	-	-	-	-	0.622911	1.07978	1.73344	0.793639	0.0379	0.607966	Pass	no
XLOC_030165	SMESG000079516.1	SMEST079516001.1	dd_Smed_v6_8794_0_1	dd_Smed_v4_8794_0_1	-	-	-	-	UniRef90_G4V7W3	Putative monocarboxylate transporter n=1	UniRef90_G4V7W3	Putative monocarboxylate transporter n=1	-	-	-	-	-	-	-	-	-	-	dd_smedV4_8794_0_1	Cell-type-specificity: Epidermal lineage (early + late + mature) SimilarTo: NA Description: NA	0.790731	1.36896	1.73126	0.791821	0.07925	0.773314	Pass	no
XLOC_015889	SMESG000040051.1	SMEST040051001.1	dd_Smed_v6_7_0_1	dd_Smed_v4_7_0_1	-	-	-	-	UniRef90_A2VD29	Uncharacterized protein n=1	-	-	-	-	-	-	-	-	-	-	-	-	-	-	1.62088	2.80508	1.73059	0.791265	0.0042	0.146447	Pass	no
XLOC_000533	SMESG000026736.1	SMEST026736001.1	dd_Smed_v6_54453_0_3	dd_Smed_v4_54453_0_3	-	-	-	-	-	-	-	-	-	-	-	-	-	-	-	-	-	-	-	-	0.579805	1.00337	1.73053	0.791214	0.56875	0.942014	Pass	no
XLOC_002879	SMESG000004726.1	SMEST004726001.1	dd_Smed_v6_1527_0_1	dd_Smed_v4_1527_0_1	DNJA1_RAT	DnaJ homolog subfamily A member 1	DNJA1_RAT	DnaJ homolog subfamily A member 1	UniRef90_G8IIK6	Heat shock protein 40 n=1	UniRef90_G8IIK6	Heat shock protein 40 n=1	tr|G8IIK6|G8IIK6_DUGJA	G8IIK6	Chaperone protein DnaJ	-	-	-	-	-	-	-	-	-	3.10222	5.36309	1.72879	0.789763	0.0283	0.520666	Pass	no
XLOC_030110	SMESG000079199.1	SMEST079199003.1	dd_Smed_v6_15704_0_1	dd_Smed_v4_15704_0_1	-	-	-	-	-	-	-	-	-	-	-	-	-	-	-	-	-	-	-	-	1.55902	2.67453	1.71552	0.778646	0.08345	0.780885	Pass	no
XLOC_004257	SMESG000008328.1	SMEST008328001.1	dd_Smed_v6_3013_0_1	dd_Smed_v4_3013_0_1	-	-	-	-	UniRef90_V9XQQ1	Boudin n=1	UniRef90_V9XQQ1	Boudin n=1	tr|B4NEF8|B4NEF8_DROWI	B4NEF8	GK18854	-	-	-	-	-	-	-	-	-	1.96748	3.37286	1.7143	0.777623	0.09085	0.803157	Pass	no
XLOC_017351	SMESG000043009.1	SMEST043009005.1	-	-	UBE2S_BRAFL	Ubiquitin-conjugating enzyme E2 S	UBE2S_BRAFL	Ubiquitin-conjugating enzyme E2 S	UniRef90_T2MC98	Ubiquitin-conjugating enzyme E2 S (Fragment) n=1	UniRef90_T2MC98	Ubiquitin-conjugating enzyme E2 S (Fragment) n=1	sp|Q8AVU2|UB2SB_XENLA	Q8AVU2	Ubiquitin-conjugating enzyme E2 S-B	-	-	-	-	-	-	-	-	-	0.755422	1.29413	1.71312	0.776628	0.3357	0.93128	Pass	no
XLOC_009838	SMESG000022066.1	SMEST022066001.1	-	-	-	-	-	-	-	-	-	-	-	-	-	-	-	-	-	-	-	-	-	-	0.612357	1.04741	1.71046	0.774381	0.45015	0.933235	Pass	no
XLOC_000602	SMESG000027223.1	SMEST027223001.1	-	-	-	-	-	-	-	-	-	-	-	-	-	-	-	-	-	-	dd_smedV4_9490_0_1	Wound-response-genes-reddien-category: Early SimilarTo: JX010552.1 Description: hypothetical protein	dd_smedV4_9490_0_1	Cell-type-specificity: Neoblast SimilarTo: JQ425152.1 Description: SOXP-2	0.905922	1.54889	1.70974	0.773776	0.2835	0.930466	Pass	no
XLOC_022035	SMESG000057089.1	SMEST057089002.1	dd_Smed_v6_32228_0_2	dd_Smed_v4_32228_0_2	-	-	-	-	-	-	-	-	-	-	-	-	-	-	-	-	-	-	-	-	1.56714	2.67881	1.70936	0.773458	0.2373	0.918602	Pass	no
XLOC_017326	SMESG000042895.1	SMEST042895004.1	-	-	-	-	-	-	-	-	-	-	-	-	-	-	-	-	-	-	-	-	-	-	1.67239	2.85043	1.70441	0.769268	0.28495	0.93128	Pass	no
XLOC_023322	SMESG000061229.1	SMEST061229002.1	dd_Smed_v6_19953_0_2	dd_Smed_v4_19953_0_2	MOT14_MOUSE	Monocarboxylate transporter 14	MOT12_MOUSE	Monocarboxylate transporter 12	UniRef90_G4VHQ0	Putative monocarboxylate transporter n=1	UniRef90_G4VHQ0	Putative monocarboxylate transporter n=1	tr|B3N028|B3N028_DROAN	B3N028	GF22732	-	-	-	-	-	-	-	-	-	2.12787	3.62095	1.70168	0.766958	0.1094	0.831477	Pass	no
XLOC_010159	SMESG000024613.1	SMEST024613001.1	dd_Smed_v6_7050_0_1	dd_Smed_v4_7050_0_1	-	-	ISLR2_MOUSE	Immunoglobulin superfamily containing leucine-rich repeat protein 2	UniRef90_I1ZIL5	Slit-2 n=1	UniRef90_I1ZIL5	Slit-2 n=1	tr|I1ZIL5|I1ZIL5_SCHMD	I1ZIL5	Slit-2	-	-	-	-	-	-	-	-	-	6.89453	11.7257	1.70073	0.76615	0.00205	0.0831857	Pass	no
XLOC_011975	SMESG000028363.1	SMEST028363001.1	dd_Smed_v6_7926_0_1	dd_Smed_v4_7926_0_1	EXOC7_RAT	Exocyst complex component 7	EXOC7_RAT	Exocyst complex component 7	UniRef90_G4LX48	Exocyst complex protein exo70, putative n=2	UniRef90_G4LX48	Exocyst complex protein exo70, putative n=2	tr|Q3USE0|Q3USE0_MOUSE	Q3USE0	Exocyst complex component 7	-	-	-	-	-	-	-	-	-	1.21502	2.06597	1.70036	0.765839	0.1054	0.825153	Pass	no
XLOC_013658	SMESG000033048.1	SMEST033048001.1	dd_Smed_v6_9061_0_1	dd_Smed_v4_9061_0_1	ABDB_DROME	Homeobox protein abdominal-B	HXD9_CHICK	Homeobox protein Hox-D9	UniRef90_Q9BLF8	Hox class homeodomain protein DjAbd-Bb n=1	UniRef90_Q9BLF8	Hox class homeodomain protein DjAbd-Bb n=1	tr|Q9BLF8|Q9BLF8_DUGJA	Q9BLF8	Hox class homeodomain protein DjAbd-Bb	-	Smed-abdBb	Category: tf SimilarTo: NP_008828 homeobox protein Hox-C9 [Homo sapiens]	-	-	-	-	-	-	6.46756	10.9917	1.69951	0.765121	0.0014	0.061526	Pass	no
XLOC_011519	SMESG000028706.1	SMEST028706001.1	-	-	CK049_DANRE	UPF0705 protein C11orf49 homolog	CK049_DANRE	UPF0705 protein C11orf49 homolog	UniRef90_Q6DGK9	UPF0705 protein C11orf49 homolog n=3	UniRef90_Q6DGK9	UPF0705 protein C11orf49 homolog n=3	sp|Q6DGK9|CK049_DANRE	Q6DGK9	UPF0705 protein C11orf49 homolog	-	-	-	-	-	-	-	-	-	4.96102	8.42815	1.69887	0.764579	0.01965	0.42536	Pass	no
XLOC_011692	SMESG000027380.1	SMEST027380001.1	-	-	-	-	-	-	-	-	-	-	-	-	-	-	-	-	-	-	-	-	-	-	1.78076	3.02138	1.69668	0.762715	0.069	0.760966	Pass	no
XLOC_019460	SMESG000049756.1	SMEST049756003.1	-	-	TRAF3_HUMAN	TNF receptor-associated factor 3	TRAF3_HUMAN	TNF receptor-associated factor 3	UniRef90_I1ZID8	TNF receptor associated factor-2 (Fragment) n=1	UniRef90_I1ZID8	TNF receptor associated factor-2 (Fragment) n=1	tr|I1ZID8|I1ZID8_SCHMD	I1ZID8	TNF receptor associated factor-2 (Fragment)	-	-	-	-	-	-	-	-	-	1.03641	1.75768	1.69593	0.762078	0.1265	0.854422	Pass	no
XLOC_017641	SMESG000043894.1	SMEST043894001.1	dd_Smed_v6_9872_0_1	dd_Smed_v4_9872_0_1	-	-	-	-	UniRef90_G4VCM6	Putative twister n=2	-	-	-	-	-	-	-	-	-	-	-	-	-	-	2.05575	3.47668	1.6912	0.758045	0.25845	0.921797	Pass	no
XLOC_011957	SMESG000028232.1	SMEST028232001.1	dd_Smed_v6_21860_0_1	dd_Smed_v4_21860_0_1	-	-	-	-	UniRef90_UPI0001A6346D	PDZ domain protein n=1	UniRef90_UPI0001A6346D	PDZ domain protein n=1	-	-	-	-	-	-	-	-	-	-	-	-	0.623619	1.05339	1.68916	0.756303	0.25245	0.920797	Pass	no
XLOC_005307	SMESG000011161.1	SMEST011161001.1	dd_Smed_v6_4775_0_1	dd_Smed_v4_4775_0_1	ALKB4_MOUSE	Alpha-ketoglutarate-dependent dioxygenase alkB homolog 4	ALKB4_MOUSE	Alpha-ketoglutarate-dependent dioxygenase alkB homolog 4	UniRef90_I1ZIC5	Alpha ketoglutarate dependent dioxygenase ABH4 n=1	UniRef90_I1ZIC5	Alpha ketoglutarate dependent dioxygenase ABH4 n=1	tr|I1ZIC5|I1ZIC5_SCHMD	I1ZIC5	Alpha ketoglutarate dependent dioxygenase ABH4	-	-	-	-	-	-	-	-	-	4.00992	6.76871	1.68799	0.755307	0.0438	0.651276	Pass	no
XLOC_027058	SMESG000071063.1	SMEST071063001.1	dd_Smed_v6_8726_0_1	dd_Smed_v4_8726_0_1	-	-	-	-	-	-	-	-	-	-	-	-	-	-	-	-	-	-	dd_smedV4_8726_0_1	Cell-type-specificity: Gut SimilarTo: NA Description: NA	3.03662	5.12543	1.68787	0.755207	0.06065	0.723699	Pass	no
XLOC_015451	SMESG000038764.1	SMEST038764002.1	dd_Smed_v6_6176_1_1	dd_Smed_v4_6176_1_1	PKHF2_HUMAN	Pleckstrin homology domain-containing family F member 2	PKHF2_HUMAN	Pleckstrin homology domain-containing family F member 2	UniRef90_B3MRW7	GF20914 n=1	UniRef90_B3MRW7	GF20914 n=1	sp|Q9H8W4|PKHF2_HUMAN	Q9H8W4	Pleckstrin homology domain-containing family F member 2	-	-	-	-	-	-	-	dd_smedV4_13600_0_1	Cell-type-specificity: Neural (ciliated) SimilarTo: uc001pkh.3 Description: chromosome 11 open reading frame 65 (C11orf65)	1.14689	1.93569	1.68777	0.755121	0.12515	0.852836	Pass	no
XLOC_023381	SMESG000061127.1	SMEST061127001.1	dd_Smed_v6_10789_0_1	dd_Smed_v4_10789_0_1	-	-	-	-	-	-	-	-	-	-	-	-	-	-	-	-	-	-	dd_smedV4_10789_0_1	Cell-type-specificity: Neural (non-ciliated) SimilarTo: uc022bjs.1 Description: DIRAS family, GTP-binding RAS-like 2 (DIRAS2)	0.797801	1.34404	1.68468	0.752475	0.22	0.918602	Pass	no
XLOC_012094	SMESG000030379.1	SMEST030379001.1	dd_Smed_v6_3614_1_1	dd_Smed_v4_3614_1_1	-	-	-	-	-	-	-	-	-	-	-	-	-	-	-	-	-	-	-	-	2.19563	3.68688	1.67919	0.747766	0.17675	0.918602	Pass	no
XLOC_011863	SMESG000027913.1	SMEST027913002.1	dd_Smed_v6_20717_0_1	dd_Smed_v4_20717_0_1	MDHC_PIG	Malate dehydrogenase, cytoplasmic	MDHC_PIG	Malate dehydrogenase, cytoplasmic	UniRef90_Q7ZSY2	Malate dehydrogenase n=1	UniRef90_Q7ZSY2	Malate dehydrogenase n=1	tr|Q801E6|Q801E6_DANRE	Q801E6	Malate dehydrogenase	-	-	-	-	-	-	-	-	-	2.33057	3.91148	1.67834	0.747032	0.1497	0.898098	Pass	no
XLOC_007268	SMESG000015894.1	SMEST015894001.1	dd_Smed_v6_529_0_1	dd_Smed_v4_529_0_1	-	-	TRAF3_MOUSE	TNF receptor-associated factor 3	UniRef90_I1ZID8	TNF receptor associated factor-2 (Fragment) n=1	UniRef90_I1ZID8	TNF receptor associated factor-2 (Fragment) n=1	tr|I1ZID8|I1ZID8_SCHMD	I1ZID8	TNF receptor associated factor-2 (Fragment)	-	-	-	-	-	-	-	-	-	1.53419	2.57453	1.6781	0.746832	0.06865	0.760966	Pass	no
XLOC_026057	SMESG000067757.1	SMEST067757001.1	dd_Smed_v6_9545_0_1	dd_Smed_v4_9545_0_1	IF20B_XENLA	Intraflagellar transport protein 20 homolog B	IF20B_XENLA	Intraflagellar transport protein 20 homolog B	UniRef90_Q66KL7	Intraflagellar transport protein 20 homolog n=5	UniRef90_Q66KL7	Intraflagellar transport protein 20 homolog n=5	sp|Q640Z7|IF20B_XENLA	Q640Z7	Intraflagellar transport protein 20 homolog B	-	-	-	-	-	-	-	-	-	4.00091	6.70728	1.67644	0.7454	0.1441	0.890649	Pass	no
XLOC_005359	SMESG000011244.1	SMEST011244002.1	dd_Smed_v6_13215_0_1	dd_Smed_v4_13215_0_1	SOX2_XENLA	Transcription factor Sox-2	SOX2_CHICK	Transcription factor SOX-2	UniRef90_J7FQ58	SoxB n=1	UniRef90_J7FQ58	SoxB n=1	tr|J7FQ58|J7FQ58_SCHMD	J7FQ58	SoxB	-	Smed-soxB-1	Category: tf SimilarTo: NP_003097 transcription factor SOX-2 [Homo sapiens]	-	-	-	-	-	-	3.81425	6.39356	1.67623	0.74522	0.0084	0.24829	Pass	no
XLOC_013690	SMESG000033194.1	SMEST033194001.1	dd_Smed_v6_52394_0_1	dd_Smed_v4_52394_0_1	FMR1_PONAB	Fragile X mental retardation protein 1 homolog	FMR1_PONAB	Fragile X mental retardation protein 1 homolog	UniRef90_G4V5E6	Fragile X related 2, frx2 n=1	UniRef90_G4V5E6	Fragile X related 2, frx2 n=1	tr|E9QG02|E9QG02_DANRE	E9QG02	Uncharacterized protein	-	-	-	-	-	-	-	-	-	0.798969	1.33895	1.67585	0.744891	0.2652	0.922248	Pass	no
XLOC_019328	SMESG000049566.1	SMEST049566002.1	dd_Smed_v6_7294_0_3	dd_Smed_v4_7294_0_3	-	-	PHF14_MOUSE	PHD finger protein 14	-	-	UniRef90_B4GPU2	GL15407 n=1	tr|B4GPU2|B4GPU2_DROPE	B4GPU2	GL15407	-	-	-	-	-	-	-	-	-	1.28751	2.15267	1.67196	0.741544	0.2603	0.922248	Pass	no
XLOC_001795	SMESG000001590.1	SMEST001590001.1	dd_Smed_v6_13452_0_1	dd_Smed_v4_13452_0_1	-	-	-	-	-	-	-	-	-	-	-	-	-	-	-	-	-	-	-	-	1.88233	3.145	1.6708	0.74054	0.05595	0.706718	Pass	no
XLOC_025754	SMESG000067278.1	SMEST067278001.1	dd_Smed_v6_34000_0_1	dd_Smed_v4_34000_0_1	-	-	-	-	-	-	-	-	-	-	-	-	-	-	-	-	-	-	-	-	1.8417	3.07581	1.67009	0.739928	0.32285	0.93128	Pass	no
XLOC_007074	SMESG000015322.1	SMEST015322002.1	dd_Smed_v6_14466_0_1	-	-	-	-	-	UniRef90_E7EXJ9	Uncharacterized protein n=1	-	-	-	-	-	-	-	-	-	-	-	-	-	-	1.08757	1.81605	1.66982	0.739696	0.14075	0.885535	Pass	no
XLOC_020368	SMESG000052515.1	SMEST052515002.1	dd_Smed_v6_15563_1_1	dd_Smed_v4_15563_1_1	CPT1A_HUMAN	Carnitine O-palmitoyltransferase 1, liver isoform	CPT1A_HUMAN	Carnitine O-palmitoyltransferase 1, liver isoform	UniRef90_A9JRK5	LOC100135089 protein n=3	UniRef90_A9JRK5	LOC100135089 protein n=3	tr|Q7ZWK5|Q7ZWK5_XENLA	Q7ZWK5	MGC53498 protein	-	-	-	-	-	-	-	-	-	1.21432	2.02523	1.66779	0.737937	0.082	0.776243	Pass	no
XLOC_027767	SMESG000072742.1	SMEST072742001.1	dd_Smed_v6_11898_0_1	dd_Smed_v4_11898_0_1	EAF6_CHICK	Chromatin modification-related protein MEAF6	EAF6_CHICK	Chromatin modification-related protein MEAF6	UniRef90_UPI0002B44C00	PREDICTED: chromatin modification-related protein MEAF6-like n=1	UniRef90_UPI0002B44C00	PREDICTED: chromatin modification-related protein MEAF6-like n=1	sp|Q9HAF1|EAF6_HUMAN	Q9HAF1	Chromatin modification-related protein MEAF6	-	-	-	-	-	-	-	-	-	31.9699	53.3014	1.66724	0.737459	0.03125	0.548925	Pass	no
XLOC_009420	SMESG000023052.1	SMEST023052001.1	-	-	DMRT2_MOUSE	Doublesex- and mab-3-related transcription factor 2 {ECO:0000250|UniProtKB:Q9Y5R5, ECO:0000312|EMBL:AAN77205.1}	DMRT2_MOUSE	Doublesex- and mab-3-related transcription factor 2 {ECO:0000250|UniProtKB:Q9Y5R5, ECO:0000312|EMBL:AAN77205.1}	UniRef90_R4PLE1	Dmd-3 (Fragment) n=1	UniRef90_R4PLE1	Dmd-3 (Fragment) n=1	tr|F6RFX2|F6RFX2_XENTR	F6RFX2	Uncharacterized protein	-	-	-	-	-	-	-	-	-	5.85826	9.76125	1.66624	0.736594	0.0294	0.533321	Pass	no
XLOC_009386	SMESG000023227.1	SMEST023227001.1	dd_Smed_v6_7824_0_1	dd_Smed_v4_7824_0_1	SP3_CHICK	Transcription factor Sp3	SP3_CHICK	Transcription factor Sp3	UniRef90_B3DLM3	LOC100037013 protein n=2	UniRef90_B3DLM3	LOC100037013 protein n=2	tr|B3DLM3|B3DLM3_XENLA	B3DLM3	LOC100037013 protein	-	sp5	Category: tf SimilarTo: NP_001003845 transcription factor Sp5 [Homo sapiens]	-	-	dd_smedV4_7824_0_1	Wound-response-genes-reddien-category: Early SimilarTo: KP003818.1 Description: Sp5	-	-	7.87929	13.1227	1.66547	0.735927	0.0028	0.104851	Pass	no
XLOC_029397	SMESG000081135.1	SMEST081135001.1	dd_Smed_v6_12752_0_1	dd_Smed_v4_12752_0_1	PCDP1_MOUSE	Cilia- and flagella-associated protein 221 {ECO:0000312|MGI:MGI:2684947}	PCDP1_MOUSE	Cilia- and flagella-associated protein 221 {ECO:0000312|MGI:MGI:2684947}	UniRef90_G4VMZ2	Putative uncharacterized protein n=2	UniRef90_G4VMZ2	Putative uncharacterized protein n=2	tr|E9QB66|E9QB66_DANRE	E9QB66	Uncharacterized protein	-	-	-	-	-	-	-	-	-	1.28243	2.13528	1.66503	0.735545	0.0774	0.772799	Pass	no
XLOC_011970	SMESG000028281.1	SMEST028281001.1	-	-	AQR_HUMAN	Intron-binding protein aquarius	AQR_HUMAN	Intron-binding protein aquarius	UniRef90_B4NK55	GK12792 n=1	UniRef90_B2GTX6	LOC100158447 protein (Fragment) n=1	tr|B4GMB3|B4GMB3_DROPE	B4GMB3	GL12284	-	-	-	-	-	-	-	-	-	4.93525	8.21054	1.66365	0.734354	0.05045	0.675014	Pass	no
XLOC_006166	SMESG000013519.1	SMEST013519001.1	dd_Smed_v6_20394_0_1	dd_Smed_v4_20394_0_1	KAPR2_DROME	cAMP-dependent protein kinase type II regulatory subunit	KAPR2_DROME	cAMP-dependent protein kinase type II regulatory subunit	UniRef90_Q8I1G4	Pka-R2-PA (Fragment) n=1	UniRef90_B4GB88	GL10567 n=1	sp|P81900-3|KAPR2_DROME	P81900-3	Isoform C of cAMP-dependent protein kinase type II regulatory subunit	-	-	-	-	-	-	-	-	-	0.763162	1.26799	1.6615	0.732482	0.20405	0.918602	Pass	no
XLOC_017006	SMESG000051100.1	SMEST051100001.1	dd_Smed_v6_14428_0_1	dd_Smed_v4_14428_0_1	WDR34_HUMAN	WD repeat-containing protein 34	WDR34_HUMAN	WD repeat-containing protein 34	UniRef90_A7MD87	Uncharacterized protein n=2	UniRef90_A7MD87	Uncharacterized protein n=2	tr|A7MD87|A7MD87_DANRE	A7MD87	Uncharacterized protein	-	-	-	-	-	-	-	-	-	2.6654	4.42794	1.66127	0.732284	0.03965	0.621328	Pass	no
XLOC_015964	SMESG000039433.1	SMEST039433001.1	dd_Smed_v6_10849_0_1	dd_Smed_v4_10849_0_1	UGDH_DROME	UDP-glucose 6-dehydrogenase	UGDH_DROME	UDP-glucose 6-dehydrogenase	UniRef90_Q6DIG8	UDP-glucose 6-dehydrogenase n=1	UniRef90_Q6DIG8	UDP-glucose 6-dehydrogenase n=1	tr|B3NFK6|B3NFK6_DROER	B3NFK6	UDP-glucose 6-dehydrogenase	-	-	-	-	-	-	-	-	-	2.28979	3.80345	1.66105	0.732093	0.04605	0.655621	Pass	no
XLOC_012888	SMESG000032177.1	SMEST032177001.1	dd_Smed_v6_25682_0_1	dd_Smed_v4_25682_0_1	GST_ANOGA	Glutathione S-transferase	GST_ANOGA	Glutathione S-transferase	UniRef90_I1ZI99	Glutathione S transferase-1 n=1	UniRef90_I1ZI99	Glutathione S transferase-1 n=1	tr|I1ZI99|I1ZI99_SCHMD	I1ZI99	Glutathione S transferase-1	-	-	-	-	-	-	-	-	-	4.64878	7.71835	1.6603	0.73144	0.1264	0.854422	Pass	no
XLOC_003212	SMESG000005378.1	SMEST005378001.1	dd_Smed_v6_10467_0_1	dd_Smed_v4_10467_0_1	PCDH1_HUMAN	Protocadherin-1	PCDH1_HUMAN	Protocadherin-1	UniRef90_A4II80	Pcdh1 protein n=8	UniRef90_A4II80	Pcdh1 protein n=8	tr|F8V3X7|F8V3X7_XENLA	F8V3X7	Axial protocaderin	-	-	-	-	-	-	-	dd_smedV4_10467_0_1	Cell-type-specificity: Neoblast SimilarTo: uc004err.3 Description: NFKB repressing factor (NKRF)	1.5722	2.61018	1.66021	0.731365	0.0274	0.513849	Pass	no
XLOC_022186	SMESG000057876.1	SMEST057876001.1	dd_Smed_v6_14725_0_1	dd_Smed_v4_14725_0_1	GDPP1_DANRE	GDP-D-glucose phosphorylase 1	GDPP1_DANRE	GDP-D-glucose phosphorylase 1	UniRef90_C1LEU3	Uncharacterized protein n=3	UniRef90_C1LEU3	Uncharacterized protein n=3	sp|Q08CA1|GDPP1_DANRE	Q08CA1	GDP-D-glucose phosphorylase 1	-	-	-	-	-	-	-	-	-	3.31988	5.51108	1.66002	0.731204	0.0517	0.678586	Pass	no
XLOC_012558	SMESG000029772.1	SMEST029772001.1	dd_Smed_v6_16888_0_1	dd_Smed_v4_16888_0_1	-	-	-	-	-	-	-	-	-	-	-	-	-	-	-	-	-	-	dd_smedV4_16888_0_1	Cell-type-specificity: Neural (ciliated) SimilarTo: uc021vsz.1 Description: NA	1.61419	2.678	1.65904	0.730346	0.24305	0.918602	Pass	no
XLOC_009370	SMESG000023184.1	SMEST023184001.1	dd_Smed_v6_22194_0_1	dd_Smed_v4_22194_0_1	CC50A_MOUSE	Cell cycle control protein 50A	CC50A_MOUSE	Cell cycle control protein 50A	UniRef90_C1LHI1	Cell cycle control protein 50A (Transmembrane protein 30A) n=1	UniRef90_C1LHI1	Cell cycle control protein 50A (Transmembrane protein 30A) n=1	tr|B4M341|B4M341_DROVI	B4M341	GJ19142	-	-	-	-	-	-	-	-	-	1.35915	2.25122	1.65634	0.728002	0.17585	0.918602	Pass	no
XLOC_026441	SMESG000073756.1	SMEST073756001.1	-	-	-	-	-	-	-	-	-	-	-	-	-	-	-	-	-	-	-	-	-	-	1.08826	1.79996	1.65398	0.725942	0.4145	0.933235	Pass	no
XLOC_011341	SMESG000041786.1	SMEST041786001.1	dd_Smed_v6_18952_0_1	dd_Smed_v4_18952_0_1	SCRT1_MOUSE	Transcriptional repressor scratch 1	SCRT1_MOUSE	Transcriptional repressor scratch 1	UniRef90_G4VQJ1	Putative zinc finger protein n=1	UniRef90_G4VQJ1	Putative zinc finger protein n=1	tr|A8WGA5|A8WGA5_DANRE	A8WGA5	Uncharacterized protein	-	-	-	-	-	-	-	dd_smedV4_18952_0_1	Cell-type-specificity: Neoblast SimilarTo: NA Description: NA	3.60134	5.93694	1.64854	0.721186	0.0144	0.353058	Pass	no
XLOC_016234	SMESG000041239.1	SMEST041239002.1	dd_Smed_v6_3149_0_1	dd_Smed_v4_3149_0_1	-	-	-	-	UniRef90_UPI0002B4D592	PREDICTED: uncharacterized protein LOC101240754, partial n=1	-	-	-	-	-	-	-	-	-	-	-	-	dd_smedV4_3149_0_1	Cell-type-specificity: Neural (non-ciliated) SimilarTo: uc003etn.3 Description: calsyntenin 2 (CLSTN2)	4.52347	7.45379	1.6478	0.720544	0.00375	0.132743	Pass	no
XLOC_016633	SMESG000050682.1	SMEST050682002.1	dd_Smed_v6_6837_0_1	dd_Smed_v4_6837_0_1	NUD17_BOVIN	Nucleoside diphosphate-linked moiety X motif 17	NUD17_BOVIN	Nucleoside diphosphate-linked moiety X motif 17	UniRef90_Q4V8V2	Nucleoside diphosphate-linked moiety X motif 17 n=4	UniRef90_D3ZCT0	Protein Nudt17 n=2	tr|F1QMV9|F1QMV9_DANRE	F1QMV9	Nucleoside diphosphate-linked moiety X motif 17	-	-	-	-	-	-	-	-	-	8.4452	13.8859	1.64424	0.717417	0.01865	0.409807	Pass	no
XLOC_027377	SMESG000071772.1	SMEST071772002.1	dd_Smed_v6_6213_0_1	dd_Smed_v4_6213_0_1	FA76A_CHICK	Protein FAM76A	FA76A_CHICK	Protein FAM76A	UniRef90_G4VM19	Putative uncharacterized protein n=2	UniRef90_G4VM19	Putative uncharacterized protein n=2	tr|B4PEY8|B4PEY8_DROYA	B4PEY8	GE20828	-	-	-	-	-	-	-	-	-	5.17049	8.4946	1.6429	0.716245	0.029	0.526886	Pass	no
XLOC_006277	SMESG000013683.1	SMEST013683001.1	dd_Smed_v6_11146_0_1	dd_Smed_v4_11146_0_1	HINT3_MOUSE	Histidine triad nucleotide-binding protein 3	HINT3_MOUSE	Histidine triad nucleotide-binding protein 3	UniRef90_Q9CPS6	Histidine triad nucleotide-binding protein 3 n=2	UniRef90_Q9CPS6	Histidine triad nucleotide-binding protein 3 n=2	sp|Q9CPS6|HINT3_MOUSE	Q9CPS6	Histidine triad nucleotide-binding protein 3	-	-	-	-	-	-	-	-	-	1.11034	1.82363	1.64241	0.715812	0.32685	0.93128	Pass	no
XLOC_001000	SMESG000003083.1	SMEST003083002.1	dd_Smed_v6_12288_0_1	dd_Smed_v4_12288_0_1	-	-	-	-	-	-	-	-	-	-	-	-	-	-	-	-	-	-	-	-	9.92357	16.2969	1.64224	0.715666	0.18465	0.918602	Pass	no
XLOC_029832	SMESG000078713.1	SMEST078713001.1	dd_Smed_v6_44874_0_1	dd_Smed_v4_44874_0_1	SPI3_LONON	Serine protease inhibitor 3/4	SPI3_LONON	Serine protease inhibitor 3/4	UniRef90_B3MEP3	GF12444 n=1	UniRef90_B3MEP3	GF12444 n=1	tr|B3MEP3|B3MEP3_DROAN	B3MEP3	GF12444	-	-	-	-	-	-	-	-	-	1.41814	2.32696	1.64085	0.714446	0.1398	0.885109	Pass	no
XLOC_030163	SMESG000079514.1	SMEST079514001.1	dd_Smed_v6_17393_0_1	dd_Smed_v4_17393_0_1	GATA3_MOUSE	Trans-acting T-cell-specific transcription factor GATA-3	GATA3_MOUSE	Trans-acting T-cell-specific transcription factor GATA-3	UniRef90_F1CDE2	GATA123a (Fragment) n=1	UniRef90_F1CDE2	GATA123a (Fragment) n=1	tr|F1CDE2|F1CDE2_SCHPL	F1CDE2	GATA123a (Fragment)	-	gata123	Category: tf SimilarTo: NP_001002295 trans-acting T-cell-specific transcription factor GATA-3 isoform 1 [Homo sapiens]	-	-	-	-	dd_smedV4_17393_0_1	Cell-type-specificity: Gut SimilarTo: uc011kzh.2 Description: solute carrier family 39 (zinc transporter), member 14 (SLC39A14)	4.65014	7.63008	1.64083	0.714424	0.0117	0.307581	Pass	no
XLOC_019549	SMESG000050590.1	SMEST050590001.1	-	-	LIPT_BOVIN	Lipoyltransferase 1, mitochondrial	LIPT_MOUSE	Lipoyltransferase 1, mitochondrial	UniRef90_Q66KR7	MGC85507 protein n=1	UniRef90_B8A660	Uncharacterized protein n=3	tr|B8A660|B8A660_DANRE	B8A660	Novel protein (Zgc:152851)	-	-	-	-	-	-	-	-	-	3.42851	5.61478	1.63767	0.711648	0.10205	0.822474	Pass	no
XLOC_002899	SMESG000004884.1	SMEST004884001.1	dd_Smed_v6_15693_0_4	dd_Smed_v4_15693_0_4	-	-	-	-	-	-	-	-	-	-	-	-	-	-	-	-	-	-	-	-	4.77203	7.81399	1.63746	0.711456	0.18695	0.918602	Pass	no
XLOC_002145	SMESG000005805.1	SMEST005805001.1	dd_Smed_v6_7761_0_1	dd_Smed_v4_7761_0_1	-	-	-	-	-	-	UniRef90_UPI0001A63B7E	jumonji domain containing protein n=1	-	-	-	-	-	-	-	-	-	-	-	-	1.28052	2.09667	1.63736	0.71137	0.27245	0.92449	Pass	no
XLOC_019213	SMESG000049098.1	SMEST049098001.1	dd_Smed_v6_7395_0_1	dd_Smed_v4_7395_0_1	P20D2_MOUSE	Peptidase M20 domain-containing protein 2	P20D2_MOUSE	Peptidase M20 domain-containing protein 2	UniRef90_F1P3U4	Uncharacterized protein n=1	UniRef90_F1P3U4	Uncharacterized protein n=1	sp|A3KG59|P20D2_MOUSE	A3KG59	Peptidase M20 domain-containing protein 2	-	-	-	-	-	-	-	dd_smedV4_7395_0_1	Cell-type-specificity: Sigma neoblasts SimilarTo: NA Description: NA	4.7941	7.84889	1.6372	0.711229	0.01825	0.40561	Pass	no
XLOC_006522	SMESG000017253.1	SMEST017253002.1	dd_Smed_v6_1612_0_1	dd_Smed_v4_1612_0_1	-	-	-	-	-	-	UniRef90_G4VRC7	Putative tegumental protein n=1	-	-	-	-	-	-	-	-	-	-	dd_smedV4_1612_0_1	Cell-type-specificity: Neural (non-ciliated) SimilarTo: uc003ljo.2 Description: protocadherin gamma subfamily B, 1 (PCDHGB1)	0.824864	1.34695	1.63294	0.707468	0.3209	0.93128	Pass	no
XLOC_009165	SMESG000020739.1	SMEST020739002.1	-	-	PDE6D_HUMAN	Retinal rod rhodopsin-sensitive cGMP 3',5'-cyclic phosphodiesterase subunit delta	PDE6D_BOVIN	Retinal rod rhodopsin-sensitive cGMP 3',5'-cyclic phosphodiesterase subunit delta	UniRef90_T2MJ04	Retinal rod rhodopsin-sensitive cGMP 3',5'-cyclic phosphodiesterase subunit delta n=1	UniRef90_T2MJ04	Retinal rod rhodopsin-sensitive cGMP 3',5'-cyclic phosphodiesterase subunit delta n=1	tr|Q6IB24|Q6IB24_HUMAN	Q6IB24	PDE6D protein	-	-	-	-	-	-	-	-	-	2.68357	4.37312	1.62959	0.704509	0.18705	0.918602	Pass	no
XLOC_025662	SMESG000067313.1	SMEST067313001.1	dd_Smed_v6_11060_0_1	dd_Smed_v4_11060_0_1	-	-	-	-	-	-	-	-	-	-	-	-	-	-	-	-	-	-	-	-	2.43943	3.97515	1.62954	0.704465	0.1929	0.918602	Pass	no
XLOC_024065	SMESG000062781.1	SMEST062781001.1	dd_Smed_v6_14962_0_1	dd_Smed_v4_14962_0_1	NXRD1_HUMAN	NADP-dependent oxidoreductase domain-containing protein 1	NXRD1_HUMAN	NADP-dependent oxidoreductase domain-containing protein 1	UniRef90_Q6NXP6-2	Isoform 2 of NADP-dependent oxidoreductase domain-containing protein 1 n=1	UniRef90_Q6NXP6-2	Isoform 2 of NADP-dependent oxidoreductase domain-containing protein 1 n=1	sp|Q6NXP6|NXRD1_HUMAN	Q6NXP6	NADP-dependent oxidoreductase domain-containing protein 1	-	-	-	-	-	-	-	-	-	3.44292	5.60939	1.62925	0.704211	0.07825	0.772799	Pass	no
XLOC_006049	SMESG000013062.1	SMEST013062001.1	-	-	BRX1_XENLA	Ribosome biogenesis protein BRX1 homolog	BRX1_XENLA	Ribosome biogenesis protein BRX1 homolog	UniRef90_F1R9X4	Uncharacterized protein n=2	UniRef90_F1R9X4	Uncharacterized protein n=2	tr|Q7SZR8|Q7SZR8_DANRE	Q7SZR8	Bxdc2 protein (Fragment)	-	-	-	-	-	-	-	-	-	2.772	4.51234	1.62783	0.702949	0.21585	0.918602	Pass	no
XLOC_023421	SMESG000060967.1	SMEST060967001.1	dd_Smed_v6_15471_0_1	dd_Smed_v4_15471_0_1	SIX1B_DANRE	Homeobox protein six1b	SIX1B_DANRE	Homeobox protein six1b	UniRef90_B3DIJ7	Similar to sine oculis homeobox homolog 2.1 n=1	UniRef90_B3DIJ7	Similar to sine oculis homeobox homolog 2.1 n=1	tr|O93282|O93282_DANRE	O93282	Homeobox protein Six7	-	six6	Category: tf SimilarTo: NP_031400 homeobox protein SIX6 [Homo sapiens]	-	-	-	-	-	-	9.59176	15.6023	1.62664	0.701891	0.0115	0.303694	Pass	no
XLOC_007553	SMESG000016506.1	SMEST016506001.1	dd_Smed_v6_11141_0_2	dd_Smed_v4_11141_0_2	CAND_DROME	Calpain-D	CAND_DROME	Calpain-D	UniRef90_A8WGH7	Solh protein n=1	UniRef90_A8WGH7	Solh protein n=1	tr|A8WGH7|A8WGH7_XENTR	A8WGH7	Solh protein	-	-	-	-	-	-	-	-	-	0.677829	1.10254	1.62658	0.701838	0.1661	0.918602	Pass	no
XLOC_019451	SMESG000049695.1,SMESG000049696.1		-	-	-	-	-	-	-	-	-	-	-	-	-	-	-	-	-	-	-	-	-	-	1.8511	3.00661	1.62423	0.699755	0.18455	0.918602	Pass	no
XLOC_006302	SMESG000013804.1	SMEST013804001.1	dd_Smed_v6_3177_0_1	dd_Smed_v4_3177_0_1	TLL2_HUMAN	Tolloid-like protein 2	TLL2_HUMAN	Tolloid-like protein 2	UniRef90_G4VBI2	SpAN g.p. (M12 family) n=1	UniRef90_G4VBI2	SpAN g.p. (M12 family) n=1	tr|H2W1X3|H2W1X3_CAEJA	H2W1X3	Uncharacterized protein	-	-	-	-	-	-	-	-	-	0.653382	1.0611	1.62401	0.699562	0.1654	0.918602	Pass	no
XLOC_016926	SMESG000052127.1	SMEST052127002.1	-	-	WDR19_HUMAN	WD repeat-containing protein 19	WDR19_HUMAN	WD repeat-containing protein 19	UniRef90_UPI000387B1BD	PREDICTED: WD repeat-containing protein 19 isoform X1 n=2	UniRef90_UPI000387B1BD	PREDICTED: WD repeat-containing protein 19 isoform X1 n=2	tr|B4E286|B4E286_HUMAN	B4E286	cDNA FLJ56808, highly similar to WD repeat protein 19	-	-	-	-	-	-	-	-	-	1.86658	3.02942	1.62298	0.698644	0.16815	0.918602	Pass	no
XLOC_023947	SMESG000062971.1	SMEST062971001.1	-	-	-	-	-	-	-	-	-	-	-	-	-	-	-	-	-	-	-	-	-	-	1.13932	1.84709	1.62122	0.697081	0.66925	0.954235	Pass	no
XLOC_021773	SMESG000056235.1	SMEST056235001.1	dd_Smed_v6_1413_0_1	dd_Smed_v4_1413_0_1	-	-	-	-	-	-	-	-	-	-	-	-	-	-	-	-	-	-	dd_smedV4_1413_0_1	Cell-type-specificity: Gamma neoblasts SimilarTo: NA Description: NA	1.48144	2.4007	1.62052	0.696455	0.2803	0.929863	Pass	no
XLOC_025467	SMESG000066309.1	SMEST066309001.1	dd_Smed_v6_15383_0_1	dd_Smed_v4_15383_0_1	-	-	-	-	-	-	-	-	-	-	-	-	-	-	-	-	-	-	dd_smedV4_15383_0_1	Cell-type-specificity: Protonephridia SimilarTo: uc001jrx.4 Description: cadherin-related 23 (CDH23)	1.70834	2.76527	1.61869	0.694825	0.19585	0.918602	Pass	no
XLOC_008269	SMESG000018360.1	SMEST018360002.1	dd_Smed_v6_7433_0_1	dd_Smed_v4_7433_0_1	COASY_MOUSE	Bifunctional coenzyme A synthase	COASY_PIG	Bifunctional coenzyme A synthase	UniRef90_B7T4I1	CG10575-like protein (Fragment) n=1	UniRef90_B7T4I1	CG10575-like protein (Fragment) n=1	tr|B7T4I1|B7T4I1_DROAI	B7T4I1	CG10575-like protein (Fragment)	-	-	-	-	-	-	-	-	-	3.73127	6.0392	1.61854	0.694691	0.09135	0.803157	Pass	no
XLOC_021236	SMESG000054890.1	SMEST054890001.1	dd_Smed_v6_8568_1_4	dd_Smed_v4_8568_1_4	-	-	-	-	-	-	-	-	-	-	-	-	-	-	-	-	-	-	-	-	0.947248	1.53208	1.6174	0.693678	0.1112	0.83523	Pass	no
XLOC_029461	SMESG000081414.1	SMEST081414001.1	dd_Smed_v6_12339_0_1	dd_Smed_v4_12339_0_1	ENKD1_HUMAN	Enkurin domain-containing protein 1	ENKD1_HUMAN	Enkurin domain-containing protein 1	UniRef90_Q5DA62	SJCHGC06096 protein n=1	UniRef90_Q5DA62	SJCHGC06096 protein n=1	tr|B0R196|B0R196_DANRE	B0R196	Novel protein	-	-	-	-	-	-	-	-	-	0.739932	1.19589	1.61622	0.69262	0.232	0.918602	Pass	no
XLOC_009164	SMESG000020729.1,SMESG000020731.1		-	-	-	-	-	-	-	-	-	-	-	-	-	-	-	-	-	-	-	-	-	-	2.60458	4.20289	1.61365	0.690331	0.14995	0.898098	Pass	no
XLOC_018093	SMESG000046074.1	SMEST046074001.1	dd_Smed_v6_11370_0_1	dd_Smed_v4_11370_0_1	BBS4_HUMAN	Bardet-Biedl syndrome 4 protein	BBS4_HUMAN	Bardet-Biedl syndrome 4 protein	UniRef90_E7EXH4	Uncharacterized protein n=1	UniRef90_E7EXH4	Uncharacterized protein n=1	tr|E7EXH4|E7EXH4_DANRE	E7EXH4	Uncharacterized protein	-	-	-	-	-	-	-	-	-	1.45585	2.34809	1.61287	0.689626	0.14345	0.890047	Pass	no
XLOC_027193	SMESG000071432.1	SMEST071432001.1	dd_Smed_v6_4401_0_2	dd_Smed_v4_4401_0_2	-	-	-	-	UniRef90_UPI0002B4959D	PREDICTED: uncharacterized protein LOC100213858, partial n=1	-	-	-	-	-	-	-	-	-	-	-	-	dd_smedV4_4401_0_1	Cell-type-specificity: Gamma neoblasts SimilarTo: uc001czq.3 Description: cytochrome P450, family 2, subfamily J, polypeptide 2 (CYP2J2)	0.642594	1.0361	1.61237	0.689184	0.2761	0.926646	Pass	no
XLOC_025971	SMESG000067744.1	SMEST067744001.1	dd_Smed_v6_22818_0_1	dd_Smed_v4_22818_0_1	-	-	-	-	-	-	-	-	-	-	-	-	-	-	-	-	-	-	-	-	0.981402	1.57955	1.60948	0.686597	0.22665	0.918602	Pass	no
XLOC_014066	SMESG000033971.1	SMEST033971001.1	dd_Smed_v6_1569_0_1	dd_Smed_v4_1569_0_1	HNRPK_CHICK	Heterogeneous nuclear ribonucleoprotein K	HNRPK_CHICK	Heterogeneous nuclear ribonucleoprotein K	UniRef90_C1LR27	Heterogeneous nuclear ribonucleoprotein K n=1	UniRef90_C1LR27	Heterogeneous nuclear ribonucleoprotein K n=1	tr|E3LUY2|E3LUY2_CAERE	E3LUY2	Serpentine receptor class gamma	-	-	-	-	-	-	-	-	-	2.37014	3.81237	1.6085	0.685716	0.0757	0.772799	Pass	no
XLOC_011445	SMESG000028726.1	SMEST028726001.1	dd_Smed_v6_4903_0_1	dd_Smed_v4_4903_0_1	-	-	-	-	-	-	-	-	-	-	-	-	-	-	-	-	-	-	-	-	29.6374	47.5039	1.60284	0.680627	0.0088	0.255573	Pass	no
XLOC_017529	SMESG000044531.1	SMEST044531001.1	dd_Smed_v6_9414_0_2	dd_Smed_v4_9414_0_2	-	-	-	-	-	-	-	-	-	-	-	-	-	-	-	-	-	-	-	-	4.36822	6.9993	1.60232	0.680165	0.05755	0.712858	Pass	no
XLOC_020532	SMESG000052799.1	SMEST052799001.1	dd_Smed_v6_16355_0_1	dd_Smed_v4_16355_0_1	-	-	-	-	-	-	-	-	-	-	-	-	-	-	-	-	-	-	-	-	3.53079	5.65722	1.60225	0.680102	0.0386	0.614915	Pass	no
XLOC_024596	SMESG000069780.1	SMEST069780001.1	dd_Smed_v6_12876_0_1	dd_Smed_v4_12876_0_1	-	-	-	-	-	-	-	-	-	-	-	-	-	-	-	-	-	-	-	-	6.69958	10.7279	1.60128	0.679225	0.02545	0.496212	Pass	no
XLOC_008398	SMESG000020799.1	SMEST020799001.1	dd_Smed_v6_6975_0_1	dd_Smed_v4_6975_0_1	AR2BP_CHICK	ADP-ribosylation factor-like protein 2-binding protein	AR2BP_CHICK	ADP-ribosylation factor-like protein 2-binding protein	UniRef90_Q5FW25	ADP-ribosylation factor-like protein 2-binding protein n=2	UniRef90_Q5FW25	ADP-ribosylation factor-like protein 2-binding protein n=2	sp|Q9Y2Y0-2|AR2BP_HUMAN	Q9Y2Y0-2	Isoform 2 of ADP-ribosylation factor-like protein 2-binding protein	-	-	-	-	-	-	-	-	-	13.3522	21.3783	1.60111	0.67907	0.02105	0.441709	Pass	no
XLOC_002236	SMESG000006310.1	SMEST006310001.1	dd_Smed_v6_11939_0_1	dd_Smed_v4_11939_0_1	KAPR_APLCA	cAMP-dependent protein kinase regulatory subunit	KAPR_APLCA	cAMP-dependent protein kinase regulatory subunit	UniRef90_B4L9F9	GI16562 n=1	UniRef90_B4L9F9	GI16562 n=1	tr|Q08C49|Q08C49_DANRE	Q08C49	Uncharacterized protein	-	-	-	-	-	-	-	-	-	0.923167	1.47693	1.59985	0.677938	0.1784	0.918602	Pass	no
XLOC_006118	SMESG000013254.1	SMEST013254001.1	dd_Smed_v6_6823_0_2	dd_Smed_v4_6823_0_2	-	-	-	-	UniRef90_G4VQ29	Uncharacterized protein n=1	UniRef90_G4VQ29	Uncharacterized protein n=1	-	-	-	-	-	-	-	-	-	-	-	-	1.20123	1.92136	1.59949	0.677615	0.1049	0.825153	Pass	no
XLOC_022835	SMESG000059614.1	SMEST059614001.1	dd_Smed_v6_10103_0_1	dd_Smed_v4_10103_0_1	RREB1_CHICK	Ras-responsive element-binding protein 1	RREB1_CHICK	Ras-responsive element-binding protein 1	UniRef90_G4VAD8	Putative zinc finger protein n=2	UniRef90_G4VAD8	Putative zinc finger protein n=2	tr|C9JPJ6|C9JPJ6_HUMAN	C9JPJ6	Ras-responsive element-binding protein 1 (Fragment)	-	-	-	-	-	-	-	-	-	5.93254	9.48297	1.59847	0.676689	0.01795	0.402786	Pass	no
XLOC_024944	SMESG000065352.1	SMEST065352002.1	-	-	-	-	-	-	-	-	-	-	-	-	-	-	-	-	-	-	-	-	-	-	2.65177	4.22809	1.59444	0.67305	0.06325	0.73661	Pass	no
XLOC_008122	SMESG000017994.1	SMEST017994001.1	-	-	TC1D1_MOUSE	Tctex1 domain-containing protein 1	TC1D1_MOUSE	Tctex1 domain-containing protein 1	UniRef90_G3UW44	Tctex1 domain containing 1, isoform CRA_a n=5	UniRef90_Q9D5I4	Tctex1 domain-containing protein 1 n=2	tr|B7ZNE0|B7ZNE0_MOUSE	B7ZNE0	Tctex1 domain containing 1, isoform CRA_b	-	-	-	-	-	-	-	dd_smedV4_9036_0_1	Cell-type-specificity: Gut SimilarTo: NA Description: NA	2.6975	4.30063	1.5943	0.672925	0.32445	0.93128	Pass	no
XLOC_024058	SMESG000062950.1	SMEST062950004.1	-	-	RPGR_MOUSE	X-linked retinitis pigmentosa GTPase regulator	RPGR_MOUSE	X-linked retinitis pigmentosa GTPase regulator	UniRef90_T2M8L1	X-linked retinitis pigmentosa GTPase regulator (Fragment) n=2	UniRef90_T2M8L1	X-linked retinitis pigmentosa GTPase regulator (Fragment) n=2	tr|Q2N2B3|Q2N2B3_XENTR	Q2N2B3	RPGR 1-19 isoform	-	-	-	-	-	-	-	-	-	0.823115	1.31226	1.59426	0.672888	0.19705	0.918602	Pass	no
XLOC_015111	SMESG000037030.1	SMEST037030001.1	dd_Smed_v6_7755_0_1	dd_Smed_v4_7755_0_1	-	-	-	-	-	-	-	-	-	-	-	-	-	-	-	-	-	-	dd_smedV4_7755_0_1	Cell-type-specificity: Neural (non-ciliated) SimilarTo: uc003qlz.3 Description: syntaxin binding protein 5 (tomosyn) (STXBP5)	1.08624	1.7306	1.5932	0.671929	0.3838	0.93217	Pass	no
XLOC_026044	SMESG000068025.1	SMEST068025003.1	dd_Smed_v6_1523_0_1	dd_Smed_v4_1523_0_1	PGPLB_DROME	Peptidoglycan-recognition protein LB	PGPLB_DROME	Peptidoglycan-recognition protein LB	UniRef90_B4KDZ3	GI22456 n=1	UniRef90_B4KDZ3	GI22456 n=1	tr|B4KDZ3|B4KDZ3_DROMO	B4KDZ3	GI22456	-	-	-	-	-	-	-	dd_smedV4_1523_0_1	Cell-type-specificity: Gut SimilarTo: uc009zbc.3 Description: heat shock 70kDa protein 8 (HSPA8)	0.859005	1.36848	1.5931	0.671836	0.2595	0.921945	Pass	no
XLOC_014644	SMESG000035898.1	SMEST035898001.1	dd_Smed_v6_5040_0_1	dd_Smed_v4_5040_0_1	SL9A8_CHICK	Sodium/hydrogen exchanger 8	SL9A8_RAT	Sodium/hydrogen exchanger 8	UniRef90_B4JD52	Sodium/hydrogen exchanger n=1	UniRef90_B4JD52	Sodium/hydrogen exchanger n=1	tr|B4JD52|B4JD52_DROGR	B4JD52	Sodium/hydrogen exchanger	-	-	-	-	-	-	-	-	-	0.729702	1.16215	1.59264	0.671417	0.1502	0.898098	Pass	no
XLOC_013246	SMESG000033350.1	SMEST033350002.1	-	-	-	-	-	-	-	-	-	-	-	-	-	-	-	-	-	-	-	-	-	-	0.674821	1.0733	1.5905	0.669477	0.18895	0.918602	Pass	no
XLOC_006304	SMESG000013668.1	SMEST013668001.1	dd_Smed_v6_7099_0_1	dd_Smed_v4_7099_0_1	IFT57_BOVIN	Intraflagellar transport protein 57 homolog	IFT57_BOVIN	Intraflagellar transport protein 57 homolog	UniRef90_F7B458	Intraflagellar transport protein 57 homolog (Fragment) n=1	UniRef90_Q28HX4	Intraflagellar transport protein 57 homolog n=4	sp|Q28HX4|IFT57_XENTR	Q28HX4	Intraflagellar transport protein 57 homolog	-	-	-	-	-	-	-	dd_smedV4_7099_0_1	Cell-type-specificity: Neoblast SimilarTo: NA Description: NA	1.65008	2.62329	1.5898	0.668841	0.10495	0.825153	Pass	no
XLOC_022438	SMESG000064500.1	SMEST064500001.1	-	-	-	-	-	-	-	-	-	-	-	-	-	-	-	-	-	-	-	-	-	-	17.5077	27.7758	1.58649	0.665839	0.02625	0.501983	Pass	no
XLOC_010981	SMESG000042581.1	SMEST042581001.1	-	-	-	-	-	-	-	-	-	-	-	-	-	-	-	-	-	-	-	-	-	-	0.713548	1.1309	1.5849	0.664389	0.30675	0.93128	Pass	no
XLOC_011279	SMESG000042806.1	SMEST042806001.1	dd_Smed_v6_60078_0_1	dd_Smed_v4_60078_0_1	GSB_DROME	Protein gooseberry	GSB_DROME	Protein gooseberry	UniRef90_B4JVK0	GH23137 n=1	UniRef90_B4JVK0	GH23137 n=1	tr|B4JVK0|B4JVK0_DROGR	B4JVK0	GH23137	-	-	-	-	-	-	-	-	-	0.945671	1.49798	1.58404	0.663608	0.2426	0.918602	Pass	no
XLOC_022418	SMESG000064377.1	SMEST064377001.1	-	-	-	-	-	-	UniRef90_Q5DFC9	SJCHGC08853 protein n=1	UniRef90_Q5DFC9	SJCHGC08853 protein n=1	-	-	-	-	-	-	-	-	-	-	dd_smedV4_7836_0_1	Cell-type-specificity: Epidermal lineage (early + late + mature) SimilarTo: uc021wsj.1 Description: inositol 1,4,5-trisphosphate receptor, type 1 (ITPR1)	0.72674	1.1507	1.58337	0.663001	0.3545	0.93128	Pass	no
XLOC_027314	SMESG000071695.1	SMEST071695001.1	-	-	-	-	-	-	UniRef90_UPI0002B47686	PREDICTED: COP9 signalosome complex subunit 1-like n=1	-	-	-	-	-	-	-	-	-	-	-	-	-	-	1.44029	2.27992	1.58296	0.662624	0.44225	0.933235	Pass	no
XLOC_010675	SMESG000024007.1	SMEST024007001.1	dd_Smed_v6_78367_0_1	dd_Smed_v4_78367_0_1	ZNF7_PONAB	Zinc finger protein 7	ZNF7_PONAB	Zinc finger protein 7	-	-	-	-	tr|B4DT08|B4DT08_HUMAN	B4DT08	Zinc finger protein 7	-	-	-	-	-	-	-	-	-	1.59779	2.52621	1.58107	0.660897	0.2675	0.922248	Pass	no
XLOC_008703	SMESG000019512.1	SMEST019512003.1	-	-	F188B_MOUSE	Protein FAM188B	F188B_MOUSE	Protein FAM188B	UniRef90_F1QAV9	Uncharacterized protein (Fragment) n=2	UniRef90_F1QAV9	Uncharacterized protein (Fragment) n=2	tr|F1QAV9|F1QAV9_DANRE	F1QAV9	Uncharacterized protein (Fragment)	-	-	-	-	-	-	-	dd_smedV4_14822_0_1	Cell-type-specificity: Neoblast SimilarTo: NA Description: NA	4.36945	6.90221	1.57965	0.659607	0.0298	0.53723	Pass	no
XLOC_029658	SMESG000081576.1	SMEST081576001.1	dd_Smed_v6_22487_0_1	dd_Smed_v4_22487_0_1	-	-	-	-	-	-	-	-	-	-	-	-	-	-	-	-	-	-	-	-	2.50089	3.94885	1.57898	0.658991	0.20545	0.918602	Pass	no
XLOC_023178	SMESG000060632.1	SMEST060632001.1	dd_Smed_v6_5335_0_1	dd_Smed_v4_5335_0_1	FBX36_PONAB	F-box only protein 36	FBX36_PONAB	F-box only protein 36	UniRef90_Q86F06	SJCHGC00996 protein (Fragment) n=1	UniRef90_Q86F06	SJCHGC00996 protein (Fragment) n=1	tr|B0UXM1|B0UXM1_DANRE	B0UXM1	Novel protein similar to vertebrate F-box protein 26 (FBXO36, zgc:153743)	-	-	-	-	-	-	-	-	-	4.87851	7.69994	1.57834	0.658407	0.03195	0.552882	Pass	no
XLOC_005751	SMESG000014641.1	SMEST014641001.1	dd_Smed_v6_11553_0_1	dd_Smed_v4_11553_0_1	BTBDJ_BOVIN	BTB/POZ domain-containing protein 19	BTBDJ_BOVIN	BTB/POZ domain-containing protein 19	UniRef90_T2MJX3	BTB/POZ domain-containing protein 19 n=2	UniRef90_T2MJX3	BTB/POZ domain-containing protein 19 n=2	tr|F6QZ04|F6QZ04_XENTR	F6QZ04	Uncharacterized protein	-	-	-	-	-	-	-	-	-	0.667775	1.05381	1.57809	0.658181	0.3639	0.93128	Pass	no
XLOC_003872	SMESG000007025.1	SMEST007025001.1	dd_Smed_v6_21432_0_1	dd_Smed_v4_21432_0_1	T38BA_XENLA	Trimeric intracellular cation channel type B-A	T38BA_XENLA	Trimeric intracellular cation channel type B-A	UniRef90_Q9NA73	Protein Y57A10A.28 n=4	UniRef90_H2VRB1	Uncharacterized protein n=1	tr|Q29GI6|Q29GI6_DROPS	Q29GI6	GA18054	-	-	-	-	-	-	-	-	-	10.4111	16.425	1.57764	0.657771	0.03	0.537508	Pass	no
XLOC_010515	SMESG000023590.1	SMEST023590001.1	dd_Smed_v6_38485_0_1	dd_Smed_v4_38485_0_1	CDK1A_XENLA	Cyclin-dependent kinase 1-A	CDK1A_XENLA	Cyclin-dependent kinase 1-A	UniRef90_G4VLX9	Serine/threonine kinase n=2	UniRef90_G4VLX9	Serine/threonine kinase n=2	tr|Q28FA6|Q28FA6_XENTR	Q28FA6	Cell division cycle 2, G1 to S and G2 to M	-	-	-	-	-	-	-	dd_smedV4_14134_0_1	Cell-type-specificity: Muscle SimilarTo: EF633691.1 Description: noggin-like protein 1	2.79697	4.41193	1.5774	0.657545	0.103	0.824559	Pass	no
XLOC_006363	SMESG000013899.1	SMEST013899001.1	-	-	-	-	-	-	-	-	-	-	-	-	-	-	-	-	-	-	-	-	-	-	1.81877	2.86413	1.57476	0.655134	0.49255	0.933235	Pass	no
XLOC_003120	SMESG000005125.1	SMEST005125003.1	dd_Smed_v6_4793_0_2	dd_Smed_v4_4793_0_2	-	-	-	-	-	-	-	-	-	-	-	-	-	-	-	-	-	-	dd_smedV4_4793_0_1	Cell-type-specificity: Neural (non-ciliated) SimilarTo: NA Description: NA	1.18163	1.86061	1.57461	0.654997	0.3747	0.93217	Pass	no
XLOC_029749	SMESG000078333.1	SMEST078333002.1	dd_Smed_v6_11113_0_1	dd_Smed_v4_11113_0_1	ERG_LYTVA	Transcriptional regulator ERG homolog	ETS3_DROME	DNA-binding protein D-ETS-3	UniRef90_B4MKZ3	GK17265 n=1	UniRef90_B4MKZ3	GK17265 n=1	tr|B5DPW2|B5DPW2_DROPS	B5DPW2	GA23445	-	-	-	-	-	-	-	dd_smedV4_11113_0_1	Cell-type-specificity: Epidermal lineage (early + late + mature) SimilarTo: NA Description: NA	1.04554	1.64566	1.57398	0.654418	0.08965	0.803157	Pass	no
XLOC_018124	SMESG000046302.1	SMEST046302001.1	-	-	F227B_HUMAN	Protein FAM227B	F227B_HUMAN	Protein FAM227B	UniRef90_UPI00034FB83F	PREDICTED: protein FAM227A n=1	UniRef90_UPI00034FB83F	PREDICTED: protein FAM227A n=1	tr|E9PUC3|E9PUC3_MOUSE	E9PUC3	Protein 4930525F21Rik	-	-	-	-	-	-	-	-	-	0.83759	1.3183	1.57392	0.654363	0.3358	0.93128	Pass	no
XLOC_004692	SMESG000012345.1	SMEST012345002.1	-	-	-	-	-	-	-	-	-	-	-	-	-	-	-	-	-	-	-	-	-	-	8.78731	13.8115	1.57176	0.652377	0.2686	0.923364	Pass	no
XLOC_009149	SMESG000020753.1,SMESG000020754.1,SMESG000020755.1,SMESG000020756.1		-	-	-	-	-	-	-	-	-	-	-	-	-	-	-	-	-	-	-	-	-	-	1.64937	2.58773	1.56892	0.649772	0.33115	0.93128	Pass	no
XLOC_019708	SMESG000050407.1	SMEST050407001.1	dd_Smed_v6_7357_0_2	dd_Smed_v4_7357_0_2	CDC16_HUMAN	Cell division cycle protein 16 homolog	CDC16_HUMAN	Cell division cycle protein 16 homolog	UniRef90_C1LIM5	CDC16 cell division cycle 16 homolog n=2	UniRef90_C1LIM5	CDC16 cell division cycle 16 homolog n=2	tr|Q6DFI7|Q6DFI7_XENLA	Q6DFI7	Cdc16-prov protein	-	-	-	-	-	-	-	-	-	3.01844	4.73421	1.56843	0.649321	0.04245	0.646239	Pass	no
XLOC_019638	SMESG000050572.1	SMEST050572001.1	dd_Smed_v6_8950_0_2	dd_Smed_v4_8950_0_2	PTH2_BOVIN	Peptidyl-tRNA hydrolase 2, mitochondrial	PTH2_BOVIN	Peptidyl-tRNA hydrolase 2, mitochondrial	UniRef90_G4VFP2	Putative peptidyl-tRNA hydrolase n=2	UniRef90_F6PQA8	Uncharacterized protein n=3	tr|A4IGX7|A4IGX7_XENTR	A4IGX7	Putative uncharacterized protein LOC549411	-	-	-	-	-	-	-	-	-	1.64753	2.58374	1.56825	0.649156	0.39245	0.93217	Pass	no
XLOC_005538	SMESG000014490.1	SMEST014490002.1	-	-	-	-	-	-	UniRef90_I1ZID8	TNF receptor associated factor-2 (Fragment) n=1	-	-	-	-	-	-	-	-	-	-	-	-	-	-	2.19624	3.44356	1.56793	0.648865	0.22315	0.918602	Pass	no
XLOC_002651	SMESG000004138.1	SMEST004138002.1	dd_Smed_v6_45669_0_1	dd_Smed_v4_45669_0_1	TRPV6_HUMAN	Transient receptor potential cation channel subfamily V member 6	TRPV6_MOUSE	Transient receptor potential cation channel subfamily V member 6	UniRef90_B4MJ96	GK10270 n=1	UniRef90_B4MJ96	GK10270 n=1	tr|B3NXW2|B3NXW2_DROER	B3NXW2	GG19613	-	-	-	-	-	-	-	-	-	2.07543	3.25347	1.56761	0.648569	0.07215	0.761996	Pass	no
XLOC_025611	SMESG000066740.1	SMEST066740001.1	dd_Smed_v6_9973_0_1	dd_Smed_v4_9973_0_1	ZMY10_XENLA	Zinc finger MYND domain-containing protein 10	ZMY10_XENLA	Zinc finger MYND domain-containing protein 10	UniRef90_F6VX10	Uncharacterized protein (Fragment) n=1	UniRef90_F6VX10	Uncharacterized protein (Fragment) n=1	tr|F6VX10|F6VX10_XENTR	F6VX10	Uncharacterized protein (Fragment)	-	-	-	-	-	-	-	-	-	2.40481	3.76703	1.56646	0.647505	0.0925	0.803157	Pass	no
XLOC_011286	SMESG000041464.1	SMEST041464001.1	dd_Smed_v6_28351_0_1	dd_Smed_v4_28351_0_1	-	-	-	-	-	-	-	-	-	-	-	-	-	-	-	-	-	-	-	-	1.85169	2.89877	1.56547	0.646598	0.3687	0.93128	Pass	no
XLOC_000049	SMESG000026500.1	SMEST026500001.1	dd_Smed_v6_1830_0_1	dd_Smed_v4_1830_0_1	PAR6B_HUMAN	Partitioning defective 6 homolog beta	PAR6B_HUMAN	Partitioning defective 6 homolog beta	UniRef90_B4N209	GK16408 n=1	UniRef90_B4N209	GK16408 n=1	tr|B4N209|B4N209_DROWI	B4N209	GK16408	-	-	-	-	-	-	-	-	-	6.91184	10.8191	1.5653	0.646439	0.04205	0.641827	Pass	no
XLOC_027687	SMESG000072635.1	SMEST072635001.1	dd_Smed_v6_28345_0_1	dd_Smed_v4_28345_0_1	-	-	-	-	-	-	-	-	-	-	-	-	-	-	-	-	-	-	-	-	1.5748	2.46137	1.56297	0.644293	0.076	0.772799	Pass	no
XLOC_014349	SMESG000036444.1	SMEST036444001.1	-	-	GCM_DROME	Transcription factor glial cells missing	GCM_DROME	Transcription factor glial cells missing	UniRef90_B3MUW7	GF21907 n=1	UniRef90_B3MUW7	GF21907 n=1	tr|B3MUW7|B3MUW7_DROAN	B3MUW7	GF21907	-	-	-	-	-	-	-	-	-	3.26145	5.09394	1.56186	0.643268	0.07515	0.772799	Pass	no
XLOC_001356	SMESG000000514.1	SMEST000514001.1	-	-	TRAF3_MOUSE	TNF receptor-associated factor 3	TRAF6_XENTR	TNF receptor-associated factor 6	UniRef90_I1ZID8	TNF receptor associated factor-2 (Fragment) n=1	UniRef90_I1ZID8	TNF receptor associated factor-2 (Fragment) n=1	tr|I1ZID8|I1ZID8_SCHMD	I1ZID8	TNF receptor associated factor-2 (Fragment)	-	-	-	-	-	-	-	-	-	1.60665	2.50779	1.56088	0.642361	0.1225	0.848327	Pass	no
XLOC_019527	SMESG000049351.1	SMEST049351001.1	-	-	NUP93_BOVIN	Nuclear pore complex protein Nup93	NUP93_XENLA	Nuclear pore complex protein Nup93	UniRef90_T2MA60	Nuclear pore complex protein Nup93 n=1	UniRef90_T2MA60	Nuclear pore complex protein Nup93 n=1	sp|Q7ZX96|NUP93_XENLA	Q7ZX96	Nuclear pore complex protein Nup93	-	-	-	-	-	-	-	-	-	0.763775	1.19213	1.56084	0.642322	0.1292	0.85687	Pass	no
XLOC_024782	SMESG000069673.1	SMEST069673001.1	dd_Smed_v6_4607_0_3	dd_Smed_v4_4607_0_3	-	-	OXLT_OXAFO	Oxalate:formate antiporter	UniRef90_G4VRX1	Putative oxalate:formate antiporter n=1	UniRef90_G4VRX1	Putative oxalate:formate antiporter n=1	tr|A8XHT9|A8XHT9_CAEBR	A8XHT9	Protein CBG13412	-	-	-	-	-	-	-	dd_smedV4_4607_0_1	Cell-type-specificity: Neural (ciliated) SimilarTo: uc011aqs.2 Description: NA	1.04222	1.62672	1.56082	0.642306	0.2764	0.927118	Pass	no
XLOC_004690	SMESG000012343.1	SMEST012343002.1	dd_Smed_v6_10712_0_1	dd_Smed_v4_10712_0_1	-	-	-	-	-	-	-	-	-	-	-	-	-	-	-	-	-	-	-	-	4.81804	7.51955	1.56071	0.6422	0.0957	0.805202	Pass	no
XLOC_030605	SMESG000080769.1	SMEST080769002.1	dd_Smed_v6_1567_0_1	dd_Smed_v4_1567_0_1	SPTC1_CAEEL	Serine palmitoyltransferase 1	SPTC1_CRIGR	Serine palmitoyltransferase 1	UniRef90_C1L4Q7	Serine palmitoyltransferase n=1	UniRef90_C1L4Q7	Serine palmitoyltransferase n=1	tr|Q0VGY2|Q0VGY2_XENTR	Q0VGY2	Putative uncharacterized protein MGC79656	-	-	-	-	-	-	-	-	-	0.724232	1.1295	1.55958	0.64116	0.30715	0.93128	Pass	no
XLOC_017395	SMESG000043134.1	SMEST043134001.1	dd_Smed_v6_11254_0_1	dd_Smed_v4_11254_0_1	UNC9_CAEEL	Innexin unc-9	UNC9_CAEEL	Innexin unc-9	UniRef90_I1ZIL2	Innexin n=1	UniRef90_I1ZIL2	Innexin n=1	tr|I1ZIL2|I1ZIL2_SCHMD	I1ZIL2	Innexin-1	-	-	-	-	-	dd_smedV4_11254_0_1	Wound-response-genes-reddien-category: Sustained SimilarTo: JX010623.1 Description: innexin-1	-	-	8.57452	13.3656	1.55876	0.640397	0.01265	0.324351	Pass	no
XLOC_030522	SMESG000080502.1	SMEST080502001.1	-	-	-	-	-	-	-	-	-	-	-	-	-	-	-	-	-	-	-	-	-	-	0.719013	1.12017	1.55793	0.639628	0.59235	0.943499	Pass	no
XLOC_008151	SMESG000018119.1	SMEST018119001.1	dd_Smed_v6_21521_0_2	dd_Smed_v4_21521_0_2	-	-	-	-	-	-	-	-	-	-	-	-	-	-	-	-	-	-	-	-	1.01761	1.58399	1.55658	0.638378	0.14845	0.89731	Pass	no
XLOC_010708	SMESG000024156.1	SMEST024156001.1	dd_Smed_v6_12238_0_1	dd_Smed_v4_12238_0_1	-	-	-	-	-	-	-	-	-	-	-	-	-	-	-	-	-	-	-	-	1.29066	2.00864	1.55629	0.63811	0.12725	0.854553	Pass	no
XLOC_024859	SMESG000068847.1	SMEST068847001.1	-	-	-	-	-	-	-	-	-	-	-	-	-	-	-	-	-	-	-	-	-	-	2.49756	3.88675	1.55622	0.638045	0.46465	0.933235	Pass	no
XLOC_006168	SMESG000013525.1	SMEST013525001.1	dd_Smed_v6_10311_0_2	dd_Smed_v4_10311_0_2	NU301_DROME	Nucleosome-remodeling factor subunit NURF301	NU301_DROME	Nucleosome-remodeling factor subunit NURF301	UniRef90_E5D6T0	Bromodomain PHD finger transcription factor splice variant n=2	UniRef90_E9Q6A7	Protein Bptf n=1	tr|E9Q6A7|E9Q6A7_MOUSE	E9Q6A7	Protein Bptf	-	-	-	-	-	-	-	-	-	0.748487	1.16469	1.55606	0.637897	0.03755	0.604851	Pass	no
XLOC_025606	SMESG000066704.1	SMEST066704001.1	dd_Smed_v6_22172_0_1	dd_Smed_v4_22172_0_1	-	-	-	-	-	-	-	-	-	-	-	-	-	-	-	-	-	-	-	-	2.26817	3.5217	1.55266	0.634743	0.5005	0.933235	Pass	no
XLOC_005567	SMESG000014677.1	SMEST014677001.1	dd_Smed_v6_5648_0_1	dd_Smed_v4_5648_0_1	SPEF1_HUMAN	Sperm flagellar protein 1	SPEF1_HUMAN	Sperm flagellar protein 1	UniRef90_G4VQV0	Uncharacterized protein n=2	UniRef90_G4VQV0	Uncharacterized protein n=2	tr|B7ZCZ9|B7ZCZ9_DANRE	B7ZCZ9	Novel protein (Zgc:66426)	-	-	-	-	-	-	-	-	-	1.52271	2.36416	1.5526	0.634686	0.16685	0.918602	Pass	no
XLOC_000656	SMESG000025517.1,SMESG000025518.1		-	-	-	-	-	-	-	-	-	-	-	-	-	-	-	-	-	-	-	-	-	-	4.36328	6.774	1.5525	0.634595	0.10075	0.820661	Pass	no
XLOC_007255	SMESG000015901.1	SMEST015901001.1	-	-	-	-	-	-	UniRef90_I1ZID8	TNF receptor associated factor-2 (Fragment) n=1	-	-	-	-	-	-	-	-	-	-	-	-	-	-	0.686148	1.0642	1.55098	0.633178	0.40955	0.933235	Pass	no
XLOC_010703	SMESG000024118.1	SMEST024118001.1	dd_Smed_v6_8422_0_1	dd_Smed_v4_8422_0_1	FUCO2_RAT	Plasma alpha-L-fucosidase	FUCO2_RAT	Plasma alpha-L-fucosidase	UniRef90_F1QWD0	Uncharacterized protein n=2	UniRef90_F1QWD0	Uncharacterized protein n=2	tr|F1QWD0|F1QWD0_DANRE	F1QWD0	Uncharacterized protein	-	-	-	-	-	-	-	dd_smedV4_8422_0_1	Cell-type-specificity: Epidermal progenitors (late) SimilarTo: uc002rao.1 Description: ornithine decarboxylase 1 (ODC1)	1.12468	1.74393	1.5506	0.632828	0.1887	0.918602	Pass	no
XLOC_026666	SMESG000070264.1	SMEST070264001.1	dd_Smed_v6_19241_0_3	dd_Smed_v4_19241_0_3	-	-	-	-	UniRef90_I1ZID8	TNF receptor associated factor-2 (Fragment) n=1	-	-	-	-	-	-	-	-	-	-	-	-	-	-	1.07092	1.66007	1.55013	0.632393	0.37235	0.93128	Pass	no
XLOC_019366	SMESG000049879.1	SMEST049879001.1	-	-	EFCB2_MOUSE	EF-hand calcium-binding domain-containing protein 2	EFCB2_MOUSE	EF-hand calcium-binding domain-containing protein 2	UniRef90_F6WW69	Uncharacterized protein n=3	UniRef90_F6WW69	Uncharacterized protein n=3	sp|Q5VUJ9-2|EFCB2_HUMAN	Q5VUJ9-2	Isoform 2 of EF-hand calcium-binding domain-containing protein 2	-	-	-	-	-	-	-	-	-	1.98303	3.07372	1.55001	0.632279	0.25075	0.918602	Pass	no
XLOC_017324	SMESG000042870.1	SMEST042870003.1	dd_Smed_v6_5650_0_3	-	-	-	-	-	-	-	-	-	-	-	-	-	-	-	-	-	-	-	-	-	5.1402	7.96175	1.54892	0.631261	0.04955	0.671572	Pass	no
XLOC_021007	SMESG000054663.1	SMEST054663001.1	dd_Smed_v6_3668_0_1	dd_Smed_v4_3668_0_1	DNJ5B_HUMAN	DnaJ homolog subfamily C member 5B	DNJ5B_HUMAN	DnaJ homolog subfamily C member 5B	UniRef90_B4H427	GL20793 n=1	UniRef90_F6YXX0	Uncharacterized protein n=1	tr|F6YXX0|F6YXX0_XENTR	F6YXX0	Uncharacterized protein	-	-	-	-	-	-	-	-	-	3.90805	6.05283	1.54881	0.631161	0.1594	0.910682	Pass	no
XLOC_030600	SMESG000080731.1	SMEST080731002.1	dd_Smed_v6_2175_0_1	dd_Smed_v4_2175_0_1	RM22_MOUSE	39S ribosomal protein L22, mitochondrial	RM22_RAT	39S ribosomal protein L22, mitochondrial	UniRef90_G4M060	Putative uncharacterized protein n=2	UniRef90_G4M060	Putative uncharacterized protein n=2	tr|B4L2U9|B4L2U9_DROMO	B4L2U9	GI15151	-	-	-	-	-	-	-	-	-	2.99648	4.63831	1.54792	0.630331	0.17465	0.918602	Pass	no
XLOC_024243	SMESG000063382.1	SMEST063382001.1	dd_Smed_v6_11168_0_1	dd_Smed_v4_11168_0_1	-	-	-	-	-	-	-	-	-	-	-	-	-	-	-	-	-	-	dd_smedV4_11168_0_1	Cell-type-specificity: Sigma neoblasts SimilarTo: uc001dzb.3 Description: ALX homeobox 3 (ALX3)	3.33785	5.16607	1.54772	0.630148	0.132	0.864449	Pass	no
XLOC_006746	SMESG000017245.1	SMEST017245001.1	dd_Smed_v6_787_0_1	dd_Smed_v4_787_0_1	M3K1_ARATH	Mitogen-activated protein kinase kinase kinase 1	M3K1_ARATH	Mitogen-activated protein kinase kinase kinase 1	UniRef90_UPI0002B42ED5	PREDICTED: mitogen-activated protein kinase kinase kinase 3-like n=1	UniRef90_UPI0002B42ED5	PREDICTED: mitogen-activated protein kinase kinase kinase 3-like n=1	tr|Q0IHG7|Q0IHG7_XENLA	Q0IHG7	Stk4 protein	-	-	-	-	-	-	-	-	-	3.19703	4.94528	1.54684	0.62932	0.0283	0.520666	Pass	no
XLOC_008326	SMESG000018618.1	SMEST018618001.1	dd_Smed_v6_9141_0_1	dd_Smed_v4_9141_0_1	-	-	-	-	-	-	-	-	-	-	-	-	-	-	-	-	-	-	-	-	2.72223	4.20913	1.54621	0.628733	0.20745	0.918602	Pass	no
XLOC_027446	SMESG000072161.1	SMEST072161002.1	-	-	BTAF1_HUMAN	TATA-binding protein-associated factor 172	BTAF1_HUMAN	TATA-binding protein-associated factor 172	UniRef90_UPI00034FCD97	PREDICTED: LOW QUALITY PROTEIN: TATA-binding protein-associated factor 172 n=1	UniRef90_UPI00034FCD97	PREDICTED: LOW QUALITY PROTEIN: TATA-binding protein-associated factor 172 n=1	tr|A0ZVB6|A0ZVB6_MOUSE	A0ZVB6	TBP-associated factor 170	-	-	-	-	-	-	-	-	-	19.6375	30.3497	1.5455	0.628071	0.00225	0.0885253	Pass	no
XLOC_001371	SMESG000000371.1	SMEST000371001.1	dd_Smed_v6_490_0_16	dd_Smed_v4_490_0_16	TRAF6_PIG	TNF receptor-associated factor 6	TRF6B_XENLA	TNF receptor-associated factor 6-B	UniRef90_I1ZID8	TNF receptor associated factor-2 (Fragment) n=1	UniRef90_I1ZID8	TNF receptor associated factor-2 (Fragment) n=1	tr|I1ZID8|I1ZID8_SCHMD	I1ZID8	TNF receptor associated factor-2 (Fragment)	-	-	-	-	-	-	-	-	-	1.10203	1.70286	1.5452	0.627796	0.19285	0.918602	Pass	no
XLOC_002437	SMESG000006542.1	SMEST006542002.1	dd_Smed_v6_11934_0_1	dd_Smed_v4_11934_0_1	-	-	-	-	-	-	-	-	-	-	-	-	-	-	-	-	-	-	-	-	0.833132	1.28722	1.54504	0.627642	0.36095	0.93128	Pass	no
XLOC_002844	SMESG000004570.1	SMEST004570001.1	-	-	-	-	-	-	-	-	-	-	-	-	-	-	-	-	-	-	-	-	-	-	1.48504	2.29231	1.5436	0.6263	0.40935	0.933235	Pass	no
XLOC_021283	SMESG000055125.1	SMEST055125001.1	dd_Smed_v6_10054_0_1	dd_Smed_v4_10054_0_1	TTC1_HUMAN	Tetratricopeptide repeat protein 1	TTC1_HUMAN	Tetratricopeptide repeat protein 1	UniRef90_G4VA50	Putative tetratricopeptide protein n=1	UniRef90_G4VA50	Putative tetratricopeptide protein n=1	sp|Q99614|TTC1_HUMAN	Q99614	Tetratricopeptide repeat protein 1	-	-	-	-	-	-	-	-	-	1.8673	2.88094	1.54284	0.625586	0.2143	0.918602	Pass	no
XLOC_001794	SMESG000001588.1	SMEST001588001.1	dd_Smed_v6_15594_0_1	dd_Smed_v4_15594_0_1	-	-	-	-	-	-	-	-	-	-	-	-	-	-	-	-	-	-	-	-	0.654336	1.009	1.54202	0.624823	0.2605	0.922248	Pass	no
XLOC_006924	SMESG000017103.1	SMEST017103001.1	dd_Smed_v6_19436_0_1	dd_Smed_v4_19436_0_1	ZSC30_HUMAN	Zinc finger and SCAN domain-containing protein 30	ZN530_HUMAN	Zinc finger protein 530	UniRef90_G4VL49	Putative zinc finger protein n=2	UniRef90_G4VL49	Putative zinc finger protein n=2	tr|B3KUA7|B3KUA7_HUMAN	B3KUA7	cDNA FLJ39512 fis, clone PROST2018977, highly similar to Homo sapiens zinc finger protein 530 (ZNF530), mRNA	-	-	-	-	-	-	-	-	-	5.03558	7.76246	1.54152	0.624356	0.03045	0.541406	Pass	no
XLOC_018787	SMESG000047165.1	SMEST047165001.1	dd_Smed_v6_15805_0_1	dd_Smed_v4_15805_0_1	VA52_VESCR	Venom allergen 5.02	PI16_HUMAN	Peptidase inhibitor 16	UniRef90_G4VM60	Venom allergen-like (VAL) 1 protein n=5	UniRef90_G4VM60	Venom allergen-like (VAL) 1 protein n=5	sp|Q6UXB8|PI16_HUMAN	Q6UXB8	Peptidase inhibitor 16	-	-	-	-	-	-	-	dd_smedV4_14382_0_1	Cell-type-specificity: Epidermis II SimilarTo: uc001awb.2 Description: forkhead-associated (FHA) phosphopeptide binding domain 1 (FHAD1)	1.92409	2.96486	1.54092	0.623788	0.3563	0.93128	Pass	no
XLOC_006942	SMESG000017150.1	SMEST017150002.1	dd_Smed_v6_3683_0_1	dd_Smed_v4_3683_0_1	-	-	-	-	-	-	-	-	-	-	-	-	-	-	-	-	-	-	dd_smedV4_3683_0_1	Cell-type-specificity: Parapharyngeal SimilarTo: NA Description: NA	1.59409	2.4546	1.53981	0.622755	0.2385	0.918602	Pass	no
XLOC_024920	SMESG000065232.1	SMEST065232001.1	dd_Smed_v6_13711_0_2	dd_Smed_v4_13711_0_2	SEN2_MOUSE	tRNA-splicing endonuclease subunit Sen2	SEN2_MOUSE	tRNA-splicing endonuclease subunit Sen2	UniRef90_UPI0003D7437A	PREDICTED: tRNA-splicing endonuclease subunit Sen2 isoform X2 n=1	UniRef90_UPI0003D7437A	PREDICTED: tRNA-splicing endonuclease subunit Sen2 isoform X2 n=1	sp|Q6P7W5|SEN2_MOUSE	Q6P7W5	tRNA-splicing endonuclease subunit Sen2	-	-	-	-	-	-	-	-	-	5.19619	7.99768	1.53914	0.622127	0.12125	0.848327	Pass	no
XLOC_009534	SMESG000022971.1	SMEST022971001.1	dd_Smed_v6_52262_0_1	dd_Smed_v4_52262_0_1	MYNN_BOVIN	Myoneurin	MYNN_BOVIN	Myoneurin	UniRef90_C4QJB1	Zinc finger protein, putative n=2	UniRef90_C4QJB1	Zinc finger protein, putative n=2	tr|F6SYQ3|F6SYQ3_MOUSE	F6SYQ3	Protein Zfp934	UNVERIFIED: Schmidtea mediterranea zinc finger protein 2-like mRNA, complete sequence	-	-	-	-	-	-	-	-	3.35195	5.15856	1.53897	0.621968	0.10665	0.82573	Pass	no
XLOC_023717	SMESG000061691.1,SMESG000061692.1		-	-	-	-	-	-	-	-	-	-	-	-	-	-	-	-	-	-	-	-	-	-	1.53577	2.36049	1.53701	0.620124	0.1356	0.874902	Pass	no
XLOC_028950	SMESG000076211.1	SMEST076211002.1	dd_Smed_v6_2124_0_1	dd_Smed_v4_2124_0_1	-	-	-	-	-	-	-	-	-	-	-	-	-	-	-	-	-	-	-	-	8.55924	13.1522	1.53661	0.61975	0.02205	0.456118	Pass	no
XLOC_019320	SMESG000049503.1	SMEST049503004.1	dd_Smed_v6_20371_0_1	dd_Smed_v4_20371_0_1	TRAF3_MOUSE	TNF receptor-associated factor 3	TRAF3_HUMAN	TNF receptor-associated factor 3	UniRef90_I1ZID8	TNF receptor associated factor-2 (Fragment) n=1	UniRef90_I1ZID8	TNF receptor associated factor-2 (Fragment) n=1	tr|I1ZID8|I1ZID8_SCHMD	I1ZID8	TNF receptor associated factor-2 (Fragment)	-	-	-	-	-	-	-	-	-	0.878294	1.34898	1.53591	0.619093	0.2491	0.918602	Pass	no
XLOC_015256	SMESG000037362.1	SMEST037362001.1	dd_Smed_v6_10744_0_1	dd_Smed_v4_10744_0_1	P20D2_HUMAN	Peptidase M20 domain-containing protein 2	P20D2_HUMAN	Peptidase M20 domain-containing protein 2	UniRef90_F1P3U4	Uncharacterized protein n=1	UniRef90_F1P3U4	Uncharacterized protein n=1	sp|Q8IYS1|P20D2_HUMAN	Q8IYS1	Peptidase M20 domain-containing protein 2	-	-	-	-	-	-	-	dd_smedV4_10744_0_1	Cell-type-specificity: Gut SimilarTo: uc001rlf.2 Description: dynamin 1-like (DNM1L)	2.35762	3.62035	1.5356	0.618798	0.109	0.829901	Pass	no
XLOC_013385	SMESG000033473.1	SMEST033473002.1	-	-	-	-	-	-	UniRef90_C9WPR4	Bcl2-like protein n=1	-	-	-	-	-	-	-	-	-	-	-	-	-	-	0.902148	1.3835	1.53356	0.616887	0.29975	0.93128	Pass	no
XLOC_007479	SMESG000016373.1	SMEST016373002.1	dd_Smed_v6_12502_0_1	dd_Smed_v4_12502_0_1	-	-	-	-	UniRef90_Q5DGU2	SJCHGC03760 protein n=1	UniRef90_Q5DGU2	SJCHGC03760 protein n=1	-	-	-	-	-	-	-	-	-	-	-	-	1.53159	2.34739	1.53265	0.616027	0.1992	0.918602	Pass	no
XLOC_025206	SMESG000066244.1	SMEST066244001.1	dd_Smed_v6_21717_0_1	dd_Smed_v4_21717_0_1	NDF1_DANRE	Neurogenic differentiation factor 1	NDF6A_DANRE	Neurogenic differentiation factor 6-A	UniRef90_I6L9F5	Neurogenic differentiation factor n=1	UniRef90_Q6NYU3	Neurogenic differentiation factor 6-A n=3	sp|Q6NYU3|NDF6A_DANRE	Q6NYU3	Neurogenic differentiation factor 6-A	-	-	-	-	-	-	-	-	-	6.18883	9.48079	1.53192	0.615341	0.0619	0.732609	Pass	no
XLOC_014373	SMESG000036598.1	SMEST036598001.1	-	-	FGFR1_DUGJA	Fibroblast growth factor receptor 1	FGFR1_DUGJA	Fibroblast growth factor receptor 1	UniRef90_H9CXV6	FGFR4 (Fragment) n=1	UniRef90_H9CXV6	FGFR4 (Fragment) n=1	tr|H9CXV6|H9CXV6_SCHMD	H9CXV6	FGFR4 (Fragment)	Schmidtea mediterranea FGFR1 mRNA, complete cds	Smed-fgfr-1	Category: neoblast -membr SimilarTo: NP_001167538 fibroblast growth factor receptor 1 isoform 14 precursor [Homo sapiens]	-	-	-	-	-	-	54.0023	82.6763	1.53098	0.614453	0.00955	0.271267	Pass	no
XLOC_023141	SMESG000060885.1	SMEST060885001.1	dd_Smed_v6_8148_0_1	dd_Smed_v4_8148_0_1	-	-	-	-	-	-	-	-	-	-	-	-	-	-	-	-	-	-	-	-	3.91067	5.9842	1.53022	0.613743	0.14245	0.889053	Pass	no
XLOC_016487	SMESG000051493.1	SMEST051493001.1	dd_Smed_v6_81208_0_1	dd_Smed_v4_81208_0_1	CDC20_MOUSE	Cell division cycle protein 20 homolog	CDC20_MOUSE	Cell division cycle protein 20 homolog	UniRef90_Q5ZI36	Uncharacterized protein n=1	UniRef90_Q5ZI36	Uncharacterized protein n=1	tr|A2A9D2|A2A9D2_MOUSE	A2A9D2	Cell division cycle 20 homolog (S. cerevisiae)	-	-	-	-	-	-	-	-	-	1.62074	2.47961	1.52992	0.613461	0.1754	0.918602	Pass	no
XLOC_029160	SMESG000077081.1	SMEST077081001.1	dd_Smed_v6_30981_0_1	dd_Smed_v4_30981_0_1	-	-	-	-	-	-	-	-	-	-	-	-	-	-	-	-	-	-	-	-	1.5314	2.34124	1.52882	0.612422	0.2394	0.918602	Pass	no
XLOC_009839	SMESG000022067.1	SMEST022067001.1	-	-	-	-	-	-	-	-	-	-	-	-	-	-	-	-	-	-	-	-	-	-	3.62252	5.53807	1.52879	0.61239	0.4218	0.933235	Pass	no
XLOC_015233	SMESG000037320.1	SMEST037320004.1	-	-	-	-	-	-	-	-	-	-	-	-	-	-	-	-	-	-	-	-	dd_smedV4_28628_0_1	Cell-type-specificity: Epidermal lineage (early + late + mature) SimilarTo: uc001hzk.2 Description: microtubule-associated protein 1 light chain 3 gamma (MAP1LC3C)	5.88087	8.98717	1.5282	0.611837	0.11425	0.838131	Pass	no
XLOC_000119	SMESG000026776.1	SMEST026776001.1	dd_Smed_v6_7163_0_1	dd_Smed_v4_7163_0_1	DEN1C_HUMAN	DENN domain-containing protein 1C	DEN1C_HUMAN	DENN domain-containing protein 1C	UniRef90_C1LEP7	Uncharacterized protein n=1	UniRef90_C1LEP7	Uncharacterized protein n=1	sp|Q8IV53|DEN1C_HUMAN	Q8IV53	DENN domain-containing protein 1C	-	-	-	-	-	-	-	-	-	3.55184	5.42576	1.52759	0.611259	0.03815	0.610257	Pass	no
XLOC_026279	SMESG000068531.1	SMEST068531003.1	-	-	-	-	-	-	-	-	-	-	-	-	-	-	-	-	-	-	-	-	dd_smedV4_9135_0_1	Cell-type-specificity: Parapharyngeal SimilarTo: uc001gvv.3 Description: calcium channel, voltage-dependent, L type, alpha 1S subunit (CACNA1S)	1.15223	1.7595	1.52704	0.610737	0.41715	0.933235	Pass	no
XLOC_022278	SMESG000057463.1	SMEST057463001.1	-	-	41_BOVIN	Protein 4.1	41_BOVIN	Protein 4.1	UniRef90_G4VQJ7	Band 4.1-like protein n=1	UniRef90_G4VQJ7	Band 4.1-like protein n=1	tr|Q4VB86|Q4VB86_HUMAN	Q4VB86	EPB41 protein	-	-	-	-	-	-	-	-	-	0.855554	1.30484	1.52514	0.608942	0.4029	0.933235	Pass	no
XLOC_019180	SMESG000048839.1	SMEST048839002.1	-	-	-	-	-	-	-	-	-	-	-	-	-	-	-	-	-	-	-	-	-	-	17.6797	26.9523	1.52448	0.608315	0.0718	0.761996	Pass	no
XLOC_018969	SMESG000048356.1	SMEST048356001.1	dd_Smed_v6_4424_0_1	dd_Smed_v4_4424_0_1	AAED1_MOUSE	Thioredoxin-like protein AAED1	AAED1_MOUSE	Thioredoxin-like protein AAED1	UniRef90_F1NPK3	Uncharacterized protein n=2	UniRef90_F1NPK3	Uncharacterized protein n=2	tr|A5D8L9|A5D8L9_XENLA	A5D8L9	LOC100049742 protein	-	-	-	-	-	-	-	-	-	10.9907	16.7529	1.52428	0.608128	0.01915	0.418426	Pass	no
XLOC_025888	SMESG000067540.1	SMEST067540001.1	dd_Smed_v6_8047_0_1	dd_Smed_v4_8047_0_1	DDX47_CAEEL	Putative ATP-dependent RNA helicase T26G10.1	DDX47_CAEEL	Putative ATP-dependent RNA helicase T26G10.1	UniRef90_G4LVM7	DEAD box ATP-dependent RNA helicase, putative n=1	UniRef90_G4LVM7	DEAD box ATP-dependent RNA helicase, putative n=1	tr|A8XAD8|A8XAD8_CAEBR	A8XAD8	Protein CBG10097	-	-	-	-	-	-	-	-	-	1.63368	2.48945	1.52383	0.607702	0.2086	0.918602	Pass	no
XLOC_024157	SMESG000062891.1	SMEST062891001.1	dd_Smed_v6_13359_0_1	dd_Smed_v4_13359_0_1	ZDH22_MOUSE	Palmitoyltransferase ZDHHC22	ZDH22_MOUSE	Palmitoyltransferase ZDHHC22	UniRef90_K7H9M4	Palmitoyltransferase n=2	UniRef90_K7H9M4	Palmitoyltransferase n=2	tr|H2WPE3|H2WPE3_CAEJA	H2WPE3	Uncharacterized protein	-	-	-	-	-	-	-	-	-	2.88341	4.39382	1.52383	0.6077	0.07905	0.773314	Pass	no
XLOC_001302	SMESG000000527.1	SMEST000527001.1	dd_Smed_v6_11902_0_1	dd_Smed_v4_11902_0_1	-	-	-	-	-	-	-	-	-	-	-	-	-	-	-	-	-	-	-	-	1.67228	2.54705	1.5231	0.607011	0.2678	0.922248	Pass	no
XLOC_016538	SMESG000051705.1	SMEST051705002.1	-	-	-	-	-	-	UniRef90_UPI0001925F99	PREDICTED: universal stress protein A-like protein-like n=1	-	-	-	-	-	-	-	-	-	-	-	-	-	-	1.26209	1.92107	1.52213	0.606095	0.38325	0.93217	Pass	no
XLOC_022566	SMESG000063960.1	SMEST063960005.1	-	-	KLC_DROME	Kinesin light chain	KLC2_HUMAN	Kinesin light chain 2	UniRef90_A8MZ87	Kinesin light chain 2 n=1	UniRef90_Q91YS4	Kinesin light chain 2 n=3	tr|B4PGU2|B4PGU2_DROYA	B4PGU2	GE20101	-	-	-	-	-	-	-	dd_smedV4_18423_0_1	Cell-type-specificity: Neoblast SimilarTo: uc009xkw.2 Description: microtubule associated serine/threonine kinase-like (MASTL)	0.725668	1.10432	1.5218	0.605777	0.24185	0.918602	Pass	no
XLOC_001440	SMESG000000754.1	SMEST000754001.1	dd_Smed_v6_18764_0_2	dd_Smed_v4_18764_0_2	ZBED5_HUMAN	Zinc finger BED domain-containing protein 5	RNF31_HUMAN	E3 ubiquitin-protein ligase RNF31	UniRef90_A9X5I1	Transposase n=2	UniRef90_A9X5I1	Transposase n=2	tr|F1QCV4|F1QCV4_DANRE	F1QCV4	Uncharacterized protein (Fragment)	-	-	-	-	-	-	-	dd_smedV4_4074_0_1	Cell-type-specificity: Epidermis II SimilarTo: uc001wmo.1 Description: ring finger protein 31 (RNF31)	1.19433	1.81602	1.52053	0.604579	0.19435	0.918602	Pass	no
XLOC_000895	SMESG000002905.1	SMEST002905001.1	dd_Smed_v6_8058_0_1	dd_Smed_v4_8058_0_1	ACHA7_CHICK	Neuronal acetylcholine receptor subunit alpha-7	ACHA7_CHICK	Neuronal acetylcholine receptor subunit alpha-7	UniRef90_G4VN55	NAChR subunit (ShAR1-alpha-like) n=4	UniRef90_E1JJR2	Nicotinic acetylcholine receptor alpha7, isoform E n=9	tr|Q86MN7|Q86MN7_DROME	Q86MN7	Nicotinic acetylcholine receptor subunit Dalpha7 (Precursor)	-	-	-	-	-	-	-	dd_smedV4_8058_0_1	Cell-type-specificity: Muscle SimilarTo: uc003dpy.4 Description: roundabout, axon guidance receptor, homolog 2 (Drosophila) (ROBO2)	9.96838	15.1559	1.5204	0.604449	0.0204	0.433537	Pass	no
XLOC_023739	SMESG000061817.1	SMEST061817001.1	-	-	SDHF4_HUMAN	Succinate dehydrogenase assembly factor 4, mitochondrial {ECO:0000303|PubMed:24954416}	-	-	UniRef90_Q640U1	MGC89089 protein n=1	-	-	-	-	-	-	-	-	-	-	-	-	-	-	8.56547	13.0226	1.52036	0.604413	0.04995	0.671626	Pass	no
XLOC_019516	SMESG000049306.1	SMEST049306001.1	dd_Smed_v6_406_0_1	dd_Smed_v4_406_0_1	-	-	-	-	UniRef90_V9XQP2	1.C3.2 n=1	UniRef90_V9XQP2	1.C3.2 n=1	-	-	-	-	-	-	-	-	-	-	-	-	17.1942	26.1265	1.51949	0.603592	0.09255	0.803157	Pass	no
XLOC_001313	SMESG000000294.1	SMEST000294003.1	-	-	-	-	-	-	UniRef90_I1ZID8	TNF receptor associated factor-2 (Fragment) n=1	UniRef90_I1ZID8	TNF receptor associated factor-2 (Fragment) n=1	tr|I1ZID8|I1ZID8_SCHMD	I1ZID8	TNF receptor associated factor-2 (Fragment)	-	-	-	-	-	-	-	-	-	2.21724	3.36908	1.51949	0.60359	0.21105	0.918602	Pass	no
XLOC_002556	SMESG000003911.1	SMEST003911001.1	dd_Smed_v6_9516_0_1	dd_Smed_v4_9516_0_1	-	-	-	-	-	-	-	-	-	-	-	-	-	-	-	-	-	-	-	-	3.47779	5.28122	1.51856	0.6027	0.1738	0.918602	Pass	no
XLOC_022791	SMESG000059623.1	SMEST059623001.1	-	-	TTI1_HUMAN	TELO2-interacting protein 1 homolog	TTI1_HUMAN	TELO2-interacting protein 1 homolog	UniRef90_G4VEF2	Putative uncharacterized protein n=2	UniRef90_E7F9V6	Uncharacterized protein n=1	tr|E7F9V6|E7F9V6_DANRE	E7F9V6	Uncharacterized protein	-	-	-	-	-	-	-	-	-	1.63647	2.48496	1.51849	0.602635	0.0784	0.772799	Pass	no
XLOC_004274	SMESG000008627.1	SMEST008627001.1	dd_Smed_v6_12731_0_1	dd_Smed_v4_12731_0_1	-	-	-	-	-	-	-	-	-	-	-	-	-	-	-	-	-	-	-	-	6.35042	9.6389	1.51784	0.602017	0.0209	0.439353	Pass	no
XLOC_016951	SMESG000050804.1	SMEST050804001.1	dd_Smed_v6_90188_0_1	-	SL9A2_RAT	Sodium/hydrogen exchanger 2	SL9A2_RABIT	Sodium/hydrogen exchanger 2	UniRef90_G0MGQ8	Sodium/hydrogen exchanger n=1	UniRef90_G0MGQ8	Sodium/hydrogen exchanger n=1	tr|G0MGQ8|G0MGQ8_CAEBE	G0MGQ8	Sodium/hydrogen exchanger	-	-	-	-	-	-	-	-	-	1.47972	2.2456	1.51758	0.601777	0.1297	0.858719	Pass	no
XLOC_004695	SMESG000012381.1	SMEST012381004.1	dd_Smed_v6_11101_0_2	dd_Smed_v4_11101_0_2	MGDP1_HUMAN	Magnesium-dependent phosphatase 1	MGDP1_HUMAN	Magnesium-dependent phosphatase 1	UniRef90_Q5DBH2	SJCHGC05484 protein n=1	UniRef90_Q5DBH2	SJCHGC05484 protein n=1	sp|Q86V88|MGDP1_HUMAN	Q86V88	Magnesium-dependent phosphatase 1	-	-	-	-	-	-	-	-	-	5.7149	8.67044	1.51716	0.601377	0.22	0.918602	Pass	no
XLOC_016857	SMESG000051706.1	SMEST051706001.1	dd_Smed_v6_4954_0_1	dd_Smed_v4_4954_0_1	BL1S2_XENTR	Biogenesis of lysosome-related organelles complex 1 subunit 2	BL1S2_XENTR	Biogenesis of lysosome-related organelles complex 1 subunit 2	UniRef90_A2BIA5	Uncharacterized protein n=3	UniRef90_A2BIA5	Uncharacterized protein n=3	tr|E9QEJ0|E9QEJ0_DANRE	E9QEJ0	Uncharacterized protein	-	-	-	-	-	-	-	-	-	13.2939	20.1686	1.51713	0.601347	0.1061	0.82573	Pass	no
XLOC_002743	SMESG000004456.1	SMEST004456001.1	dd_Smed_v6_13997_0_8	dd_Smed_v4_13997_0_8	-	-	-	-	UniRef90_G4VR05	Uncharacterized protein n=2	UniRef90_G4VR05	Uncharacterized protein n=2	-	-	-	-	-	-	-	-	-	-	-	-	1.2853	1.94961	1.51685	0.60108	0.0599	0.722148	Pass	no
XLOC_006727	SMESG000017195.1	SMEST017195001.1	dd_Smed_v6_2712_2_3	dd_Smed_v4_2712_2_3	-	-	-	-	-	-	-	-	-	-	-	-	-	-	-	-	-	-	-	-	0.988325	1.49896	1.51667	0.600904	0.6616	0.953506	Pass	no
XLOC_000193	SMESG000027188.1	SMEST027188004.1	-	-	-	-	-	-	-	-	-	-	-	-	-	-	-	-	-	-	-	-	-	-	1.12147	1.70045	1.51627	0.600526	0.339	0.93128	Pass	no
XLOC_030437	SMESG000080212.1	SMEST080212002.1	dd_Smed_v6_15732_0_1	dd_Smed_v4_15732_0_1	PAX5_HUMAN	Paired box protein Pax-5	PAX5_HUMAN	Paired box protein Pax-5	UniRef90_D5SHI1	Pax-beta1 paired domain protein (Fragment) n=1	UniRef90_D5SHI1	Pax-beta1 paired domain protein (Fragment) n=1	tr|D5SHI1|D5SHI1_SCHMD	D5SHI1	Pax-beta1 paired domain protein (Fragment)	-	-	-	-	-	-	-	-	-	1.12406	1.7038	1.51576	0.600037	0.11375	0.838131	Pass	no
XLOC_017636	SMESG000044611.1	SMEST044611001.1	dd_Smed_v6_1939_0_1	dd_Smed_v4_1939_0_1	APN1_CAEEL	DNA-(apurinic or apyrimidinic site) lyase	APN1_CAEEL	DNA-(apurinic or apyrimidinic site) lyase	UniRef90_E7FBZ9	Uncharacterized protein n=1	UniRef90_E7FBZ9	Uncharacterized protein n=1	tr|E7FBZ9|E7FBZ9_DANRE	E7FBZ9	Uncharacterized protein	-	-	-	-	-	-	-	-	-	4.74611	7.19042	1.51501	0.599331	0.0631	0.73661	Pass	no
XLOC_011451	SMESG000028761.1	SMEST028761001.1	dd_Smed_v6_5231_0_1	dd_Smed_v4_5231_0_1	-	-	-	-	-	-	-	-	-	-	-	-	-	-	-	-	-	-	dd_smedV4_5231_0_1	Cell-type-specificity: Epidermal progenitors (late) SimilarTo: KF730673.1 Description: X1.C4.1	1.21452	1.83948	1.51457	0.598912	0.19355	0.918602	Pass	no
XLOC_014462	SMESG000036427.1	SMEST036427001.1	dd_Smed_v6_6320_0_1	dd_Smed_v4_6320_0_1	RHG24_HUMAN	Rho GTPase-activating protein 24	RHG24_HUMAN	Rho GTPase-activating protein 24	UniRef90_E7FGR9	Uncharacterized protein n=4	UniRef90_E7FGR9	Uncharacterized protein n=4	tr|E7FGR9|E7FGR9_DANRE	E7FGR9	Uncharacterized protein	-	-	-	-	-	-	-	-	-	0.930588	1.4092	1.51431	0.598662	0.20535	0.918602	Pass	no
XLOC_026080	SMESG000067899.1	SMEST067899001.1	-	-	H2BL1_PSAMI	Late histone H2B.2.1	H2B3_CAEEL	Probable histone H2B 3	UniRef90_K7I6T0	Histone H2B n=2	UniRef90_K7I6T0	Histone H2B n=2	tr|I1ZIK6|I1ZIK6_SCHMD	I1ZIK6	Histone H2B (Fragment)	-	-	-	-	-	dd_smedV4_4808_0_1	Wound-response-genes-reddien-category: Sustained SimilarTo: JX010617.1 Description: histone h2b-2	-	-	2.02355	3.06217	1.51327	0.597666	0.36925	0.93128	Pass	no
XLOC_025524	SMESG000066626.1	SMEST066626001.1	-	-	-	-	-	-	-	-	-	-	-	-	-	-	-	-	-	-	-	-	-	-	12.8302	19.3972	1.51184	0.596305	0.06945	0.760966	Pass	no
XLOC_010526	SMESG000023626.1,SMESG000023637.1		-	-	-	-	-	-	-	-	-	-	-	-	-	-	-	-	-	-	-	-	-	-	3.18934	4.81783	1.5106	0.595126	0.27125	0.92449	Pass	no
XLOC_008360	SMESG000018652.1	SMEST018652001.1	-	-	U2AF2_DROME	Splicing factor U2AF 50 kDa subunit	U2AF2_DROME	Splicing factor U2AF 50 kDa subunit	UniRef90_Q24562	Splicing factor U2AF 50 kDa subunit n=14	UniRef90_Q24562	Splicing factor U2AF 50 kDa subunit n=14	tr|Q6NVN9|Q6NVN9_XENTR	Q6NVN9	U2 small nuclear ribonucleoprotein auxiliary factor (U2AF) 2	-	-	-	-	-	-	-	-	-	4.48458	6.76939	1.50948	0.594053	0.0624	0.734793	Pass	no
XLOC_016824	SMESG000051489.1	SMEST051489001.1	dd_Smed_v6_9709_0_2	dd_Smed_v4_9709_0_2	-	-	-	-	-	-	-	-	-	-	-	-	-	-	-	-	-	-	-	-	1.05793	1.59597	1.50858	0.593189	0.15705	0.908076	Pass	no
XLOC_009958	SMESG000022366.1	SMEST022366002.1	dd_Smed_v6_10911_0_1	dd_Smed_v4_10911_0_1	ZN596_HUMAN	Zinc finger protein 596	ZN596_HUMAN	Zinc finger protein 596	UniRef90_G4VRP2	Putative zinc finger protein n=2	UniRef90_G4VRP2	Putative zinc finger protein n=2	tr|A8XPM0|A8XPM0_CAEBR	A8XPM0	Protein CBR-MNM-2	-	-	-	-	-	-	-	dd_smedV4_10911_0_1	Cell-type-specificity: Neural (ciliated) SimilarTo: uc001jty.3 Description: tetratricopeptide repeat domain 18 (TTC18)	4.00026	6.03303	1.50816	0.592789	0.02395	0.482563	Pass	no
XLOC_002081	SMESG000002443.1,SMESG000002444.1		-	-	-	-	-	-	-	-	-	-	-	-	-	-	-	-	-	-	-	-	-	-	1.65344	2.49167	1.50696	0.591642	0.20335	0.918602	Pass	no
XLOC_025057	SMESG000065567.1	SMEST065567001.1	-	-	-	-	TRAF6_XENTR	TNF receptor-associated factor 6	-	-	UniRef90_D5JG59	TNF receptor-associated factor-2-like protein A n=1	tr|D5JG59|D5JG59_DUGJA	D5JG59	TNF receptor-associated factor-2-like protein A	-	-	-	-	-	-	-	-	-	0.70122	1.05611	1.5061	0.590821	0.3839	0.93217	Pass	no
XLOC_011025	SMESG000042796.1	SMEST042796002.1	-	-	-	-	-	-	-	-	UniRef90_UPI0003D76EF8	PREDICTED: hepatocyte growth factor-like protein isoform X2 n=1	-	-	-	-	-	-	-	-	-	-	-	-	1.01762	1.53233	1.5058	0.590528	0.35395	0.93128	Pass	no
XLOC_005010	SMESG000010238.1	SMEST010238001.1	dd_Smed_v6_8153_0_1	dd_Smed_v4_8153_0_1	BIN3D_CAEEL	Probable RNA methyltransferase Y17G7B.18	BIN3D_CAEEL	Probable RNA methyltransferase Y17G7B.18	UniRef90_G4VDU5	Bicoid-interacting protein related n=2	UniRef90_G4VDU5	Bicoid-interacting protein related n=2	tr|H2WN39|H2WN39_CAEJA	H2WN39	Uncharacterized protein	-	-	-	-	-	-	-	-	-	11.0124	16.575	1.50512	0.58988	0.025	0.49196	Pass	no
XLOC_020675	SMESG000053419.1	SMEST053419001.1	dd_Smed_v6_14567_0_1	dd_Smed_v4_14567_0_1	-	-	-	-	-	-	-	-	-	-	-	-	-	-	-	-	-	-	-	-	2.61568	3.92902	1.5021	0.586983	0.77955	0.964664	Pass	no
XLOC_010459	SMESG000023454.1	SMEST023454004.1	-	-	KLC4_HUMAN	Kinesin light chain 4	KLC_DORPE	Kinesin light chain	UniRef90_Q7ZVT4	Kinesin light chain 1 n=1	UniRef90_Q7ZVT4	Kinesin light chain 1 n=1	tr|Q7ZVT4|Q7ZVT4_DANRE	Q7ZVT4	Kinesin light chain 1	-	-	-	-	-	-	-	-	-	0.872235	1.3101	1.502	0.586888	0.2407	0.918602	Pass	no
XLOC_025235	SMESG000065991.1	SMEST065991001.1	dd_Smed_v6_20764_0_1	dd_Smed_v4_20764_0_1	FJX1_XIPMA	Four-jointed box protein 1	FJX1_XIPMA	Four-jointed box protein 1	UniRef90_F7ADX5	Uncharacterized protein (Fragment) n=2	UniRef90_F7ADX5	Uncharacterized protein (Fragment) n=2	tr|F7ADX5|F7ADX5_XENTR	F7ADX5	Uncharacterized protein (Fragment)	-	-	-	-	-	-	-	-	-	1.99388	2.99407	1.50163	0.586529	0.2522	0.920728	Pass	no
XLOC_004414	SMESG000011639.1	SMEST011639001.1	dd_Smed_v6_5459_0_4	dd_Smed_v4_5459_0_4	OMA1_BOVIN	Metalloendopeptidase OMA1, mitochondrial	OMA1_BOVIN	Metalloendopeptidase OMA1, mitochondrial	UniRef90_E1C7A6	Uncharacterized protein n=2	UniRef90_E1C7A6	Uncharacterized protein n=2	sp|E9QBI7|OMA1_DANRE	E9QBI7	Metalloendopeptidase OMA1, mitochondrial	-	-	-	-	-	-	-	-	-	2.54593	3.82015	1.50049	0.585437	0.1529	0.903895	Pass	no
XLOC_025380	SMESG000066558.1	SMEST066558001.1	-	-	NOTC1_CRIGR	Neurogenic locus notch homolog protein 1	NOTC1_CRIGR	Neurogenic locus notch homolog protein 1	UniRef90_A0PGH6	Notch1b n=2	UniRef90_UPI0003504931	PREDICTED: neurogenic locus notch homolog protein 1 isoform X5 n=1	tr|Q3U1W7|Q3U1W7_MOUSE	Q3U1W7	Putative uncharacterized protein (Fragment)	-	-	-	-	-	-	-	dd_smedV4_12732_0_1	Cell-type-specificity: Neural (ciliated) SimilarTo: uc010hco.1 Description: tubulin tyrosine ligase-like family, member 3 (TTLL3)	2.41633	3.62323	1.49948	0.584459	0.03495	0.5823	Pass	no
XLOC_015932	SMESG000039305.1	SMEST039305001.1	-	-	IF122_MOUSE	Intraflagellar transport protein 122 homolog	IF122_MOUSE	Intraflagellar transport protein 122 homolog	UniRef90_A8WGF4	Intraflagellar transport protein 122 homolog n=4	UniRef90_A8WGF4	Intraflagellar transport protein 122 homolog n=4	tr|Q9ERM4|Q9ERM4_MOUSE	Q9ERM4	Mg53d08.r1 (Fragment)	-	-	-	-	-	-	-	-	-	3.52226	5.281	1.49932	0.58431	0.242	0.918602	Pass	no
XLOC_018715	SMESG000047424.1	SMEST047424002.1	dd_Smed_v6_21037_0_1	dd_Smed_v4_21037_0_1	-	-	-	-	-	-	-	-	-	-	-	-	-	-	-	-	-	-	-	-	1.96374	2.94398	1.49917	0.584164	0.32835	0.93128	Pass	no
XLOC_018538	SMESG000046501.1	SMEST046501001.1	dd_Smed_v6_37941_0_1	dd_Smed_v4_37941_0_1	SAP9_ORYSJ	Zinc finger A20 and AN1 domain-containing stress-associated protein 9	SAP9_ORYSJ	Zinc finger A20 and AN1 domain-containing stress-associated protein 9	UniRef90_B3NUF5	GG18300 n=1	UniRef90_B3NUF5	GG18300 n=1	tr|B3NUF5|B3NUF5_DROER	B3NUF5	GG18300	-	-	-	-	-	-	-	-	-	1.13731	1.705	1.49915	0.584146	0.44515	0.933235	Pass	no
XLOC_014151	SMESG000034285.1	SMEST034285001.1	dd_Smed_v6_3935_0_1	dd_Smed_v4_3935_0_1	EGR1_DANRE	Early growth response protein 1	EGR3_HUMAN	Early growth response protein 3	UniRef90_H9CXV3	EGR-1 n=1	UniRef90_H9CXV3	EGR-1 n=1	tr|H9CXV3|H9CXV3_SCHMD	H9CXV3	EGR-1	Schmidtea mediterranea EGR-1 mRNA, complete cds	Smed-egr-1	Category: neoblast -tf SimilarTo: NP_001129651 E3 SUMO-protein ligase EGR2 isoform b [Homo sapiens]	-	-	-	-	-	-	18.3989	27.5804	1.49902	0.584024	0.01285	0.326037	Pass	no
XLOC_027811	SMESG000073042.1	SMEST073042004.1	dd_Smed_v6_13479_0_1	dd_Smed_v4_13479_0_1	-	-	-	-	UniRef90_O01849	Protein F32B5.7 n=6	UniRef90_O01849	Protein F32B5.7 n=6	tr|O01849|O01849_CAEEL	O01849	Protein F32B5.7	-	-	-	-	-	-	-	dd_smedV4_13178_0_1	Cell-type-specificity: Protonephridia SimilarTo: uc010dhp.2 Description: dynein, axonemal, heavy chain 17 (DNAH17)	0.679789	1.01838	1.49808	0.583117	0.1683	0.918602	Pass	no
XLOC_018386	SMESG000046965.1	SMEST046965001.1	dd_Smed_v6_13791_0_1	dd_Smed_v4_13791_0_1	-	-	-	-	-	-	-	-	-	-	-	-	-	-	-	-	-	-	dd_smedV4_13791_0_1	Cell-type-specificity: Parapharyngeal SimilarTo: uc010jnw.3 Description: ras responsive element binding protein 1 (RREB1)	0.684675	1.02557	1.49789	0.582935	0.39105	0.93217	Pass	no
XLOC_010535	SMESG000023609.1	SMEST023609001.1	dd_Smed_v6_14134_0_1	dd_Smed_v4_14134_0_1	CDK1A_XENLA	Cyclin-dependent kinase 1-A	CDK1A_XENLA	Cyclin-dependent kinase 1-A	UniRef90_G4VLX9	Serine/threonine kinase n=2	UniRef90_G4VLX9	Serine/threonine kinase n=2	tr|Q28FA6|Q28FA6_XENTR	Q28FA6	Cell division cycle 2, G1 to S and G2 to M	-	-	-	-	-	-	-	dd_smedV4_14134_0_1	Cell-type-specificity: Muscle SimilarTo: uc003edi.3 Description: nuclear receptor subfamily 1, group I, member 2 (NR1I2)	4.2956	6.43319	1.49762	0.582675	0.09195	0.803157	Pass	no
XLOC_020809	SMESG000054105.1	SMEST054105001.1	dd_Smed_v6_1041_0_1	dd_Smed_v4_1041_0_1	-	-	-	-	-	-	-	-	-	-	-	-	-	-	-	-	-	-	-	-	1.05753	1.58334	1.49721	0.582272	0.51825	0.937196	Pass	no
XLOC_013172	SMESG000031670.1	SMEST031670001.1	dd_Smed_v6_12618_0_1	dd_Smed_v4_12618_0_1	IFT56_MOUSE	Intraflagellar transport protein 56 {ECO:0000303|PubMed:24596149}	IFT56_MOUSE	Intraflagellar transport protein 56 {ECO:0000303|PubMed:24596149}	UniRef90_G4V6C8	Putative uncharacterized protein n=1	UniRef90_G4V6C8	Putative uncharacterized protein n=1	sp|Q8BS45|TTC26_MOUSE	Q8BS45	Tetratricopeptide repeat protein 26	-	-	-	-	-	-	-	-	-	4.62958	6.92898	1.49668	0.581762	0.08115	0.775127	Pass	no
XLOC_025197	SMESG000066166.1	SMEST066166001.1	dd_Smed_v6_12729_0_1	dd_Smed_v4_12729_0_1	SYB_DORPE	Synaptobrevin	SYB_TORCA	Synaptobrevin	UniRef90_Q5DI61	SJCHGC02090 protein n=1	UniRef90_O57345	Synaptobrevin n=1	tr|Q52L00|Q52L00_XENLA	Q52L00	Vamp2-a protein	-	-	-	-	-	-	-	dd_smedV4_9710_0_1	Cell-type-specificity: Neural (non-ciliated) SimilarTo: uc003uhu.1 Description: piccolo presynaptic cytomatrix protein (PCLO)	0.704062	1.05291	1.49548	0.580608	0.34305	0.93128	Pass	no
XLOC_023295	SMESG000060711.1	SMEST060711001.1	dd_Smed_v6_5570_0_1	dd_Smed_v4_5570_0_1	-	-	-	-	-	-	-	-	-	-	-	-	-	-	-	-	-	-	-	-	0.720821	1.07795	1.49545	0.580577	0.3228	0.93128	Pass	no
XLOC_029508	SMESG000081781.1	SMEST081781001.1	dd_Smed_v6_3751_0_1	dd_Smed_v4_3751_0_1	CFA20_DANRE	Cilia- and flagella-associated protein 20	CFA20_XENTR	Cilia- and flagella-associated protein 20	UniRef90_Q86D25	UPF0468 protein C16orf80 homolog n=4	UniRef90_Q86D25	UPF0468 protein C16orf80 homolog n=4	sp|Q6GL74|CP080_XENTR	Q6GL74	UPF0468 protein C16orf80 homolog	-	-	-	-	-	-	-	-	-	10.3056	15.4003	1.49436	0.57953	0.07385	0.768948	Pass	no
XLOC_016949	SMESG000050796.1	SMEST050796001.1	dd_Smed_v6_42454_0_1	dd_Smed_v4_42454_0_1	-	-	-	-	-	-	-	-	-	-	-	-	-	-	-	-	-	-	-	-	0.938707	1.40227	1.49383	0.579017	0.3829	0.93217	Pass	no
XLOC_013398	SMESG000033520.1	SMEST033520002.1	dd_Smed_v6_7799_1_1	dd_Smed_v4_7799_1_1	-	-	-	-	UniRef90_UPI0001A6377B	myelin proteolipid-related n=1	UniRef90_Q5DEB9	SJCHGC02356 protein n=1	-	-	-	-	-	-	-	-	-	-	-	-	2.99996	4.48029	1.49345	0.578649	0.17145	0.918602	Pass	no
XLOC_009579	SMESG000023120.1	SMEST023120001.1	dd_Smed_v6_12160_0_1	dd_Smed_v4_12160_0_1	-	-	-	-	-	-	-	-	-	-	-	-	-	-	-	-	-	-	dd_smedV4_12160_0_1	Cell-type-specificity: Epidermal lineage (early + late + mature) SimilarTo: NA Description: NA	3.2449	4.84123	1.49195	0.5772	0.16685	0.918602	Pass	no
XLOC_012101	SMESG000030424.1	SMEST030424001.1	dd_Smed_v6_14205_0_1	dd_Smed_v4_14205_0_1	PDE1B_MOUSE	Calcium/calmodulin-dependent 3',5'-cyclic nucleotide phosphodiesterase 1B	PDE1B_MOUSE	Calcium/calmodulin-dependent 3',5'-cyclic nucleotide phosphodiesterase 1B	UniRef90_E7F6Z8	Uncharacterized protein n=3	UniRef90_E7F6Z8	Uncharacterized protein n=3	tr|E7F6Z8|E7F6Z8_DANRE	E7F6Z8	Uncharacterized protein	-	-	-	-	-	-	-	dd_smedV4_14205_0_1	Cell-type-specificity: Epidermal lineage (early + late + mature) SimilarTo: uc021tvq.1 Description: phosphatidylinositol glycan anchor biosynthesis, class W (PIGW)	0.693488	1.03303	1.48961	0.574939	0.2486	0.918602	Pass	no
XLOC_026454	SMESG000073898.1	SMEST073898001.1	dd_Smed_v6_10585_0_1	dd_Smed_v4_10585_0_1	UNC5D_MOUSE	Netrin receptor UNC5D	UNC5C_MOUSE	Netrin receptor UNC5C	UniRef90_E1CHK7	Uncoordinated 5 n=1	UniRef90_E1CHK7	Uncoordinated 5 n=1	tr|E1CHK7|E1CHK7_DUGJA	E1CHK7	Uncoordinated 5	-	-	-	-	-	-	-	-	-	1.3443	2.00219	1.48939	0.574724	0.09985	0.81661	Pass	no
XLOC_017830	SMESG000045303.1	SMEST045303001.1	-	-	RPR1B_HUMAN	Regulation of nuclear pre-mRNA domain-containing protein 1B	RPR1B_HUMAN	Regulation of nuclear pre-mRNA domain-containing protein 1B	UniRef90_G4VM62	Putative uncharacterized protein n=1	UniRef90_G4VM62	Putative uncharacterized protein n=1	tr|Q7ZUK9|Q7ZUK9_DANRE	Q7ZUK9	Regulation of nuclear pre-mRNA domain containing 1B	-	-	-	-	-	-	-	-	-	3.6439	5.42616	1.48911	0.574448	0.09285	0.803964	Pass	no
XLOC_007648	SMESG000018967.1	SMEST018967001.1	-	-	KIF23_HUMAN	Kinesin-like protein KIF23	KIF23_HUMAN	Kinesin-like protein KIF23	UniRef90_G4VD81	Rabkinesin-6-related n=2	UniRef90_G4VD81	Rabkinesin-6-related n=2	tr|Q8MQ04|Q8MQ04_CAEEL	Q8MQ04	Protein ZEN-4, isoform c	-	-	-	-	-	-	-	dd_smedV4_9585_0_1	Cell-type-specificity: Parapharyngeal SimilarTo: uc003omz.1 Description: peptidase inhibitor 16 (PI16)	1.78564	2.65875	1.48896	0.574307	0.10105	0.820661	Pass	no
XLOC_012157	SMESG000030762.1	SMEST030762001.1	dd_Smed_v6_14055_0_1	dd_Smed_v4_14055_0_1	NUDT6_HUMAN	Nucleoside diphosphate-linked moiety X motif 6	NUDT6_HUMAN	Nucleoside diphosphate-linked moiety X motif 6	UniRef90_F1NLN3	Uncharacterized protein (Fragment) n=1	UniRef90_F1NLN3	Uncharacterized protein (Fragment) n=1	tr|F6WT30|F6WT30_XENTR	F6WT30	Uncharacterized protein	-	-	-	-	-	-	-	-	-	1.76496	2.6252	1.4874	0.572792	0.2172	0.918602	Pass	no
XLOC_006255	SMESG000013562.1	SMEST013562001.1	dd_Smed_v6_15133_0_1	dd_Smed_v4_15133_0_1	KCNAS_DROME	Potassium voltage-gated channel protein Shaker	KCNAS_DROME	Potassium voltage-gated channel protein Shaker	UniRef90_G4V8N9	Putative voltage-gated potassium channel n=1	UniRef90_G4V8N9	Putative voltage-gated potassium channel n=1	tr|E7FBC6|E7FBC6_DANRE	E7FBC6	Uncharacterized protein	-	-	-	-	-	-	-	dd_smedV4_15133_0_1	Cell-type-specificity: Neoblast SimilarTo: NA Description: NA	5.71596	8.50049	1.48715	0.57255	0.04595	0.655621	Pass	no
XLOC_027445	SMESG000072160.1	SMEST072160001.1	dd_Smed_v6_3088_0_1	dd_Smed_v4_3088_0_1	BTAF1_HUMAN	TATA-binding protein-associated factor 172	BTAF1_HUMAN	TATA-binding protein-associated factor 172	UniRef90_F1Q603	Uncharacterized protein n=2	UniRef90_F7BU05	Uncharacterized protein (Fragment) n=1	tr|F7BU05|F7BU05_XENTR	F7BU05	Uncharacterized protein (Fragment)	-	-	-	-	-	-	-	-	-	12.6497	18.8053	1.48662	0.572036	0.0069	0.216015	Pass	no
XLOC_017295	SMESG000043679.1	SMEST043679001.1	dd_Smed_v6_2654_0_1	dd_Smed_v4_2654_0_1	PCDH1_HUMAN	Protocadherin-1	PCDH1_HUMAN	Protocadherin-1	UniRef90_E7F376	Uncharacterized protein n=2	UniRef90_E7F376	Uncharacterized protein n=2	tr|A8K0E7|A8K0E7_HUMAN	A8K0E7	cDNA FLJ77464, highly similar to Homo sapiens protocadherin 1 (cadherin-like 1) (PCDH1), transcript variant 1, mRNA	-	-	-	-	-	-	-	dd_smedV4_2654_0_1	Cell-type-specificity: Neural (non-ciliated) SimilarTo: uc003xpj.3 Description: cholinergic receptor, nicotinic, alpha 6 (neuronal) (CHRNA6)	14.709	21.8563	1.48591	0.57135	0.00985	0.276417	Pass	no
XLOC_020604	SMESG000052999.1	SMEST052999001.1	dd_Smed_v6_3757_0_1	dd_Smed_v4_3757_0_1	FBW1A_MOUSE	F-box/WD repeat-containing protein 1A {ECO:0000250|UniProtKB:Q9Y297, ECO:0000312|EMBL:AAL40929.1}	FBW1A_MOUSE	F-box/WD repeat-containing protein 1A {ECO:0000250|UniProtKB:Q9Y297, ECO:0000312|EMBL:AAL40929.1}	UniRef90_UPI0003503B6E	PREDICTED: F-box/WD repeat-containing protein 1A isoform X12 n=5	UniRef90_UPI0003503B6E	PREDICTED: F-box/WD repeat-containing protein 1A isoform X12 n=5	sp|Q3ULA2-2|FBW1A_MOUSE	Q3ULA2-2	Isoform 2 of F-box/WD repeat-containing protein 1A	-	-	-	-	-	-	-	-	-	0.9558	1.42	1.48567	0.57111	0.14105	0.885535	Pass	no
XLOC_019354	SMESG000049806.1	SMEST049806004.1	-	-	TRF6B_XENLA	TNF receptor-associated factor 6-B	TRF6B_XENLA	TNF receptor-associated factor 6-B	UniRef90_I1ZID8	TNF receptor associated factor-2 (Fragment) n=1	UniRef90_I1ZID8	TNF receptor associated factor-2 (Fragment) n=1	tr|I1ZID8|I1ZID8_SCHMD	I1ZID8	TNF receptor associated factor-2 (Fragment)	-	-	-	-	-	-	-	-	-	0.687965	1.02177	1.48521	0.570663	0.33675	0.93128	Pass	no
XLOC_022628	SMESG000064239.1	SMEST064239001.1	dd_Smed_v6_16379_0_2	dd_Smed_v4_16379_0_2	CS044_MOUSE	Uncharacterized protein C19orf44 homolog	CS044_MOUSE	Uncharacterized protein C19orf44 homolog	UniRef90_E7FFS6	Uncharacterized protein n=2	UniRef90_E9Q7C0	Protein 1700030K09Rik n=1	tr|E9Q7C0|E9Q7C0_MOUSE	E9Q7C0	Protein 1700030K09Rik	-	-	-	-	-	-	-	-	-	5.39921	8.01504	1.48448	0.569961	0.0541	0.693001	Pass	no
XLOC_030534	SMESG000080585.1	SMEST080585001.1	dd_Smed_v6_11682_0_2	dd_Smed_v4_11682_0_2	UFSP2_XENLA	Ufm1-specific protease 2	UFSP2_XENLA	Ufm1-specific protease 2	UniRef90_Q3B8N0	Ufm1-specific protease 2 n=3	UniRef90_Q3B8N0	Ufm1-specific protease 2 n=3	tr|F6Q9P3|F6Q9P3_XENTR	F6Q9P3	Uncharacterized protein	-	-	-	-	-	-	-	-	-	1.36719	2.02893	1.48401	0.569505	0.2966	0.93128	Pass	no
XLOC_024724	SMESG000069311.1	SMEST069311002.1	dd_Smed_v6_11840_0_1	dd_Smed_v4_11840_0_1	PRDM1_MOUSE	PR domain zinc finger protein 1	PRDM1_MOUSE	PR domain zinc finger protein 1	UniRef90_B4MLS5	GK17303 n=1	UniRef90_B4MLS5	GK17303 n=1	tr|I7CPP0|I7CPP0_MOUSE	I7CPP0	PR domain containing 1 with ZNF domain	-	-	-	-	-	-	-	dd_smedV4_11840_0_1	Cell-type-specificity: Neural (non-ciliated) SimilarTo: uc002beb.3 Description: cholinergic receptor, nicotinic, alpha 3 (neuronal) (CHRNA3)	0.726948	1.07853	1.48364	0.569142	0.3081	0.93128	Pass	no
XLOC_007818	SMESG000019229.1	SMEST019229001.1	dd_Smed_v6_3596_0_1	dd_Smed_v4_3596_0_1	M2OM_MOUSE	Mitochondrial 2-oxoglutarate/malate carrier protein	M2OM_MOUSE	Mitochondrial 2-oxoglutarate/malate carrier protein	UniRef90_Q566L1	MGC97830 protein n=2	UniRef90_Q566L1	MGC97830 protein n=2	tr|A8X3W6|A8X3W6_CAEBR	A8X3W6	Protein CBG07018	-	-	-	-	-	-	-	-	-	7.37056	10.9315	1.48313	0.568645	0.05805	0.712858	Pass	no
XLOC_029914	SMESG000078620.1	SMEST078620001.1	dd_Smed_v6_10163_0_1	dd_Smed_v4_10163_0_1	RPB1_DROME	DNA-directed RNA polymerase II subunit RPB1	RPB1_DROME	DNA-directed RNA polymerase II subunit RPB1	UniRef90_G4VIM5	DNA-directed RNA polymerase n=2	UniRef90_G4VIM5	DNA-directed RNA polymerase n=2	tr|Q29IN2|Q29IN2_DROPS	Q29IN2	DNA-directed RNA polymerase	-	-	-	-	-	-	-	-	-	6.51118	9.6502	1.4821	0.56764	0.0083	0.247217	Pass	no
XLOC_010538	SMESG000023628.1,SMESG000023629.1		-	-	-	-	-	-	-	-	-	-	-	-	-	-	-	-	-	-	-	-	-	-	22.8255	33.8228	1.4818	0.56735	0.3335	0.93128	Pass	no
XLOC_028655	SMESG000075452.1	SMEST075452001.1	dd_Smed_v6_7464_0_1	dd_Smed_v4_7464_0_1	-	-	-	-	UniRef90_G4V835	Putative uncharacterized protein n=2	UniRef90_G4V835	Putative uncharacterized protein n=2	-	-	-	-	-	-	-	-	-	-	-	-	7.13772	10.5743	1.48147	0.567027	0.0165	0.381268	Pass	no
XLOC_020609	SMESG000053053.1	SMEST053053001.1	dd_Smed_v6_3086_0_1	dd_Smed_v4_3086_0_1	ASSY_CHICK	Argininosuccinate synthase	ASSY_CHICK	Argininosuccinate synthase	UniRef90_Q5ZJ23	Argininosuccinate synthase n=2	UniRef90_Q5ZJ23	Argininosuccinate synthase n=2	sp|Q7ZWM4|ASSY_XENLA	Q7ZWM4	Argininosuccinate synthase	-	-	-	-	-	-	-	dd_smedV4_3086_0_1	Cell-type-specificity: Epidermal lineage (early + late + mature) SimilarTo: NA Description: NA	5.07636	7.51706	1.4808	0.566374	0.11685	0.842339	Pass	no
XLOC_020469	SMESG000052417.1	SMEST052417001.1	-	-	UBC9_XENTR	SUMO-conjugating enzyme UBC9	UBC9B_DANRE	SUMO-conjugating enzyme UBC9-B	UniRef90_C1LQM1	Lesswright n=5	UniRef90_C1LQM1	Lesswright n=5	tr|Q7KNM2|Q7KNM2_DROME	Q7KNM2	Dorsal interacting protein 4	-	-	-	-	-	-	-	-	-	4.64233	6.87284	1.48047	0.566057	0.18795	0.918602	Pass	no
XLOC_019432	SMESG000049600.1	SMEST049600004.1	dd_Smed_v6_9084_0_1	dd_Smed_v4_9084_0_1	YR617_MIMIV	Uncharacterized protein R617	YR617_MIMIV	Uncharacterized protein R617	UniRef90_O61936	Protein T24A6.7 n=1	UniRef90_O61936	Protein T24A6.7 n=1	tr|O61936|O61936_CAEEL	O61936	Protein T24A6.7	-	-	-	-	-	-	-	-	-	26.4172	39.1083	1.48041	0.565997	0.0606	0.723699	Pass	no
XLOC_018407	SMESG000047013.1	SMEST047013001.1	dd_Smed_v6_1450_0_1	dd_Smed_v4_1450_0_1	RAP2C_MOUSE	Ras-related protein Rap-2c	RAP2C_MOUSE	Ras-related protein Rap-2c	UniRef90_C1L8T5	RAP1B, member of RAS oncogene family n=3	UniRef90_C1L8T5	RAP1B, member of RAS oncogene family n=3	tr|B8JIV0|B8JIV0_DANRE	B8JIV0	Novel protein similar to vertebrate RAP2A, member of RAS oncogene family (RAP2A)	-	-	-	-	-	-	-	-	-	3.65192	5.4007	1.47887	0.564491	0.2718	0.92449	Pass	no
XLOC_019182	SMESG000048845.1	SMEST048845001.1	dd_Smed_v6_9377_0_3	dd_Smed_v4_9377_0_3	ART2_YEAST	Putative uncharacterized protein ART2	-	-	UniRef90_UPI0002B4B00C	PREDICTED: putative uncharacterized protein ART2-like n=1	-	-	-	-	-	-	-	-	-	-	-	-	-	-	2.35081	3.47529	1.47834	0.563975	0.0471	0.66008	Pass	no
XLOC_005559	SMESG000014648.1	SMEST014648001.1	dd_Smed_v6_1227_0_1	dd_Smed_v4_1227_0_1	-	-	-	-	-	-	-	-	-	-	-	-	-	-	-	-	-	-	-	-	1.92112	2.83871	1.47763	0.563288	0.42985	0.933235	Pass	no
XLOC_024695	SMESG000069088.1	SMEST069088001.1	dd_Smed_v6_9893_0_1	dd_Smed_v4_9893_0_1	COE1_RAT	Transcription factor COE1	COE1_RAT	Transcription factor COE1	UniRef90_U5YTB8	Coe protein (Fragment) n=1	UniRef90_U5YTB8	Coe protein (Fragment) n=1	tr|Q5SWK8|Q5SWK8_MOUSE	Q5SWK8	Early B-cell factor 1	Schmidtea mediterranea coe protein (coe) mRNA, partial cds	-	-	-	-	-	-	dd_smedV4_9893_0_1	Cell-type-specificity: Gut SimilarTo: uc003qtr.1 Description: 1-acylglycerol-3-phosphate O-acyltransferase 4 (AGPAT4)	2.13255	3.14968	1.47695	0.562626	0.0523	0.681304	Pass	no
XLOC_000070	SMESG000026600.1	SMEST026600001.1	-	-	SPAT5_MOUSE	Spermatogenesis-associated protein 5	SPAT5_MOUSE	Spermatogenesis-associated protein 5	UniRef90_Q21222	Protein CDC-48.3 n=1	UniRef90_Q21222	Protein CDC-48.3 n=1	tr|Q21222|Q21222_CAEEL	Q21222	Protein CDC-48.3	-	-	-	-	-	-	-	dd_smedV4_12769_0_1	Cell-type-specificity: Muscle SimilarTo: NA Description: NA	0.989369	1.45989	1.47558	0.561279	0.16715	0.918602	Pass	no
XLOC_010083	SMESG000022612.1	SMEST022612001.1	-	-	-	-	TRF6B_XENLA	TNF receptor-associated factor 6-B	UniRef90_D5JG59	TNF receptor-associated factor-2-like protein A n=1	UniRef90_UPI0002B489E8	PREDICTED: TNF receptor-associated factor 3-like n=1	tr|Q6DEG0|Q6DEG0_DANRE	Q6DEG0	TNF receptor-associated factor 3	-	-	-	-	-	-	-	-	-	1.47389	2.17446	1.47532	0.561028	0.26635	0.922248	Pass	no
XLOC_012556	SMESG000029764.1	SMEST029764006.1	dd_Smed_v6_64596_0_4	dd_Smed_v4_64596_0_4	VPS53_MOUSE	Vacuolar protein sorting-associated protein 53 homolog	VPS53_MOUSE	Vacuolar protein sorting-associated protein 53 homolog	UniRef90_F6RWV7	Uncharacterized protein (Fragment) n=2	UniRef90_F6RWV7	Uncharacterized protein (Fragment) n=2	tr|E7FAG0|E7FAG0_DANRE	E7FAG0	Uncharacterized protein	-	-	-	-	-	-	-	-	-	0.940932	1.38661	1.47366	0.5594	0.19775	0.918602	Pass	no
XLOC_022614	SMESG000064133.1	SMEST064133001.1	dd_Smed_v6_5943_0_1	dd_Smed_v4_5943_0_1	-	-	-	-	-	-	-	-	-	-	-	-	-	-	-	-	-	-	-	-	0.958789	1.41115	1.4718	0.557586	0.36145	0.93128	Pass	no
XLOC_015592	SMESG000038154.1	SMEST038154001.1	dd_Smed_v6_13754_0_1	dd_Smed_v4_13754_0_1	RAB7L_PONAB	Ras-related protein Rab-7L1	RAB7L_PONAB	Ras-related protein Rab-7L1	UniRef90_A9UL72	LOC100135159 protein n=2	UniRef90_A9UL72	LOC100135159 protein n=2	tr|Q6GPE6|Q6GPE6_XENLA	Q6GPE6	MGC80435 protein	-	-	-	-	-	-	-	-	-	1.16196	1.70885	1.47066	0.556465	0.51165	0.935536	Pass	no
XLOC_027186	SMESG000071390.1	SMEST071390001.1	dd_Smed_v6_26033_0_1	dd_Smed_v4_26033_0_1	-	-	-	-	-	-	-	-	-	-	-	-	-	-	-	-	-	-	-	-	1.64216	2.41312	1.46948	0.555305	0.3565	0.93128	Pass	no
XLOC_025870	SMESG000067520.1	SMEST067520001.1	dd_Smed_v6_5272_0_1	dd_Smed_v4_5272_0_1	-	-	-	-	-	-	-	-	-	-	-	-	-	-	-	-	-	-	-	-	52.844	77.5915	1.46831	0.554159	0.07375	0.768928	Pass	no
XLOC_022474	SMESG000064635.1	SMEST064635003.1	-	-	-	-	-	-	-	-	-	-	-	-	-	-	-	-	-	-	-	-	-	-	0.790285	1.15963	1.46736	0.55322	0.51335	0.936028	Pass	no
XLOC_017624	SMESG000044553.1,SMESG000044555.1		-	-	-	-	-	-	-	-	-	-	-	-	-	-	-	-	-	-	-	-	-	-	1.59578	2.34142	1.46726	0.553122	0.10315	0.824559	Pass	no
XLOC_011324	SMESG000041627.1	SMEST041627007.1	-	-	TM107_RAT	Transmembrane protein 107	TM107_RAT	Transmembrane protein 107	UniRef90_Q9CPV0-2	Isoform 2 of Transmembrane protein 107 n=1	UniRef90_Q9CPV0-2	Isoform 2 of Transmembrane protein 107 n=1	sp|Q9CPV0|TM107_MOUSE	Q9CPV0	Transmembrane protein 107	-	-	-	-	-	-	-	-	-	3.10552	4.55636	1.46718	0.553047	0.26725	0.922248	Pass	no
XLOC_021785	SMESG000056291.1	SMEST056291001.1	-	-	-	-	-	-	-	-	-	-	-	-	-	-	-	-	-	-	-	-	-	-	2.76211	4.05249	1.46717	0.553038	0.2509	0.918756	Pass	no
XLOC_021091	SMESG000054653.1	SMEST054653001.1	dd_Smed_v6_12960_0_1	dd_Smed_v4_12960_0_1	-	-	-	-	-	-	-	-	-	-	-	-	-	-	-	-	-	-	-	-	11.7618	17.2498	1.4666	0.552471	0.11975	0.848102	Pass	no
XLOC_001240	SMESG000000122.1	SMEST000122001.1	dd_Smed_v6_5980_0_2	dd_Smed_v4_5980_0_2	IFT46_SCHJA	Intraflagellar transport protein 46 homolog	IFT46_SCHJA	Intraflagellar transport protein 46 homolog	UniRef90_Q5DHJ5	Intraflagellar transport protein 46 homolog n=1	UniRef90_Q5DHJ5	Intraflagellar transport protein 46 homolog n=1	sp|A7MBP4|IFT46_DANRE	A7MBP4	Intraflagellar transport protein 46 homolog	-	-	-	-	-	-	-	-	-	9.0812	13.3163	1.46636	0.552238	0.0386	0.614915	Pass	no
XLOC_006844	SMESG000016813.1	SMEST016813001.1	-	-	-	-	-	-	-	-	-	-	-	-	-	-	-	-	-	-	-	-	-	-	0.904105	1.32541	1.46599	0.551876	0.5214	0.938608	Pass	no
XLOC_016833	SMESG000051526.1	SMEST051526001.1	dd_Smed_v6_6003_0_1	dd_Smed_v4_6003_0_1	-	-	-	-	UniRef90_E3CTK5	Secreted peptide prohormone-14 n=1	-	-	-	-	-	-	-	-	-	-	-	-	-	-	8.90635	13.0544	1.46574	0.55163	0.16915	0.918602	Pass	no
XLOC_023266	SMESG000060577.1	SMEST060577001.1	dd_Smed_v6_19504_0_1	dd_Smed_v4_19504_0_1	SF01_HUMAN	Splicing factor 1	SF01_HUMAN	Splicing factor 1	UniRef90_A4V6J6	SF1 protein (Fragment) n=1	UniRef90_A4V6J6	SF1 protein (Fragment) n=1	tr|A4V6J6|A4V6J6_DUGJA	A4V6J6	SF1 protein (Fragment)	-	-	-	-	-	-	-	dd_smedV4_19504_0_1	Cell-type-specificity: Gut SimilarTo: NA Description: NA	2.29539	3.36202	1.46468	0.550589	0.0831	0.78047	Pass	no
XLOC_016843	SMESG000051615.1	SMEST051615001.1	dd_Smed_v6_10247_0_1	dd_Smed_v4_10247_0_1	NUD24_ARATH	Nudix hydrolase 24, chloroplastic	NUD24_ARATH	Nudix hydrolase 24, chloroplastic	UniRef90_B3MX18	GF15848 n=1	UniRef90_B4MU73	GK23708 n=1	tr|B4MU73|B4MU73_DROWI	B4MU73	GK23708	-	-	-	-	-	-	-	-	-	6.95661	10.1875	1.46443	0.550344	0.07955	0.773968	Pass	no
XLOC_027261	SMESG000071504.1	SMEST071504001.1	dd_Smed_v6_5355_0_1	dd_Smed_v4_5355_0_1	XPO2_HUMAN	Exportin-2	XPO2_HUMAN	Exportin-2	UniRef90_Q6GMY9	Exportin-2 n=2	UniRef90_Q6GMY9	Exportin-2 n=2	tr|B2GU98|B2GU98_XENTR	B2GU98	Cse1l protein	-	-	-	-	-	-	-	-	-	0.868874	1.2715	1.46339	0.549313	0.1591	0.910682	Pass	no
XLOC_021233	SMESG000054878.1	SMEST054878007.1	-	-	-	-	-	-	-	-	-	-	-	-	-	-	-	-	-	-	-	-	-	-	1.54399	2.25892	1.46304	0.54897	0.41105	0.933235	Pass	no
XLOC_004101	SMESG000007928.1	SMEST007928007.1	-	-	GLYG2_HUMAN	Glycogenin-2	GLYG2_HUMAN	Glycogenin-2	UniRef90_B4GA67	GL11328 n=1	UniRef90_B4GA67	GL11328 n=1	tr|Q291W2|Q291W2_DROPS	Q291W2	GA21819	-	-	-	-	-	-	-	-	-	0.85122	1.24506	1.46268	0.548611	0.40805	0.933235	Pass	no
XLOC_000960	SMESG000003251.1	SMEST003251001.1	dd_Smed_v6_7369_0_1	dd_Smed_v4_7369_0_1	-	-	-	-	-	-	-	-	-	-	-	-	-	-	-	-	-	-	-	-	3.07311	4.49076	1.46131	0.54726	0.35445	0.93128	Pass	no
XLOC_018444	SMESG000046732.1	SMEST046732001.1	dd_Smed_v6_844_0_1	dd_Smed_v4_844_0_1	-	-	-	-	UniRef90_G4LX92	Putative uncharacterized protein n=1	UniRef90_G4LX92	Putative uncharacterized protein n=1	tr|B4QFL5|B4QFL5_DROSI	B4QFL5	GD25227	-	-	-	-	-	-	-	-	-	1.03847	1.51715	1.46095	0.546904	0.46395	0.933235	Pass	no
XLOC_013427	SMESG000033648.1	SMEST033648003.1	dd_Smed_v6_13677_0_1	dd_Smed_v4_13677_0_1	-	-	-	-	-	-	-	-	-	-	-	-	-	-	-	-	-	-	-	-	1.82016	2.65807	1.46035	0.546314	0.3049	0.93128	Pass	no
XLOC_018790	SMESG000047158.1	SMEST047158001.1	dd_Smed_v6_22739_0_1	dd_Smed_v4_22739_0_1	-	-	-	-	-	-	-	-	-	-	-	-	-	-	-	-	-	-	dd_smedV4_22739_0_1	Cell-type-specificity: Parapharyngeal SimilarTo: uc004ajx.4 Description: osteoclast stimulating factor 1 (OSTF1)	18.7974	27.445	1.46004	0.54601	0.04995	0.671626	Pass	no
XLOC_014950	SMESG000037611.1	SMEST037611001.1	dd_Smed_v6_6665_0_4	dd_Smed_v4_6665_0_4	PELO_CHICK	Protein pelota homolog	PELO_PONAB	Protein pelota homolog	UniRef90_Q5BXW4	SJCHGC05015 protein (Fragment) n=1	UniRef90_Q5BXW4	SJCHGC05015 protein (Fragment) n=1	sp|Q80X73|PELO_MOUSE	Q80X73	Protein pelota homolog	-	-	-	-	-	-	-	-	-	18.1713	26.5246	1.4597	0.545669	0.09785	0.80772	Pass	no
XLOC_004619	SMESG000011876.1	SMEST011876001.1	dd_Smed_v6_10240_0_1	dd_Smed_v4_10240_0_1	-	-	-	-	-	-	-	-	-	-	-	-	-	-	-	-	-	-	-	-	30.3776	44.3076	1.45856	0.544546	0.07985	0.77398	Pass	no
XLOC_004271	SMESG000008415.1	SMEST008415001.1	dd_Smed_v6_10047_0_1	dd_Smed_v4_10047_0_1	FOPNL_CHICK	LisH domain-containing protein FOPNL	FOPNL_CHICK	LisH domain-containing protein FOPNL	UniRef90_E7FBY4	Uncharacterized protein n=2	UniRef90_E7FBY4	Uncharacterized protein n=2	tr|I3ITH9|I3ITH9_DANRE	I3ITH9	Uncharacterized protein	-	-	-	-	-	-	-	-	-	12.5494	18.2915	1.45756	0.543555	0.128	0.855086	Pass	no
XLOC_012343	SMESG000029144.1	SMEST029144001.1	dd_Smed_v6_69206_0_1	-	-	-	-	-	UniRef90_UPI00034F45B1	PREDICTED: putative methyltransferase DDB_G0268948 n=1	UniRef90_UPI00034F45B1	PREDICTED: putative methyltransferase DDB_G0268948 n=1	-	-	-	-	-	-	-	-	-	-	-	-	1.64989	2.40403	1.45709	0.543085	0.3586	0.93128	Pass	no
XLOC_019186	SMESG000048881.1	SMEST048881001.1	dd_Smed_v6_10511_0_2	dd_Smed_v4_10511_0_2	FAF2_XENTR	FAS-associated factor 2	FAF2_XENTR	FAS-associated factor 2	UniRef90_Q28BP9	FAS-associated factor 2 n=6	UniRef90_G4V6D7	Fas-associated factor-related n=1	tr|F6SC77|F6SC77_XENTR	F6SC77	FAS-associated factor 2	-	-	-	-	-	-	-	dd_smedV4_6815_0_1	Cell-type-specificity: Parapharyngeal SimilarTo: NA Description: NA	2.05305	2.99038	1.45655	0.54256	0.1501	0.898098	Pass	no
XLOC_010612	SMESG000023882.1	SMEST023882001.1	dd_Smed_v6_11458_0_1	dd_Smed_v4_11458_0_1	NSUN4_BOVIN	5-methylcytosine rRNA methyltransferase NSUN4	NSUN4_MOUSE	5-methylcytosine rRNA methyltransferase NSUN4	UniRef90_Q66KI9	5-methylcytosine rRNA methyltransferase NSUN4 n=2	UniRef90_Q5PRB6	NOL1/NOP2/Sun domain family, member 4 n=2	tr|F1QPP8|F1QPP8_DANRE	F1QPP8	Uncharacterized protein	-	-	-	-	-	-	-	-	-	2.60142	3.78906	1.45654	0.542541	0.23065	0.918602	Pass	no
XLOC_011565	SMESG000028560.1	SMEST028560001.1	-	-	-	-	-	-	-	-	-	-	-	-	-	-	-	-	-	-	-	-	-	-	0.77023	1.12134	1.45585	0.541863	0.4052	0.933235	Pass	no
XLOC_018001	SMESG000044882.1	SMEST044882003.1	-	-	CI114_MOUSE	Putative methyltransferase C9orf114 homolog {ECO:0000305}	CI114_HUMAN	Putative methyltransferase C9orf114 {ECO:0000305}	UniRef90_Q0P4M0	Uncharacterized protein n=4	UniRef90_F1NK46	Uncharacterized protein n=3	sp|Q5T280|CI114_HUMAN	Q5T280	Uncharacterized protein C9orf114	-	-	-	-	-	-	-	-	-	2.19036	3.18845	1.45567	0.541687	0.21085	0.918602	Pass	no
XLOC_007483	SMESG000016389.1	SMEST016389001.1	dd_Smed_v6_1008_0_1	dd_Smed_v4_1008_0_1	RNOY_CRAGI	Ribonuclease Oy	RNOY_CRAGI	Ribonuclease Oy	UniRef90_Q5BVY2	SJCHGC07916 protein (Fragment) n=1	UniRef90_Q5BVY2	SJCHGC07916 protein (Fragment) n=1	sp|B8XY56|RNT2_DANRE	B8XY56	Ribonuclease T2	-	-	-	-	-	-	-	-	-	2.92293	4.25304	1.45506	0.541079	0.2448	0.918602	Pass	no
XLOC_014377	SMESG000036626.1	SMEST036626001.1	dd_Smed_v6_7531_0_1	dd_Smed_v4_7531_0_1	-	-	-	-	-	-	-	-	-	-	-	-	-	-	-	-	-	-	-	-	4.32386	6.29004	1.45473	0.540749	0.27395	0.925236	Pass	no
XLOC_009551	SMESG000023037.1	SMEST023037001.1	dd_Smed_v6_8962_0_1	dd_Smed_v4_8962_0_1	MK13_RAT	Mitogen-activated protein kinase 13	MK13_RAT	Mitogen-activated protein kinase 13	UniRef90_B5DVL2	GA26518 n=1	UniRef90_B5DVL2	GA26518 n=1	sp|O15264|MK13_HUMAN	O15264	Mitogen-activated protein kinase 13	-	-	-	-	-	-	-	-	-	38.4001	55.8227	1.45371	0.539742	0.0527	0.68312	Pass	no
XLOC_027837	SMESG000073158.1	SMEST073158001.1	dd_Smed_v6_39786_0_2	dd_Smed_v4_39786_0_2	-	-	-	-	-	-	-	-	-	-	-	-	-	-	-	-	-	-	dd_smedV4_39786_0_1	Cell-type-specificity: Neural (non-ciliated) SimilarTo: NA Description: NA	4.65248	6.75925	1.45283	0.538863	0.141	0.885535	Pass	no
XLOC_001377	SMESG000000393.1	SMEST000393001.1	-	-	TRAF3_HUMAN	TNF receptor-associated factor 3	TRAF3_MOUSE	TNF receptor-associated factor 3	UniRef90_I1ZID8	TNF receptor associated factor-2 (Fragment) n=1	UniRef90_I1ZID8	TNF receptor associated factor-2 (Fragment) n=1	tr|I1ZID8|I1ZID8_SCHMD	I1ZID8	TNF receptor associated factor-2 (Fragment)	-	-	-	-	-	-	-	-	-	5.30944	7.71235	1.45257	0.538611	0.07675	0.772799	Pass	no
XLOC_009439	SMESG000023333.1	SMEST023333001.1	-	-	-	-	-	-	-	-	-	-	-	-	-	-	-	-	-	-	-	-	-	-	2.42517	3.52244	1.45245	0.538489	0.2612	0.922248	Pass	no
XLOC_027662	SMESG000072600.1	SMEST072600001.1	dd_Smed_v6_7154_0_1	dd_Smed_v4_7154_0_1	OTUD3_MOUSE	OTU domain-containing protein 3	OTUD3_MOUSE	OTU domain-containing protein 3	UniRef90_F1R341	Uncharacterized protein n=2	UniRef90_F1R341	Uncharacterized protein n=2	tr|B1AZ99|B1AZ99_MOUSE	B1AZ99	MCG9090, isoform CRA_a	-	-	-	-	-	-	-	-	-	31.2827	45.4291	1.45221	0.538252	0.02775	0.517082	Pass	no
XLOC_022708	SMESG000064746.1	SMEST064746001.1	-	-	HERC4_RAT	Probable E3 ubiquitin-protein ligase HERC4	HERC4_RAT	Probable E3 ubiquitin-protein ligase HERC4	UniRef90_B3DLM9	LOC100036667 protein n=3	UniRef90_B3DLM9	LOC100036667 protein n=3	tr|B5DRA3|B5DRA3_DROPS	B5DRA3	GA28417	-	-	-	-	-	-	-	-	-	4.03436	5.85528	1.45135	0.537398	0.08005	0.774156	Pass	no
XLOC_025015	SMESG000065342.1	SMEST065342001.1	dd_Smed_v6_15481_0_1	dd_Smed_v4_15481_0_1	-	-	-	-	-	-	-	-	-	-	-	-	-	-	-	-	-	-	dd_smedV4_15481_0_1	Cell-type-specificity: Neural (non-ciliated) SimilarTo: uc010yiv.1 Description: kinase D-interacting substrate, 220kDa (KIDINS220)	18.4943	26.8211	1.45024	0.536288	0.0868	0.790946	Pass	no
XLOC_027292	SMESG000071607.1	SMEST071607002.1	dd_Smed_v6_3316_0_2	dd_Smed_v4_3316_0_2	TTC38_XENLA	Tetratricopeptide repeat protein 38	TTC38_XENLA	Tetratricopeptide repeat protein 38	UniRef90_T2MC59	Tetratricopeptide repeat protein 38 n=1	UniRef90_T2MC59	Tetratricopeptide repeat protein 38 n=1	tr|F1QRA6|F1QRA6_DANRE	F1QRA6	Uncharacterized protein	-	-	-	-	-	-	-	-	-	6.63297	9.61869	1.45013	0.536185	0.04665	0.658069	Pass	no
XLOC_018577	SMESG000047742.1	SMEST047742002.1	-	-	NPAS1_HUMAN	Neuronal PAS domain-containing protein 1	NPAS1_HUMAN	Neuronal PAS domain-containing protein 1	UniRef90_E7FEE2	Uncharacterized protein n=1	UniRef90_E7FEE2	Uncharacterized protein n=1	tr|E7FEE2|E7FEE2_DANRE	E7FEE2	Uncharacterized protein	-	-	-	-	-	-	-	-	-	2.19326	3.18041	1.45008	0.536136	0.2975	0.93128	Pass	no
XLOC_028859	SMESG000076068.1	SMEST076068001.1	dd_Smed_v6_11071_0_2	dd_Smed_v4_11071_0_2	YPT1_PHYIN	Ras-like GTP-binding protein YPT1	YPT1_PHYIN	Ras-like GTP-binding protein YPT1	UniRef90_G4V9C3	Putative rab15, 13, 10, 1, 35, 5, and n=1	UniRef90_G4V9C3	Putative rab15, 13, 10, 1, 35, 5, and n=1	tr|E3MBM5|E3MBM5_CAERE	E3MBM5	CRE-RAB-1 protein	-	-	-	-	-	-	-	-	-	12.7455	18.4602	1.44837	0.53443	0.10175	0.821192	Pass	no
XLOC_008971	SMESG000020257.1	SMEST020257001.1	dd_Smed_v6_18422_0_1	dd_Smed_v4_18422_0_1	-	-	-	-	-	-	-	-	-	-	-	-	-	-	-	-	-	-	-	-	0.773179	1.11822	1.44626	0.53233	0.25405	0.920797	Pass	no
XLOC_024498	SMESG000069200.1	SMEST069200001.1	-	-	-	-	-	-	-	-	-	-	-	-	-	-	-	-	-	-	-	-	-	-	1.68374	2.4307	1.44363	0.529702	0.3926	0.93217	Pass	no
XLOC_025593	SMESG000066627.1	SMEST066627001.1	dd_Smed_v6_4657_0_1	dd_Smed_v4_4657_0_1	-	-	-	-	-	-	-	-	-	-	-	-	-	-	-	-	-	-	-	-	2.98328	4.30664	1.44359	0.529663	0.2561	0.920797	Pass	no
XLOC_026783	SMESG000070071.1	SMEST070071002.1	dd_Smed_v6_3800_0_1	dd_Smed_v4_3800_0_1	-	-	-	-	UniRef90_G4VJJ3	Putative solute carrier family 35 member C1 n=1	-	-	-	-	-	-	-	-	-	-	-	-	-	-	87.4755	126.259	1.44336	0.529435	0.05885	0.71663	Pass	no
XLOC_028480	SMESG000074728.1	SMEST074728001.1	dd_Smed_v6_11312_0_1	dd_Smed_v4_11312_0_1	FBRL_XENLA	rRNA 2'-O-methyltransferase fibrillarin	FBRL_HUMAN	rRNA 2'-O-methyltransferase fibrillarin	UniRef90_C1LG20	rRNA 2'-O-methyltransferase fibrillarin n=3	UniRef90_C1LG20	rRNA 2'-O-methyltransferase fibrillarin n=3	tr|Q96BS4|Q96BS4_HUMAN	Q96BS4	FBL protein (Fragment)	-	-	-	-	-	-	-	-	-	6.55336	9.45328	1.44251	0.52858	0.1535	0.904886	Pass	no
XLOC_004503	SMESG000012162.1	SMEST012162003.1	-	-	-	-	-	-	-	-	-	-	-	-	-	-	-	-	-	-	-	-	-	-	0.993266	1.43256	1.44227	0.528344	0.3921	0.93217	Pass	no
XLOC_009173	SMESG000023354.1	SMEST023354001.1	-	-	LRC23_XENTR	Leucine-rich repeat-containing protein 23	LRC23_XENTR	Leucine-rich repeat-containing protein 23	UniRef90_Q28CU0	Leucine-rich repeat-containing protein 23 n=3	UniRef90_Q28CU0	Leucine-rich repeat-containing protein 23 n=3	tr|F7ANI6|F7ANI6_XENTR	F7ANI6	Leucine-rich repeat-containing protein 23	-	-	-	-	-	-	-	-	-	5.79664	8.35701	1.4417	0.52777	0.17005	0.918602	Pass	no
XLOC_004948	SMESG000010236.1	SMEST010236001.1	dd_Smed_v6_2502_1_1	dd_Smed_v4_2502_1_1	CEP19_HUMAN	Centrosomal protein of 19 kDa	CEP19_HUMAN	Centrosomal protein of 19 kDa	UniRef90_A9UL78	Centrosomal protein of 19 kDa n=2	UniRef90_A9UL78	Centrosomal protein of 19 kDa n=2	sp|Q96LK0|CEP19_HUMAN	Q96LK0	Centrosomal protein of 19 kDa	-	-	-	-	-	-	-	-	-	16.0608	23.1407	1.44082	0.526889	0.06915	0.760966	Pass	no
XLOC_014724	SMESG000036052.1	SMEST036052002.1	dd_Smed_v6_6701_0_11	dd_Smed_v4_6701_0_11	-	-	-	-	-	-	-	-	-	-	-	-	-	-	-	-	-	-	-	-	1.17013	1.68482	1.43986	0.525926	0.39965	0.93217	Pass	no
XLOC_016788	SMESG000051302.1	SMEST051302001.1	dd_Smed_v6_13729_0_1	dd_Smed_v4_13729_0_1	-	-	-	-	-	-	-	-	-	-	-	-	-	-	-	-	-	-	-	-	16.1758	23.2882	1.43969	0.525762	0.08715	0.791692	Pass	no
XLOC_027185	SMESG000071385.1	SMEST071385002.1	dd_Smed_v6_6551_0_1	dd_Smed_v4_6551_0_1	-	-	-	-	-	-	-	-	-	-	-	-	-	-	-	-	-	-	-	-	12.4854	17.9628	1.4387	0.52477	0.1199	0.848102	Pass	no
XLOC_005669	SMESG000014860.1	SMEST014860001.1	dd_Smed_v6_6894_0_1	dd_Smed_v4_6894_0_1	-	-	-	-	UniRef90_G4LWR8	Putative uncharacterized protein n=1	-	-	-	-	-	-	-	-	-	-	-	-	-	-	6.54843	9.41745	1.43812	0.524187	0.19445	0.918602	Pass	no
XLOC_014017	SMESG000035183.1	SMEST035183001.1	dd_Smed_v6_951_0_1	dd_Smed_v4_951_0_1	-	-	-	-	-	-	-	-	-	-	-	-	-	-	-	-	-	-	dd_smedV4_951_0_1	Cell-type-specificity: Parapharyngeal SimilarTo: uc010lpk.3 Description: SCO-spondin homolog (Bos taurus) (SSPO)	4.52801	6.51169	1.43809	0.524155	0.23645	0.918602	Pass	no
XLOC_019768	SMESG000050053.1	SMEST050053003.1	dd_Smed_v6_6481_0_1	dd_Smed_v4_6481_0_1	LIN54_DROME	Protein lin-54 homolog	LIN54_DROME	Protein lin-54 homolog	UniRef90_T2MC30	Protein lin-54 homolog n=2	UniRef90_T2MC30	Protein lin-54 homolog n=2	tr|B3NRK0|B3NRK0_DROER	B3NRK0	GG20386	-	-	-	-	-	-	-	-	-	1.05729	1.52037	1.43799	0.524051	0.11975	0.848102	Pass	no
XLOC_011262	SMESG000042688.1	SMEST042688002.1	dd_Smed_v6_16049_0_1	dd_Smed_v4_16049_0_1	BROMI_DANRE	Protein broad-minded	BROMI_DANRE	Protein broad-minded	UniRef90_UPI0003504816	PREDICTED: protein broad-minded isoform X3 n=2	UniRef90_Q5RHR6	Protein broad-minded n=2	sp|Q5RHR6|BROMI_DANRE	Q5RHR6	Protein broad-minded	-	-	-	-	-	-	-	dd_smedV4_16049_0_1	Cell-type-specificity: Epidermis II SimilarTo: NA Description: NA	1.2224	1.7565	1.43693	0.522987	0.1563	0.906058	Pass	no
XLOC_010992	SMESG000042632.1	SMEST042632002.1	dd_Smed_v6_13504_0_1	dd_Smed_v4_13504_0_1	-	-	-	-	-	-	-	-	-	-	-	-	-	-	-	-	-	-	dd_smedV4_13504_0_1	Cell-type-specificity: Protonephridia SimilarTo: NA Description: NA	15.6501	22.4863	1.43682	0.522874	0.05075	0.676241	Pass	no
XLOC_016057	SMESG000041447.1	SMEST041447001.1	dd_Smed_v6_4625_0_1	dd_Smed_v4_4625_0_1	-	-	-	-	UniRef90_UPI0001DE6C89	PREDICTED: uncharacterized protein LOC100498463 isoform X3 n=1	UniRef90_UPI0001DE6C89	PREDICTED: uncharacterized protein LOC100498463 isoform X3 n=1	-	-	-	-	-	-	-	-	-	-	dd_smedV4_4625_0_1	Cell-type-specificity: Gut SimilarTo: uc003tlw.3 Description: peptidylprolyl isomerase A (cyclophilin A) (PPIA)	10.9228	15.6933	1.43675	0.522806	0.082	0.776243	Pass	no
XLOC_014175	SMESG000034323.1	SMEST034323001.1	dd_Smed_v6_15269_0_1	dd_Smed_v4_15269_0_1	LARG2_MOUSE	Glycosyltransferase-like protein LARGE2	LARG2_RAT	Glycosyltransferase-like protein LARGE2	UniRef90_D9IG03	LARGE-2 (Fragment) n=1	UniRef90_D9IG03	LARGE-2 (Fragment) n=1	tr|Q14AT0|Q14AT0_MOUSE	Q14AT0	Glycosyltransferase-like protein LARGE2	-	-	-	-	-	-	-	-	-	2.17922	3.12811	1.43543	0.521479	0.2878	0.93128	Pass	no
XLOC_000667	SMESG000025574.1	SMEST025574001.1	dd_Smed_v6_17476_0_2	dd_Smed_v4_17476_0_2	-	-	-	-	UniRef90_UPI0001A63D65	zinc finger protein n=1	UniRef90_G4VI90	Putative zinc finger protein n=1	-	-	-	-	-	-	-	-	-	-	-	-	0.954075	1.36929	1.4352	0.521253	0.1667	0.918602	Pass	no
XLOC_000446	SMESG000026628.1	SMEST026628001.1	dd_Smed_v6_12770_0_1	dd_Smed_v4_12770_0_1	TRAF3_MOUSE	TNF receptor-associated factor 3	TRAF3_MOUSE	TNF receptor-associated factor 3	UniRef90_F7A6L4	Uncharacterized protein n=2	UniRef90_F7A6L4	Uncharacterized protein n=2	sp|Q60803|TRAF3_MOUSE	Q60803	TNF receptor-associated factor 3	-	-	-	-	-	-	-	dd_smedV4_12770_0_1	Cell-type-specificity: Gut SimilarTo: uc003peh.3 Description: lengsin, lens protein with glutamine synthetase domain (LGSN)	2.24327	3.21731	1.43421	0.520252	0.17185	0.918602	Pass	no
XLOC_023041	SMESG000060233.1	SMEST060233001.1	dd_Smed_v6_3999_0_2	dd_Smed_v4_3999_0_2	INP4B_MACFA	Type II inositol 3,4-bisphosphate 4-phosphatase	INP4B_MACFA	Type II inositol 3,4-bisphosphate 4-phosphatase	UniRef90_G4V8N8	Putative uncharacterized protein n=2	UniRef90_G4V8N8	Putative uncharacterized protein n=2	tr|F1Q736|F1Q736_DANRE	F1Q736	Uncharacterized protein (Fragment)	-	-	-	-	-	-	-	-	-	1.92252	2.75639	1.43374	0.519781	0.11065	0.833525	Pass	no
XLOC_024792	SMESG000069706.1	SMEST069706001.1	-	-	-	-	-	-	-	-	-	-	-	-	-	-	-	-	-	-	-	-	-	-	1.42673	2.04237	1.4315	0.517532	0.39645	0.93217	Pass	no
XLOC_005066	SMESG000010465.1	SMEST010465001.1	dd_Smed_v6_44015_0_1	dd_Smed_v4_44015_0_1	-	-	-	-	-	-	-	-	-	-	-	-	-	-	-	-	-	-	-	-	0.944749	1.35223	1.43131	0.517338	0.3087	0.93128	Pass	no
XLOC_005914	SMESG000012760.1	SMEST012760001.1	dd_Smed_v6_25209_0_1	dd_Smed_v4_25209_0_1	-	-	-	-	-	-	-	-	-	-	-	-	-	-	-	-	-	-	-	-	1.49325	2.13726	1.43128	0.517307	0.09575	0.805202	Pass	no
XLOC_029274	SMESG000077182.1	SMEST077182001.1	dd_Smed_v6_4757_0_1	dd_Smed_v4_4757_0_1	BOLA3_HUMAN	BolA-like protein 3	BOLA3_HUMAN	BolA-like protein 3	UniRef90_G4VS05	Bola-like protein my016 n=1	UniRef90_G4VS05	Bola-like protein my016 n=1	tr|Q6DC87|Q6DC87_DANRE	Q6DC87	Uncharacterized protein	-	-	-	-	-	-	-	-	-	57.4516	82.186	1.43053	0.516546	0.0598	0.722148	Pass	no
XLOC_026968	SMESG000070767.1	SMEST070767001.1	dd_Smed_v6_11358_0_1	dd_Smed_v4_11358_0_1	STYL1_HUMAN	Serine/threonine/tyrosine-interacting-like protein 1	STYL1_HUMAN	Serine/threonine/tyrosine-interacting-like protein 1	UniRef90_A9JS34	LOC414599 protein n=3	UniRef90_A9JS34	LOC414599 protein n=3	tr|Q6NTR2|Q6NTR2_XENLA	Q6NTR2	LOC414599 protein (Fragment)	-	-	-	-	-	-	-	dd_smedV4_11358_0_1	Cell-type-specificity: Epidermal progenitors (late) SimilarTo: uc001mws.2 Description: TNF receptor-associated factor 6, E3 ubiquitin protein ligase (TRAF6)	1.05744	1.51201	1.42988	0.515892	0.4472	0.933235	Pass	no
XLOC_016287	SMESG000040332.1	SMEST040332001.1	-	-	-	-	-	-	-	-	-	-	-	-	-	-	-	-	-	-	-	-	-	-	0.888667	1.27066	1.42985	0.515863	0.49235	0.933235	Pass	no
XLOC_012285	SMESG000030738.1	SMEST030738001.1	-	-	-	-	-	-	-	-	-	-	-	-	-	-	-	-	-	-	-	-	-	-	3.06103	4.37435	1.42905	0.515051	0.1119	0.836171	Pass	no
XLOC_002180	SMESG000006046.1	SMEST006046001.1	dd_Smed_v6_39650_0_1	dd_Smed_v4_39650_0_1	CC28B_HUMAN	Coiled-coil domain-containing protein 28B	CC28B_MOUSE	Coiled-coil domain-containing protein 28B	UniRef90_Q86DV6	Clone ZZZ70 mRNA sequence n=1	UniRef90_Q86DV6	Clone ZZZ70 mRNA sequence n=1	tr|B8A4M8|B8A4M8_DANRE	B8A4M8	Novel protein similar to H.sapiens CCDC28B, coiled-coil domain containing 28B (CCDC28B)	-	-	-	-	-	-	-	-	-	7.75299	11.0603	1.42659	0.512566	0.095	0.805202	Pass	no
XLOC_010886	SMESG000042085.1	SMEST042085003.1	-	-	EXOS7_MOUSE	Exosome complex exonuclease RRP42	EXOS7_MOUSE	Exosome complex exonuclease RRP42	UniRef90_UPI000192526C	PREDICTED: exosome complex component RRP42-like n=1	UniRef90_UPI000192526C	PREDICTED: exosome complex component RRP42-like n=1	tr|F1R7J3|F1R7J3_DANRE	F1R7J3	Uncharacterized protein	-	-	-	-	-	-	-	-	-	6.08733	8.68253	1.42633	0.512306	0.1741	0.918602	Pass	no
XLOC_022933	SMESG000059638.1	SMEST059638001.1	dd_Smed_v6_2976_0_1	dd_Smed_v4_2976_0_1	-	-	-	-	-	-	-	-	-	-	-	-	-	-	-	-	-	-	-	-	42.0492	59.9751	1.42631	0.512285	0.13055	0.860605	Pass	no
XLOC_001173	SMESG000000133.1	SMEST000133001.1	dd_Smed_v6_8640_0_1	dd_Smed_v4_8640_0_1	-	-	CCD34_HUMAN	Coiled-coil domain-containing protein 34	-	-	UniRef90_G4VK13	Nst1p-like protein n=1	sp|Q96HJ3|CCD34_HUMAN	Q96HJ3	Coiled-coil domain-containing protein 34	-	-	-	-	-	-	-	-	-	4.02578	5.74062	1.42596	0.511938	0.09665	0.805716	Pass	no
XLOC_030465	SMESG000080326.1	SMEST080326006.1	dd_Smed_v6_93496_0_1	dd_Smed_v4_93496_0_1	PIEZ1_HUMAN	Piezo-type mechanosensitive ion channel component 1	PIEZ1_HUMAN	Piezo-type mechanosensitive ion channel component 1	UniRef90_G4LX51	Putative uncharacterized protein n=2	UniRef90_M9PB69	Piezo, isoform L n=1	tr|E1JHB4|E1JHB4_DROME	E1JHB4	CG8486, isoform G	-	-	-	-	-	-	-	-	-	0.730515	1.04135	1.4255	0.511469	0.3993	0.93217	Pass	no
XLOC_017339	SMESG000042930.1,SMESG000042931.1		-	-	-	-	-	-	-	-	-	-	-	-	-	-	-	-	-	-	-	-	-	-	1.05741	1.50701	1.42519	0.511154	0.49375	0.933235	Pass	no
XLOC_008953	SMESG000020156.1	SMEST020156001.1	dd_Smed_v6_16224_0_1	dd_Smed_v4_16224_0_1	-	-	-	-	-	-	-	-	-	-	-	-	-	-	-	-	-	-	-	-	23.0039	32.7836	1.42513	0.511096	0.0797	0.77398	Pass	no
XLOC_019264	SMESG000048684.1	SMEST048684007.1	-	-	CSTF2_MOUSE	Cleavage stimulation factor subunit 2	CSTF2_MOUSE	Cleavage stimulation factor subunit 2	UniRef90_C1L409	Cleavage stimulation factor, 3' pre-RNA, subunit 2, 64kDa n=2	UniRef90_C1L409	Cleavage stimulation factor, 3' pre-RNA, subunit 2, 64kDa n=2	tr|A2AEJ8|A2AEJ8_MOUSE	A2AEJ8	Cleavage stimulation factor subunit 2 (Fragment)	-	-	-	-	-	-	-	-	-	3.14819	4.48567	1.42484	0.510801	0.18035	0.918602	Pass	no
XLOC_022356	SMESG000064098.1	SMEST064098002.1	dd_Smed_v6_11860_0_1	dd_Smed_v4_11860_0_1	-	-	-	-	UniRef90_G4M0S4	Putative uncharacterized protein n=1	UniRef90_G4M0S4	Putative uncharacterized protein n=1	-	-	-	-	-	-	-	-	-	-	-	-	19.5286	27.8014	1.42362	0.509569	0.02525	0.494221	Pass	no
XLOC_000378	SMESG000026144.1	SMEST026144001.1	dd_Smed_v6_9738_0_1	dd_Smed_v4_9738_0_1	-	-	-	-	-	-	-	-	-	-	-	-	-	-	-	-	-	-	-	-	0.949099	1.35108	1.42354	0.509483	0.1742	0.918602	Pass	no
XLOC_018101	SMESG000046116.1	SMEST046116001.1	dd_Smed_v6_3073_0_1	dd_Smed_v4_3073_0_1	-	-	-	-	-	-	-	-	-	-	-	-	-	-	-	-	-	-	-	-	9.82708	13.9828	1.42288	0.508819	0.257	0.920797	Pass	no
XLOC_019327	SMESG000049565.1	SMEST049565001.1	-	-	-	-	TRF6B_XENLA	TNF receptor-associated factor 6-B	UniRef90_UPI00034FC62D	PREDICTED: TNF receptor-associated factor 2-like n=1	UniRef90_UPI00034FC62D	PREDICTED: TNF receptor-associated factor 2-like n=1	tr|F7A791|F7A791_XENTR	F7A791	Uncharacterized protein (Fragment)	-	-	-	-	-	-	-	-	-	1.88555	2.68275	1.42279	0.508727	0.24495	0.918602	Pass	no
XLOC_029259	SMESG000077382.1	SMEST077382001.1	dd_Smed_v6_59258_0_1	dd_Smed_v4_59258_0_1	SUR1_YEAST	Mannosyl phosphorylinositol ceramide synthase SUR1	SUR1_YEAST	Mannosyl phosphorylinositol ceramide synthase SUR1	-	-	-	-	-	-	-	-	-	-	-	-	-	-	dd_smedV4_11922_0_1	Cell-type-specificity: Epidermal progenitors (late) SimilarTo: uc003jmn.3 Description: 3-oxoacid CoA transferase 1 (OXCT1)	1.30171	1.85153	1.42238	0.50831	0.2179	0.918602	Pass	no
XLOC_000731	SMESG000025934.1	SMEST025934001.1	-	-	TRAF2_MOUSE	TNF receptor-associated factor 2	TRAF2_MOUSE	TNF receptor-associated factor 2	UniRef90_I1ZID8	TNF receptor associated factor-2 (Fragment) n=1	UniRef90_I1ZID8	TNF receptor associated factor-2 (Fragment) n=1	tr|I1ZID8|I1ZID8_SCHMD	I1ZID8	TNF receptor associated factor-2 (Fragment)	-	-	-	-	-	-	-	-	-	3.29151	4.6811	1.42217	0.508098	0.13985	0.885109	Pass	no
XLOC_010573	SMESG000023756.1	SMEST023756001.1	-	-	TMM18_DANRE	Transmembrane protein 18	TMM18_DANRE	Transmembrane protein 18	UniRef90_B4J8V1	GH21965 n=1	UniRef90_B4J8V1	GH21965 n=1	tr|B4J8V1|B4J8V1_DROGR	B4J8V1	GH21965	-	-	-	-	-	-	-	-	-	9.20249	13.0818	1.42155	0.507465	0.29955	0.93128	Pass	no
XLOC_000480	SMESG000026494.1	SMEST026494001.1	-	-	MAGI3_XENTR	Membrane-associated guanylate kinase, WW and PDZ domain-containing protein 3	MAGI2_HUMAN	Membrane-associated guanylate kinase, WW and PDZ domain-containing protein 2	UniRef90_H2WK72	Uncharacterized protein n=1	UniRef90_D3YT29	Protein MAGI-1, isoform e n=3	tr|G0PHX3|G0PHX3_CAEBE	G0PHX3	Putative uncharacterized protein	-	-	-	-	-	-	-	-	-	1.09457	1.55573	1.42132	0.507227	0.1111	0.83523	Pass	no
XLOC_022807	SMESG000059975.1	SMEST059975001.1	dd_Smed_v6_30088_0_1	dd_Smed_v4_30088_0_1	-	-	-	-	-	-	UniRef90_B4KG99	GI15799 n=1	-	-	-	-	-	-	-	-	-	-	-	-	3.87246	5.5038	1.42127	0.507178	0.17675	0.918602	Pass	no
XLOC_015589	SMESG000038167.1	SMEST038167001.1	dd_Smed_v6_2915_0_1	dd_Smed_v4_2915_0_1	RAB7L_MOUSE	Ras-related protein Rab-7L1	RAB7L_MOUSE	Ras-related protein Rab-7L1	UniRef90_A9UL72	LOC100135159 protein n=2	UniRef90_A9UL72	LOC100135159 protein n=2	tr|E9QLQ7|E9QLQ7_MOUSE	E9QLQ7	Ras-related protein Rab-7L1	-	-	-	-	-	-	-	dd_smedV4_2915_0_1	Cell-type-specificity: Muscle SimilarTo: uc003kwl.3 Description: prolyl 4-hydroxylase, alpha polypeptide II (P4HA2)5	1.70534	2.42264	1.42062	0.506521	0.47145	0.933235	Pass	no
XLOC_021422	SMESG000055894.1	SMEST055894001.1	dd_Smed_v6_17284_0_1	dd_Smed_v4_17284_0_1	-	-	-	-	-	-	-	-	-	-	-	-	-	-	-	-	-	-	-	-	3.71994	5.28447	1.42058	0.506479	0.24825	0.918602	Pass	no
XLOC_002304	SMESG000005698.1	SMEST005698002.1	dd_Smed_v6_3745_0_1	dd_Smed_v4_3745_0_1	ACE_CHICK	Angiotensin-converting enzyme	ACE_CHICK	Angiotensin-converting enzyme	UniRef90_I1ZIB1	Angiotensin converting enzyme-1 (Fragment) n=1	UniRef90_I1ZIB1	Angiotensin converting enzyme-1 (Fragment) n=1	tr|I1ZIB1|I1ZIB1_SCHMD	I1ZIB1	Angiotensin converting enzyme-1 (Fragment)	-	-	-	-	-	-	-	dd_smedV4_3745_0_1	Cell-type-specificity: Gut SimilarTo: uc010oru.2 Description: protein kinase, cAMP-dependent, catalytic, beta (PRKACB)5	2.99693	4.25709	1.42048	0.506382	0.11425	0.838131	Pass	no
XLOC_021219	SMESG000054790.1	SMEST054790002.1	dd_Smed_v6_9048_0_2	dd_Smed_v4_9048_0_2	-	-	DISP1_DANRE	Protein dispatched homolog 1	-	-	UniRef90_Q6R5J2	Protein dispatched homolog 1 n=3	tr|B3DJP4|B3DJP4_DANRE	B3DJP4	Dispatched homolog 1 (Drosophila)	-	-	-	-	-	-	-	-	-	4.27641	6.07371	1.42028	0.506178	0.1968	0.918602	Pass	no
XLOC_006563	SMESG000016747.1	SMEST016747001.1	-	-	-	-	-	-	-	-	-	-	-	-	-	-	-	-	-	-	-	-	-	-	13.7022	19.4602	1.42022	0.506119	0.0359	0.592183	Pass	no
XLOC_024181	SMESG000063260.1	SMEST063260001.1	dd_Smed_v6_16238_0_1	dd_Smed_v4_16238_0_1	-	-	-	-	-	-	-	-	-	-	-	-	-	-	-	-	-	-	-	-	4.03366	5.72855	1.42019	0.506081	0.25195	0.920469	Pass	no
XLOC_009463	SMESG000022739.1	SMEST022739004.1	dd_Smed_v6_9866_0_1	dd_Smed_v4_9866_0_1	YS11_DROME	Putative gamma-glutamylcyclotransferase CG2811	YS11_DROME	Putative gamma-glutamylcyclotransferase CG2811	UniRef90_B4LL23	GJ22268 n=1	UniRef90_B4LL23	GJ22268 n=1	tr|B4LL23|B4LL23_DROVI	B4LL23	GJ22268	-	-	-	-	-	-	-	dd_smedV4_9866_0_1	Cell-type-specificity: Neural (both ciliated and non-ciliated) SimilarTo: uc021plq.1 Description: centrosomal protein 170kDa (CEP170)beta	8.8893	12.6229	1.42001	0.505902	0.2397	0.918602	Pass	no
XLOC_001977	SMESG000002159.1	SMEST002159001.1	dd_Smed_v6_10275_0_1	dd_Smed_v4_10275_0_1	-	-	-	-	-	-	-	-	-	-	-	-	-	-	-	-	-	-	-	-	5.6985	8.08848	1.41941	0.505286	0.22375	0.918602	Pass	no
XLOC_010095	SMESG000022714.1	SMEST022714002.1	dd_Smed_v6_3300_0_1	dd_Smed_v4_3300_0_1	-	-	-	-	-	-	-	-	-	-	-	-	-	-	-	-	-	-	-	-	16.2843	23.1123	1.4193	0.505179	0.01455	0.35524	Pass	no
XLOC_017607	SMESG000044448.1	SMEST044448001.1	-	-	-	-	-	-	-	-	-	-	-	-	-	-	-	-	-	-	-	-	-	-	5.69943	8.08102	1.41786	0.50372	0.17955	0.918602	Pass	no
XLOC_029332	SMESG000077221.1	SMEST077221003.1	dd_Smed_v6_15819_0_1	dd_Smed_v4_15819_0_1	TBD_XENTR	Tubulin delta chain	TBD_XENTR	Tubulin delta chain	UniRef90_H6WA42	TUBD1 n=1	UniRef90_H6WA42	TUBD1 n=1	tr|H6WA42|H6WA42_SCHMD	H6WA42	TUBD1	-	-	-	-	-	-	-	-	-	6.2216	8.81543	1.41691	0.502745	0.0901	0.803157	Pass	no
XLOC_009453	SMESG000023362.1	SMEST023362001.1	dd_Smed_v6_9760_0_1	dd_Smed_v4_9760_0_1	-	-	-	-	-	-	-	-	-	-	-	-	-	-	-	-	-	-	-	-	17.0143	24.1038	1.41668	0.502513	0.148	0.897245	Pass	no
XLOC_029144	SMESG000076727.1	SMEST076727001.1	dd_Smed_v6_2784_0_1	dd_Smed_v4_2784_0_1	RHO1_CANAL	GTP-binding protein RHO1	RHOA_PONAB	Transforming protein RhoA	UniRef90_F2W7E2	Rho3 GTPase n=1	UniRef90_F2W7E2	Rho3 GTPase n=1	tr|F2W7E2|F2W7E2_DUGJA	F2W7E2	Rho3 GTPase	-	-	-	-	-	-	-	-	-	21.0437	29.7949	1.41586	0.501677	0.05905	0.716957	Pass	no
XLOC_017979	SMESG000044854.1	SMEST044854005.1	dd_Smed_v6_6442_1_1	dd_Smed_v4_6442_1_1	-	-	-	-	-	-	-	-	-	-	-	-	-	-	-	-	-	-	-	-	10.7815	15.262	1.41557	0.501386	0.12445	0.851238	Pass	no
XLOC_025068	SMESG000065615.1	SMEST065615001.1	dd_Smed_v6_32569_0_1	dd_Smed_v4_32569_0_1	RPB3_BOVIN	DNA-directed RNA polymerase II subunit RPB3	RPB3_BOVIN	DNA-directed RNA polymerase II subunit RPB3	UniRef90_T2MGQ0	DNA-directed RNA polymerase II subunit RPB3 n=2	UniRef90_B7Z6D1	cDNA FLJ57430, highly similar to DNA-directed RNA polymerase II 33 kDa polypeptide (EC 2.7.7.6) n=1	tr|Q6IRR3|Q6IRR3_XENLA	Q6IRR3	MGC81245 protein	-	-	-	-	-	-	-	-	-	1.41259	1.99949	1.41548	0.501289	0.30645	0.93128	Pass	no
XLOC_018156	SMESG000045930.1	SMEST045930001.1	dd_Smed_v6_17797_0_1	dd_Smed_v4_17797_0_1	-	-	-	-	-	-	-	-	-	-	-	-	-	-	-	-	-	-	-	-	10.8921	15.4011	1.41397	0.499751	0.2424	0.918602	Pass	no
XLOC_029277	SMESG000077205.1	SMEST077205001.1	dd_Smed_v6_11935_0_2	dd_Smed_v4_11935_0_2	TEAD1_MOUSE	Transcriptional enhancer factor TEF-1	TEAD1_MOUSE	Transcriptional enhancer factor TEF-1	UniRef90_W8E2X6	SD1 (Fragment) n=1	UniRef90_W8E2X6	SD1 (Fragment) n=1	tr|A9JSZ6|A9JSZ6_DANRE	A9JSZ6	Tead1 protein	-	-	-	-	-	-	-	-	-	21.7119	30.6946	1.41372	0.499499	0.03335	0.566999	Pass	no
XLOC_025575	SMESG000066903.1	SMEST066903003.1	dd_Smed_v6_2005_0_1	dd_Smed_v4_2005_0_1	CPSF3_BOVIN	Cleavage and polyadenylation specificity factor subunit 3	CPSF3_BOVIN	Cleavage and polyadenylation specificity factor subunit 3	UniRef90_G4VF15	Cleavage and polyadenylation specificity factor-related n=2	UniRef90_G4VF15	Cleavage and polyadenylation specificity factor-related n=2	tr|Q5U3T4|Q5U3T4_DANRE	Q5U3T4	Cleavage and polyadenylation specific factor 3	-	-	-	-	-	-	-	-	-	72.0903	101.906	1.41359	0.499362	0.17	0.918602	Pass	no
XLOC_002623	SMESG000003775.1	SMEST003775001.1	dd_Smed_v6_7003_0_1	dd_Smed_v4_7003_0_1	ZN346_DANRE	Zinc finger protein 346 {ECO:0000312|ZFIN:ZDB-GENE-070209-152}	ZN346_DANRE	Zinc finger protein 346 {ECO:0000312|ZFIN:ZDB-GENE-070209-152}	UniRef90_A2RV29	Zinc finger protein 346 n=5	UniRef90_A2RV29	Zinc finger protein 346 n=5	tr|F1Q771|F1Q771_DANRE	F1Q771	Zinc finger protein 346	-	-	-	-	-	-	-	-	-	1.87947	2.65653	1.41345	0.499217	0.28625	0.93128	Pass	no
XLOC_003152	SMESG000005122.1	SMEST005122001.1	dd_Smed_v6_4133_0_1	dd_Smed_v4_4133_0_1	NDRG3_BOVIN	Protein NDRG3	NDRG3_BOVIN	Protein NDRG3	UniRef90_Q86F66	Clone ZZD1070 mRNA sequence n=1	UniRef90_Q86F66	Clone ZZD1070 mRNA sequence n=1	tr|B4KRE3|B4KRE3_DROMO	B4KRE3	GI19078	-	-	-	-	-	-	-	-	-	3.62407	5.12103	1.41306	0.498823	0.0783	0.772799	Pass	no
XLOC_021908	SMESG000056870.1	SMEST056870004.1	-	-	-	-	-	-	-	-	-	-	-	-	-	-	-	-	-	-	-	-	-	-	0.85046	1.20102	1.4122	0.497945	0.5252	0.938608	Pass	no
XLOC_006174	SMESG000013364.1	SMEST013364002.1	-	-	PIGU_RAT	Phosphatidylinositol glycan anchor biosynthesis class U protein	PIGU_MOUSE	Phosphatidylinositol glycan anchor biosynthesis class U protein	UniRef90_C1LDW4	CDC91 cell division cycle 91-like 1 n=1	UniRef90_C1LDW4	CDC91 cell division cycle 91-like 1 n=1	tr|F1RES7|F1RES7_DANRE	F1RES7	Uncharacterized protein	-	-	-	-	-	-	-	-	-	5.28169	7.45464	1.41141	0.497139	0.17	0.918602	Pass	no
XLOC_026700	SMESG000070059.1	SMEST070059001.1	-	-	-	-	-	-	-	-	-	-	-	-	-	-	-	-	-	-	-	-	dd_smedV4_3829_0_1	Cell-type-specificity: Gamma neoblasts SimilarTo: uc004dha.1 Description: regucalcin (senescence marker protein-30) (RGN)	1.60151	2.26036	1.41139	0.49712	0.2068	0.918602	Pass	no
XLOC_027784	SMESG000072843.1	SMEST072843001.1	dd_Smed_v6_4770_0_1	dd_Smed_v4_4770_0_1	LRRC7_MOUSE	Leucine-rich repeat-containing protein 7	LRRC7_RAT	Leucine-rich repeat-containing protein 7	UniRef90_B8Q4H4	Densin 11-21 n=4	UniRef90_B8Q4H4	Densin 11-21 n=4	tr|Q3URB9|Q3URB9_MOUSE	Q3URB9	Putative uncharacterized protein (Fragment)	-	-	-	-	-	-	-	-	-	1.84033	2.59719	1.41126	0.496987	0.0518	0.678586	Pass	no
XLOC_001301	SMESG000000524.1	SMEST000524004.1	-	-	CAC1M_MUSDO	Muscle calcium channel subunit alpha-1	CAC1M_MUSDO	Muscle calcium channel subunit alpha-1	UniRef90_G0YP32	Voltage operated calcium channel Cav1B n=1	UniRef90_G0YP32	Voltage operated calcium channel Cav1B n=1	tr|G0YP32|G0YP32_DUGJA	G0YP32	Voltage operated calcium channel Cav1B	-	-	-	-	-	-	-	dd_smedV4_8899_0_1	Cell-type-specificity: Parapharyngeal SimilarTo: uc010wpo.2 Description: mitogen-activated protein kinase kinase kinase 3 (MAP3K3)	10.4995	14.803	1.40988	0.495569	0.03705	0.600927	Pass	no
XLOC_018184	SMESG000046127.1,SMESG000046128.1,SMESG000046129.1		-	-	-	-	-	-	-	-	-	-	-	-	-	-	-	-	-	-	-	-	-	-	2.61438	3.68507	1.40954	0.495223	0.33005	0.93128	Pass	no
XLOC_029226	SMESG000076911.1	SMEST076911001.1	dd_Smed_v6_7567_0_2	dd_Smed_v4_7567_0_2	CALU_RABIT	Calumenin	CALU_RABIT	Calumenin	UniRef90_Q7SXV9	Calumenin-B n=4	UniRef90_G5EBH7	Calumenin-like protein n=5	tr|G5EBH7|G5EBH7_CAEEL	G5EBH7	Calumenin-like protein	-	-	-	-	-	-	-	-	-	1.78131	2.51055	1.40938	0.495065	0.2957	0.93128	Pass	no
XLOC_013892	SMESG000035388.1	SMEST035388001.1	dd_Smed_v6_8015_0_1	dd_Smed_v4_8015_0_1	CH037_MOUSE	Protein C8orf37 homolog	CH037_RAT	Protein C8orf37 homolog	UniRef90_UPI0001DE696E	PREDICTED: protein C8orf37 homolog n=1	UniRef90_UPI0001DE696E	PREDICTED: protein C8orf37 homolog n=1	sp|Q3UJP5|CH037_MOUSE	Q3UJP5	Protein C8orf37 homolog	-	-	-	-	-	-	-	dd_smedV4_8015_0_1	Cell-type-specificity: Gamma neoblasts SimilarTo: uc003ica.2 Description: protease, serine, 12 (neurotrypsin, motopsin) (PRSS12)	5.55826	7.8297	1.40866	0.494324	0.29855	0.93128	Pass	no
XLOC_000012	SMESG000027028.1	SMEST027028001.1	dd_Smed_v6_14847_0_1	dd_Smed_v4_14847_0_1	-	-	-	-	-	-	-	-	-	-	-	-	-	-	-	-	-	-	-	-	4.90055	6.90085	1.40818	0.49383	0.23325	0.918602	Pass	no
XLOC_027462	SMESG000072214.1	SMEST072214001.1	dd_Smed_v6_2553_0_1	dd_Smed_v4_2553_0_1	RM21_HUMAN	39S ribosomal protein L21, mitochondrial	RM21_HUMAN	39S ribosomal protein L21, mitochondrial	UniRef90_H2W8S8	Uncharacterized protein n=1	UniRef90_H2W8S8	Uncharacterized protein n=1	tr|C9JPR2|C9JPR2_HUMAN	C9JPR2	39S ribosomal protein L21, mitochondrial	-	-	-	-	-	-	-	-	-	11.6882	16.454	1.40774	0.493386	0.1207	0.848327	Pass	no
XLOC_011710	SMESG000027437.1	SMEST027437001.1	-	-	-	-	-	-	-	-	-	-	-	-	-	-	-	-	-	-	-	-	-	-	2.44039	3.43392	1.40712	0.492745	0.305	0.93128	Pass	no
XLOC_020486	SMESG000052514.1	SMEST052514001.1	-	-	-	-	-	-	-	-	-	-	-	-	-	-	-	-	-	-	-	-	-	-	1.43342	2.01648	1.40676	0.492378	0.4337	0.933235	Pass	no
XLOC_019757	SMESG000050004.1	SMEST050004001.1	dd_Smed_v6_3949_0_1	dd_Smed_v4_3949_0_1	TPPC2_PIG	Trafficking protein particle complex subunit 2	TPPC2_PIG	Trafficking protein particle complex subunit 2	UniRef90_Q9VUZ1	Probable trafficking protein particle complex subunit 2 n=12	UniRef90_Q9VUZ1	Probable trafficking protein particle complex subunit 2 n=12	tr|F5H785|F5H785_HUMAN	F5H785	Trafficking protein particle complex subunit 2	-	-	-	-	-	-	-	-	-	5.61834	7.90061	1.40622	0.49182	0.2568	0.920797	Pass	no
XLOC_022499	SMESG000064723.1	SMEST064723001.1	dd_Smed_v6_18958_0_1	dd_Smed_v4_18958_0_1	-	-	-	-	-	-	-	-	-	-	-	-	-	-	-	-	-	-	dd_smedV4_18958_0_1	Cell-type-specificity: Gut SimilarTo: uc001ykv.4 Description: heat shock protein 90kDa alpha (cytosolic), class A member 1 (HSP90AA1)	3.77444	5.30761	1.4062	0.4918	0.2777	0.928537	Pass	no
XLOC_001046	SMESG000002782.1	SMEST002782001.1	dd_Smed_v6_12067_0_1	dd_Smed_v4_12067_0_1	LRC46_RAT	Leucine-rich repeat-containing protein 46	LRC46_RAT	Leucine-rich repeat-containing protein 46	UniRef90_H9L261	Uncharacterized protein n=2	UniRef90_H9L261	Uncharacterized protein n=2	tr|A2A713|A2A713_MOUSE	A2A713	Leucine rich repeat containing 46	-	-	-	-	-	-	-	-	-	3.29898	4.63475	1.4049	0.490471	0.3626	0.93128	Pass	no
XLOC_000748	SMESG000026037.1	SMEST026037001.1	dd_Smed_v6_9519_0_1	dd_Smed_v4_9519_0_1	-	-	-	-	-	-	-	-	-	-	-	-	-	-	-	-	dd_smedV4_9519_0_1	Wound-response-genes-reddien-category: Early SimilarTo: NA Description: NA	-	-	28.1305	39.5125	1.40461	0.490174	0.04985	0.671626	Pass	no
XLOC_017452	SMESG000044193.1	SMEST044193002.1	dd_Smed_v6_1185_0_1	dd_Smed_v4_1185_0_1	-	-	-	-	-	-	-	-	-	-	-	-	-	-	-	-	-	-	-	-	0.932146	1.30923	1.40453	0.490091	0.5486	0.938927	Pass	no
XLOC_014475	SMESG000036512.1	SMEST036512002.1	dd_Smed_v6_5780_0_1	dd_Smed_v4_5780_0_1	TTC17_DANRE	Tetratricopeptide repeat protein 17	TTC17_HUMAN	Tetratricopeptide repeat protein 17	UniRef90_A1A5F3	LOC100036681 protein (Fragment) n=5	UniRef90_A1A5F3	LOC100036681 protein (Fragment) n=5	tr|G3XAB3|G3XAB3_HUMAN	G3XAB3	Tetratricopeptide repeat domain 17, isoform CRA_c	-	-	-	-	-	-	-	-	-	6.4163	9.00766	1.40387	0.489411	0.11535	0.839849	Pass	no
XLOC_009769	SMESG000021782.1	SMEST021782002.1	dd_Smed_v6_2350_0_1	dd_Smed_v4_2350_0_1	-	-	-	-	-	-	-	-	-	-	-	-	-	-	-	-	-	-	-	-	1.15406	1.61908	1.40294	0.488456	0.4064	0.933235	Pass	no
XLOC_008623	SMESG000021164.1,SMESG000021165.1		-	-	-	-	-	-	-	-	-	-	-	-	-	-	-	-	-	-	-	-	-	-	31.1867	43.7526	1.40292	0.488438	0.20255	0.918602	Pass	no
XLOC_018657	SMESG000047670.1	SMEST047670003.1	-	-	-	-	-	-	UniRef90_G4VRX2	Uncharacterized protein n=1	UniRef90_G4VRX2	Uncharacterized protein n=1	-	-	-	-	-	-	-	-	-	-	-	-	0.864662	1.2129	1.40274	0.488252	0.43745	0.933235	Pass	no
XLOC_024982	SMESG000065125.1	SMEST065125001.1	dd_Smed_v6_2852_0_1	dd_Smed_v4_2852_0_1	-	-	-	-	-	-	-	-	-	-	-	-	-	-	-	-	-	-	-	-	8.95411	12.5552	1.40217	0.487663	0.1549	0.904989	Pass	no
XLOC_007621	SMESG000018862.1	SMEST018862001.1	dd_Smed_v6_6996_0_1	dd_Smed_v4_6996_0_1	PTN1_CHICK	Tyrosine-protein phosphatase non-receptor type 1	PTN1_CHICK	Tyrosine-protein phosphatase non-receptor type 1	UniRef90_F7BT17	Tyrosine-protein phosphatase non-receptor type n=3	UniRef90_F7BT17	Tyrosine-protein phosphatase non-receptor type n=3	tr|Q6GMA0|Q6GMA0_XENLA	Q6GMA0	Tyrosine-protein phosphatase non-receptor type	-	-	-	-	-	-	-	dd_smedV4_6996_0_1	Cell-type-specificity: Muscle SimilarTo: uc001bfj.3 Description: heparan sulfate proteoglycan 2 (HSPG2)	1.76275	2.47114	1.40187	0.487349	0.1601	0.911205	Pass	no
XLOC_008339	SMESG000018660.1	SMEST018660001.1	dd_Smed_v6_9603_0_1	dd_Smed_v4_9603_0_1	-	-	-	-	-	-	-	-	-	-	-	-	-	-	-	-	-	-	-	-	0.788635	1.10525	1.40147	0.486943	0.6489	0.951056	Pass	no
XLOC_008707	SMESG000019572.1	SMEST019572001.1	-	-	XPOT_HUMAN	Exportin-T	XPOT_HUMAN	Exportin-T	UniRef90_T2MI51	Exportin-T (Fragment) n=1	UniRef90_T2MI51	Exportin-T (Fragment) n=1	tr|B5DFQ7|B5DFQ7_XENTR	B5DFQ7	Putative uncharacterized protein	-	-	-	-	-	-	-	-	-	1.70313	2.38645	1.40121	0.486678	0.1327	0.867241	Pass	no
XLOC_008919	SMESG000020144.1	SMEST020144002.1	dd_Smed_v6_677_0_1	dd_Smed_v4_677_0_1	-	-	-	-	-	-	-	-	-	-	-	-	-	-	-	-	-	-	-	-	0.715794	1.00277	1.40092	0.486374	0.5948	0.943499	Pass	no
XLOC_007345	SMESG000016051.1	SMEST016051001.1	dd_Smed_v6_10673_0_1	dd_Smed_v4_10673_0_1	OVOL1_MOUSE	Putative transcription factor Ovo-like 1	OVOL1_MOUSE	Putative transcription factor Ovo-like 1	UniRef90_E3LT61	CRE-LIN-48 protein n=1	UniRef90_G5EDU6	Protein LIN-48 n=1	tr|G5EDU6|G5EDU6_CAEEL	G5EDU6	Protein LIN-48	-	-	-	-	-	-	-	dd_smedV4_10673_0_1	Cell-type-specificity: Epidermal lineage (early + late + mature) SimilarTo: uc003jfn.1 Description: F-box and leucine-rich repeat protein 7 (FBXL7)	1.41487	1.98162	1.40057	0.486011	0.454	0.933235	Pass	no
XLOC_029692	SMESG000081983.1	SMEST081983002.1	dd_Smed_v6_5082_0_4	dd_Smed_v4_5082_0_4	GNAI_LYMST	Guanine nucleotide-binding protein G(i) subunit alpha	GNAI_LYMST	Guanine nucleotide-binding protein G(i) subunit alpha	UniRef90_A9JTC8	Gnai3 protein n=3	UniRef90_A9JTC8	Gnai3 protein n=3	tr|A9JTC8|A9JTC8_DANRE	A9JTC8	Gnai3 protein	-	-	-	-	-	-	-	-	-	12.1144	16.9659	1.40047	0.485915	0.1156	0.839849	Pass	no
XLOC_025736	SMESG000067216.1	SMEST067216001.1	dd_Smed_v6_2669_0_1	dd_Smed_v4_2669_0_1	TRAF5_MOUSE	TNF receptor-associated factor 5	TRAF5_MOUSE	TNF receptor-associated factor 5	UniRef90_UPI00034FAED5	PREDICTED: TNF receptor-associated factor 2-like n=1	UniRef90_UPI0003D08C42	PREDICTED: TNF receptor-associated factor 2 isoform X3 n=1	tr|I1ZID8|I1ZID8_SCHMD	I1ZID8	TNF receptor associated factor-2 (Fragment)	-	-	-	-	-	-	-	-	-	0.760443	1.06492	1.40039	0.485833	0.3843	0.93217	Pass	no
XLOC_024863	SMESG000068865.1	SMEST068865001.1	dd_Smed_v6_1298_0_1	dd_Smed_v4_1298_0_1	-	-	-	-	-	-	-	-	-	-	-	-	-	-	-	-	-	-	-	-	1.33905	1.87519	1.40039	0.485827	0.27925	0.929584	Pass	no
XLOC_008020	SMESG000017644.1	SMEST017644001.1	dd_Smed_v6_2870_0_1	dd_Smed_v4_2870_0_1	-	-	SIM15_XENLA	Small integral membrane protein 15	-	-	UniRef90_Q5D931	SJCHGC04497 protein n=1	sp|A9JTJ0|CE043_XENLA	A9JTJ0	UPF0542 protein C5orf43 homolog	-	-	-	-	-	-	-	-	-	61.6908	86.3694	1.40004	0.485465	0.08855	0.798802	Pass	no
XLOC_028712	SMESG000075453.1	SMEST075453001.1	dd_Smed_v6_7221_0_1	dd_Smed_v4_7221_0_1	IQCG_BOVIN	IQ domain-containing protein G	IQCG_BOVIN	IQ domain-containing protein G	UniRef90_F7D089	Uncharacterized protein n=2	UniRef90_F7D089	Uncharacterized protein n=2	tr|F7D089|F7D089_XENTR	F7D089	Uncharacterized protein	-	-	-	-	-	-	-	dd_smedV4_7221_0_1	Cell-type-specificity: Epidermal progenitors (late) SimilarTo: NA Description: NA	2.9509	4.13	1.39957	0.484987	0.2517	0.920239	Pass	no
XLOC_022882	SMESG000059890.1	SMEST059890001.1	dd_Smed_v6_15520_0_1	dd_Smed_v4_15520_0_1	PCF11_HUMAN	Pre-mRNA cleavage complex 2 protein Pcf11	PCF11_HUMAN	Pre-mRNA cleavage complex 2 protein Pcf11	UniRef90_G4VFF9	Uncharacterized protein n=1	UniRef90_G4VFF9	Uncharacterized protein n=1	tr|Q99KH9|Q99KH9_MOUSE	Q99KH9	Pcf11 protein (Fragment)	-	-	-	-	-	-	-	-	-	3.75798	5.25819	1.39921	0.484609	0.0733	0.766983	Pass	no
XLOC_012601	SMESG000029917.1	SMEST029917001.1	dd_Smed_v6_4675_0_2	dd_Smed_v4_4675_0_2	-	-	-	-	UniRef90_G4VL31	Putative uncharacterized protein n=2	UniRef90_G4VL31	Putative uncharacterized protein n=2	-	-	-	-	-	-	-	-	-	-	-	-	36.1439	50.5691	1.3991	0.484504	0.02505	0.49196	Pass	no
XLOC_024336	SMESG000063552.1	SMEST063552001.1	-	-	JOS2_HUMAN	Josephin-2	JOS2_MOUSE	Josephin-2	UniRef90_G4VQM6	Family C86 unassigned peptidase (C86 family) n=2	UniRef90_G4VQM6	Family C86 unassigned peptidase (C86 family) n=2	sp|Q9CR30|JOS2_MOUSE	Q9CR30	Josephin-2	-	-	-	-	-	-	-	-	-	40.4667	56.6166	1.39909	0.48449	0.06545	0.750227	Pass	no
XLOC_006135	SMESG000013174.1	SMEST013174001.1	dd_Smed_v6_9212_0_1	dd_Smed_v4_9212_0_1	-	-	-	-	-	-	-	-	-	-	-	-	-	-	-	-	-	-	-	-	34.6602	48.4594	1.39813	0.483497	0.13155	0.863603	Pass	no
XLOC_020810	SMESG000054111.1	SMEST054111001.1	dd_Smed_v6_9796_0_1	dd_Smed_v4_9796_0_1	TM231_XENTR	Transmembrane protein 231	TM231_XENTR	Transmembrane protein 231	UniRef90_F7B645	Transmembrane protein 231 n=2	UniRef90_F7B645	Transmembrane protein 231 n=2	sp|F7B645|TM231_XENTR	F7B645	Transmembrane protein 231	-	-	-	-	-	-	-	-	-	7.86575	10.9965	1.39802	0.483388	0.09825	0.808476	Pass	no
XLOC_019112	SMESG000049038.1	SMEST049038001.1	dd_Smed_v6_8793_0_1	dd_Smed_v4_8793_0_1	-	-	-	-	UniRef90_UPI0002B45DAC	PREDICTED: nephrocystin-3-like, partial n=1	UniRef90_UPI0002B45DAC	PREDICTED: nephrocystin-3-like, partial n=1	-	-	-	-	-	-	-	-	-	-	-	-	3.48254	4.86635	1.39736	0.4827	0.0398	0.621328	Pass	no
XLOC_010846	SMESG000042543.1	SMEST042543001.1	dd_Smed_v6_11871_0_1	dd_Smed_v4_11871_0_1	-	-	-	-	-	-	-	-	-	-	-	-	-	-	-	-	-	-	-	-	20.817	29.0834	1.3971	0.482434	0.1875	0.918602	Pass	no
XLOC_009812	SMESG000021903.1	SMEST021903002.1	dd_Smed_v6_1358_0_1	dd_Smed_v4_1358_0_1	COMD5_BOVIN	COMM domain-containing protein 5	COMD5_BOVIN	COMM domain-containing protein 5	UniRef90_Q6DJH0	Commd5-prov protein n=4	UniRef90_Q6DJH0	Commd5-prov protein n=4	tr|Q5HZP3|Q5HZP3_XENLA	Q5HZP3	LOC496342 protein	-	-	-	-	-	-	-	-	-	39.3676	54.9994	1.39707	0.482407	0.05055	0.675014	Pass	no
XLOC_015065	SMESG000036889.1	SMEST036889001.1	dd_Smed_v6_12392_0_1	dd_Smed_v4_12392_0_1	CSP_TORCA	Cysteine string protein	CSP_TORCA	Cysteine string protein	UniRef90_Q86FB1	Clone ZZD824 mRNA sequence n=2	UniRef90_Q86FB1	Clone ZZD824 mRNA sequence n=2	tr|F6YXX0|F6YXX0_XENTR	F6YXX0	Uncharacterized protein	-	-	-	-	-	-	-	-	-	5.64069	7.88004	1.397	0.482331	0.20075	0.918602	Pass	no
XLOC_000481	SMESG000026496.1	SMEST026496001.1	dd_Smed_v6_10250_0_1	dd_Smed_v4_10250_0_1	-	-	-	-	UniRef90_I1ZI89	Uncharacterized protein (Fragment) n=1	UniRef90_I1ZI89	Uncharacterized protein (Fragment) n=1	tr|I1ZI89|I1ZI89_SCHMD	I1ZI89	Uncharacterized protein (Fragment)	-	-	-	-	-	-	-	-	-	6.40541	8.94826	1.39698	0.482316	0.01945	0.422602	Pass	no
XLOC_027771	SMESG000072750.1	SMEST072750001.1	dd_Smed_v6_5894_0_1	dd_Smed_v4_5894_0_1	F92AA_XENLA	Protein FAM92A1-A	F92AA_XENLA	Protein FAM92A1-A	UniRef90_Q5DFF6	SJCHGC07511 protein n=1	UniRef90_Q5DFF6	SJCHGC07511 protein n=1	tr|J3KMP6|J3KMP6_MOUSE	J3KMP6	Protein Fam92a	-	-	-	-	-	-	-	dd_smedV4_5894_0_1	Cell-type-specificity: Epidermis II SimilarTo: uc001ngp.4 Description: protein tyrosine phosphatase, receptor type, J (PTPRJ)	1.92015	2.68151	1.39651	0.481827	0.1665	0.918602	Pass	no
XLOC_004766	SMESG000009719.1	SMEST009719001.1	-	-	RS19_ARGIR	40S ribosomal protein S19	RS19_ARGIR	40S ribosomal protein S19	UniRef90_C1L9J9	Ribosomal protein S19a n=5	UniRef90_C1L9J9	Ribosomal protein S19a n=5	sp|Q9CZX8|RS19_MOUSE	Q9CZX8	40S ribosomal protein S19	-	-	-	-	-	-	-	-	-	24.1123	33.6724	1.39648	0.481797	0.09785	0.80772	Pass	no
XLOC_021060	SMESG000054476.1	SMEST054476001.1	dd_Smed_v6_1514_0_1	dd_Smed_v4_1514_0_1	CHM2B_CHICK	Charged multivesicular body protein 2b	CHM2B_CHICK	Charged multivesicular body protein 2b	UniRef90_Q9VRJ5	Charged multivesicular body protein 2b n=11	UniRef90_Q6NXD2	Charged multivesicular body protein 2b n=1	tr|B4LFQ2|B4LFQ2_DROVI	B4LFQ2	GJ13157	-	-	-	-	-	-	-	-	-	1.3699	1.91151	1.39536	0.480642	0.5174	0.937019	Pass	no
XLOC_000559	SMESG000026848.1	SMEST026848001.1	dd_Smed_v6_1128_0_1	dd_Smed_v4_1128_0_1	-	-	-	-	-	-	-	-	-	-	-	-	-	-	-	-	-	-	dd_smedV4_1128_0_1	Cell-type-specificity: Neoblast SimilarTo: uc002twk.3 Description: origin recognition complex, subunit 4 (ORC4)	2.11856	2.95403	1.39436	0.4796	0.36785	0.93128	Pass	no
XLOC_000801	SMESG000026356.1	SMEST026356001.1	-	-	RMD3_XENLA	Regulator of microtubule dynamics protein 3	RMD3_XENLA	Regulator of microtubule dynamics protein 3	UniRef90_Q5EAU9	Regulator of microtubule dynamics protein 3 n=3	UniRef90_Q5EAU9	Regulator of microtubule dynamics protein 3 n=3	tr|B3DL80|B3DL80_XENTR	B3DL80	Fam82a2 protein	-	-	-	-	-	-	-	-	-	9.8334	13.7063	1.39385	0.479077	0.09475	0.805202	Pass	no
XLOC_018701	SMESG000047315.1	SMEST047315001.1	dd_Smed_v6_5128_0_1	dd_Smed_v4_5128_0_1	-	-	-	-	-	-	-	-	-	-	-	-	-	-	-	-	-	-	-	-	16.6347	23.1715	1.39296	0.478156	0.1277	0.854553	Pass	no
XLOC_025777	SMESG000066998.1	SMEST066998001.1	dd_Smed_v6_9110_0_1	dd_Smed_v4_9110_0_1	IFT80_MOUSE	Intraflagellar transport protein 80 homolog	IFT80_MOUSE	Intraflagellar transport protein 80 homolog	UniRef90_F1QXI6	Uncharacterized protein n=3	UniRef90_F1QXI6	Uncharacterized protein n=3	tr|Q5PRA9|Q5PRA9_DANRE	Q5PRA9	Intraflagellar transport 80 homolog (Chlamydomonas)	-	-	-	-	-	-	-	-	-	2.99037	4.16472	1.39271	0.477896	0.09625	0.805202	Pass	no
XLOC_003111	SMESG000005087.1	SMEST005087001.1	dd_Smed_v6_8399_0_1	dd_Smed_v4_8399_0_1	DPOD2_XENLA	DNA polymerase delta subunit 2	DPOD2_XENLA	DNA polymerase delta subunit 2	UniRef90_B0R0V1	Uncharacterized protein n=4	UniRef90_B0R0V1	Uncharacterized protein n=4	tr|Q90X40|Q90X40_DANRE	Q90X40	Novel protein similar to human DNA directed polymerase delta 2, regulatory subunit (50kD) (POLD2)	-	-	-	-	-	-	-	-	-	23.8584	33.2265	1.39265	0.477837	0.02455	0.488734	Pass	no
XLOC_014063	SMESG000033937.1	SMEST033937002.1	dd_Smed_v6_21377_0_2	dd_Smed_v4_21377_0_2	-	-	-	-	-	-	-	-	-	-	-	-	-	-	-	-	-	-	-	-	18.8698	26.2665	1.39199	0.477145	0.22805	0.918602	Pass	no
XLOC_013302	SMESG000033647.1	SMEST033647002.1	dd_Smed_v6_14261_0_1	dd_Smed_v4_14261_0_1	BI52B_XENLA	Baculoviral IAP repeat-containing protein 5.2-B	BIRC5_MOUSE	Baculoviral IAP repeat-containing protein 5	UniRef90_Q5DAH8	SJCHGC09033 protein n=1	UniRef90_B4N9S0	GK11633 n=1	tr|B4N9S0|B4N9S0_DROWI	B4N9S0	GK11633	-	-	-	-	-	-	-	dd_smedV4_14261_0_1	Cell-type-specificity: Neural (ciliated) SimilarTo: NA Description: NA	51.0321	71.0204	1.39168	0.476828	0.05575	0.706221	Pass	no
XLOC_015483	SMESG000038945.1	SMEST038945001.1	dd_Smed_v6_9238_0_1	dd_Smed_v4_9238_0_1	-	-	-	-	-	-	-	-	-	-	-	-	-	-	-	-	-	-	dd_smedV4_9238_0_1	Cell-type-specificity: Muscle SimilarTo: NA Description: NA	3.33317	4.63761	1.39135	0.476487	0.356	0.93128	Pass	no
XLOC_014857	SMESG000037789.1	SMEST037789001.1	dd_Smed_v6_2466_0_1	dd_Smed_v4_2466_0_1	RAB3_DROME	Ras-related protein Rab-3	RAB3_DROME	Ras-related protein Rab-3	UniRef90_Q86ES8	Clone ZZD1463 mRNA sequence n=2	UniRef90_Q86ES8	Clone ZZD1463 mRNA sequence n=2	tr|B4P843|B4P843_DROYA	B4P843	GE13081	-	-	-	-	-	-	-	-	-	7.56082	10.5175	1.39105	0.476177	0.0705	0.761996	Pass	no
XLOC_008529	SMESG000020851.1	SMEST020851002.1	dd_Smed_v6_2277_0_1	dd_Smed_v4_2277_0_1	-	-	-	-	UniRef90_I1ZID8	TNF receptor associated factor-2 (Fragment) n=1	UniRef90_I1ZID8	TNF receptor associated factor-2 (Fragment) n=1	tr|I1ZID8|I1ZID8_SCHMD	I1ZID8	TNF receptor associated factor-2 (Fragment)	-	-	-	-	-	-	-	-	-	6.34491	8.82546	1.39095	0.476072	0.22195	0.918602	Pass	no
XLOC_030421	SMESG000080340.1	SMEST080340001.1	dd_Smed_v6_68143_0_1	dd_Smed_v4_68143_0_1	-	-	-	-	-	-	-	-	-	-	-	-	-	-	-	-	-	-	-	-	5.34214	7.43022	1.39087	0.475987	0.21395	0.918602	Pass	no
XLOC_003918	SMESG000007206.1	SMEST007206001.1	-	-	PCID2_XENLA	PCI domain-containing protein 2	PCID2_XENLA	PCI domain-containing protein 2	UniRef90_G4VC10	Putative uncharacterized protein n=1	UniRef90_G4VC10	Putative uncharacterized protein n=1	sp|Q5JVF3-3|PCID2_HUMAN	Q5JVF3-3	Isoform 3 of PCI domain-containing protein 2	-	-	-	-	-	-	-	-	-	1.37443	1.91143	1.39071	0.475819	0.422	0.933235	Pass	no
XLOC_020219	SMESG000059329.1	SMEST059329002.1	dd_Smed_v6_3311_0_1	dd_Smed_v4_3311_0_1	-	-	-	-	UniRef90_W8E1N2	YKI n=1	UniRef90_W8E1N2	YKI n=1	-	-	-	-	-	-	-	-	-	-	-	-	0.903339	1.25624	1.39066	0.475773	0.33	0.93128	Pass	no
XLOC_022080	SMESG000057328.1	SMEST057328001.1	dd_Smed_v6_6369_0_1	dd_Smed_v4_6369_0_1	-	-	-	-	-	-	-	-	-	-	-	-	-	-	-	-	-	-	-	-	21.9491	30.5229	1.39062	0.47573	0.078	0.772799	Pass	no
XLOC_001665	SMESG000001052.1	SMEST001052002.1	-	-	SPX2_DANRE	Sugar phosphate exchanger 2	SPX2_DANRE	Sugar phosphate exchanger 2	UniRef90_E1C5M0	Uncharacterized protein n=2	UniRef90_E1C5M0	Uncharacterized protein n=2	tr|E7FC64|E7FC64_DANRE	E7FC64	Sugar phosphate exchanger 2	-	-	-	-	-	-	-	dd_smedV4_8095_0_1	Cell-type-specificity: Epidermal lineage (early + late + mature) SimilarTo: uc010hhx.1 Description: myosin VIIA and Rab interacting protein (MYRIP)	1.54731	2.15165	1.39057	0.475681	0.2417	0.918602	Pass	no
XLOC_018582	SMESG000047753.1	SMEST047753001.1	dd_Smed_v6_18317_0_1	dd_Smed_v4_18317_0_1	-	-	-	-	-	-	-	-	-	-	-	-	-	-	-	-	-	-	-	-	11.9273	16.5855	1.39055	0.475655	0.18255	0.918602	Pass	no
XLOC_025463	SMESG000066292.1	SMEST066292001.1	dd_Smed_v6_12800_0_1	dd_Smed_v4_12800_0_1	-	-	-	-	-	-	-	-	-	-	-	-	-	-	-	-	-	-	-	-	4.08727	5.68234	1.39025	0.475348	0.098	0.80772	Pass	no
XLOC_010224	SMESG000024916.1	SMEST024916002.1	dd_Smed_v6_7043_0_1	dd_Smed_v4_7043_0_1	NFRKB_MOUSE	Nuclear factor related to kappa-B-binding protein	NFRKB_MOUSE	Nuclear factor related to kappa-B-binding protein	UniRef90_T2MBW4	Nuclear factor related to kappa-B-binding protein (Fragment) n=1	UniRef90_T2MBW4	Nuclear factor related to kappa-B-binding protein (Fragment) n=1	tr|B4JFQ8|B4JFQ8_DROGR	B4JFQ8	GH19376	-	-	-	-	-	-	-	-	-	8.61728	11.9751	1.38966	0.474733	0.0309	0.546956	Pass	no
XLOC_010649	SMESG000023987.1	SMEST023987002.1	-	-	RS19_ARGIR	40S ribosomal protein S19	RS19_ARGIR	40S ribosomal protein S19	UniRef90_C1L9J9	Ribosomal protein S19a n=5	UniRef90_C1L9J9	Ribosomal protein S19a n=5	tr|Q5M9P3|Q5M9P3_MOUSE	Q5M9P3	Rps19 protein (Fragment)	-	-	-	-	-	-	-	-	-	21.8408	30.3463	1.38943	0.474495	0.119	0.845045	Pass	no
XLOC_022784	SMESG000064055.1	SMEST064055001.1	dd_Smed_v6_14009_0_1	dd_Smed_v4_14009_0_1	-	-	-	-	-	-	-	-	-	-	-	-	-	-	-	-	-	-	-	-	10.4209	14.4775	1.38928	0.474333	0.27585	0.926646	Pass	no
XLOC_006916	SMESG000017076.1	SMEST017076001.1	dd_Smed_v6_17487_0_3	dd_Smed_v4_17487_0_3	-	-	-	-	-	-	-	-	-	-	-	-	-	-	-	-	-	-	-	-	3.41707	4.74453	1.38848	0.473505	0.33115	0.93128	Pass	no
XLOC_028120	SMESG000077547.1	SMEST077547001.1	dd_Smed_v6_29468_0_1	dd_Smed_v4_29468_0_1	SPDYA_MOUSE	Speedy protein A	SPDYA_MOUSE	Speedy protein A	UniRef90_G4V8A6	Putative speedy protein 1-A (Spy1-A) (XSpy1-A) (Rapid inducer of G2/M progression in oocytes A) (RINGO-A) (P33 ringo-A) (XRINGO-A) (Protein Ls26) n=1	UniRef90_G4V8A6	Putative speedy protein 1-A (Spy1-A) (XSpy1-A) (Rapid inducer of G2/M progression in oocytes A) (RINGO-A) (P33 ringo-A) (XRINGO-A) (Protein Ls26) n=1	tr|A8E5U5|A8E5U5_XENTR	A8E5U5	LOC100127607 protein	-	-	-	-	-	-	-	-	-	1.90156	2.64003	1.38835	0.473371	0.3282	0.93128	Pass	no
XLOC_003233	SMESG000005554.1	SMEST005554001.1	dd_Smed_v6_6264_0_1	dd_Smed_v4_6264_0_1	-	-	-	-	-	-	-	-	-	-	-	-	-	-	-	-	-	-	-	-	19.7572	27.4246	1.38808	0.473092	0.03705	0.600927	Pass	no
XLOC_019874	SMESG000058875.1	SMEST058875001.1	-	-	-	-	-	-	-	-	-	-	-	-	-	-	-	-	-	-	-	-	-	-	1.92448	2.67082	1.38781	0.472814	0.20865	0.918602	Pass	no
XLOC_013555	SMESG000032715.1	SMEST032715004.1	dd_Smed_v6_490_0_19	dd_Smed_v4_490_0_19	TRAF6_PIG	TNF receptor-associated factor 6	TRAF6_PIG	TNF receptor-associated factor 6	UniRef90_I1ZID8	TNF receptor associated factor-2 (Fragment) n=1	UniRef90_I1ZID8	TNF receptor associated factor-2 (Fragment) n=1	tr|I1ZID8|I1ZID8_SCHMD	I1ZID8	TNF receptor associated factor-2 (Fragment)	-	-	-	-	-	-	-	-	-	1.77207	2.4575	1.3868	0.471756	0.2419	0.918602	Pass	no
XLOC_013218	SMESG000031845.1	SMEST031845009.1	-	-	-	-	-	-	-	-	-	-	-	-	-	-	-	-	-	-	-	-	-	-	1.08496	1.50443	1.38662	0.471575	0.16785	0.918602	Pass	no
XLOC_000652	SMESG000025482.1	SMEST025482001.1	-	-	KLF11_MOUSE	Krueppel-like factor 11	KLF11_MOUSE	Krueppel-like factor 11	UniRef90_B3MUG7	Cabut n=1	UniRef90_B3MUG7	Cabut n=1	tr|B3N7R2|B3N7R2_DROER	B3N7R2	Cabut	-	klf	Category: tf SimilarTo: NP_001171189 Krueppel-like factor 11 isoform b [Homo sapiens]	-	-	dd_smedV4_3638_0_1	Wound-response-genes-reddien-category: Late SimilarTo: uc001zfo.3 Description: Kruppel-like factor 13 (KLF13)	-	-	5.71145	7.91895	1.3865	0.471452	0.10745	0.826912	Pass	no
XLOC_012235	SMESG000030330.1	SMEST030330001.1	dd_Smed_v6_6828_0_1	dd_Smed_v4_6828_0_1	YETS4_HUMAN	YEATS domain-containing protein 4	YETS4_HUMAN	YEATS domain-containing protein 4	UniRef90_C1LL45	YEATS domain-containing protein n=5	UniRef90_C1LL45	YEATS domain-containing protein n=5	tr|Q6PA89|Q6PA89_XENLA	Q6PA89	MGC68689 protein	-	-	-	-	-	-	-	-	-	10.0011	13.8657	1.38642	0.471362	0.16705	0.918602	Pass	no
XLOC_030135	SMESG000079615.1	SMEST079615001.1	-	-	-	-	-	-	-	-	-	-	-	-	-	-	-	-	-	-	-	-	-	-	1.6916	2.34519	1.38637	0.471316	0.56975	0.942866	Pass	no
XLOC_012325	SMESG000029143.1	SMEST029143001.1	-	-	AP1B1_BOVIN	AP-1 complex subunit beta-1	AP2B1_BOVIN	AP-2 complex subunit beta	UniRef90_Q5SVG4	AP-1 complex subunit beta-1 n=2	UniRef90_Q5SVG4	AP-1 complex subunit beta-1 n=2	tr|B4DKH5|B4DKH5_HUMAN	B4DKH5	cDNA FLJ58495, highly similar to Adapter-relatedprotein complex 1 beta-1 subunit	-	-	-	-	-	-	-	-	-	0.793326	1.0998	1.38632	0.471255	0.428	0.933235	Pass	no
XLOC_029859	SMESG000078630.1	SMEST078630001.1	dd_Smed_v6_5060_0_1	dd_Smed_v4_5060_0_1	NOP16_RAT	Nucleolar protein 16	NOP16_RAT	Nucleolar protein 16	UniRef90_C1LGY6	Uncharacterized protein n=1	UniRef90_G4LXT6	Putative uncharacterized protein n=2	tr|D3Z7M5|D3Z7M5_MOUSE	D3Z7M5	Nucleolar protein 16	-	-	-	-	-	-	-	-	-	83.2983	115.371	1.38503	0.469922	0.05705	0.712116	Pass	no
XLOC_009954	SMESG000022356.1	SMEST022356001.1	dd_Smed_v6_15104_0_1	dd_Smed_v4_15104_0_1	AP2A_BOVIN	Transcription factor AP-2-alpha	AP2A_BOVIN	Transcription factor AP-2-alpha	UniRef90_I1ZI59	Ap2 n=1	UniRef90_I1ZI59	Ap2 n=1	tr|I1ZI59|I1ZI59_SCHMD	I1ZI59	Ap2	-	-	-	-	-	-	-	-	-	0.775518	1.07402	1.38491	0.469789	0.32505	0.93128	Pass	no
XLOC_030603	SMESG000080750.1	SMEST080750001.1	dd_Smed_v6_7479_0_1	dd_Smed_v4_7479_0_1	NC2B_DROME	Protein Dr1	NC2B_DROME	Protein Dr1	UniRef90_G4LY28	TATA-binding protein-associated phosphoprotein (Dr1), putative n=1	UniRef90_G4LY28	TATA-binding protein-associated phosphoprotein (Dr1), putative n=1	tr|B4LRY7|B4LRY7_DROVI	B4LRY7	GJ11838	-	-	-	-	-	-	-	-	-	3.78716	5.24279	1.38436	0.469218	0.3111	0.93128	Pass	no
XLOC_005570	SMESG000014712.1	SMEST014712001.1	-	-	TRAF3_MOUSE	TNF receptor-associated factor 3	TRAF3_HUMAN	TNF receptor-associated factor 3	UniRef90_I1ZID8	TNF receptor associated factor-2 (Fragment) n=1	UniRef90_I1ZID8	TNF receptor associated factor-2 (Fragment) n=1	tr|I1ZID8|I1ZID8_SCHMD	I1ZID8	TNF receptor associated factor-2 (Fragment)	-	-	-	-	-	-	-	-	-	1.0249	1.41858	1.38412	0.468964	0.40185	0.933235	Pass	no
XLOC_025422	SMESG000066454.1	SMEST066454001.1	dd_Smed_v6_13381_0_1	dd_Smed_v4_13381_0_1	PK1IP_CHICK	p21-activated protein kinase-interacting protein 1-like	PK1IP_CHICK	p21-activated protein kinase-interacting protein 1-like	UniRef90_C1L614	PAK1-interacting protein 1-like n=1	UniRef90_C1L614	PAK1-interacting protein 1-like n=1	tr|Q4QR17|Q4QR17_XENLA	Q4QR17	MGC114939 protein	-	-	-	-	-	-	-	-	-	64.7245	89.531	1.38326	0.468075	0.0467	0.658069	Pass	no
XLOC_013587	SMESG000032817.1	SMEST032817004.1	dd_Smed_v6_9000_0_1	dd_Smed_v4_9000_0_1	MTMR3_RAT	Myotubularin-related protein 3	MTMR3_RAT	Myotubularin-related protein 3	UniRef90_G4VEX3	Myotubularin-related protein n=1	UniRef90_G4VEX3	Myotubularin-related protein n=1	tr|H9GYK3|H9GYK3_DANRE	H9GYK3	Uncharacterized protein	-	-	-	-	-	-	-	-	-	1.12469	1.55541	1.38297	0.467768	0.31075	0.93128	Pass	no
XLOC_023576	SMESG000061390.1	SMEST061390004.1	-	-	-	-	-	-	UniRef90_G4VRX1	Putative oxalate:formate antiporter n=1	UniRef90_G4VRX1	Putative oxalate:formate antiporter n=1	tr|E3MXI7|E3MXI7_CAERE	E3MXI7	Putative uncharacterized protein	-	-	-	-	-	-	-	dd_smedV4_4769_0_1	Cell-type-specificity: Epidermal lineage (early + late + mature) SimilarTo: NA Description: NA	2.55788	3.53708	1.38282	0.46761	0.2481	0.918602	Pass	no
XLOC_026343	SMESG000068587.1	SMEST068587005.1	-	-	PRP19_HUMAN	Pre-mRNA-processing factor 19 {ECO:0000305}	PRP19_HUMAN	Pre-mRNA-processing factor 19 {ECO:0000305}	UniRef90_I1ZIJ0	BCL3-1 (Fragment) n=1	UniRef90_I1ZIJ0	BCL3-1 (Fragment) n=1	tr|I1ZIJ0|I1ZIJ0_SCHMD	I1ZIJ0	BCL3-1 (Fragment)	-	-	-	-	-	-	-	-	-	4.18063	5.78	1.38257	0.467349	0.1652	0.918602	Pass	no
XLOC_005004	SMESG000010393.1	SMEST010393001.1	dd_Smed_v6_58387_0_1	dd_Smed_v4_58387_0_1	-	-	-	-	-	-	-	-	-	-	-	-	-	-	-	-	-	-	-	-	3.05067	4.21742	1.38246	0.467235	0.1899	0.918602	Pass	no
XLOC_021926	SMESG000056471.1	SMEST056471001.1	dd_Smed_v6_6634_0_1	dd_Smed_v4_6634_0_1	TCHP_XENLA	Trichoplein keratin filament-binding protein	TCHP_XENLA	Trichoplein keratin filament-binding protein	UniRef90_A0AUT1	Trichoplein keratin filament-binding protein n=6	UniRef90_A0AUT1	Trichoplein keratin filament-binding protein n=6	sp|A0AUT1|TCHP_XENLA	A0AUT1	Trichoplein keratin filament-binding protein	-	-	-	-	-	-	-	dd_smedV4_6634_0_1	Cell-type-specificity: Parapharyngeal SimilarTo: NA Description: NA	1.19828	1.6565	1.3824	0.467173	0.36855	0.93128	Pass	no
XLOC_023261	SMESG000060526.1	SMEST060526001.1	dd_Smed_v6_4095_0_1	dd_Smed_v4_4095_0_1	PP4R3_XENLA	Serine/threonine-protein phosphatase 4 regulatory subunit 3	P4R3A_MOUSE	Serine/threonine-protein phosphatase 4 regulatory subunit 3A	UniRef90_G4V9B4	ATP synthase gamma-related n=1	UniRef90_G4V9B4	ATP synthase gamma-related n=1	sp|Q6P2K6|P4R3A_MOUSE	Q6P2K6	Serine/threonine-protein phosphatase 4 regulatory subunit 3A	-	-	-	-	-	-	-	-	-	5.02094	6.94018	1.38225	0.467016	0.0577	0.712858	Pass	no
XLOC_026139	SMESG000068172.1	SMEST068172001.1	dd_Smed_v6_14848_0_1	dd_Smed_v4_14848_0_1	-	-	-	-	-	-	-	-	-	-	-	-	-	-	-	-	-	-	-	-	3.03739	4.19754	1.38196	0.466712	0.0958	0.805202	Pass	no
XLOC_006308	SMESG000013675.1	SMEST013675002.1	dd_Smed_v6_2267_0_1	dd_Smed_v4_2267_0_1	IF5_CAEEL	Eukaryotic translation initiation factor 5	IF5_CAEEL	Eukaryotic translation initiation factor 5	UniRef90_Q5DDG2	SJCHGC02223 protein n=1	UniRef90_Q5DDG2	SJCHGC02223 protein n=1	tr|H2WB44|H2WB44_CAEJA	H2WB44	Uncharacterized protein	-	-	-	-	-	-	-	-	-	56.564	78.1622	1.38184	0.466587	0.0365	0.598703	Pass	no
XLOC_014488	SMESG000036633.1	SMEST036633001.1	-	-	S38AA_XENLA	Putative sodium-coupled neutral amino acid transporter 10	S38AA_PONAB	Putative sodium-coupled neutral amino acid transporter 10	UniRef90_A7MC02	Im:6896251 protein (Fragment) n=1	UniRef90_A7MC02	Im:6896251 protein (Fragment) n=1	tr|F1Q7B6|F1Q7B6_DANRE	F1Q7B6	Uncharacterized protein	-	-	-	-	-	-	-	-	-	5.02244	6.93879	1.38156	0.466296	0.14475	0.890649	Pass	no
XLOC_019370	SMESG000049902.1	SMEST049902001.1	dd_Smed_v6_29597_0_3	-	CO026_DANRE	Uncharacterized protein C15orf26 homolog	CO026_DANRE	Uncharacterized protein C15orf26 homolog	UniRef90_B0BM99	LOC100145001 protein n=2	UniRef90_T2MBS3	Uncharacterized protein C15orf26 (Fragment) n=1	tr|B0BM99|B0BM99_XENTR	B0BM99	LOC100145001 protein	-	-	-	-	-	-	-	-	-	2.24979	3.10789	1.38141	0.466145	0.34515	0.93128	Pass	no
XLOC_010812	SMESG000024348.1	SMEST024348001.1	-	-	H1G_STRPU	Histone H1-gamma, late	H1G_STRPU	Histone H1-gamma, late	UniRef90_S5VL05	Histone H1 (Fragment) n=1	UniRef90_S5VL05	Histone H1 (Fragment) n=1	tr|B4IP20|B4IP20_DROSE	B4IP20	GM19609	-	-	-	-	-	-	-	dd_smedV4_601_0_1	Cell-type-specificity: Epidermis II SimilarTo: uc003ibc.2 Description: ankyrin 2, neuronal (ANK2)	2.65921	3.67157	1.3807	0.465399	0.3253	0.93128	Pass	no
XLOC_023258	SMESG000060487.1	SMEST060487004.1	dd_Smed_v6_15363_0_14	dd_Smed_v4_15363_0_14	-	-	-	-	-	-	-	-	-	-	-	-	-	-	-	-	-	-	-	-	1.95541	2.69847	1.38	0.464671	0.20445	0.918602	Pass	no
XLOC_002875	SMESG000004578.1	SMEST004578006.1	-	-	HIRA_DROME	Protein HIRA homolog	HIRA_TAKRU	Protein HIRA	UniRef90_B4NE58	GK25579 n=1	UniRef90_Q8QFR2	Protein HIRA n=1	sp|Q8QFR2|HIRA_XENLA	Q8QFR2	Protein HIRA	-	-	-	-	-	-	-	-	-	2.72473	3.7599	1.37992	0.464581	0.1257	0.854422	Pass	no
XLOC_006739	SMESG000017229.1	SMEST017229001.1	dd_Smed_v6_613_0_1	dd_Smed_v4_613_0_1	DYL2_RAT	Dynein light chain 2, cytoplasmic	-	-	UniRef90_B4NE95	GK25335 n=1	-	-	tr|Q7Z5Q7|Q7Z5Q7_HUMAN	Q7Z5Q7	Lung cancer oncogene 5	-	-	-	-	-	dd_smedV4_613_0_1	Wound-response-genes-reddien-category: Sustained SimilarTo: uc010wnn.1 Description: dynein, light chain, LC8-type 2 (DYNLL2)	-	-	33.3375	45.977	1.37914	0.463766	0.08495	0.783918	Pass	no
XLOC_002527	SMESG000003567.1	SMEST003567002.1	dd_Smed_v6_7063_0_1	dd_Smed_v4_7063_0_1	PTC1_DANRE	Protein patched homolog 1	PTC1_MOUSE	Protein patched homolog 1	UniRef90_D2ILS0	Patched-like protein n=1	UniRef90_D2ILS0	Patched-like protein n=1	tr|D2ILS0|D2ILS0_SCHMD	D2ILS0	Patched-like protein	-	-	-	-	-	-	-	-	-	4.40903	6.08019	1.37903	0.463655	0.0484	0.668541	Pass	no
XLOC_013750	SMESG000035447.1	SMEST035447003.1	dd_Smed_v6_5091_0_1	dd_Smed_v4_5091_0_1	-	-	-	-	UniRef90_Q5DB95	SJCHGC04139 protein n=1	UniRef90_G4V7U7	Putative uncharacterized protein n=1	-	-	-	-	-	-	-	-	-	-	-	-	0.995757	1.37304	1.37889	0.463508	0.4023	0.933235	Pass	no
XLOC_027871	SMESG000073102.1	SMEST073102002.1	dd_Smed_v6_26630_0_2	dd_Smed_v4_26630_0_2	-	-	SPA6L_RAT	Spermatogenesis associated 6-like protein	UniRef90_G4VSB1	Uncharacterized protein n=3	UniRef90_G4VSB1	Uncharacterized protein n=3	tr|F1QWX7|F1QWX7_DANRE	F1QWX7	Uncharacterized protein	-	-	-	-	-	-	-	dd_smedV4_26630_0_1	Cell-type-specificity: Epidermal lineage (early + late + mature) SimilarTo: uc003dli.2 Description: FEZ family zinc finger 2 (FEZF2)	3.64422	5.02497	1.37889	0.463505	0.2178	0.918602	Pass	no
XLOC_005820	SMESG000014973.1	SMEST014973001.1	dd_Smed_v6_11893_0_1	dd_Smed_v4_11893_0_1	-	-	-	-	UniRef90_G4VIG1	Putative rac guanyl-nucleotide exchange factor n=1	UniRef90_G4VIG1	Putative rac guanyl-nucleotide exchange factor n=1	-	-	-	-	-	-	-	-	-	-	-	-	4.4858	6.1845	1.37868	0.463292	0.09755	0.80772	Pass	no
XLOC_013692	SMESG000033211.1	SMEST033211001.1	-	-	ARL8B_RAT	ADP-ribosylation factor-like protein 8B	ARL8B_RAT	ADP-ribosylation factor-like protein 8B	UniRef90_G4VC98	ADP-ribosylation factor-like 10, arl10 n=2	UniRef90_G4VC98	ADP-ribosylation factor-like 10, arl10 n=2	tr|G1K3A2|G1K3A2_XENTR	G1K3A2	ADP-ribosylation factor-like protein 8A (Fragment)	-	-	-	-	-	-	-	-	-	17.841	24.5955	1.37859	0.463198	0.1444	0.890649	Pass	no
XLOC_002835	SMESG000004543.1	SMEST004543001.1	dd_Smed_v6_4140_0_1	dd_Smed_v4_4140_0_1	IF6_YEAST	Eukaryotic translation initiation factor 6 {ECO:0000255|HAMAP-Rule:MF_03132}	IF6_YEAST	Eukaryotic translation initiation factor 6 {ECO:0000255|HAMAP-Rule:MF_03132}	UniRef90_T2MEJ9	Eukaryotic translation initiation factor 6 (Fragment) n=1	UniRef90_T2MEJ9	Eukaryotic translation initiation factor 6 (Fragment) n=1	sp|P56538|IF6_DROME	P56538	Eukaryotic translation initiation factor 6	-	-	-	-	-	-	-	-	-	11.0066	15.1726	1.3785	0.463099	0.12805	0.855086	Pass	no
XLOC_002250	SMESG000006407.1	SMEST006407001.1	-	-	-	-	-	-	-	-	-	-	-	-	-	-	-	-	-	-	-	-	-	-	30.5534	42.0944	1.37773	0.462295	0.1742	0.918602	Pass	no
XLOC_019419	SMESG000049523.1	SMEST049523002.1	dd_Smed_v6_9833_0_1	dd_Smed_v4_9833_0_1	-	-	-	-	-	-	-	-	-	-	-	-	-	-	-	-	-	-	-	-	10.8998	15.0159	1.37763	0.462189	0.09485	0.805202	Pass	no
XLOC_002227	SMESG000006275.1	SMEST006275001.1	-	-	-	-	-	-	-	-	-	-	-	-	-	-	-	-	-	-	-	-	-	-	1.97324	2.71801	1.37744	0.461984	0.55285	0.938927	Pass	no
XLOC_019138	SMESG000049193.1	SMEST049193001.1	dd_Smed_v6_9708_0_1	dd_Smed_v4_9708_0_1	-	-	-	-	UniRef90_G4VME0	Putative uncharacterized protein n=1	UniRef90_C1LEK3	Protein DEK n=3	tr|F6T4Y0|F6T4Y0_XENTR	F6T4Y0	Uncharacterized protein	-	-	-	-	-	-	-	-	-	55.6442	76.6454	1.37742	0.461968	0.03665	0.599403	Pass	no
XLOC_016029	SMESG000039672.1	SMEST039672002.1	dd_Smed_v6_13336_0_1	dd_Smed_v4_13336_0_1	-	-	-	-	-	-	-	-	-	-	-	-	-	-	-	-	-	-	-	-	1.40278	1.93083	1.37643	0.460932	0.30525	0.93128	Pass	no
XLOC_024626	SMESG000069915.1	SMEST069915001.1	-	-	NDK7_HUMAN	Nucleoside diphosphate kinase 7	NDK7_HUMAN	Nucleoside diphosphate kinase 7	UniRef90_F1QQX1	Nucleoside diphosphate kinase n=4	UniRef90_F1QQX1	Nucleoside diphosphate kinase n=4	sp|Q9Y5B8-2|NDK7_HUMAN	Q9Y5B8-2	Isoform 2 of Nucleoside diphosphate kinase 7	-	-	-	-	-	-	-	-	-	2.7119	3.73261	1.37638	0.460881	0.20405	0.918602	Pass	no
XLOC_012414	SMESG000029289.1	SMEST029289004.1	-	-	HASP_MOUSE	Serine/threonine-protein kinase haspin	HASP_MOUSE	Serine/threonine-protein kinase haspin	UniRef90_H2VTL7	Uncharacterized protein n=2	UniRef90_UPI0000E81387	PREDICTED: serine/threonine-protein kinase haspin n=1	tr|H2VTL7|H2VTL7_CAEJA	H2VTL7	Uncharacterized protein	-	-	-	-	-	-	-	-	-	8.5847	11.8155	1.37634	0.460841	0.1111	0.83523	Pass	no
XLOC_007387	SMESG000016305.1	SMEST016305001.1	dd_Smed_v6_199_0_1	dd_Smed_v4_199_0_1	-	-	-	-	-	-	-	-	-	-	-	-	-	-	-	-	-	-	-	-	2.11306	2.90807	1.37624	0.460728	0.3142	0.93128	Pass	no
XLOC_001395	SMESG000000493.1	SMEST000493001.1	dd_Smed_v6_23644_0_5	-	-	-	TRAF3_MOUSE	TNF receptor-associated factor 3	UniRef90_I1ZID8	TNF receptor associated factor-2 (Fragment) n=1	UniRef90_I1ZID8	TNF receptor associated factor-2 (Fragment) n=1	tr|I1ZID8|I1ZID8_SCHMD	I1ZID8	TNF receptor associated factor-2 (Fragment)	-	-	-	-	-	-	-	-	-	1.85706	2.55538	1.37604	0.460517	0.21365	0.918602	Pass	no
XLOC_015907	SMESG000040147.1	SMEST040147001.1	-	-	-	-	UBP8_SCHPO	Probable ubiquitin carboxyl-terminal hydrolase 8	-	-	-	-	-	-	-	-	-	-	-	-	-	-	-	-	2.90048	3.99115	1.37603	0.460513	0.27755	0.928469	Pass	no
XLOC_021547	SMESG000055404.1,SMESG000055405.1		-	-	-	-	-	-	-	-	-	-	-	-	-	-	-	-	-	-	-	-	-	-	5.669	7.79721	1.37541	0.459864	0.0802	0.774156	Pass	no
XLOC_025354	SMESG000066122.1	SMEST066122001.1	dd_Smed_v6_12090_0_1	dd_Smed_v4_12090_0_1	-	-	-	-	-	-	-	-	-	-	-	-	-	-	-	-	-	-	-	-	0.880527	1.21102	1.37534	0.459784	0.4211	0.933235	Pass	no
XLOC_009813	SMESG000021908.1	SMEST021908002.1	dd_Smed_v6_5590_0_1	dd_Smed_v4_5590_0_1	TMUB1_DANRE	Transmembrane and ubiquitin-like domain-containing protein 1	TMUB2_MOUSE	Transmembrane and ubiquitin-like domain-containing protein 2	UniRef90_C1LK55	Transmembrane and ubiquitin-like domain-containing protein 2 n=2	UniRef90_C1LK55	Transmembrane and ubiquitin-like domain-containing protein 2 n=2	sp|Q3V209-2|TMUB2_MOUSE	Q3V209-2	Isoform 2 of Transmembrane and ubiquitin-like domain-containing protein 2	-	-	-	-	-	-	-	-	-	12.3677	17.0062	1.37505	0.459484	0.06365	0.738315	Pass	no
XLOC_010071	SMESG000022676.1	SMEST022676002.1	dd_Smed_v6_490_0_1	dd_Smed_v4_490_0_1	TRAF3_MOUSE	TNF receptor-associated factor 3	TRAF3_MOUSE	TNF receptor-associated factor 3	UniRef90_D5JG59	TNF receptor-associated factor-2-like protein A n=1	UniRef90_UPI0002B46C88	PREDICTED: TNF receptor-associated factor 3-like n=1	tr|D5JG59|D5JG59_DUGJA	D5JG59	TNF receptor-associated factor-2-like protein A	-	-	-	-	-	-	-	-	-	2.8344	3.89743	1.37505	0.45948	0.21365	0.918602	Pass	no
XLOC_007177	SMESG000015584.1	SMEST015584001.1	-	-	-	-	-	-	-	-	-	-	-	-	-	-	-	-	-	-	-	-	-	-	0.793911	1.09018	1.37318	0.457517	0.6579	0.953447	Pass	no
XLOC_020204	SMESG000059226.1	SMEST059226001.1	dd_Smed_v6_5435_0_1	dd_Smed_v4_5435_0_1	-	-	-	-	UniRef90_C1L8Y7	Uncharacterized protein n=1	-	-	-	-	-	-	-	-	-	-	-	-	-	-	62.5192	85.8331	1.37291	0.457235	0.13585	0.87506	Pass	no
XLOC_021465	SMESG000055554.1	SMEST055554001.1	dd_Smed_v6_6328_1_1	dd_Smed_v4_6328_1_1	PP1RB_DANRE	Protein phosphatase 1 regulatory subunit 11	PP1RB_DANRE	Protein phosphatase 1 regulatory subunit 11	UniRef90_Q5DB12	Protein phosphatase inhibitor,domain-containing protein n=1	UniRef90_Q5DB12	Protein phosphatase inhibitor,domain-containing protein n=1	tr|A3KQ01|A3KQ01_DANRE	A3KQ01	Novel protein similar to vertebrate protein phosphatase 1, regulatory (Inhibitor) subunit 11 (PPP1R11)	-	-	-	-	-	-	-	-	-	1.80371	2.47498	1.37216	0.456449	0.5204	0.938385	Pass	no
XLOC_030398	SMESG000080017.1	SMEST080017001.1	dd_Smed_v6_11293_0_1	dd_Smed_v4_11293_0_1	STX18_DANRE	Syntaxin-18	STX18_DANRE	Syntaxin-18	UniRef90_Q4VBI7	Syntaxin-18 n=1	UniRef90_Q4VBI7	Syntaxin-18 n=1	sp|Q4VBI7|STX18_DANRE	Q4VBI7	Syntaxin-18	-	-	-	-	-	-	-	-	-	4.07769	5.59505	1.37211	0.456399	0.118	0.842962	Pass	no
XLOC_001901	SMESG000001975.1	SMEST001975002.1	dd_Smed_v6_9949_0_1	dd_Smed_v4_9949_0_1	TGS1_RAT	Trimethylguanosine synthase	TGS1_RAT	Trimethylguanosine synthase	UniRef90_T2M7H7	Trimethylguanosine synthase (Fragment) n=2	UniRef90_T2M7H7	Trimethylguanosine synthase (Fragment) n=2	tr|F1QWD6|F1QWD6_DANRE	F1QWD6	Uncharacterized protein	-	-	-	-	-	-	-	-	-	12.4425	17.0608	1.37117	0.455409	0.08485	0.783918	Pass	no
XLOC_027499	SMESG000072072.1	SMEST072072001.1	dd_Smed_v6_9305_0_1	dd_Smed_v4_9305_0_1	CRBN_BOVIN	Protein cereblon	CRBN_BOVIN	Protein cereblon	UniRef90_C1L658	Uncharacterized protein n=2	UniRef90_C1L658	Uncharacterized protein n=2	sp|Q8C7D2-2|CRBN_MOUSE	Q8C7D2-2	Isoform 2 of Protein cereblon	-	-	-	-	-	-	-	-	-	7.49228	10.2697	1.3707	0.454917	0.05895	0.71663	Pass	no
XLOC_030182	SMESG000079606.1	SMEST079606001.1	dd_Smed_v6_7790_0_1	dd_Smed_v4_7790_0_1	-	-	-	-	-	-	-	-	-	-	-	-	-	-	-	-	-	-	-	-	1.19783	1.64182	1.37066	0.454873	0.4972	0.933235	Pass	no
XLOC_003053	SMESG000005068.1	SMEST005068001.1	-	-	ANR16_RAT	Ankyrin repeat domain-containing protein 16	-	-	UniRef90_Q1LX89	Uncharacterized protein n=2	-	-	-	-	-	-	-	-	-	-	-	-	-	-	8.79183	12.0499	1.37058	0.454786	0.20945	0.918602	Pass	no
XLOC_006882	SMESG000016935.1	SMEST016935001.1	dd_Smed_v6_10624_0_1	dd_Smed_v4_10624_0_1	EGFR_APIME	Epidermal growth factor receptor	LET23_CAEEL	Receptor tyrosine-protein kinase let-23	UniRef90_F6KBQ3	Epidermal growth factor receptor 3 (Fragment) n=1	UniRef90_F6KBQ3	Epidermal growth factor receptor 3 (Fragment) n=1	tr|F6KBQ3|F6KBQ3_SCHMD	F6KBQ3	Epidermal growth factor receptor 3 (Fragment)	-	Smed-egfr-3	Category: other SimilarTo: NP_001005862 receptor tyrosine-protein kinase erbB-2 isoform b [Homo sapiens]	-	-	-	-	-	-	12.2627	16.8059	1.37049	0.454691	0.031	0.547009	Pass	no
XLOC_029784	SMESG000078456.1	SMEST078456001.1	dd_Smed_v6_3698_0_1	dd_Smed_v4_3698_0_1	RAB5C_CANFA	Ras-related protein Rab-5C	RAB5C_CHICK	Ras-related protein Rab-5C	UniRef90_T2MEV6	Ras-related protein Rab-5C n=2	UniRef90_T2MEV6	Ras-related protein Rab-5C n=2	tr|Q7ZUW5|Q7ZUW5_DANRE	Q7ZUW5	RAB5A, member RAS oncogene family	-	-	-	-	-	-	-	-	-	20.4029	27.9545	1.37012	0.454306	0.0914	0.803157	Pass	no
XLOC_017286	SMESG000043651.1	SMEST043651001.1	dd_Smed_v6_6658_0_1	dd_Smed_v4_6658_0_1	MIP18_HUMAN	Mitotic spindle-associated MMXD complex subunit MIP18	MIP18_HUMAN	Mitotic spindle-associated MMXD complex subunit MIP18	UniRef90_B5DET6	LOC548360 protein n=5	UniRef90_B5DET6	LOC548360 protein n=5	tr|B5DET6|B5DET6_XENTR	B5DET6	LOC548360 protein	-	-	-	-	-	-	-	-	-	27.3998	37.5405	1.3701	0.454283	0.10605	0.82573	Pass	no
XLOC_020382	SMESG000052584.1	SMEST052584001.1	dd_Smed_v6_4875_0_1	dd_Smed_v4_4875_0_1	KGUA_MOUSE	Guanylate kinase	KGUA_MOUSE	Guanylate kinase	UniRef90_UPI0003506941	PREDICTED: guanylate kinase isoform X4 n=2	UniRef90_UPI0003506941	PREDICTED: guanylate kinase isoform X4 n=2	tr|B8JJJ6|B8JJJ6_DANRE	B8JJJ6	Guanylate kinase 1	-	-	-	-	-	-	-	-	-	1.35668	1.85792	1.36946	0.453608	0.46105	0.933235	Pass	no
XLOC_006320	SMESG000013795.1	SMEST013795001.1	dd_Smed_v6_1798_0_1	dd_Smed_v4_1798_0_1	SYPH_BOVIN	Synaptophysin	SYPH_BOVIN	Synaptophysin	UniRef90_C1L5K7	Synaptophysin (Major synaptic vesicle protein p38) n=3	UniRef90_C1L5K7	Synaptophysin (Major synaptic vesicle protein p38) n=3	tr|G5E9W4|G5E9W4_HUMAN	G5E9W4	Synaptoporin	-	-	-	-	-	-	-	-	-	19.7567	27.0476	1.36903	0.453159	0.10145	0.82112	Pass	no
XLOC_030481	SMESG000080390.1	SMEST080390002.1	dd_Smed_v6_9814_0_2	dd_Smed_v4_9814_0_2	PCFT_DANRE	Proton-coupled folate transporter	PCFT_DANRE	Proton-coupled folate transporter	UniRef90_Q7ZWG6	Proton-coupled folate transporter n=2	UniRef90_E6Y8U5	Proton-coupled folate transporter n=2	tr|F1QNN7|F1QNN7_DANRE	F1QNN7	Proton-coupled folate transporter	-	-	-	-	-	-	-	-	-	13.8741	18.9899	1.36873	0.452838	0.0766	0.772799	Pass	no
XLOC_026701	SMESG000070064.1	SMEST070064001.1	dd_Smed_v6_3829_0_1	dd_Smed_v4_3829_0_1	-	-	-	-	-	-	-	-	-	-	-	-	-	-	-	-	-	-	dd_smedV4_3829_0_1	Cell-type-specificity: Epidermis II SimilarTo: NA Description: NA	23.6048	32.3055	1.3686	0.4527	0.06875	0.760966	Pass	no
XLOC_015620	SMESG000038298.1	SMEST038298001.1	-	-	-	-	-	-	-	-	-	-	-	-	-	-	-	-	-	-	-	-	-	-	1.46416	2.00375	1.36853	0.452629	0.59125	0.943499	Pass	no
XLOC_017733	SMESG000044161.1	SMEST044161001.1	dd_Smed_v6_9274_0_1	-	-	-	TRAF5_MOUSE	TNF receptor-associated factor 5	UniRef90_I1ZID8	TNF receptor associated factor-2 (Fragment) n=1	UniRef90_I1ZID8	TNF receptor associated factor-2 (Fragment) n=1	tr|I1ZID8|I1ZID8_SCHMD	I1ZID8	TNF receptor associated factor-2 (Fragment)	-	-	-	-	-	-	-	-	-	2.53466	3.46655	1.36766	0.451708	0.22845	0.918602	Pass	no
XLOC_010822	SMESG000024430.1	SMEST024430001.1	dd_Smed_v6_17586_0_1	dd_Smed_v4_17586_0_1	-	-	TWK7_CAEEL	TWiK family of potassium channels protein 7	UniRef90_Q7YWY7	Protein TWK-48 n=5	UniRef90_G4VHT6	Twik family of potassium channels-related n=2	tr|G0M805|G0M805_CAEBE	G0M805	CBN-TWK-28 protein	-	-	-	-	-	-	-	dd_smedV4_17586_0_1	Cell-type-specificity: Epidermis II SimilarTo: uc003dgz.3 Description: choline dehydrogenase (CHDH)	6.7868	9.28064	1.36745	0.451493	0.11255	0.83701	Pass	no
XLOC_015162	SMESG000037091.1	SMEST037091001.1	dd_Smed_v6_6943_0_1	dd_Smed_v4_6943_0_1	WDR36_HUMAN	WD repeat-containing protein 36	WDR36_HUMAN	WD repeat-containing protein 36	UniRef90_B1H2R3	LOC100145468 protein n=5	UniRef90_B1H2R3	LOC100145468 protein n=5	tr|A2RRX7|A2RRX7_XENLA	A2RRX7	LOC100037126 protein	-	-	-	-	-	-	-	dd_smedV4_6943_0_1	Cell-type-specificity: Muscle SimilarTo: uc001bfj.3 Description: heparan sulfate proteoglycan 2 (HSPG2)	27.0145	36.9401	1.36742	0.451454	0.0271	0.51069	Pass	no
XLOC_015107	SMESG000037020.1	SMEST037020003.1	-	-	ECHD1_CHICK	Ethylmalonyl-CoA decarboxylase	ECHD1_CHICK	Ethylmalonyl-CoA decarboxylase	UniRef90_Q28C91	Ethylmalonyl-CoA decarboxylase n=2	UniRef90_UPI0003505B1F	PREDICTED: ethylmalonyl-CoA decarboxylase isoform X4 n=1	tr|H9GXD9|H9GXD9_DANRE	H9GXD9	Ethylmalonyl-CoA decarboxylase (Fragment)	Schmidtea mediterranea strain CIW4 GATA456 (gata456) mRNA, complete cds	-	-	-	-	-	-	-	-	4.72676	6.46251	1.36722	0.451243	0.2334	0.918602	Pass	no
XLOC_023115	SMESG000060297.1	SMEST060297001.1	dd_Smed_v6_8776_0_1	dd_Smed_v4_8776_0_1	-	-	-	-	UniRef90_C1LDI6	Zinc finger, MYND-type containing 15 n=1	UniRef90_C1LDI6	Zinc finger, MYND-type containing 15 n=1	-	-	-	-	-	-	-	-	-	-	-	-	3.80391	5.20034	1.3671	0.451123	0.2128	0.918602	Pass	no
XLOC_022540	SMESG000064937.1	SMEST064937001.1	dd_Smed_v6_10754_0_1	dd_Smed_v4_10754_0_1	LITAF_CHICK	Lipopolysaccharide-induced tumor necrosis factor-alpha factor homolog	LITAF_CHICK	Lipopolysaccharide-induced tumor necrosis factor-alpha factor homolog	UniRef90_F1NNL3	Lipopolysaccharide-induced tumor necrosis factor-alpha factor homolog n=1	UniRef90_F1NNL3	Lipopolysaccharide-induced tumor necrosis factor-alpha factor homolog n=1	sp|Q6P828|LITAF_XENTR	Q6P828	Lipopolysaccharide-induced tumor necrosis factor-alpha factor homolog	-	-	-	-	-	-	-	dd_smedV4_10754_0_1	Cell-type-specificity: Epidermis I SimilarTo: NA Description: NA	2.17299	2.9706	1.36706	0.451073	0.3964	0.93217	Pass	no
XLOC_023445	SMESG000061081.1	SMEST061081001.1	dd_Smed_v6_7429_0_2	dd_Smed_v4_7429_0_2	-	-	-	-	-	-	-	-	-	-	-	-	-	-	-	-	-	-	-	-	14.2332	19.4557	1.36692	0.450933	0.0723	0.761996	Pass	no
XLOC_009436	SMESG000023196.1	SMEST023196002.1	dd_Smed_v6_58934_0_1	dd_Smed_v4_58934_0_1	THIO_PLAF7	Thioredoxin	THIO_PLAF7	Thioredoxin	UniRef90_K7ICN0	Thioredoxin n=1	UniRef90_H2VRF3	Uncharacterized protein n=1	tr|H2VRF3|H2VRF3_CAEJA	H2VRF3	Uncharacterized protein	-	-	-	-	-	-	-	-	-	3.11096	4.25228	1.36687	0.450877	0.481	0.933235	Pass	no
XLOC_019364	SMESG000049877.1	SMEST049877001.1	dd_Smed_v6_3386_0_1	dd_Smed_v4_3386_0_1	TV23A_HUMAN	Golgi apparatus membrane protein TVP23 homolog A	TV23A_HUMAN	Golgi apparatus membrane protein TVP23 homolog A	UniRef90_B4MLB2	GK16690 n=1	UniRef90_B4MLB2	GK16690 n=1	tr|B3M5W8|B3M5W8_DROAN	B3M5W8	GF24367	-	-	-	-	-	-	-	-	-	22.0856	30.178	1.36641	0.450391	0.11215	0.836171	Pass	no
XLOC_027162	SMESG000071542.1	SMEST071542002.1	dd_Smed_v6_10329_0_1	dd_Smed_v4_10329_0_1	NUP53_DANRE	Nucleoporin NUP53	NUP53_DANRE	Nucleoporin NUP53	UniRef90_G4V5T0	Mitotic phosphoprotein 44 n=1	UniRef90_G4V5T0	Mitotic phosphoprotein 44 n=1	tr|B0R0Z5|B0R0Z5_DANRE	B0R0Z5	Novel protein (Zgc:65979)	-	-	-	-	-	-	-	-	-	37.4495	51.1572	1.36603	0.449991	0.04045	0.628108	Pass	no
XLOC_000123	SMESG000026794.1	SMEST026794002.1	dd_Smed_v6_14037_0_2	dd_Smed_v4_14037_0_2	CH082_BOVIN	UPF0598 protein C8orf82 homolog	-	-	UniRef90_B8JMG6	Uncharacterized protein n=1	-	-	-	-	-	-	-	-	-	-	-	-	-	-	11.476	15.675	1.36589	0.449846	0.14825	0.89731	Pass	no
XLOC_006752	SMESG000017263.1	SMEST017263001.1	dd_Smed_v6_3347_0_1	dd_Smed_v4_3347_0_1	MINP1_HUMAN	Multiple inositol polyphosphate phosphatase 1	MINP1_HUMAN	Multiple inositol polyphosphate phosphatase 1	UniRef90_G4M1S9	Multiple inositol polyphosphate phosphatase-related n=2	UniRef90_G4M1S9	Multiple inositol polyphosphate phosphatase-related n=2	tr|Q7ZUU7|Q7ZUU7_DANRE	Q7ZUU7	Multiple inositol polyphosphate histidine phosphatase, 1	-	-	-	-	-	-	-	-	-	3.76855	5.14655	1.36566	0.449596	0.09635	0.805202	Pass	no
XLOC_008787	SMESG000019748.1	SMEST019748007.1	-	-	MAST1_MOUSE	Microtubule-associated serine/threonine-protein kinase 1	MAST1_RAT	Microtubule-associated serine/threonine-protein kinase 1	UniRef90_F1N8Z9	Uncharacterized protein n=13	UniRef90_E1C067	Uncharacterized protein n=2	tr|E9Q6G0|E9Q6G0_MOUSE	E9Q6G0	Microtubule-associated serine/threonine-protein kinase 4 (Fragment)	-	-	-	-	-	-	-	dd_smedV4_7313_0_1	Cell-type-specificity: Neoblast SimilarTo: uc002rji.3 Description: carbamoyl-phosphate synthetase 2, aspartate transcarbamylase, and dihydroorotase (CAD)	12.7537	17.4166	1.36561	0.449547	0.029	0.526886	Pass	no
XLOC_009671	SMESG000021642.1	SMEST021642001.1	dd_Smed_v6_1257_0_1	dd_Smed_v4_1257_0_1	CD151_HUMAN	CD151 antigen	CD151_HUMAN	CD151 antigen	UniRef90_Q5XJD1	CD151 molecule n=2	UniRef90_B1WAT5	Cd151 protein n=2	tr|Q6DDI3|Q6DDI3_XENLA	Q6DDI3	MGC83668 protein	-	-	-	-	-	-	-	dd_smedV4_1257_0_1	Cell-type-specificity: Muscle SimilarTo: uc001cjw.3 Description: protein tyrosine phosphatase, receptor type, F (PTPRF)	154.348	210.772	1.36556	0.449496	0.02735	0.513739	Pass	no
XLOC_006036	SMESG000013157.1	SMEST013157004.1	-	-	-	-	-	-	-	-	-	-	-	-	-	-	-	-	-	-	-	-	-	-	3.31434	4.52289	1.36464	0.448523	0.19725	0.918602	Pass	no
XLOC_010614	SMESG000023775.1	SMEST023775001.1	-	-	-	-	-	-	-	-	-	-	-	-	-	-	-	-	-	-	-	-	-	-	2.5651	3.50027	1.36457	0.448451	0.3332	0.93128	Pass	no
XLOC_030602	SMESG000080738.1	SMEST080738002.1	dd_Smed_v6_4602_0_1	dd_Smed_v4_4602_0_1	MARH5_CHICK	E3 ubiquitin-protein ligase MARCH5	MARH5_CHICK	E3 ubiquitin-protein ligase MARCH5	UniRef90_UPI0002B4D13C	PREDICTED: E3 ubiquitin-protein ligase MARCH5-like, partial n=1	UniRef90_UPI0002B4D13C	PREDICTED: E3 ubiquitin-protein ligase MARCH5-like, partial n=1	tr|A3KP58|A3KP58_DANRE	A3KP58	E3 ubiquitin-protein ligase MARCH5	-	-	-	-	-	-	-	-	-	1.7729	2.41914	1.36451	0.448383	0.3834	0.93217	Pass	no
XLOC_028562	SMESG000075156.1	SMEST075156001.1	dd_Smed_v6_1368_0_1	dd_Smed_v4_1368_0_1	PFD2_BOVIN	Prefoldin subunit 2	PFD2_BOVIN	Prefoldin subunit 2	UniRef90_Q1JPY6	Prefoldin subunit 2 n=2	UniRef90_Q1JPY6	Prefoldin subunit 2 n=2	tr|B1AQP2|B1AQP2_HUMAN	B1AQP2	Prefoldin subunit 2	-	-	-	-	-	-	-	-	-	106.027	144.668	1.36444	0.448314	0.08395	0.780885	Pass	no
XLOC_023180	SMESG000060638.1	SMEST060638002.1	dd_Smed_v6_15138_0_1	dd_Smed_v4_15138_0_1	TM232_MOUSE	Transmembrane protein 232	TM232_HUMAN	Transmembrane protein 232	UniRef90_A5WVS1	Uncharacterized protein n=3	UniRef90_Q5K6N0	Transmembrane protein 232 n=5	sp|C9JQI7|TM232_HUMAN	C9JQI7	Transmembrane protein 232	-	-	-	-	-	-	-	-	-	0.810847	1.10577	1.36372	0.44755	0.3537	0.93128	Pass	no
XLOC_023204	SMESG000060736.1	SMEST060736001.1	dd_Smed_v6_15960_0_1	dd_Smed_v4_15960_0_1	-	-	-	-	-	-	-	-	-	-	-	-	-	-	-	-	-	-	dd_smedV4_15960_0_1	Cell-type-specificity: Epidermal progenitors (late) SimilarTo: NA Description: NA	4.42376	6.0326	1.36368	0.447507	0.3123	0.93128	Pass	no
XLOC_017748	SMESG000045320.1	SMEST045320001.1	dd_Smed_v6_15338_0_1	dd_Smed_v4_15338_0_1	-	-	-	-	-	-	-	-	-	-	-	-	-	-	-	-	-	-	-	-	2.58639	3.52687	1.36363	0.447449	0.3167	0.93128	Pass	no
XLOC_025254	SMESG000066045.1	SMEST066045001.1	-	-	-	-	-	-	-	-	-	-	-	-	-	-	-	-	-	-	-	-	-	-	1.00514	1.37061	1.3636	0.447422	0.78375	0.964819	Pass	no
XLOC_016305	SMESG000040408.1	SMEST040408001.1	-	-	-	-	-	-	-	-	-	-	-	-	-	-	-	-	-	-	-	-	-	-	1.2319	1.67967	1.36348	0.447293	0.6043	0.944365	Pass	no
XLOC_010786	SMESG000024306.1	SMEST024306001.1	dd_Smed_v6_2634_0_2	dd_Smed_v4_2634_0_2	-	-	-	-	-	-	-	-	-	-	-	-	-	-	-	-	-	-	-	-	127.395	173.642	1.36302	0.446807	0.0563	0.707303	Pass	no
XLOC_015911	SMESG000040170.1	SMEST040170001.1	dd_Smed_v6_46627_0_2	dd_Smed_v4_46627_0_2	PCH2_CHICK	Pachytene checkpoint protein 2 homolog	PCH2_CHICK	Pachytene checkpoint protein 2 homolog	UniRef90_Q6P4W8	Pachytene checkpoint protein 2 homolog n=2	UniRef90_Q6P4W8	Pachytene checkpoint protein 2 homolog n=2	sp|Q15645|PCH2_HUMAN	Q15645	Pachytene checkpoint protein 2 homolog	-	-	-	-	-	-	-	dd_smedV4_46627_0_1	Cell-type-specificity: Gut SimilarTo: uc002tea.1 Description: sulfotransferase family, cytosolic, 1C, member 4 (SULT1C4)	2.27949	3.10613	1.36264	0.446407	0.241	0.918602	Pass	no
XLOC_015637	SMESG000038342.1	SMEST038342002.1	dd_Smed_v6_2063_0_1	dd_Smed_v4_2063_0_1	AIP_HUMAN	AH receptor-interacting protein	AIP_HUMAN	AH receptor-interacting protein	UniRef90_C7TYY0	Putative aryl-hydrocarbon receptor-interacting protein 254 n=2	UniRef90_C7TYY0	Putative aryl-hydrocarbon receptor-interacting protein 254 n=2	tr|C0JXB8|C0JXB8_HUMAN	C0JXB8	Aryl hydrocarbon receptor interacting protein	-	-	-	-	-	-	-	-	-	2.58851	3.52708	1.36259	0.446352	0.2812	0.929863	Pass	no
XLOC_002122	SMESG000005697.1	SMEST005697001.1	dd_Smed_v6_12813_0_1	dd_Smed_v4_12813_0_1	-	-	-	-	-	-	-	-	-	-	-	-	-	-	-	-	-	-	-	-	4.66469	6.34711	1.36067	0.444319	0.0805	0.774156	Pass	no
XLOC_010379	SMESG000024961.1	SMEST024961001.1	dd_Smed_v6_610_0_1	dd_Smed_v4_610_0_1	RAC1_RAT	Ras-related C3 botulinum toxin substrate 1	RAC1_RAT	Ras-related C3 botulinum toxin substrate 1	UniRef90_F1AGC0	Rac-1 (Fragment) n=1	UniRef90_F1AGC0	Rac-1 (Fragment) n=1	tr|F1AGC0|F1AGC0_SCHMD	F1AGC0	Rac-1 (Fragment)	-	-	-	-	-	-	-	-	-	3.86876	5.26364	1.36055	0.44419	0.21705	0.918602	Pass	no
XLOC_018809	SMESG000047243.1	SMEST047243002.1	-	-	HOIL1_DICLA	RanBP-type and C3HC4-type zinc finger-containing protein 1	HOIL1_DICLA	RanBP-type and C3HC4-type zinc finger-containing protein 1	UniRef90_Q6GMF9	RanBP-type and C3HC4-type zinc finger-containing protein 1 n=2	UniRef90_Q6GMF9	RanBP-type and C3HC4-type zinc finger-containing protein 1 n=2	tr|Q6GMF9|Q6GMF9_DANRE	Q6GMF9	RanBP-type and C3HC4-type zinc finger-containing protein 1	-	-	-	-	-	-	-	-	-	2.07316	2.82062	1.36054	0.444181	0.36365	0.93128	Pass	no
XLOC_013308	SMESG000033675.1	SMEST033675001.1	dd_Smed_v6_5910_0_1	dd_Smed_v4_5910_0_1	-	-	-	-	-	-	UniRef90_I1ZIG0	Uncharacterized protein n=1	tr|I1ZIG0|I1ZIG0_SCHMD	I1ZIG0	Uncharacterized protein	-	-	-	-	-	-	-	-	-	4.15165	5.6475	1.3603	0.443928	0.1263	0.854422	Pass	no
XLOC_015186	SMESG000037155.1	SMEST037155001.1	-	-	A1M_RAT	Alpha-1-macroglobulin	A1M_RAT	Alpha-1-macroglobulin	UniRef90_UPI0002B45517	PREDICTED: alpha-2-macroglobulin-like, partial n=2	UniRef90_UPI0002B45517	PREDICTED: alpha-2-macroglobulin-like, partial n=2	tr|F7C6M0|F7C6M0_XENTR	F7C6M0	Uncharacterized protein (Fragment)	-	-	-	-	-	-	-	dd_smedV4_568_0_1	Cell-type-specificity: Epidermal progenitors (late) SimilarTo: JX010567.1 Description: hypothetical protein	0.741072	1.00798	1.36016	0.443781	0.31535	0.93128	Pass	no
XLOC_020480	SMESG000052479.1	SMEST052479001.1	dd_Smed_v6_10212_0_1	dd_Smed_v4_10212_0_1	ANR45_MOUSE	Ankyrin repeat domain-containing protein 45	ANR45_MOUSE	Ankyrin repeat domain-containing protein 45	UniRef90_B0S794	Uncharacterized protein n=2	UniRef90_B0S794	Uncharacterized protein n=2	tr|B0S794|B0S794_DANRE	B0S794	Novel protein (Zgc:112418)	-	-	-	-	-	-	-	-	-	2.34937	3.19446	1.35971	0.443298	0.37675	0.93217	Pass	no
XLOC_020921	SMESG000053671.1	SMEST053671002.1	dd_Smed_v6_1027_0_2	dd_Smed_v4_1027_0_2	VMA5A_HUMAN	von Willebrand factor A domain-containing protein 5A	VMA5A_HUMAN	von Willebrand factor A domain-containing protein 5A	UniRef90_I1ZID1	Vault protein inter alpha trypsin-1 (Fragment) n=1	UniRef90_I1ZID1	Vault protein inter alpha trypsin-1 (Fragment) n=1	tr|I1ZID1|I1ZID1_SCHMD	I1ZID1	Vault protein inter alpha trypsin-1 (Fragment)	-	-	-	-	-	-	-	-	-	2.45665	3.34018	1.35965	0.443234	0.16075	0.911205	Pass	no
XLOC_010829	SMESG000042421.1	SMEST042421006.1	dd_Smed_v6_21433_0_3	dd_Smed_v4_21433_0_3	TPMT_MOUSE	Thiopurine S-methyltransferase	TPMT_MOUSE	Thiopurine S-methyltransferase	UniRef90_T2MFU9	Thiopurine S-methyltransferase (Fragment) n=1	UniRef90_T2MFU9	Thiopurine S-methyltransferase (Fragment) n=1	tr|D3Z380|D3Z380_MOUSE	D3Z380	Thiopurine S-methyltransferase	-	-	-	-	-	-	-	dd_smedV4_21433_0_1	Cell-type-specificity: Muscle SimilarTo: NA Description: NA	15.3466	20.8614	1.35935	0.442917	0.1937	0.918602	Pass	no
XLOC_018751	SMESG000047643.1	SMEST047643001.1	dd_Smed_v6_11859_0_1	dd_Smed_v4_11859_0_1	-	-	-	-	-	-	-	-	-	-	-	-	-	-	-	-	-	-	-	-	3.81245	5.18169	1.35915	0.442704	0.4731	0.933235	Pass	no
XLOC_018132	SMESG000046266.1	SMEST046266003.1	dd_Smed_v6_8311_0_1	dd_Smed_v4_8311_0_1	TYDP1_MOUSE	Tyrosyl-DNA phosphodiesterase 1	TYDP1_MOUSE	Tyrosyl-DNA phosphodiesterase 1	UniRef90_Q8BJ37	Tyrosyl-DNA phosphodiesterase 1 n=8	UniRef90_Q8BJ37	Tyrosyl-DNA phosphodiesterase 1 n=8	tr|B8JJC1|B8JJC1_MOUSE	B8JJC1	Tyrosyl-DNA phosphodiesterase 1	-	-	-	-	-	-	-	-	-	5.3442	7.26276	1.359	0.442544	0.14445	0.890649	Pass	no
XLOC_027532	SMESG000072478.1	SMEST072478001.1	dd_Smed_v6_12709_0_1	dd_Smed_v4_12709_0_1	-	-	-	-	-	-	-	-	-	-	-	-	-	-	-	-	-	-	-	-	4.11911	5.59703	1.3588	0.442329	0.21785	0.918602	Pass	no
XLOC_007608	SMESG000018801.1	SMEST018801001.1	dd_Smed_v6_6827_0_1	dd_Smed_v4_6827_0_1	A9A1A_DANRE	Aldehyde dehydrogenase family 9 member A1-A	A9A1A_DANRE	Aldehyde dehydrogenase family 9 member A1-A	UniRef90_G4VAZ9	Putative uncharacterized protein n=3	UniRef90_G4VAZ9	Putative uncharacterized protein n=3	tr|B0S7W4|B0S7W4_DANRE	B0S7W4	Aldehyde dehydrogenase 9 family, member A1 like 1	-	-	-	-	-	-	-	-	-	0.9315	1.2657	1.35878	0.442308	0.41565	0.933235	Pass	no
XLOC_005419	SMESG000011434.1	SMEST011434002.1	dd_Smed_v6_10030_0_5	dd_Smed_v4_10030_0_5	WBP4_RAT	WW domain-binding protein 4	-	-	UniRef90_G4VDU7	Putative uncharacterized protein n=2	-	-	-	-	-	-	-	-	-	-	-	-	-	-	35.1971	47.8192	1.35861	0.442133	0.09705	0.806262	Pass	no
XLOC_024253	SMESG000063135.1	SMEST063135002.1	dd_Smed_v6_7238_0_1	dd_Smed_v4_7238_0_1	MMAA_HUMAN	Methylmalonic aciduria type A protein, mitochondrial	MMAA_HUMAN	Methylmalonic aciduria type A protein, mitochondrial	UniRef90_A7MBT8	Mmaa protein n=2	UniRef90_A7MBT8	Mmaa protein n=2	tr|A7MBT8|A7MBT8_DANRE	A7MBT8	Mmaa protein	-	-	-	-	-	-	-	-	-	4.74221	6.43813	1.35762	0.441082	0.12825	0.855441	Pass	no
XLOC_020453	SMESG000052367.1	SMEST052367001.1	-	-	STRN_HUMAN	Striatin	STRN_HUMAN	Striatin	UniRef90_E9PT82	Striatin-3 n=2	UniRef90_E9PT82	Striatin-3 n=2	tr|B2RQS1|B2RQS1_MOUSE	B2RQS1	Striatin-3	-	-	-	-	-	-	-	-	-	6.6139	8.97571	1.3571	0.440525	0.08745	0.791946	Pass	no
XLOC_018091	SMESG000046067.1	SMEST046067002.1	dd_Smed_v6_7045_0_1	dd_Smed_v4_7045_0_1	CDK12_HUMAN	Cyclin-dependent kinase 12	CDK12_HUMAN	Cyclin-dependent kinase 12	UniRef90_G4VF20	Protein kinase n=1	UniRef90_G4VF20	Protein kinase n=1	tr|A8XT06|A8XT06_CAEBR	A8XT06	Protein CBR-CDTL-7	-	-	-	-	-	-	-	-	-	1.56251	2.11995	1.35676	0.440165	0.1848	0.918602	Pass	no
XLOC_019450	SMESG000049688.1	SMEST049688002.1	-	-	TRF6B_XENLA	TNF receptor-associated factor 6-B	TRAF6_BOVIN	TNF receptor-associated factor 6	UniRef90_I1ZID8	TNF receptor associated factor-2 (Fragment) n=1	UniRef90_I1ZID8	TNF receptor associated factor-2 (Fragment) n=1	tr|I1ZID8|I1ZID8_SCHMD	I1ZID8	TNF receptor associated factor-2 (Fragment)	-	-	-	-	-	-	-	dd_smedV4_2003_0_1	Cell-type-specificity: Neural (non-ciliated) SimilarTo: uc010uyn.2 Description: glutamate receptor, ionotropic, N-methyl D-aspartate 2A (GRIN2A)	3.91799	5.31389	1.35628	0.439655	0.1949	0.918602	Pass	no
XLOC_025529	SMESG000066649.1	SMEST066649003.1	-	-	SC6A5_HUMAN	Sodium- and chloride-dependent glycine transporter 2	SC6A5_HUMAN	Sodium- and chloride-dependent glycine transporter 2	UniRef90_F1QZU3	Transporter (Fragment) n=2	UniRef90_F1QZU3	Transporter (Fragment) n=2	tr|Q4VAM5|Q4VAM5_HUMAN	Q4VAM5	Transporter	-	-	-	-	-	-	-	-	-	1.72969	2.34579	1.35619	0.43956	0.1792	0.918602	Pass	no
XLOC_012568	SMESG000029810.1	SMEST029810001.1	-	-	ANR40_MOUSE	Ankyrin repeat domain-containing protein 40	ANR40_MOUSE	Ankyrin repeat domain-containing protein 40	UniRef90_T2MC26	Ankyrin repeat domain-containing protein 40 n=1	UniRef90_T2MC26	Ankyrin repeat domain-containing protein 40 n=1	tr|Q6DIH9|Q6DIH9_XENTR	Q6DIH9	Ankyrin repeat domain 40	-	-	-	-	-	-	-	-	-	2.08058	2.82141	1.35607	0.439431	0.5051	0.93347	Pass	no
XLOC_007146	SMESG000015492.1	SMEST015492002.1	dd_Smed_v6_12446_0_1	dd_Smed_v4_12446_0_1	MRM2_DROME	rRNA methyltransferase 2, mitochondrial {ECO:0000250|UniProtKB:Q9UI43}	MRM2_DROME	rRNA methyltransferase 2, mitochondrial {ECO:0000250|UniProtKB:Q9UI43}	UniRef90_B4K4S3	GI22429 n=3	UniRef90_B4K4S3	GI22429 n=3	tr|B3P080|B3P080_DROER	B3P080	Ribosomal RNA large subunit methyltransferase E	-	-	-	-	-	-	-	-	-	5.02008	6.8068	1.35591	0.439266	0.244	0.918602	Pass	no
XLOC_000886	SMESG000002876.1	SMEST002876001.1	dd_Smed_v6_7101_0_1	dd_Smed_v4_7101_0_1	-	-	-	-	-	-	-	-	-	-	-	-	-	-	-	-	-	-	-	-	24.3087	32.96	1.35589	0.439244	0.1037	0.824594	Pass	no
XLOC_024408	SMESG000063473.1	SMEST063473001.1	dd_Smed_v6_4938_0_1	dd_Smed_v4_4938_0_1	ABHGA_RAT	Abhydrolase domain-containing protein 16A	ABHGA_RAT	Abhydrolase domain-containing protein 16A	UniRef90_Q28G35	HLA-B associated transcript 5 n=6	UniRef90_Q28G35	HLA-B associated transcript 5 n=6	tr|Q860X9|Q860X9_XENLA	Q860X9	Bat5-prov protein	-	-	-	-	-	-	-	-	-	17.677	23.9621	1.35555	0.438881	0.04585	0.655621	Pass	no
XLOC_019787	SMESG000050104.1	SMEST050104001.1	dd_Smed_v6_8971_0_1	dd_Smed_v4_8971_0_1	RPAP1_MOUSE	RNA polymerase II-associated protein 1	RPAP1_MOUSE	RNA polymerase II-associated protein 1	UniRef90_Q6NRI6	MGC83792 protein n=1	UniRef90_Q6NRI6	MGC83792 protein n=1	tr|Q6NRI6|Q6NRI6_XENLA	Q6NRI6	MGC83792 protein	-	-	-	-	-	-	-	-	-	1.90733	2.58516	1.35538	0.438699	0.1016	0.82112	Pass	no
XLOC_026169	SMESG000068328.1	SMEST068328001.1	dd_Smed_v6_5442_1_1	dd_Smed_v4_5442_1_1	HNRLL_HUMAN	Heterogeneous nuclear ribonucleoprotein L-like	HNRPL_MOUSE	Heterogeneous nuclear ribonucleoprotein L	UniRef90_A4V6M4	HnRNP L protein n=1	UniRef90_A4V6M4	HnRNP L protein n=1	tr|A4V6M4|A4V6M4_DUGJA	A4V6M4	HnRNP L protein	-	-	-	-	-	-	-	-	-	24.8103	33.626	1.35532	0.438638	0.03445	0.578939	Pass	no
XLOC_000409	SMESG000026288.1	SMEST026288002.1	dd_Smed_v6_824_0_1	dd_Smed_v4_824_0_1	TEGU_SCHMA	Tegument antigen	TEGU_SCHMA	Tegument antigen	UniRef90_Q7Z1I2	Tegumental protein n=2	UniRef90_Q86EV1	Calcium-binding EF-hand,domain-containing protein n=1	-	-	-	-	-	-	-	-	-	-	dd_smedV4_824_0_1	Cell-type-specificity: Epidermal progenitors (late) SimilarTo: NA Description: NA	9.33215	12.646	1.3551	0.4384	0.1208	0.848327	Pass	no
XLOC_028124	SMESG000077599.1	SMEST077599001.1	dd_Smed_v6_6100_0_1	dd_Smed_v4_6100_0_1	PIGP_PONAB	Phosphatidylinositol N-acetylglucosaminyltransferase subunit P	-	-	UniRef90_Q86FF0	Clone ZZD1374 mRNA sequence n=1	-	-	-	-	-	-	-	-	-	-	-	-	-	-	15.8801	21.519	1.35509	0.438391	0.18355	0.918602	Pass	no
XLOC_009284	SMESG000022901.1	SMEST022901001.1	dd_Smed_v6_6211_0_1	dd_Smed_v4_6211_0_1	CE049_MOUSE	Uncharacterized protein C5orf49 homolog	CE049_MOUSE	Uncharacterized protein C5orf49 homolog	UniRef90_C1LKN3	Uncharacterized protein n=2	UniRef90_C1LKN3	Uncharacterized protein n=2	sp|Q9DAR0|CE049_MOUSE	Q9DAR0	Uncharacterized protein C5orf49 homolog	-	-	-	-	-	-	-	-	-	12.3413	16.7233	1.35507	0.438365	0.1437	0.890649	Pass	no
XLOC_009080	SMESG000020500.1	SMEST020500001.1	dd_Smed_v6_5092_0_1	dd_Smed_v4_5092_0_1	DLG2_HUMAN	Disks large homolog 2	DLG2_HUMAN	Disks large homolog 2	UniRef90_G4VSR8	Cell polarity protein n=1	UniRef90_G4VSR8	Cell polarity protein n=1	tr|F7BFA3|F7BFA3_XENTR	F7BFA3	Uncharacterized protein	-	-	-	-	-	-	-	-	-	4.39342	5.95188	1.35473	0.438001	0.2384	0.918602	Pass	no
XLOC_015357	SMESG000038930.1	SMEST038930001.1	dd_Smed_v6_5848_0_1	dd_Smed_v4_5848_0_1	TM86A_BOVIN	Lysoplasmalogenase-like protein TMEM86A	TM86A_BOVIN	Lysoplasmalogenase-like protein TMEM86A	UniRef90_Q5BLD1	Uncharacterized protein n=1	UniRef90_Q5BLD1	Uncharacterized protein n=1	tr|Q5BLD1|Q5BLD1_DANRE	Q5BLD1	Uncharacterized protein	-	-	-	-	-	-	-	-	-	8.57015	11.6083	1.3545	0.437764	0.16975	0.918602	Pass	no
XLOC_000105	SMESG000026735.1	SMEST026735001.1	dd_Smed_v6_3797_0_1	dd_Smed_v4_3797_0_1	-	-	-	-	-	-	-	-	-	-	-	-	-	-	-	-	-	-	-	-	1.9023	2.57667	1.3545	0.437763	0.2214	0.918602	Pass	no
XLOC_007444	SMESG000016309.1	SMEST016309001.1	dd_Smed_v6_3946_0_1	dd_Smed_v4_3946_0_1	-	-	-	-	-	-	-	-	-	-	-	-	-	-	-	-	-	-	-	-	75.3957	102.112	1.35435	0.437598	0.05755	0.712858	Pass	no
XLOC_004800	SMESG000010006.1	SMEST010006001.1	dd_Smed_v6_8072_0_1	dd_Smed_v4_8072_0_1	-	-	-	-	-	-	-	-	-	-	-	-	-	-	-	-	-	-	-	-	32.5077	44.0098	1.35383	0.437043	0.07205	0.761996	Pass	no
XLOC_018036	SMESG000045959.1	SMEST045959001.1	dd_Smed_v6_8946_0_1	dd_Smed_v4_8946_0_1	-	-	-	-	UniRef90_UPI0001A6532C	hypothetical protein n=1	UniRef90_UPI0001A6532C	hypothetical protein n=1	tr|F1Q941|F1Q941_DANRE	F1Q941	Uncharacterized protein (Fragment)	-	-	-	-	-	-	-	-	-	0.85568	1.15828	1.35364	0.436841	0.26915	0.923719	Pass	no
XLOC_015883	SMESG000040033.1	SMEST040033001.1	dd_Smed_v6_41517_0_5	dd_Smed_v4_41517_0_5	-	-	-	-	-	-	-	-	-	-	-	-	-	-	-	-	-	-	-	-	0.963365	1.30384	1.35342	0.436612	0.31905	0.93128	Pass	no
XLOC_014897	SMESG000037685.1	SMEST037685001.1	dd_Smed_v6_6614_0_1	dd_Smed_v4_6614_0_1	-	-	-	-	-	-	-	-	-	-	-	-	-	-	-	-	-	-	-	-	47.7881	64.6736	1.35334	0.436526	0.0481	0.666671	Pass	no
XLOC_017794	SMESG000045112.1	SMEST045112004.1	dd_Smed_v6_75096_0_1	dd_Smed_v4_75096_0_1	-	-	-	-	UniRef90_B4JY91	GH14252 n=1	UniRef90_B4JY91	GH14252 n=1	tr|B4JY91|B4JY91_DROGR	B4JY91	GH14252	-	-	-	-	-	-	-	-	-	1.12161	1.51776	1.3532	0.436373	0.54245	0.938608	Pass	no
XLOC_021011	SMESG000054684.1	SMEST054684004.1	dd_Smed_v6_18196_0_1	dd_Smed_v4_18196_0_1	-	-	-	-	-	-	-	-	-	-	-	-	-	-	-	-	-	-	dd_smedV4_13582_0_1	Cell-type-specificity: Muscle SimilarTo: uc001ibg.1 Description: kinesin family member 26B (KIF26B)	1.50644	2.03784	1.35275	0.435898	0.27945	0.929584	Pass	no
XLOC_009058	SMESG000020499.1	SMEST020499002.1	dd_Smed_v6_8415_0_1	dd_Smed_v4_8415_0_1	LZTL1_RAT	Leucine zipper transcription factor-like protein 1	LZTL1_RAT	Leucine zipper transcription factor-like protein 1	UniRef90_F1QVU2	Uncharacterized protein n=3	UniRef90_F1QVU2	Uncharacterized protein n=3	sp|Q9JHQ5|LZTL1_MOUSE	Q9JHQ5	Leucine zipper transcription factor-like protein 1	-	-	-	-	-	-	-	-	-	10.2698	13.8913	1.35264	0.435774	0.1407	0.885535	Pass	no
XLOC_022721	SMESG000064846.1	SMEST064846001.1	dd_Smed_v6_10216_0_1	dd_Smed_v4_10216_0_1	SNAI2_BOVIN	Zinc finger protein SNAI2	SNAI2_BOVIN	Zinc finger protein SNAI2	UniRef90_D3J1K4	Snail n=1	UniRef90_D3J1K4	Snail n=1	tr|D3J1K4|D3J1K4_SCHPL	D3J1K4	Snail	-	-	-	-	-	-	-	-	-	5.67748	7.67836	1.35242	0.435547	0.1599	0.911205	Pass	no
XLOC_012174	SMESG000030899.1	SMEST030899002.1	dd_Smed_v6_8420_0_1	dd_Smed_v4_8420_0_1	SAS6_DANRE	Spindle assembly abnormal protein 6 homolog	SAS6_DANRE	Spindle assembly abnormal protein 6 homolog	UniRef90_Q7ZVT3	Spindle assembly abnormal protein 6 homolog n=4	UniRef90_Q7ZVT3	Spindle assembly abnormal protein 6 homolog n=4	sp|Q7ZVT3|SAS6_DANRE	Q7ZVT3	Spindle assembly abnormal protein 6 homolog	-	-	-	-	-	-	-	-	-	1.71265	2.31592	1.35224	0.435355	0.21315	0.918602	Pass	no
XLOC_006090	SMESG000013289.1	SMEST013289001.1	dd_Smed_v6_13384_0_1	dd_Smed_v4_13384_0_1	-	-	-	-	-	-	UniRef90_UPI0002B449E3	PREDICTED: coiled-coil domain-containing protein 166-like n=1	-	-	-	-	-	-	-	-	-	-	-	-	3.11665	4.21428	1.35218	0.43529	0.33135	0.93128	Pass	no
XLOC_016514	SMESG000051625.1	SMEST051625001.1	dd_Smed_v6_6965_0_1	dd_Smed_v4_6965_0_1	-	-	-	-	-	-	-	-	-	-	-	-	-	-	-	-	-	-	-	-	50.6493	68.4587	1.35162	0.434692	0.12255	0.848327	Pass	no
XLOC_004548	SMESG000012454.1	SMEST012454001.1	dd_Smed_v6_10541_0_1	dd_Smed_v4_10541_0_1	CISD3_HUMAN	CDGSH iron-sulfur domain-containing protein 3, mitochondrial	CISD3_HUMAN	CDGSH iron-sulfur domain-containing protein 3, mitochondrial	UniRef90_Q5DB85	SJCHGC03471 protein n=1	UniRef90_Q5DB85	SJCHGC03471 protein n=1	tr|Q9U3A1|Q9U3A1_CAEEL	Q9U3A1	Protein M88.7	-	-	-	-	-	-	-	-	-	19.8789	26.8678	1.35157	0.43464	0.14485	0.890649	Pass	no
XLOC_005592	SMESG000014779.1	SMEST014779001.1	dd_Smed_v6_16222_0_1	dd_Smed_v4_16222_0_1	LOZEN_DROME	Protein lozenge	LOZEN_DROME	Protein lozenge	UniRef90_G1C1Q3	Runt-1 n=1	UniRef90_G1C1Q3	Runt-1 n=1	tr|G1C1Q3|G1C1Q3_SCHMD	G1C1Q3	Runt-1	-	Smed-runt-1	Category: tf SimilarTo: NP_001015051 runt-related transcription factor 2 isoform b [Homo sapiens]	-	-	dd_smedV4_16222_0_1	Wound-response-genes-reddien-category: Late SimilarTo: JF720854.1 Description: runt-like 1 protein	dd_smedV4_16222_0_1	Cell-type-specificity: Neural (both ciliated and non-ciliated) SimilarTo: uc003gbi.3 Description: complexin 1 (CPLX1)	7.86169	10.6251	1.3515	0.434565	0.10985	0.832723	Pass	no
XLOC_001001	SMESG000003128.1	SMEST003128001.1	-	-	-	-	TMEM9_MOUSE	Transmembrane protein 9	UniRef90_C4QKE7	Putative uncharacterized protein n=1	UniRef90_C4QKE7	Putative uncharacterized protein n=1	tr|Q3KPY1|Q3KPY1_XENLA	Q3KPY1	LOC733360 protein (Fragment)	-	-	-	-	-	-	-	dd_smedV4_2294_0_1	Cell-type-specificity: Neural (non-ciliated) SimilarTo: uc003lxt.1 Description: adrenoceptor alpha 1B (ADRA1B)	60.4951	81.7292	1.35101	0.434033	0.06395	0.741056	Pass	no
XLOC_023808	SMESG000062271.1	SMEST062271001.1	dd_Smed_v6_10792_0_1	dd_Smed_v4_10792_0_1	-	-	-	-	-	-	-	-	-	-	-	-	-	-	-	-	-	-	-	-	7.07203	9.55057	1.35047	0.433462	0.2926	0.93128	Pass	no
XLOC_004551	SMESG000012461.1	SMEST012461001.1	dd_Smed_v6_10309_0_1	dd_Smed_v4_10309_0_1	-	-	-	-	-	-	-	-	-	-	-	-	-	-	-	-	-	-	-	-	6.34857	8.57105	1.35008	0.43304	0.25925	0.921797	Pass	no
XLOC_027471	SMESG000072188.1	SMEST072188002.1	dd_Smed_v6_6123_0_1	dd_Smed_v4_6123_0_1	-	-	-	-	UniRef90_C1LF23	Uncharacterized protein n=1	UniRef90_C1LF23	Uncharacterized protein n=1	tr|Q3V0Q6|Q3V0Q6_MOUSE	Q3V0Q6	Protein Spag8	-	-	-	-	-	-	-	dd_smedV4_6123_0_1	Cell-type-specificity: Neoblast SimilarTo: uc011ldi.2 Description: minichromosome maintenance complex component 4 (MCM4)	1.67508	2.26052	1.3495	0.432425	0.44035	0.933235	Pass	no
XLOC_027211	SMESG000071529.1	SMEST071529001.1	dd_Smed_v6_6696_0_1	dd_Smed_v4_6696_0_1	OTU1_CHICK	Ubiquitin thioesterase OTU1	OTU1_CHICK	Ubiquitin thioesterase OTU1	UniRef90_G4VDY7	OUT-1 peptidase (C88 family) n=1	UniRef90_G4VDY7	OUT-1 peptidase (C88 family) n=1	tr|A4FTZ0|A4FTZ0_MOUSE	A4FTZ0	YOD1 OTU deubiquitinating enzyme 1 homologue (S. cerevisiae)	-	-	-	-	-	-	-	-	-	1.36495	1.84154	1.34916	0.432065	0.46575	0.933235	Pass	no
XLOC_030477	SMESG000080376.1	SMEST080376001.1	dd_Smed_v6_23203_0_1	dd_Smed_v4_23203_0_1	-	-	-	-	UniRef90_G4VC16	Putative zinc finger protein n=2	UniRef90_G4VC16	Putative zinc finger protein n=2	-	-	-	-	-	-	-	-	-	-	dd_smedV4_15473_0_1	Cell-type-specificity: Neural (non-ciliated) SimilarTo: uc003yls.3 Description: regulating synaptic membrane exocytosis 2 (RIMS2)	1.75204	2.3633	1.34888	0.431767	0.23925	0.918602	Pass	no
XLOC_004504	SMESG000012166.1	SMEST012166001.1	dd_Smed_v6_8717_0_1	dd_Smed_v4_8717_0_1	-	-	-	-	-	-	UniRef90_G4VT93	Uncharacterized protein n=2	-	-	-	-	-	-	-	-	-	-	dd_smedV4_8717_0_1	Cell-type-specificity: Muscle SimilarTo: uc022aiw.1 Description: tripartite motif containing 56 (TRIM56)	2.16924	2.92543	1.3486	0.431459	0.39855	0.93217	Pass	no
XLOC_015063	SMESG000036865.1	SMEST036865001.1	-	-	-	-	-	-	-	-	-	-	-	-	-	-	-	-	-	-	-	-	-	-	5.88273	7.93266	1.34847	0.431319	0.2469	0.918602	Pass	no
XLOC_006966	SMESG000017215.1	SMEST017215004.1	-	-	-	-	ANK1_HUMAN	Ankyrin-1	UniRef90_F1QYU5	Uncharacterized protein (Fragment) n=1	UniRef90_UPI0002B4238C	PREDICTED: protein phosphatase 1 regulatory subunit 12A-like n=1	tr|E7F0U4|E7F0U4_DANRE	E7F0U4	Uncharacterized protein	-	-	-	-	-	-	-	-	-	9.61326	12.9627	1.34842	0.431269	0.19665	0.918602	Pass	no
XLOC_028680	SMESG000075564.1	SMEST075564002.1	-	-	-	-	-	-	-	-	-	-	-	-	-	-	-	-	-	-	-	-	-	-	8.32688	11.2272	1.34831	0.43115	0.1343	0.871827	Pass	no
XLOC_027757	SMESG000072691.1	SMEST072691001.1	dd_Smed_v6_13068_0_1	dd_Smed_v4_13068_0_1	-	-	-	-	-	-	-	-	-	-	-	-	-	-	-	-	-	-	-	-	1.9828	2.67334	1.34827	0.431104	0.5458	0.938608	Pass	no
XLOC_026669	SMESG000070273.1	SMEST070273001.1	dd_Smed_v6_1131_0_1	dd_Smed_v4_1131_0_1	MOEH_DROPS	Moesin/ezrin/radixin homolog 1 {ECO:0000250|UniProtKB:P46150}	MOES_HUMAN	Moesin	UniRef90_I1ZIJ8	FERM domain containing-1 (Fragment) n=1	UniRef90_I1ZIJ8	FERM domain containing-1 (Fragment) n=1	tr|I1ZIJ8|I1ZIJ8_SCHMD	I1ZIJ8	FERM domain containing-1 (Fragment)	-	-	-	-	-	-	-	dd_smedV4_1131_0_1	Cell-type-specificity: Epidermal progenitors (late) SimilarTo: uc004dyo.3 Description: solute carrier family 7 (cationic amino acid transporter, y+ system), member 3 (SLC7A3)	16.2155	21.86	1.34809	0.43092	0.0474	0.661895	Pass	no
XLOC_018970	SMESG000048366.1	SMEST048366001.1	-	-	ZN560_HUMAN	Zinc finger protein 560	ZN560_HUMAN	Zinc finger protein 560	UniRef90_G4VKL6	Putative zinc finger protein n=1	UniRef90_G4VKL6	Putative zinc finger protein n=1	tr|H0WEQ2|H0WEQ2_DANRE	H0WEQ2	Uncharacterized protein	-	-	-	-	-	-	-	-	-	0.899771	1.21284	1.34794	0.430759	0.5621	0.940067	Pass	no
XLOC_015170	SMESG000037117.1	SMEST037117001.1	dd_Smed_v6_12601_0_1	dd_Smed_v4_12601_0_1	MMP2_HUMAN	72 kDa type IV collagenase	MMP2_HUMAN	72 kDa type IV collagenase	UniRef90_UPI0001A62615	matrix metallopeptidase-9 (M10 family) n=1	UniRef90_UPI0001A62615	matrix metallopeptidase-9 (M10 family) n=1	tr|Q7SYA5|Q7SYA5_XENLA	Q7SYA5	Mmp2 protein	-	-	-	-	-	-	-	dd_smedV4_12601_0_1	Cell-type-specificity: Neoblast SimilarTo: uc002apr.2 Description: TIMELESS interacting protein (TIPIN)	1.18835	1.60166	1.3478	0.430608	0.20965	0.918602	Pass	no
XLOC_023447	SMESG000061114.1	SMEST061114001.1	dd_Smed_v6_8475_0_1	dd_Smed_v4_8475_0_1	-	-	-	-	-	-	-	-	-	-	-	-	-	-	-	-	-	-	-	-	3.99165	5.37961	1.34772	0.430516	0.12985	0.858735	Pass	no
XLOC_022956	SMESG000059817.1	SMEST059817001.1	dd_Smed_v6_8056_0_1	dd_Smed_v4_8056_0_1	CFA20_DROME	Cilia- and flagella-associated protein 20	CFA20_DROME	Cilia- and flagella-associated protein 20	UniRef90_Q86D25	UPF0468 protein C16orf80 homolog n=4	UniRef90_Q86D25	UPF0468 protein C16orf80 homolog n=4	tr|B4LVC3|B4LVC3_DROVI	B4LVC3	GJ14593	-	-	-	-	-	-	-	-	-	43.7224	58.8947	1.34701	0.429765	0.09925	0.812845	Pass	no
XLOC_019944	SMESG000059325.1	SMEST059325001.1	dd_Smed_v6_22085_0_2	dd_Smed_v4_22085_0_2	-	-	-	-	-	-	-	-	-	-	-	-	-	-	-	-	-	-	-	-	9.36997	12.6175	1.34659	0.42931	0.35575	0.93128	Pass	no
XLOC_001150	SMESG000003402.1	SMEST003402001.1	dd_Smed_v6_2394_0_1	dd_Smed_v4_2394_0_1	CP2J2_HUMAN	Cytochrome P450 2J2	CP2J2_HUMAN	Cytochrome P450 2J2	UniRef90_A8KBH5	LOC100127674 protein n=3	UniRef90_Q3UNV4	Cytochrome P450, family 2, subfamily j, polypeptide 13, isoform CRA_a n=4	tr|B2RD33|B2RD33_HUMAN	B2RD33	cDNA, FLJ96434, highly similar to Homo sapiens cytochrome P450, family 2, subfamily J, polypeptide 2 (CYP2J2), mRNA	-	-	-	-	-	dd_smedV4_2394_0_1	Wound-response-genes-reddien-category: Late SimilarTo: uc001czq.3 Description: cytochrome P450, family 2, subfamily J, polypeptide 2 (CYP2J2)	-	-	1.40418	1.89062	1.34642	0.429132	0.3691	0.93128	Pass	no
XLOC_024587	SMESG000069753.1	SMEST069753004.1	dd_Smed_v6_7242_0_1	dd_Smed_v4_7242_0_1	PGRC2_RAT	Membrane-associated progesterone receptor component 2	PGRC2_RAT	Membrane-associated progesterone receptor component 2	UniRef90_Q5ZLX0	Uncharacterized protein n=1	UniRef90_T2MIW9	Membrane-associated progesterone receptor component 2 n=2	sp|Q80UU9|PGRC2_MOUSE	Q80UU9	Membrane-associated progesterone receptor component 2	-	-	-	-	-	-	-	-	-	4.28379	5.7666	1.34614	0.428833	0.31875	0.93128	Pass	no
XLOC_003334	SMESG000008760.1	SMEST008760001.1	dd_Smed_v6_7411_0_1	dd_Smed_v4_7411_0_1	-	-	-	-	UniRef90_C7C1Z9	Gag-Pol polyprotein n=1	-	-	tr|B4ISX1|B4ISX1_DROYA	B4ISX1	GE11356	-	-	-	-	-	-	-	-	-	28.8243	38.7908	1.34577	0.428429	0.07075	0.761996	Pass	no
XLOC_024529	SMESG000069457.1	SMEST069457001.1	dd_Smed_v6_7327_0_1	dd_Smed_v4_7327_0_1	RS12_HORVU	40S ribosomal protein S12	RS12_HORVU	40S ribosomal protein S12	UniRef90_G4VAJ9	40S ribosomal protein S12 n=2	UniRef90_G4VAJ9	40S ribosomal protein S12 n=2	tr|B4LBH1|B4LBH1_DROVI	B4LBH1	40S ribosomal protein S12	-	-	-	-	-	-	-	-	-	21.5439	28.983	1.3453	0.427927	0.1156	0.839849	Pass	no
XLOC_003783	SMESG000006964.1	SMEST006964001.1	dd_Smed_v6_8446_0_1	dd_Smed_v4_8446_0_1	RMND1_MOUSE	Required for meiotic nuclear division protein 1 homolog	RMND1_MOUSE	Required for meiotic nuclear division protein 1 homolog	UniRef90_F1QNC5	Uncharacterized protein n=2	UniRef90_F1QNC5	Uncharacterized protein n=2	sp|Q8CI78|RMND1_MOUSE	Q8CI78	Required for meiotic nuclear division protein 1 homolog	-	-	-	-	-	-	-	-	-	2.8612	3.84897	1.34523	0.427852	0.328	0.93128	Pass	no
XLOC_010000	SMESG000022405.1	SMEST022405001.1	-	-	-	-	-	-	-	-	-	-	-	-	-	-	-	-	-	-	-	-	-	-	2.75317	3.70265	1.34487	0.427464	0.3099	0.93128	Pass	no
XLOC_023347	SMESG000060960.1	SMEST060960001.1	dd_Smed_v6_8503_0_1	dd_Smed_v4_8503_0_1	-	-	-	-	-	-	-	-	-	-	-	-	-	-	-	-	-	-	-	-	57.4106	77.2	1.3447	0.427284	0.08855	0.798802	Pass	no
XLOC_029228	SMESG000076922.1	SMEST076922001.1	dd_Smed_v6_1717_0_1	dd_Smed_v4_1717_0_1	SEPT4_HUMAN	Septin-4	SEPT4_HUMAN	Septin-4	UniRef90_S5XLH6	Septin-5 n=1	UniRef90_S5XLH6	Septin-5 n=1	sp|O43236-4|SEPT4_HUMAN	O43236-4	Isoform 4 of Septin-4	-	-	-	-	-	-	-	-	-	0.824713	1.10885	1.34453	0.4271	0.36115	0.93128	Pass	no
XLOC_025046	SMESG000065904.1	SMEST065904001.1	dd_Smed_v6_4201_0_1	dd_Smed_v4_4201_0_1	PDP2_HUMAN	[Pyruvate dehydrogenase [acetyl-transferring]]-phosphatase 2, mitochondrial	PDP2_RAT	[Pyruvate dehydrogenase [acetyl-transferring]]-phosphatase 2, mitochondrial	UniRef90_Q5C301	SJCHGC06038 protein (Fragment) n=1	UniRef90_Q5C301	SJCHGC06038 protein (Fragment) n=1	tr|Q504M2|Q504M2_MOUSE	Q504M2	MCG53395	-	-	-	-	-	-	-	-	-	2.16519	2.91105	1.34448	0.427046	0.22455	0.918602	Pass	no
XLOC_019605	SMESG000050381.1	SMEST050381001.1	dd_Smed_v6_3558_0_1	dd_Smed_v4_3558_0_1	PROSC_HUMAN	Proline synthase co-transcribed bacterial homolog protein	PROSC_HUMAN	Proline synthase co-transcribed bacterial homolog protein	UniRef90_F6TK15	Uncharacterized protein n=3	UniRef90_F6TK15	Uncharacterized protein n=3	tr|H0YBB9|H0YBB9_HUMAN	H0YBB9	Proline synthase co-transcribed bacterial homolog protein (Fragment)	-	-	-	-	-	-	-	-	-	35.2588	47.3839	1.34389	0.426414	0.1167	0.842339	Pass	no
XLOC_017971	SMESG000044789.1	SMEST044789003.1	-	-	-	-	-	-	UniRef90_R4GM67	Uncharacterized protein n=1	UniRef90_R4GM67	Uncharacterized protein n=1	tr|F1QF75|F1QF75_DANRE	F1QF75	Uncharacterized protein	-	-	-	-	-	-	-	-	-	1.07632	1.44568	1.34317	0.425641	0.38675	0.93217	Pass	no
XLOC_006641	SMESG000016952.1	SMEST016952004.1	dd_Smed_v6_2967_0_1	dd_Smed_v4_2967_0_1	TM115_HUMAN	Transmembrane protein 115 {ECO:0000305}	TM115_HUMAN	Transmembrane protein 115 {ECO:0000305}	UniRef90_B4M9K2	GJ17899 n=1	UniRef90_T2MEB1	Transmembrane protein 115 n=1	sp|Q12893|TM115_HUMAN	Q12893	Transmembrane protein 115	-	-	-	-	-	-	-	-	-	14.2986	19.2044	1.3431	0.425563	0.0805	0.774156	Pass	no
XLOC_007885	SMESG000017337.1	SMEST017337001.1	dd_Smed_v6_10483_0_3	dd_Smed_v4_10483_0_3	TRDMT_HUMAN	tRNA (cytosine(38)-C(5))-methyltransferase	TRDMT_HUMAN	tRNA (cytosine(38)-C(5))-methyltransferase	UniRef90_V5UWJ2	DNA methyl-transferase n=1	UniRef90_V5UWJ2	DNA methyl-transferase n=1	tr|Q6ICS7|Q6ICS7_HUMAN	Q6ICS7	DNMT2 protein (Fragment)	-	-	-	-	-	-	-	-	-	17.9422	24.0944	1.34289	0.425341	0.0839	0.780885	Pass	no
XLOC_016383	SMESG000040601.1	SMEST040601001.1	dd_Smed_v6_3436_0_1	dd_Smed_v4_3436_0_1	-	-	-	-	-	-	-	-	-	-	-	-	-	-	-	-	-	-	-	-	2.80005	3.75935	1.3426	0.425031	0.3482	0.93128	Pass	no
XLOC_013402	SMESG000033535.1	SMEST033535001.1	dd_Smed_v6_6646_0_2	dd_Smed_v4_6646_0_2	TPRL3_ERYCB	Tropinone reductase-like 3	TPRL3_ERYCB	Tropinone reductase-like 3	UniRef90_B4PIR6	GE20571 n=1	UniRef90_B4PIR6	GE20571 n=1	tr|B4PIR6|B4PIR6_DROYA	B4PIR6	GE20571	-	-	-	-	-	-	-	-	-	8.14878	10.94	1.34253	0.424957	0.2137	0.918602	Pass	no
XLOC_028625	SMESG000075241.1	SMEST075241002.1	dd_Smed_v6_3562_0_5	dd_Smed_v4_3562_0_5	-	-	-	-	UniRef90_I1ZID8	TNF receptor associated factor-2 (Fragment) n=1	UniRef90_I1ZID8	TNF receptor associated factor-2 (Fragment) n=1	tr|I1ZID8|I1ZID8_SCHMD	I1ZID8	TNF receptor associated factor-2 (Fragment)	-	-	-	-	-	-	-	-	-	32.0263	42.991	1.34237	0.424778	0.07665	0.772799	Pass	no
XLOC_028529	SMESG000074988.1	SMEST074988001.1	dd_Smed_v6_9943_0_1	dd_Smed_v4_9943_0_1	RA54B_MOUSE	DNA repair and recombination protein RAD54B	RA54B_MOUSE	DNA repair and recombination protein RAD54B	UniRef90_F1LYB7	Protein Rad54b n=3	UniRef90_F1LYB7	Protein Rad54b n=3	sp|Q6PFE3|RA54B_MOUSE	Q6PFE3	DNA repair and recombination protein RAD54B	-	-	-	-	-	-	-	dd_smedV4_9943_0_1	Cell-type-specificity: Gut SimilarTo: uc021wjj.1 Description: UDP-Gal:betaGlcNAc beta 1,3-galactosyltransferase, polypeptide 5 (B3GALT5)	23.7506	31.8803	1.34229	0.424701	0.0436	0.651276	Pass	no
XLOC_022346	SMESG000064028.1	SMEST064028002.1	-	-	-	-	-	-	-	-	-	-	-	-	-	-	-	-	-	-	-	-	dd_smedV4_10207_0_1	Cell-type-specificity: Muscle SimilarTo: uc001rfv.3 Description: NA	2.74389	3.68296	1.34224	0.424643	0.3353	0.93128	Pass	no
XLOC_016594	SMESG000051962.1	SMEST051962001.1	dd_Smed_v6_17992_0_1	dd_Smed_v4_17992_0_1	UNC7_CAEEL	Innexin unc-7	UNC7_CAEEL	Innexin unc-7	UniRef90_Q8IG52	Innexin n=2	UniRef90_Q8IG52	Innexin n=2	tr|H2WD35|H2WD35_CAEJA	H2WD35	Uncharacterized protein	-	-	-	-	-	-	-	-	-	2.16788	2.9095	1.34209	0.424486	0.38865	0.93217	Pass	no
XLOC_006912	SMESG000017030.1	SMEST017030004.1	dd_Smed_v6_9221_0_1	dd_Smed_v4_9221_0_1	Y4251_DICDI	Probable serine/threonine-protein kinase DDB_G0284251	Y4251_DICDI	Probable serine/threonine-protein kinase DDB_G0284251	UniRef90_UPI0002B4C34F	PREDICTED: ankyrin-1-like, partial n=1	UniRef90_UPI0002B4C34F	PREDICTED: ankyrin-1-like, partial n=1	tr|F1QV17|F1QV17_DANRE	F1QV17	Uncharacterized protein (Fragment)	-	-	-	-	-	-	-	dd_smedV4_639_2_1	Cell-type-specificity: Zeta neoblasts SimilarTo: uc001mgg.1 Description: NA	1.36109	1.82635	1.34183	0.424201	0.228	0.918602	Pass	no
XLOC_020062	SMESG000058551.1	SMEST058551001.1	dd_Smed_v6_11736_0_1	dd_Smed_v4_11736_0_1	CHFR_DANRE	E3 ubiquitin-protein ligase CHFR	CHFR_DANRE	E3 ubiquitin-protein ligase CHFR	UniRef90_UPI0003838D9D	PREDICTED: E3 ubiquitin-protein ligase CHFR isoform X4 n=1	UniRef90_UPI0003838D9D	PREDICTED: E3 ubiquitin-protein ligase CHFR isoform X4 n=1	sp|A5WW08-2|CHFR_DANRE	A5WW08-2	Isoform 2 of E3 ubiquitin-protein ligase CHFR	-	-	-	-	-	-	-	-	-	4.77287	6.40353	1.34165	0.42401	0.19125	0.918602	Pass	no
XLOC_002186	SMESG000006065.1	SMEST006065001.1	dd_Smed_v6_3180_0_1	dd_Smed_v4_3180_0_1	-	-	-	-	-	-	-	-	-	-	-	-	-	-	-	-	-	-	-	-	135.831	182.17	1.34115	0.423473	0.0773	0.772799	Pass	no
XLOC_029149	SMESG000076741.1	SMEST076741001.1	dd_Smed_v6_76221_0_1	dd_Smed_v4_76221_0_1	-	-	-	-	-	-	-	-	-	-	-	-	-	-	-	-	-	-	-	-	2.17508	2.91545	1.34039	0.42265	0.3661	0.93128	Pass	no
XLOC_014073	SMESG000033997.1	SMEST033997001.1	dd_Smed_v6_2547_0_1	dd_Smed_v4_2547_0_1	RUVB2_XENLA	RuvB-like 2	RUVB2_XENLA	RuvB-like 2	UniRef90_G4LUD7	Ruvb-like 2 (Reptin) n=6	UniRef90_G4LUD7	Ruvb-like 2 (Reptin) n=6	tr|Q0IH85|Q0IH85_XENLA	Q0IH85	LOC398205 protein	-	-	-	-	-	-	-	-	-	14.2021	19.0315	1.34005	0.422285	0.0811	0.775127	Pass	no
XLOC_030628	SMESG000080901.1	SMEST080901001.1	dd_Smed_v6_1324_0_1	dd_Smed_v4_1324_0_1	PP4C_XENTR	Serine/threonine-protein phosphatase 4 catalytic subunit	PP4C_XENTR	Serine/threonine-protein phosphatase 4 catalytic subunit	UniRef90_T2MEG8	Serine/threonine-protein phosphatase 4 catalytic subunit n=2	UniRef90_T2MEG8	Serine/threonine-protein phosphatase 4 catalytic subunit n=2	sp|Q6P861|PP4C_XENTR	Q6P861	Serine/threonine-protein phosphatase 4 catalytic subunit	-	-	-	-	-	-	-	-	-	15.8293	21.2096	1.3399	0.42212	0.10945	0.831477	Pass	no
XLOC_016469	SMESG000051382.1	SMEST051382001.1	dd_Smed_v6_9847_0_1	dd_Smed_v4_9847_0_1	-	-	-	-	-	-	-	-	-	-	-	-	-	-	-	-	-	-	-	-	32.94	44.1344	1.33984	0.422063	0.11135	0.83523	Pass	no
XLOC_009325	SMESG000023025.1	SMEST023025004.1	-	-	-	-	-	-	-	-	-	-	-	-	-	-	-	-	-	-	-	-	-	-	18.5557	24.8562	1.33955	0.421743	0.27605	0.926646	Pass	no
XLOC_016032	SMESG000039690.1	SMEST039690001.1	dd_Smed_v6_12608_0_1	dd_Smed_v4_12608_0_1	CBX3_MOUSE	Chromobox protein homolog 3	CBX3_MOUSE	Chromobox protein homolog 3	UniRef90_F1R193	Uncharacterized protein n=3	UniRef90_F1R193	Uncharacterized protein n=3	tr|Q0P455|Q0P455_DANRE	Q0P455	Chromobox homolog 3a (HP1 gamma homolog, Drosophila)	-	-	-	-	-	-	-	-	-	8.68701	11.635	1.33936	0.42154	0.05775	0.712858	Pass	no
XLOC_008268	SMESG000018359.1	SMEST018359001.1	-	-	-	-	-	-	-	-	UniRef90_Q5C155	SJCHGC05237 protein (Fragment) n=1	-	-	-	-	-	-	-	-	-	-	-	-	6.3458	8.49743	1.33906	0.421225	0.44595	0.933235	Pass	no
XLOC_027729	SMESG000072633.1	SMEST072633002.1	dd_Smed_v6_9964_0_1	dd_Smed_v4_9964_0_1	-	-	-	-	-	-	-	-	-	-	-	-	-	-	-	-	-	-	-	-	14.6916	19.6636	1.33842	0.420536	0.28715	0.93128	Pass	no
XLOC_024114	SMESG000062719.1	SMEST062719001.1	-	-	-	-	-	-	-	-	-	-	-	-	-	-	-	-	GCR390	Cluster: Rho-Rx Description: amine gpcr	-	-	-	-	3.2584	4.3606	1.33826	0.420363	0.3102	0.93128	Pass	no
XLOC_024257	SMESG000063155.1	SMEST063155001.1	dd_Smed_v6_5162_0_1	dd_Smed_v4_5162_0_1	KAPCA_PIG	cAMP-dependent protein kinase catalytic subunit alpha	KAPCA_PIG	cAMP-dependent protein kinase catalytic subunit alpha	UniRef90_B4M9H6	GJ17913 n=1	UniRef90_B4M9H6	GJ17913 n=1	sp|P05132|KAPCA_MOUSE	P05132	cAMP-dependent protein kinase catalytic subunit alpha	-	-	-	-	-	-	-	dd_smedV4_5162_0_1	Cell-type-specificity: Sigma neoblasts SimilarTo: HF952108.1 Description: Ast2 protein	1.67992	2.2463	1.33715	0.419158	0.35695	0.93128	Pass	no
XLOC_024992	SMESG000065201.1	SMEST065201001.1	dd_Smed_v6_8211_0_1	dd_Smed_v4_8211_0_1	FBXW7_MOUSE	F-box/WD repeat-containing protein 7	FBXW7_HUMAN	F-box/WD repeat-containing protein 7	UniRef90_F7EBR3	Uncharacterized protein n=5	UniRef90_F7EBR3	Uncharacterized protein n=5	tr|B7ZDC8|B7ZDC8_DANRE	B7ZDC8	Novel protein similar to vertebrate F-box and WD repeat domain containing 7 (FBXW7)	-	-	-	-	-	-	-	-	-	7.52119	10.0547	1.33685	0.418837	0.1103	0.833422	Pass	no
XLOC_011633	SMESG000028921.1	SMEST028921002.1	-	-	CCNC_BOVIN	Cyclin-C	CCNC_BOVIN	Cyclin-C	UniRef90_D2DJV1	CyclinC-like protein (Fragment) n=1	UniRef90_D2DJV1	CyclinC-like protein (Fragment) n=1	tr|D2DJV1|D2DJV1_SCHMD	D2DJV1	CyclinC-like protein (Fragment)	-	-	-	-	-	-	-	-	-	30.1328	40.2718	1.33648	0.418435	0.0899	0.803157	Pass	no
XLOC_021350	SMESG000055069.1	SMEST055069001.1	-	-	SCND3_HUMAN	SCAN domain-containing protein 3	ZMYM6_HUMAN	Zinc finger MYM-type protein 6	UniRef90_A2A7U2	Protein Zmym6 n=1	UniRef90_Q9QXK1	Transposase-like protein (Fragment) n=1	tr|Q9QXK1|Q9QXK1_MOUSE	Q9QXK1	Transposase-like protein (Fragment)	-	-	-	-	-	-	-	-	-	3.94005	5.26552	1.33641	0.418362	0.2997	0.93128	Pass	no
XLOC_004691	SMESG000012344.1	SMEST012344001.1	dd_Smed_v6_14737_0_1	dd_Smed_v4_14737_0_1	TOPB1_HUMAN	DNA topoisomerase 2-binding protein 1	TOB1A_XENLA	DNA topoisomerase 2-binding protein 1-A	UniRef90_G4VDW1	Putative topbp1 n=2	UniRef90_G4VDW1	Putative topbp1 n=2	sp|Q800K6|TOB1A_XENLA	Q800K6	DNA topoisomerase 2-binding protein 1-A	-	-	-	-	-	-	-	dd_smedV4_14737_0_1	Cell-type-specificity: Gut SimilarTo: NA Description: NA	16.98	22.6908	1.33633	0.418271	0.0528	0.68312	Pass	no
XLOC_030262	SMESG000079760.1	SMEST079760002.1	dd_Smed_v6_8474_0_1	dd_Smed_v4_8474_0_1	-	-	-	-	-	-	-	-	-	-	-	-	-	-	-	-	-	-	dd_smedV4_8474_0_1	Cell-type-specificity: Neural (non-ciliated) SimilarTo: uc003fnk.4 Description: endothelin converting enzyme 2 (ECE2)	4.62984	6.18317	1.3355	0.417384	0.2047	0.918602	Pass	no
XLOC_009713	SMESG000021684.1	SMEST021684002.1	-	-	MCEE_MOUSE	Methylmalonyl-CoA epimerase, mitochondrial	MCEE_MOUSE	Methylmalonyl-CoA epimerase, mitochondrial	UniRef90_T2M7L7	Methylmalonyl-CoA epimerase,mitochondrial (Fragment) n=2	UniRef90_T2M7L7	Methylmalonyl-CoA epimerase,mitochondrial (Fragment) n=2	tr|F1RDB7|F1RDB7_DANRE	F1RDB7	Uncharacterized protein	-	-	-	-	-	-	-	-	-	20.4369	27.2935	1.3355	0.417381	0.229	0.918602	Pass	no
XLOC_010976	SMESG000042544.1	SMEST042544001.1	dd_Smed_v6_10489_0_1	dd_Smed_v4_10489_0_1	KDM4B_DROME	Probable lysine-specific demethylase 4B	KDM4B_DROME	Probable lysine-specific demethylase 4B	UniRef90_UPI0001A63B7E	jumonji domain containing protein n=1	UniRef90_UPI0001A63B7E	jumonji domain containing protein n=1	tr|B4MQN9|B4MQN9_DROWI	B4MQN9	GK21396	-	-	-	-	-	-	-	-	-	18.3943	24.5627	1.33534	0.41721	0.07915	0.773314	Pass	no
XLOC_010462	SMESG000023380.1	SMEST023380001.1	dd_Smed_v6_6988_1_1	dd_Smed_v4_6988_1_1	NKAP_MOUSE	NF-kappa-B-activating protein	NKAPL_HUMAN	NKAP-like protein	UniRef90_G4VFH1	Putative splicing factor, arginine/serine-rich 12 (Serine-arginine-rich-splicing regulatory protein 86) (SRrp86) (Splicing regulatory protein 508) (SRrp508) n=1	UniRef90_B4JHF4	GH18945 n=1	tr|Q29AD0|Q29AD0_DROPS	Q29AD0	GA19333	-	-	-	-	-	-	-	-	-	65.8012	87.8579	1.3352	0.417058	0.05555	0.704723	Pass	no
XLOC_001575	SMESG000000915.1	SMEST000915001.1	dd_Smed_v6_13507_0_1	dd_Smed_v4_13507_0_1	-	-	-	-	-	-	-	-	-	-	-	-	-	-	-	-	-	-	-	-	0.843257	1.12588	1.33516	0.417009	0.24385	0.918602	Pass	no
XLOC_013566	SMESG000032764.1	SMEST032764001.1	-	-	-	-	-	-	-	-	-	-	-	-	-	-	-	-	-	-	-	-	-	-	6.58031	8.78283	1.33471	0.41653	0.28215	0.930466	Pass	no
XLOC_006837	SMESG000016792.1	SMEST016792003.1	-	-	-	-	-	-	-	-	-	-	-	-	-	-	-	-	-	-	-	-	-	-	34.5085	46.0458	1.33433	0.416118	0.0731	0.766102	Pass	no
XLOC_005141	SMESG000010719.1	SMEST010719001.1	dd_Smed_v6_14488_0_1	dd_Smed_v4_14488_0_1	-	-	-	-	-	-	-	-	-	-	-	-	-	-	-	-	-	-	-	-	5.30873	7.0816	1.33395	0.415709	0.4093	0.933235	Pass	no
XLOC_005186	SMESG000010680.1	SMEST010680001.1	dd_Smed_v6_3652_0_1	dd_Smed_v4_3652_0_1	-	-	-	-	-	-	-	-	-	-	-	-	-	-	-	-	-	-	-	-	39.0271	52.0419	1.33348	0.415197	0.1403	0.885109	Pass	no
XLOC_002882	SMESG000004803.1	SMEST004803001.1	dd_Smed_v6_16760_0_3	dd_Smed_v4_16760_0_3	PMS2_HUMAN	Mismatch repair endonuclease PMS2	PMS2_HUMAN	Mismatch repair endonuclease PMS2	UniRef90_G4LWS7	DNA mismatch repair protein PMS2, putative n=1	UniRef90_G4LWS7	DNA mismatch repair protein PMS2, putative n=1	sp|P54278-3|PMS2_HUMAN	P54278-3	Isoform 3 of Mismatch repair endonuclease PMS2	-	-	-	-	-	-	-	-	-	0.97774	1.30363	1.33331	0.415012	0.41975	0.933235	Pass	no
XLOC_022067	SMESG000057255.1	SMEST057255001.1	dd_Smed_v6_16842_0_1	dd_Smed_v4_16842_0_1	PIF1_DANRE	ATP-dependent DNA helicase PIF1 {ECO:0000255|HAMAP-Rule:MF_03176}	PIF1_DANRE	ATP-dependent DNA helicase PIF1 {ECO:0000255|HAMAP-Rule:MF_03176}	UniRef90_Q7ZV90	ATP-dependent DNA helicase PIF1 n=2	UniRef90_Q7ZV90	ATP-dependent DNA helicase PIF1 n=2	tr|A5PMA4|A5PMA4_DANRE	A5PMA4	ATP-dependent DNA helicase PIF1	-	-	-	-	-	-	-	dd_smedV4_16842_0_1	Cell-type-specificity: Epidermis II SimilarTo: NA Description: NA	7.97753	10.6347	1.33308	0.414765	0.0917	0.803157	Pass	no
XLOC_010199	SMESG000024804.1	SMEST024804001.1	dd_Smed_v6_3989_0_1	dd_Smed_v4_3989_0_1	MKKA_DICDI	Mitogen-activated protein kinase kinase kinase A {ECO:0000303|PubMed:9832508}	MKKA_DICDI	Mitogen-activated protein kinase kinase kinase A {ECO:0000303|PubMed:9832508}	UniRef90_UPI0002B42ED5	PREDICTED: mitogen-activated protein kinase kinase kinase 3-like n=1	UniRef90_UPI0002B42ED5	PREDICTED: mitogen-activated protein kinase kinase kinase 3-like n=1	sp|Q56UN5-5|M3K19_HUMAN	Q56UN5-5	Isoform 5 of Mitogen-activated protein kinase kinase kinase 19	-	-	-	-	-	-	-	dd_smedV4_3989_0_1	Cell-type-specificity: Neoblast SimilarTo: NA Description: NA	4.75698	6.34139	1.33307	0.414753	0.1835	0.918602	Pass	no
XLOC_007403	SMESG000016210.1	SMEST016210001.1	dd_Smed_v6_14752_0_1	dd_Smed_v4_14752_0_1	-	-	-	-	-	-	-	-	-	-	-	-	-	-	-	-	-	-	dd_smedV4_14752_0_1	Cell-type-specificity: Gut SimilarTo: NA Description: NA	22.8772	30.4959	1.33303	0.414705	0.07935	0.773314	Pass	no
XLOC_022098	SMESG000056926.1	SMEST056926001.1	dd_Smed_v6_270_0_1	dd_Smed_v4_270_0_1	-	-	-	-	-	-	-	-	-	-	-	-	-	-	-	-	-	-	dd_smedV4_270_0_1	Cell-type-specificity: Neoblast SimilarTo: uc021qrj.1 Description: histone H4 transcription factor (HINFP)	4.8161	6.41935	1.33289	0.414562	0.1845	0.918602	Pass	no
XLOC_008474	SMESG000021239.1	SMEST021239002.1	-	-	SNIP1_MOUSE	Smad nuclear-interacting protein 1	SNIP1_MOUSE	Smad nuclear-interacting protein 1	UniRef90_G4V634	Putative smad nuclear interacting protein n=2	UniRef90_G4V634	Putative smad nuclear interacting protein n=2	tr|G0PCQ3|G0PCQ3_CAEBE	G0PCQ3	Putative uncharacterized protein	-	-	-	-	-	-	-	dd_smedV4_13351_0_1	Cell-type-specificity: Neural (ciliated) SimilarTo: uc003hre.3 Description: polycystic kidney disease 2 (autosomal dominant) (PKD2)	7.61585	10.1463	1.33226	0.413877	0.16055	0.911205	Pass	no
XLOC_029437	SMESG000081337.1	SMEST081337002.1	dd_Smed_v6_40616_0_1	dd_Smed_v4_40616_0_1	TOP3A_HUMAN	DNA topoisomerase 3-alpha	TOP3A_HUMAN	DNA topoisomerase 3-alpha	UniRef90_Q6GPC0	DNA topoisomerase n=3	UniRef90_Q6GPC0	DNA topoisomerase n=3	sp|Q13472|TOP3A_HUMAN	Q13472	DNA topoisomerase 3-alpha	-	-	-	-	-	-	-	-	-	2.99847	3.99381	1.33195	0.413539	0.1522	0.902506	Pass	no
XLOC_026665	SMESG000070263.1	SMEST070263001.1	-	-	MAN1_MOUSE	Inner nuclear membrane protein Man1	-	-	UniRef90_G4VBH6	Putative peptide chain release factor n=1	-	-	-	-	-	-	-	-	-	-	-	-	-	-	54.2112	72.1653	1.33119	0.412714	0.09515	0.805202	Pass	no
XLOC_030211	SMESG000079507.1	SMEST079507002.1	-	-	-	-	-	-	-	-	-	-	-	-	-	-	-	-	-	-	-	-	-	-	0.84699	1.12744	1.33111	0.412634	0.576	0.943499	Pass	no
XLOC_005991	SMESG000012971.1	SMEST012971001.1	dd_Smed_v6_4991_0_1	dd_Smed_v4_4991_0_1	DCTN6_BOVIN	Dynactin subunit 6	DCTN6_BOVIN	Dynactin subunit 6	UniRef90_Q502J7	Dynactin subunit 6 n=2	UniRef90_Q502J7	Dynactin subunit 6 n=2	sp|Q9WUB4|DCTN6_MOUSE	Q9WUB4	Dynactin subunit 6	-	-	-	-	-	-	-	-	-	20.3096	27.0336	1.33107	0.412592	0.1642	0.918602	Pass	no
XLOC_025328	SMESG000065926.1	SMEST065926006.1	-	-	SYNRG_HUMAN	Synergin gamma	SYNRG_HUMAN	Synergin gamma	UniRef90_G4V7V3	Putative uncharacterized protein n=2	UniRef90_G4V7V3	Putative uncharacterized protein n=2	sp|Q9UMZ2-4|SYNRG_HUMAN	Q9UMZ2-4	Isoform 3 of Synergin gamma	-	-	-	-	-	-	-	-	-	1.46127	1.94468	1.33081	0.41231	0.3246	0.93128	Pass	no
XLOC_018288	SMESG000046840.1	SMEST046840002.1	-	-	MET10_MOUSE	Methyltransferase-like protein 10	MET10_MOUSE	Methyltransferase-like protein 10	UniRef90_F6ZI67	Uncharacterized protein (Fragment) n=2	UniRef90_F6ZI67	Uncharacterized protein (Fragment) n=2	sp|Q9D853|MET10_MOUSE	Q9D853	Methyltransferase-like protein 10	-	-	-	-	-	-	-	-	-	20.4605	27.2238	1.33055	0.412027	0.1794	0.918602	Pass	no
XLOC_025823	SMESG000067649.1	SMEST067649001.1	dd_Smed_v6_776_0_1	dd_Smed_v4_776_0_1	-	-	-	-	UniRef90_G4LVE7	ATP synthase f chain, mitochondrial-related n=1	UniRef90_G4LVE7	ATP synthase f chain, mitochondrial-related n=1	-	-	-	-	-	-	-	-	-	-	-	-	1.73229	2.30434	1.33023	0.411673	0.64485	0.950084	Pass	no
XLOC_021788	SMESG000056318.1	SMEST056318003.1	dd_Smed_v6_674_0_1	dd_Smed_v4_674_0_1	-	-	-	-	-	-	-	-	-	-	-	-	-	-	-	-	-	-	dd_smedV4_2292_0_1	Cell-type-specificity: Sigma neoblasts SimilarTo: uc009zui.1 Description: NA	3.94263	5.24215	1.32961	0.411	0.0889	0.799932	Pass	no
XLOC_023287	SMESG000060669.1	SMEST060669001.1	-	-	CB061_HUMAN	Uncharacterized protein C2orf61	CB061_MOUSE	Uncharacterized protein C2orf61 homolog	UniRef90_UPI000350099D	PREDICTED: uncharacterized protein C2orf61 homolog n=1	UniRef90_UPI000350099D	PREDICTED: uncharacterized protein C2orf61 homolog n=1	sp|Q9DAG5|CB061_MOUSE	Q9DAG5	Uncharacterized protein C2orf61 homolog	-	-	-	-	-	-	-	-	-	3.97581	5.28534	1.32937	0.410747	0.21235	0.918602	Pass	no
XLOC_011444	SMESG000028724.1	SMEST028724001.1	dd_Smed_v6_13895_0_3	dd_Smed_v4_13895_0_3	SLX1_NEMVE	Structure-specific endonuclease subunit SLX1 homolog {ECO:0000255|HAMAP-Rule:MF_03100}	SLX1_NEMVE	Structure-specific endonuclease subunit SLX1 homolog {ECO:0000255|HAMAP-Rule:MF_03100}	UniRef90_E7FE72	Structure-specific endonuclease subunit slx1 n=2	UniRef90_E7FE72	Structure-specific endonuclease subunit slx1 n=2	tr|E7FE72|E7FE72_DANRE	E7FE72	Uncharacterized protein	-	-	-	-	-	-	-	-	-	20.6856	27.4955	1.32921	0.410569	0.1375	0.879849	Pass	no
XLOC_029907	SMESG000078594.1	SMEST078594001.1	dd_Smed_v6_4106_0_1	dd_Smed_v4_4106_0_1	-	-	-	-	UniRef90_G4LXJ8	Putative uncharacterized protein n=1	UniRef90_G4LXJ8	Putative uncharacterized protein n=1	-	-	-	-	-	-	-	-	-	-	dd_smedV4_4106_0_1	Cell-type-specificity: Epidermis II SimilarTo: uc001wmo.1 Description: ring finger protein 31 (RNF31)	1.4107	1.87495	1.32909	0.410441	0.34295	0.93128	Pass	no
XLOC_020891	SMESG000054074.1	SMEST054074002.1	dd_Smed_v6_3368_0_1	dd_Smed_v4_3368_0_1	M3K4_HUMAN	Mitogen-activated protein kinase kinase kinase 4	M3K4_HUMAN	Mitogen-activated protein kinase kinase kinase 4	UniRef90_F1Q852	Uncharacterized protein (Fragment) n=1	UniRef90_F1Q852	Uncharacterized protein (Fragment) n=1	sp|Q9Y6R4-2|M3K4_HUMAN	Q9Y6R4-2	Isoform 2 of Mitogen-activated protein kinase kinase kinase 4	-	-	-	-	-	-	-	-	-	16.7612	22.2745	1.32893	0.410268	0.1738	0.918602	Pass	no
XLOC_012091	SMESG000030375.1	SMEST030375001.1	dd_Smed_v6_16007_0_1	dd_Smed_v4_16007_0_1	BARH2_MOUSE	BarH-like 2 homeobox protein	HM31_CAEEL	Homeobox protein ceh-31	UniRef90_G4VLH3	Putative homeobox protein n=1	UniRef90_G4VLH3	Putative homeobox protein n=1	sp|Q22910|HM31_CAEEL	Q22910	Homeobox protein ceh-31	-	-	-	-	-	-	-	-	-	3.8989	5.17812	1.3281	0.409361	0.2052	0.918602	Pass	no
XLOC_018193	SMESG000046168.1	SMEST046168001.1	dd_Smed_v6_2709_0_1	dd_Smed_v4_2709_0_1	-	-	-	-	-	-	-	-	-	-	-	-	-	-	-	-	-	-	-	-	74.8451	99.3944	1.328	0.409257	0.06585	0.75209	Pass	no
XLOC_015041	SMESG000036807.1	SMEST036807001.1	-	-	-	-	-	-	-	-	-	-	-	-	-	-	-	-	-	-	-	-	-	-	1.47568	1.95921	1.32767	0.408892	0.54175	0.938608	Pass	no
XLOC_024224	SMESG000063235.1	SMEST063235002.1	dd_Smed_v6_2365_0_3	dd_Smed_v4_2365_0_3	AP1S2_HUMAN	AP-1 complex subunit sigma-2	AP1S2_HUMAN	AP-1 complex subunit sigma-2	UniRef90_Q5D9A9	AP-1 complex subunit sigma-2 (Adapter-related protein complex 1 sigma-1B subunit) n=2	UniRef90_Q5D9A9	AP-1 complex subunit sigma-2 (Adapter-related protein complex 1 sigma-1B subunit) n=2	tr|F6ZER5|F6ZER5_XENTR	F6ZER5	Uncharacterized protein	-	-	-	-	-	-	-	-	-	32.5346	43.1926	1.32759	0.408809	0.1142	0.838131	Pass	no
XLOC_006692	SMESG000017110.1	SMEST017110001.1	dd_Smed_v6_3487_0_1	dd_Smed_v4_3487_0_1	RBX2_HUMAN	RING-box protein 2	-	-	UniRef90_Q7JWH5	MIP07211p n=11	-	-	-	-	-	-	-	-	-	-	-	-	-	-	59.596	79.1169	1.32755	0.40877	0.1158	0.840777	Pass	no
XLOC_011401	SMESG000028508.1	SMEST028508003.1	dd_Smed_v6_10727_0_10	dd_Smed_v4_10727_0_10	NARFL_HUMAN	Cytosolic Fe-S cluster assembly factor NARFL	-	-	UniRef90_T2M5C7	Cytosolic Fe-S cluster assembly factor NARFL n=1	UniRef90_UPI0002B4D04E	PREDICTED: uncharacterized protein LOC100203846 n=1	tr|B7Z0X0|B7Z0X0_DROME	B7Z0X0	CG42265, isoform B	-	-	-	-	-	-	-	-	-	4.86332	6.45592	1.32747	0.408681	0.0659	0.75209	Pass	no
XLOC_025520	SMESG000066940.1	SMEST066940001.1	dd_Smed_v6_2816_0_1	dd_Smed_v4_2816_0_1	DNLZ_XENLA	DNL-type zinc finger protein	DNLZ_XENLA	DNL-type zinc finger protein	UniRef90_Q5D957	SJCHGC08976 protein n=2	UniRef90_Q5D957	SJCHGC08976 protein n=2	tr|B4IKB2|B4IKB2_DROSE	B4IKB2	GM22535	-	-	-	-	-	-	-	-	-	119.376	158.467	1.32746	0.40867	0.07535	0.772799	Pass	no
XLOC_009573	SMESG000023095.1	SMEST023095002.1	dd_Smed_v6_11068_0_1	dd_Smed_v4_11068_0_1	CE295_RAT	Centrosomal protein of 295 kDa {ECO:0000250|UniProtKB:Q9C0D2}	CE295_RAT	Centrosomal protein of 295 kDa {ECO:0000250|UniProtKB:Q9C0D2}	UniRef90_UPI0002034846	leucine-rich repeat-containing protein KIAA1731 n=1	UniRef90_UPI0002034846	leucine-rich repeat-containing protein KIAA1731 n=1	tr|E9QPW4|E9QPW4_MOUSE	E9QPW4	Protein 5830418K08Rik	-	-	-	-	-	-	-	-	-	3.88878	5.16169	1.32733	0.408526	0.0898	0.803157	Pass	no
XLOC_010209	SMESG000024857.1	SMEST024857001.1	dd_Smed_v6_409_0_1	dd_Smed_v4_409_0_1	-	-	-	-	-	-	-	-	-	-	-	-	-	-	-	-	-	-	dd_smedV4_409_0_1	Cell-type-specificity: Epidermis II SimilarTo: uc001wmo.1 Description: ring finger protein 31 (RNF31)	5.40245	7.16811	1.32683	0.407979	0.2505	0.918602	Pass	no
XLOC_030228	SMESG000079607.1	SMEST079607002.1	-	-	TRAF3_MOUSE	TNF receptor-associated factor 3	TRAF3_MOUSE	TNF receptor-associated factor 3	UniRef90_I1ZID8	TNF receptor associated factor-2 (Fragment) n=1	UniRef90_I1ZID8	TNF receptor associated factor-2 (Fragment) n=1	tr|I1ZID8|I1ZID8_SCHMD	I1ZID8	TNF receptor associated factor-2 (Fragment)	-	-	-	-	-	-	-	-	-	8.55552	11.3507	1.32671	0.407854	0.1882	0.918602	Pass	no
XLOC_021013	SMESG000054688.1	SMEST054688002.1	dd_Smed_v6_10612_0_1	dd_Smed_v4_10612_0_1	FABD_HUMAN	Malonyl-CoA-acyl carrier protein transacylase, mitochondrial	FABD_HUMAN	Malonyl-CoA-acyl carrier protein transacylase, mitochondrial	UniRef90_C7TXZ9	Putative uncharacterized protein n=1	UniRef90_C7TXZ9	Putative uncharacterized protein n=1	tr|Q5HZZ3|Q5HZZ3_XENLA	Q5HZZ3	LOC496310 protein	-	-	-	-	-	-	-	-	-	28.5169	37.8293	1.32656	0.407687	0.07375	0.768928	Pass	no
XLOC_016088	SMESG000040927.1	SMEST040927002.1	-	-	-	-	-	-	-	-	-	-	-	-	-	-	-	-	-	-	-	-	-	-	5.5976	7.42464	1.3264	0.407513	0.2717	0.92449	Pass	no
XLOC_030362	SMESG000080056.1	SMEST080056002.1	dd_Smed_v6_9460_0_2	dd_Smed_v4_9460_0_2	TBX2_HUMAN	T-box transcription factor TBX2	TBX2B_XENLA	T-box transcription factor TBX2-B	UniRef90_F1CDE8	TBX2/3a (Fragment) n=1	UniRef90_F1CDE8	TBX2/3a (Fragment) n=1	tr|F1CDE8|F1CDE8_SCHPL	F1CDE8	TBX2/3a (Fragment)	-	-	-	-	-	-	-	-	-	2.06923	2.74442	1.3263	0.407407	0.2087	0.918602	Pass	no
XLOC_020640	SMESG000053210.1	SMEST053210001.1	dd_Smed_v6_11237_0_1	dd_Smed_v4_11237_0_1	VNG2B_XENLA	Vang-like protein 2-B	VNG2B_XENLA	Vang-like protein 2-B	UniRef90_F2WMR3	Vang-2 (Fragment) n=1	UniRef90_F2WMR3	Vang-2 (Fragment) n=1	tr|F2WMR3|F2WMR3_SCHMD	F2WMR3	Vang-2 (Fragment)	-	-	-	-	-	-	-	-	-	1.00112	1.32777	1.32628	0.40739	0.36215	0.93128	Pass	no
XLOC_010262	SMESG000025139.1	SMEST025139001.1	dd_Smed_v6_5980_0_1	dd_Smed_v4_5980_0_1	ACADS_PONAB	Short-chain specific acyl-CoA dehydrogenase, mitochondrial	ACADS_PONAB	Short-chain specific acyl-CoA dehydrogenase, mitochondrial	UniRef90_Q6P324	Acyl-Coenzyme A dehydrogenase, C-2 to C-3 short chain n=2	UniRef90_Q8I184	Arc42-PA n=1	tr|B4NGE2|B4NGE2_DROWI	B4NGE2	Arc42	-	-	-	-	-	-	-	-	-	2.3741	3.1483	1.3261	0.407192	0.30435	0.93128	Pass	no
XLOC_019887	SMESG000058915.1	SMEST058915001.1	dd_Smed_v6_2304_0_1	dd_Smed_v4_2304_0_1	SCRB2_RAT	Lysosome membrane protein 2	SCRB2_RAT	Lysosome membrane protein 2	UniRef90_F1QSM7	Uncharacterized protein (Fragment) n=1	UniRef90_F1QSM7	Uncharacterized protein (Fragment) n=1	tr|F1QSM7|F1QSM7_DANRE	F1QSM7	Uncharacterized protein (Fragment)	-	-	-	-	-	-	-	-	-	1.21122	1.60611	1.32603	0.40711	0.3329	0.93128	Pass	no
XLOC_019712	SMESG000050428.1	SMEST050428001.1	dd_Smed_v6_78400_0_1	dd_Smed_v4_78400_0_1	FLNA_MOUSE	Filamin-A	FLNA_MOUSE	Filamin-A	UniRef90_UPI0003836EBC	PREDICTED: filamin-C isoform X2 n=1	UniRef90_UPI0003836EBC	PREDICTED: filamin-C isoform X2 n=1	tr|B4E2F9|B4E2F9_HUMAN	B4E2F9	cDNA FLJ57038, highly similar to Filamin-A	-	-	-	-	-	-	-	-	-	1.4418	1.91176	1.32595	0.40703	0.1705	0.918602	Pass	no
XLOC_006658	SMESG000017005.1	SMEST017005001.1	dd_Smed_v6_6719_0_1	dd_Smed_v4_6719_0_1	PLCG1_RAT	1-phosphatidylinositol 4,5-bisphosphate phosphodiesterase gamma-1	PLCG1_RAT	1-phosphatidylinositol 4,5-bisphosphate phosphodiesterase gamma-1	UniRef90_Q9YHU7	Phospholipase C-gamma-1a (Fragment) n=1	UniRef90_Q9YHU7	Phospholipase C-gamma-1a (Fragment) n=1	tr|Q3UZ68|Q3UZ68_MOUSE	Q3UZ68	Putative uncharacterized protein	-	-	-	-	-	-	-	dd_smedV4_6719_0_1	Cell-type-specificity: Muscle SimilarTo: NA Description: NA	4.99193	6.61892	1.32592	0.406998	0.08585	0.785237	Pass	no
XLOC_014502	SMESG000035463.1	SMEST035463001.1	dd_Smed_v6_7835_0_1	dd_Smed_v4_7835_0_1	ELOV4_MACMU	Elongation of very long chain fatty acids protein 4	ELOV4_MACMU	Elongation of very long chain fatty acids protein 4	UniRef90_T2M5A7	Elongation of very long chain fatty acids protein n=1	UniRef90_V9GXI2	Elongation of very long chain fatty acids protein (Fragment) n=1	sp|Q9EQC4|ELOV4_MOUSE	Q9EQC4	Elongation of very long chain fatty acids protein 4	-	-	-	-	-	-	-	-	-	1.05135	1.39391	1.32583	0.406894	0.58715	0.943499	Pass	no
XLOC_000707	SMESG000025835.1	SMEST025835001.1	dd_Smed_v6_10613_0_1	dd_Smed_v4_10613_0_1	SVOP_XENLA	Synaptic vesicle 2-related protein	SVOP_HUMAN	Synaptic vesicle 2-related protein	UniRef90_Q2XWK0	Synaptic vesicle 2-related protein n=2	UniRef90_Q2XWK0	Synaptic vesicle 2-related protein n=2	sp|Q8N4V2|SVOP_HUMAN	Q8N4V2	Synaptic vesicle 2-related protein	-	-	-	-	-	-	-	-	-	1.12412	1.49031	1.32576	0.406816	0.3802	0.93217	Pass	no
XLOC_019378	SMESG000049730.1	SMEST049730001.1	dd_Smed_v6_5614_0_1	dd_Smed_v4_5614_0_1	-	-	-	-	-	-	-	-	-	-	-	-	-	-	-	-	-	-	-	-	49.5046	65.6283	1.3257	0.406755	0.0799	0.77398	Pass	no
XLOC_007637	SMESG000018934.1	SMEST018934001.1	dd_Smed_v6_11391_0_1	dd_Smed_v4_11391_0_1	-	-	-	-	UniRef90_G4M059	Putative uncharacterized protein n=1	UniRef90_G4M059	Putative uncharacterized protein n=1	tr|B4NPY8|B4NPY8_DROWI	B4NPY8	GK16861	-	-	-	-	-	-	-	-	-	7.94564	10.5284	1.32505	0.406051	0.0804	0.774156	Pass	no
XLOC_014239	SMESG000034628.1	SMEST034628004.1	dd_Smed_v6_9307_0_1	dd_Smed_v4_9307_0_1	-	-	-	-	-	-	UniRef90_C1LIQ7	Myophilin n=2	-	-	-	-	-	-	-	-	-	-	-	-	24.1155	31.9495	1.32485	0.405833	0.07705	0.772799	Pass	no
XLOC_015969	SMESG000039439.1	SMEST039439001.1	dd_Smed_v6_4682_0_1	dd_Smed_v4_4682_0_1	EI2BA_CAEEL	Probable translation initiation factor eIF-2B subunit alpha	EI2BA_CAEEL	Probable translation initiation factor eIF-2B subunit alpha	UniRef90_P34604	Probable translation initiation factor eIF-2B subunit alpha n=4	UniRef90_P34604	Probable translation initiation factor eIF-2B subunit alpha n=4	tr|A5WWE5|A5WWE5_DANRE	A5WWE5	Eukaryotic translation initiation factor 2B, subunit 1 alpha	-	-	-	-	-	-	-	-	-	5.85585	7.75644	1.32456	0.405516	0.1341	0.871014	Pass	no
XLOC_006982	SMESG000017262.1	SMEST017262002.1	dd_Smed_v6_5828_0_2	dd_Smed_v4_5828_0_2	NFYB_PETMA	Nuclear transcription factor Y subunit beta	NFYB_PETMA	Nuclear transcription factor Y subunit beta	UniRef90_E2FB14	Nuclear factor Y subunit B (Fragment) n=1	UniRef90_E2FB14	Nuclear factor Y subunit B (Fragment) n=1	tr|E2FB14|E2FB14_SCHMD	E2FB14	Nuclear factor Y subunit B (Fragment)	-	-	-	-	-	-	-	-	-	2.07869	2.75306	1.32442	0.405361	0.3964	0.93217	Pass	no
XLOC_000600	SMESG000027211.1	SMEST027211002.1	dd_Smed_v6_2705_0_1	dd_Smed_v4_2705_0_1	CSN1_XENLA	COP9 signalosome complex subunit 1	CSN1_XENLA	COP9 signalosome complex subunit 1	UniRef90_UPI0003836789	PREDICTED: COP9 signalosome complex subunit 1 isoform X1 n=1	UniRef90_UPI0003836789	PREDICTED: COP9 signalosome complex subunit 1 isoform X1 n=1	sp|Q6NRT5|CSN1_XENLA	Q6NRT5	COP9 signalosome complex subunit 1	-	-	-	-	-	-	-	-	-	26.7951	35.4877	1.32441	0.40535	0.06275	0.735938	Pass	no
XLOC_027750	SMESG000072617.1	SMEST072617001.1	dd_Smed_v6_1641_0_1	dd_Smed_v4_1641_0_1	LSM3_MOUSE	U6 snRNA-associated Sm-like protein LSm3	LSM3_MOUSE	U6 snRNA-associated Sm-like protein LSm3	UniRef90_Q9U1W8	Protein LSM-3 n=5	UniRef90_B5DUP9	GA29224 n=1	tr|A3KMU6|A3KMU6_XENLA	A3KMU6	LOC100049097 protein	-	-	-	-	-	-	-	-	-	145.828	193.081	1.32403	0.404938	0.06825	0.760612	Pass	no
XLOC_029164	SMESG000077094.1	SMEST077094001.1	dd_Smed_v6_3505_0_1	dd_Smed_v4_3505_0_1	ELOF1_CAEEL	Transcription elongation factor 1 homolog	-	-	UniRef90_G4VPK2	Uncharacterized protein n=2	-	-	-	-	-	-	-	-	-	-	-	-	-	-	92.4849	122.44	1.32389	0.404785	0.13005	0.85957	Pass	no
XLOC_008592	SMESG000020950.1	SMEST020950002.1	dd_Smed_v6_20227_0_8	dd_Smed_v4_20227_0_8	-	-	-	-	UniRef90_I1ZID8	TNF receptor associated factor-2 (Fragment) n=1	UniRef90_I1ZID8	TNF receptor associated factor-2 (Fragment) n=1	tr|I1ZID8|I1ZID8_SCHMD	I1ZID8	TNF receptor associated factor-2 (Fragment)	-	-	-	-	-	-	-	-	-	4.74549	6.28051	1.32347	0.404325	0.20095	0.918602	Pass	no
XLOC_021779	SMESG000056257.1	SMEST056257001.1	dd_Smed_v6_7801_0_1	dd_Smed_v4_7801_0_1	-	-	-	-	-	-	-	-	-	-	-	-	-	-	-	-	-	-	-	-	3.7639	4.98064	1.32327	0.404103	0.2614	0.922248	Pass	no
XLOC_028049	SMESG000078103.1	SMEST078103001.1	dd_Smed_v6_7745_0_1	dd_Smed_v4_7745_0_1	-	-	-	-	-	-	-	-	-	-	-	-	-	-	-	-	-	-	-	-	47.9164	63.388	1.32289	0.40369	0.10815	0.828746	Pass	no
XLOC_024006	SMESG000062747.1	SMEST062747003.1	-	-	-	-	ZFAN1_MOUSE	AN1-type zinc finger protein 1	UniRef90_F6YXA0	Uncharacterized protein n=4	UniRef90_F6YXA0	Uncharacterized protein n=4	tr|F6YXA0|F6YXA0_XENTR	F6YXA0	Uncharacterized protein	-	-	-	-	-	-	-	-	-	10.2817	13.5997	1.32271	0.403496	0.2158	0.918602	Pass	no
XLOC_003683	SMESG000006557.1	SMEST006557002.1	dd_Smed_v6_5370_0_1	dd_Smed_v4_5370_0_1	SYT14_HUMAN	Synaptotagmin-14	SYT14_HUMAN	Synaptotagmin-14	UniRef90_UPI0003837D1B	PREDICTED: synaptotagmin-14 n=1	UniRef90_UPI0003837D1B	PREDICTED: synaptotagmin-14 n=1	tr|B8A497|B8A497_DANRE	B8A497	Novel protein similar to H.sapiens SYT16, synaptotagmin XVI (SYT16) (Fragment)	-	-	-	-	-	-	-	dd_smedV4_5370_0_1	Cell-type-specificity: Muscle SimilarTo: uc003omz.1 Description: peptidase inhibitor 16 (PI16)	5.61783	7.43064	1.32269	0.403474	0.256	0.920797	Pass	no
XLOC_005249	SMESG000010878.1	SMEST010878001.1	-	-	WDR5_RAT	WD repeat-containing protein 5	-	-	UniRef90_B3N2F7	GF13988 n=2	-	-	-	-	-	-	-	-	-	-	-	-	-	-	11.7988	15.6043	1.32253	0.403304	0.2593	0.921797	Pass	no
XLOC_001876	SMESG000001797.1	SMEST001797002.1	dd_Smed_v6_272_0_1	dd_Smed_v4_272_0_1	-	-	-	-	-	-	-	-	-	-	-	-	-	-	-	-	-	-	dd_smedV4_272_0_1	Cell-type-specificity: Zeta neoblasts SimilarTo: NA Description: NA	1.19257	1.57695	1.32231	0.403063	0.476	0.933235	Pass	no
XLOC_024000	SMESG000062730.1	SMEST062730002.1	dd_Smed_v6_13981_0_1	dd_Smed_v4_13981_0_1	AG10B_HUMAN	Putative Dol-P-Glc:Glc(2)Man(9)GlcNAc(2)-PP-Dol alpha-1,2-glucosyltransferase	AG10B_HUMAN	Putative Dol-P-Glc:Glc(2)Man(9)GlcNAc(2)-PP-Dol alpha-1,2-glucosyltransferase	UniRef90_Q6IRM5	MGC84574 protein n=1	UniRef90_Q6IRM5	MGC84574 protein n=1	tr|Q6IRM5|Q6IRM5_XENLA	Q6IRM5	MGC84574 protein	-	-	-	-	-	-	-	-	-	1.83327	2.42398	1.32222	0.402959	0.36295	0.93128	Pass	no
XLOC_010790	SMESG000024323.1	SMEST024323002.1	dd_Smed_v6_8798_0_1	dd_Smed_v4_8798_0_1	TT30A_XENLA	Tetratricopeptide repeat protein 30A	TT30A_XENLA	Tetratricopeptide repeat protein 30A	UniRef90_A4IHR1	Tetratricopeptide repeat protein 30A n=4	UniRef90_A4IHR1	Tetratricopeptide repeat protein 30A n=4	sp|Q6INU8|TT30A_XENLA	Q6INU8	Tetratricopeptide repeat protein 30A	-	-	-	-	-	-	-	-	-	1.61162	2.12928	1.3212	0.401854	0.30635	0.93128	Pass	no
XLOC_001988	SMESG000002217.1	SMEST002217001.1	-	-	-	-	-	-	-	-	-	-	-	-	-	-	-	-	-	-	-	-	dd_smedV4_3169_0_1	Cell-type-specificity: Epidermal progenitors (late) SimilarTo: NA Description: NA	3.43687	4.54057	1.32114	0.401778	0.3354	0.93128	Pass	no
XLOC_019729	SMESG000050537.1	SMEST050537001.1	dd_Smed_v6_8384_0_1	dd_Smed_v4_8384_0_1	-	-	-	-	-	-	-	-	-	-	-	-	-	-	-	-	-	-	-	-	5.18189	6.83823	1.31964	0.400145	0.12185	0.848327	Pass	no
XLOC_022953	SMESG000059812.1	SMEST059812001.1	-	-	IMT3_SCHPO	Inositol phosphoceramide mannosyltransferase 3	SUR1_YEAST	Mannosyl phosphorylinositol ceramide synthase SUR1	-	-	-	-	-	-	-	-	-	-	-	-	-	-	dd_smedV4_2174_0_1	Cell-type-specificity: Neoblast SimilarTo: uc009zxy.1 Description: strawberry notch homolog 1 (Drosophila) (SBNO1)	32.4132	42.7524	1.31898	0.399424	0.1065	0.82573	Pass	no
XLOC_001056	SMESG000002835.1	SMEST002835003.1	dd_Smed_v6_15014_0_1	-	WDR72_PONAB	WD repeat-containing protein 72	WDR7_RAT	WD repeat-containing protein 7	UniRef90_A1L1D9	LOC100036723 protein n=2	UniRef90_T2M2R7	WD repeat-containing protein 7 (Fragment) n=1	tr|A2RRE0|A2RRE0_HUMAN	A2RRE0	WDR7 protein	-	-	-	-	-	-	-	-	-	1.14106	1.50485	1.31882	0.399245	0.20505	0.918602	Pass	no
XLOC_022902	SMESG000059492.1	SMEST059492001.1	dd_Smed_v6_7355_0_1	dd_Smed_v4_7355_0_1	ZDHC4_MOUSE	Probable palmitoyltransferase ZDHHC4	ZDHC4_MOUSE	Probable palmitoyltransferase ZDHHC4	UniRef90_G4VK06	Palmitoyltransferase n=2	UniRef90_G4VK06	Palmitoyltransferase n=2	tr|A7YYH9|A7YYH9_DANRE	A7YYH9	Zgc:64155 protein	-	-	-	-	-	-	-	-	-	11.8723	15.657	1.31878	0.399208	0.16705	0.918602	Pass	no
XLOC_026933	SMESG000070559.1	SMEST070559001.1	dd_Smed_v6_6569_0_1	dd_Smed_v4_6569_0_1	KLD10_RAT	Kelch domain-containing protein 10	KLD10_RAT	Kelch domain-containing protein 10	UniRef90_F1R1R9	Uncharacterized protein n=3	UniRef90_F1R1R9	Uncharacterized protein n=3	tr|Q7ZUL3|Q7ZUL3_DANRE	Q7ZUL3	Kelch domain containing 10	-	-	-	-	-	-	-	-	-	25.9029	34.1569	1.31865	0.399063	0.0693	0.760966	Pass	no
XLOC_006080	SMESG000013315.1	SMEST013315002.1	dd_Smed_v6_1804_0_1	dd_Smed_v4_1804_0_1	SMRC2_HUMAN	SWI/SNF complex subunit SMARCC2	SMRC2_HUMAN	SWI/SNF complex subunit SMARCC2	UniRef90_I1ZI88	SWI/SNF complex subunit SMARCC-1 n=1	UniRef90_I1ZI88	SWI/SNF complex subunit SMARCC-1 n=1	tr|I1ZI88|I1ZI88_SCHMD	I1ZI88	SWI/SNF complex subunit SMARCC-1	-	-	-	-	-	-	-	-	-	2.67288	3.52407	1.31845	0.398848	0.10685	0.82573	Pass	no
XLOC_021928	SMESG000056478.1	SMEST056478001.1	dd_Smed_v6_3488_0_1	dd_Smed_v4_3488_0_1	EMC6_MOUSE	ER membrane protein complex subunit 6	EMC6_MOUSE	ER membrane protein complex subunit 6	UniRef90_G4VDP5	Putative uncharacterized protein n=1	UniRef90_G4VDP5	Putative uncharacterized protein n=1	tr|Q299T5|Q299T5_DROPS	Q299T5	GA11196	-	-	-	-	-	-	-	-	-	91.5945	120.758	1.3184	0.398786	0.12825	0.855441	Pass	no
XLOC_001662	SMESG000001249.1	SMEST001249001.1	dd_Smed_v6_1739_0_1	dd_Smed_v4_1739_0_1	WDR1_DROME	Actin-interacting protein 1	WDR1_DROME	Actin-interacting protein 1	UniRef90_Q9VU68	Actin-interacting protein 1 n=13	UniRef90_Q9VU68	Actin-interacting protein 1 n=13	tr|Q29DL4|Q29DL4_DROPS	Q29DL4	GA10524	-	-	-	-	-	-	-	-	-	0.903645	1.1905	1.31744	0.39774	0.386	0.93217	Pass	no
XLOC_021844	SMESG000056477.1	SMEST056477001.1	dd_Smed_v6_13660_0_2	dd_Smed_v4_13660_0_2	ADAT3_DANRE	Probable inactive tRNA-specific adenosine deaminase-like protein 3	ADAT3_DANRE	Probable inactive tRNA-specific adenosine deaminase-like protein 3	UniRef90_Q8JFW4	Probable inactive tRNA-specific adenosine deaminase-like protein 3 n=2	UniRef90_Q8JFW4	Probable inactive tRNA-specific adenosine deaminase-like protein 3 n=2	sp|Q8JFW4|ADAT3_DANRE	Q8JFW4	tRNA-specific adenosine deaminase-like protein 3	-	-	-	-	-	-	-	-	-	9.28037	12.2242	1.31721	0.397486	0.42615	0.933235	Pass	no
XLOC_013506	SMESG000032658.1	SMEST032658001.1	dd_Smed_v6_16131_0_1	dd_Smed_v4_16131_0_1	TM231_XENTR	Transmembrane protein 231	TM231_XENTR	Transmembrane protein 231	UniRef90_F7B645	Transmembrane protein 231 n=2	UniRef90_F7B645	Transmembrane protein 231 n=2	sp|F7B645|TM231_XENTR	F7B645	Transmembrane protein 231	-	-	-	-	-	-	-	-	-	1.23741	1.62971	1.31703	0.397292	0.51625	0.936905	Pass	no
XLOC_006725	SMESG000017192.1	SMEST017192001.1	dd_Smed_v6_1829_0_1	dd_Smed_v4_1829_0_1	MFSD1_DANRE	Major facilitator superfamily domain-containing protein 1	MFSD1_DANRE	Major facilitator superfamily domain-containing protein 1	UniRef90_F6Z228	Uncharacterized protein n=3	UniRef90_F6Z228	Uncharacterized protein n=3	tr|F6Z228|F6Z228_XENTR	F6Z228	Uncharacterized protein	-	-	-	-	-	-	-	-	-	3.02782	3.98724	1.31687	0.397111	0.21755	0.918602	Pass	no
XLOC_013189	SMESG000031788.1	SMEST031788001.1	dd_Smed_v6_73_0_1	dd_Smed_v4_73_0_1	NPC2_DANRE	Epididymal secretory protein E1	NPC2_DANRE	Epididymal secretory protein E1	UniRef90_Q5DHY8	Epididymal secretory protein E1 (Niemann Pick type C2 protein homolog) n=2	UniRef90_Q5DHY8	Epididymal secretory protein E1 (Niemann Pick type C2 protein homolog) n=2	sp|Q9DGJ3|NPC2_DANRE	Q9DGJ3	Epididymal secretory protein E1	-	-	-	-	-	-	-	dd_smedV4_73_0_1	Cell-type-specificity: Gut SimilarTo: uc001zwe.3 Description: solute carrier family 24, member 5 (SLC24A5)	1.58502	2.08681	1.31658	0.396798	0.476	0.933235	Pass	no
XLOC_009864	SMESG000022073.1	SMEST022073002.1	dd_Smed_v6_6874_0_1	dd_Smed_v4_6874_0_1	THOC6_RAT	THO complex subunit 6 homolog	THOC6_RAT	THO complex subunit 6 homolog	UniRef90_T2M9T1	THO complex subunit 6 homolog (Fragment) n=2	UniRef90_T2M9T1	THO complex subunit 6 homolog (Fragment) n=2	tr|Q32NQ5|Q32NQ5_XENLA	Q32NQ5	MGC130957 protein	-	-	-	-	-	-	-	-	-	51.5659	67.8894	1.31656	0.396769	0.0698	0.760966	Pass	no
XLOC_013571	SMESG000032735.1	SMEST032735001.1	dd_Smed_v6_4126_0_2	dd_Smed_v4_4126_0_2	ARP19_PIG	cAMP-regulated phosphoprotein 19	ARP19_XENTR	cAMP-regulated phosphoprotein 19	UniRef90_G4VHV5	Putative camp-regulated phosphoprotein n=2	UniRef90_G4VHV5	Putative camp-regulated phosphoprotein n=2	tr|B4MKW9|B4MKW9_DROWI	B4MKW9	GK17252	-	-	-	-	-	-	-	-	-	140.726	185.22	1.31617	0.396351	0.0673	0.75654	Pass	no
XLOC_005140	SMESG000010709.1	SMEST010709001.1	dd_Smed_v6_11164_0_2	dd_Smed_v4_11164_0_2	RRP8_CAEEL	Ribosomal RNA-processing protein 8	RRP8_CAEEL	Ribosomal RNA-processing protein 8	UniRef90_G4VFB8	Putative methyltransferase n=1	UniRef90_G4VFB8	Putative methyltransferase n=1	sp|O44410|RRP8_CAEEL	O44410	Ribosomal RNA-processing protein 8	-	-	-	-	-	-	-	-	-	23.7031	31.1936	1.31601	0.396174	0.11425	0.838131	Pass	no
XLOC_017463	SMESG000044259.1	SMEST044259001.1	-	-	-	-	-	-	-	-	-	-	-	-	-	-	-	-	-	-	-	-	-	-	2.21171	2.90959	1.31554	0.395654	0.1694	0.918602	Pass	no
XLOC_024220	SMESG000063217.1	SMEST063217001.1	dd_Smed_v6_7067_0_2	dd_Smed_v4_7067_0_2	NOTCH_DROME	Neurogenic locus Notch protein	NOTCH_DROME	Neurogenic locus Notch protein	UniRef90_B4L8A9	GI11173 n=1	UniRef90_B4L8A9	GI11173 n=1	tr|B4L8A9|B4L8A9_DROMO	B4L8A9	GI11173	-	-	-	-	-	-	-	dd_smedV4_7067_0_1	Cell-type-specificity: Gut SimilarTo: uc003kro.3 Description: laeverin (AQPEP)	3.57399	4.70055	1.31521	0.395294	0.101	0.820661	Pass	no
XLOC_028622	SMESG000075558.1	SMEST075558001.1	-	-	-	-	-	-	-	-	-	-	-	-	-	-	-	-	-	-	-	-	dd_smedV4_10583_0_1	Cell-type-specificity: Zeta neoblasts SimilarTo: NA Description: NA	1.37371	1.80667	1.31518	0.395256	0.3116	0.93128	Pass	no
XLOC_000197	SMESG000027204.1	SMEST027204003.1	dd_Smed_v6_1026_0_1	dd_Smed_v4_1026_0_1	ACBG2_XENLA	Long-chain-fatty-acid--CoA ligase ACSBG2	ACBG2_XENLA	Long-chain-fatty-acid--CoA ligase ACSBG2	UniRef90_Q7ZYC4	Long-chain-fatty-acid--CoA ligase ACSBG2 n=1	UniRef90_Q7ZYC4	Long-chain-fatty-acid--CoA ligase ACSBG2 n=1	tr|B2GU97|B2GU97_XENTR	B2GU97	LOC100158533 protein	-	-	-	-	-	-	-	dd_smedV4_1026_0_1	Cell-type-specificity: Epidermal progenitors (early) SimilarTo: NA Description: NA	22.74	29.9034	1.31501	0.395077	0.06005	0.722316	Pass	no
XLOC_024615	SMESG000069873.1	SMEST069873003.1	dd_Smed_v6_2121_1_1	dd_Smed_v4_2121_1_1	M10L1_HUMAN	Putative helicase Mov10l1	M10L1_HUMAN	Putative helicase Mov10l1	UniRef90_Q0IHQ7	Mov10l1, Moloney leukemia virus 10-like 1, homolog n=2	UniRef90_UPI0003EAEBDE	PREDICTED: putative helicase Mov10l1 isoform X3 n=1	tr|F6WL36|F6WL36_XENTR	F6WL36	Uncharacterized protein (Fragment)	-	-	-	-	-	-	-	-	-	45.4049	59.698	1.31479	0.394835	0.1134	0.838131	Pass	no
XLOC_012798	SMESG000032451.1	SMEST032451002.1	dd_Smed_v6_11175_0_3	dd_Smed_v4_11175_0_3	GEMI2_MOUSE	Gem-associated protein 2	GEMI2_MOUSE	Gem-associated protein 2	-	-	UniRef90_O42260	Gem-associated protein 2 n=5	tr|F6TG06|F6TG06_XENTR	F6TG06	Uncharacterized protein (Fragment)	-	-	-	-	-	-	-	-	-	3.65828	4.80978	1.31477	0.394805	0.2037	0.918602	Pass	no
XLOC_002658	SMESG000004184.1	SMEST004184001.1	dd_Smed_v6_19176_0_3	dd_Smed_v4_19176_0_3	ACRC_HUMAN	Acidic repeat-containing protein	ACRC_HUMAN	Acidic repeat-containing protein	UniRef90_B4PY65	GE16507 n=1	UniRef90_B4PY65	GE16507 n=1	tr|B4I9J1|B4I9J1_DROSE	B4I9J1	GM18949	-	-	-	-	-	-	-	dd_smedV4_19176_0_1	Cell-type-specificity: Gamma neoblasts SimilarTo: uc003dfr.3 Description: NIMA-related kinase 4 (NEK4)	3.21216	4.22108	1.31409	0.394068	0.1815	0.918602	Pass	no
XLOC_017066	SMESG000043386.1	SMEST043386001.1	dd_Smed_v6_15542_0_1	dd_Smed_v4_15542_0_1	MOK_HUMAN	MAPK/MAK/MRK overlapping kinase	MOK_HUMAN	MAPK/MAK/MRK overlapping kinase	UniRef90_Q6NRS8	MGC81521 protein n=1	UniRef90_Q6NRS8	MGC81521 protein n=1	sp|Q9UQ07|MOK_HUMAN	Q9UQ07	MAPK/MAK/MRK overlapping kinase	-	-	-	-	-	-	-	-	-	1.87506	2.46367	1.31392	0.393872	0.3175	0.93128	Pass	no
XLOC_029244	SMESG000077385.1	SMEST077385001.1	dd_Smed_v6_879_0_1	dd_Smed_v4_879_0_1	H2B3_TIGCA	Histone H2B.3	H2B3_TIGCA	Histone H2B.3	UniRef90_F6PTF5	Histone H2B n=20	UniRef90_F6PTF5	Histone H2B n=20	tr|B4K0J7|B4K0J7_DROGR	B4K0J7	Histone H2B	-	-	-	-	-	-	-	-	-	240.328	315.739	1.31378	0.393728	0.05375	0.690919	Pass	no
XLOC_020369	SMESG000052523.1	SMEST052523004.1	dd_Smed_v6_23561_0_1	dd_Smed_v4_23561_0_1	CPT1A_HUMAN	Carnitine O-palmitoyltransferase 1, liver isoform	CPT1A_HUMAN	Carnitine O-palmitoyltransferase 1, liver isoform	UniRef90_E9QI17	Uncharacterized protein n=2	UniRef90_E9QI17	Uncharacterized protein n=2	tr|E9QI17|E9QI17_DANRE	E9QI17	Uncharacterized protein	-	-	-	-	-	-	-	-	-	1.57658	2.07114	1.31369	0.393627	0.3127	0.93128	Pass	no
XLOC_020826	SMESG000053664.1	SMEST053664002.1	dd_Smed_v6_15778_0_24	dd_Smed_v4_15778_0_24	VMA5A_HUMAN	von Willebrand factor A domain-containing protein 5A	VMA5A_HUMAN	von Willebrand factor A domain-containing protein 5A	UniRef90_I1ZID1	Vault protein inter alpha trypsin-1 (Fragment) n=1	UniRef90_I1ZID1	Vault protein inter alpha trypsin-1 (Fragment) n=1	tr|I1ZID1|I1ZID1_SCHMD	I1ZID1	Vault protein inter alpha trypsin-1 (Fragment)	-	-	-	-	-	-	-	-	-	2.85928	3.75561	1.31348	0.393395	0.3095	0.93128	Pass	no
XLOC_021792	SMESG000055936.1	SMEST055936001.1	dd_Smed_v6_6409_0_1	dd_Smed_v4_6409_0_1	PTRD1_BOVIN	Putative peptidyl-tRNA hydrolase PTRHD1	PTRD1_BOVIN	Putative peptidyl-tRNA hydrolase PTRHD1	UniRef90_G4M0D6	Putative uncharacterized protein n=2	UniRef90_G4M0D6	Putative uncharacterized protein n=2	tr|Q05AU7|Q05AU7_XENLA	Q05AU7	MGC154811 protein	-	-	-	-	-	-	-	-	-	5.16427	6.78279	1.31341	0.393314	0.41725	0.933235	Pass	no
XLOC_011551	SMESG000028453.1	SMEST028453001.1	dd_Smed_v6_13670_0_1	dd_Smed_v4_13670_0_1	CENPJ_HUMAN	Centromere protein J	CENPJ_HUMAN	Centromere protein J	UniRef90_Q3UWL2	Putative uncharacterized protein (Fragment) n=1	UniRef90_E1C0R8	Uncharacterized protein n=1	sp|Q9HC77|CENPJ_HUMAN	Q9HC77	Centromere protein J	-	-	-	-	-	-	-	dd_smedV4_13670_0_1	Cell-type-specificity: Epidermal lineage (early + late + mature) SimilarTo: NA Description: NA	0.934483	1.22735	1.3134	0.393306	0.35035	0.93128	Pass	no
XLOC_030632	SMESG000080913.1	SMEST080913001.1	dd_Smed_v6_4068_0_1	dd_Smed_v4_4068_0_1	-	-	-	-	-	-	-	-	-	-	-	-	-	-	-	-	-	-	-	-	4.96341	6.51871	1.31335	0.393255	0.29395	0.93128	Pass	no
XLOC_021383	SMESG000054705.1	SMEST054705001.1	-	-	AIP_HUMAN	AH receptor-interacting protein	AIP_HUMAN	AH receptor-interacting protein	UniRef90_C7TYY0	Putative aryl-hydrocarbon receptor-interacting protein 254 n=2	UniRef90_C7TYY0	Putative aryl-hydrocarbon receptor-interacting protein 254 n=2	tr|C0JXB8|C0JXB8_HUMAN	C0JXB8	Aryl hydrocarbon receptor interacting protein	-	-	-	-	-	-	-	dd_smedV4_2229_0_1	Cell-type-specificity: Gut SimilarTo: uc010suw.1 Description: NA	2.3748	3.11833	1.31309	0.392968	0.25015	0.918602	Pass	no
XLOC_008612	SMESG000021079.1	SMEST021079002.1	dd_Smed_v6_5027_0_1	dd_Smed_v4_5027_0_1	EXOS6_DANRE	Exosome complex component MTR3	EXOS6_DANRE	Exosome complex component MTR3	UniRef90_Q6P0I8	Exosome complex component MTR3 n=2	UniRef90_Q6P0I8	Exosome complex component MTR3 n=2	sp|Q6P0I8|EXOS6_DANRE	Q6P0I8	Exosome complex component MTR3	-	-	-	-	-	-	-	-	-	36.5022	47.9298	1.31307	0.39294	0.09005	0.803157	Pass	no
XLOC_011509	SMESG000029048.1	SMEST029048001.1	dd_Smed_v6_6062_0_1	dd_Smed_v4_6062_0_1	SNR27_MOUSE	U4/U6.U5 small nuclear ribonucleoprotein 27 kDa protein	SNR27_MOUSE	U4/U6.U5 small nuclear ribonucleoprotein 27 kDa protein	UniRef90_B4JVT2	GH22911 n=2	UniRef90_B4KUD7	GI18400 n=1	tr|B4LIY4|B4LIY4_DROVI	B4LIY4	GJ21480	-	-	-	-	-	-	-	-	-	63.2432	82.9988	1.31238	0.39218	0.09695	0.806262	Pass	no
XLOC_019917	SMESG000059132.1	SMEST059132001.1	dd_Smed_v6_2295_0_2	dd_Smed_v4_2295_0_2	-	-	NOLC1_RAT	Nucleolar and coiled-body phosphoprotein 1	-	-	UniRef90_B8JIY2	Uncharacterized protein n=4	tr|B8JIY2|B8JIY2_DANRE	B8JIY2	Nucleolar and coiled-body phosphoprotein 1-like	-	-	-	-	-	-	-	-	-	22.6342	29.6993	1.31214	0.391925	0.0588	0.71663	Pass	no
XLOC_023961	SMESG000062600.1	SMEST062600001.1	dd_Smed_v6_18874_0_1	dd_Smed_v4_18874_0_1	-	-	-	-	-	-	-	-	-	-	-	-	-	-	-	-	-	-	dd_smedV4_18874_0_1	Cell-type-specificity: Neural (non-ciliated) SimilarTo: uc002oby.3 Description: nephrosis 1, congenital, Finnish type (nephrin) (NPHS1)	16.0979	21.1166	1.31176	0.391505	0.1595	0.910682	Pass	no
XLOC_028812	SMESG000076098.1	SMEST076098001.1	dd_Smed_v6_6183_0_1	dd_Smed_v4_6183_0_1	NSUN2_XENTR	tRNA (cytosine(34)-C(5))-methyltransferase	NSUN2_XENTR	tRNA (cytosine(34)-C(5))-methyltransferase	UniRef90_C1M0Q1	Putative methyltransferase ncl1 n=2	UniRef90_C1M0Q1	Putative methyltransferase ncl1 n=2	sp|Q28E61|NSUN2_XENTR	Q28E61	tRNA (cytosine(34)-C(5))-methyltransferase	-	-	-	-	-	-	-	-	-	34.3535	45.0619	1.31171	0.391451	0.0603	0.722483	Pass	no
XLOC_004686	SMESG000012332.1	SMEST012332001.1	dd_Smed_v6_246_0_1	dd_Smed_v4_246_0_1	ACTC_PISOC	Actin, cytoplasmic	ACTC_PISOC	Actin, cytoplasmic	UniRef90_A8WKQ6	Protein CBG24445 n=2	UniRef90_B4G5W8	GL23756 n=1	sp|O93400|ACTB_XENLA	O93400	Actin, cytoplasmic 1	-	-	-	-	-	-	-	dd_smedV4_37_0_1	Cell-type-specificity: Gut SimilarTo: NA Description: NA	175.912	230.737	1.31166	0.391395	0.0588	0.71663	Pass	no
XLOC_020540	SMESG000052176.1	SMEST052176003.1	-	-	F227B_HUMAN	Protein FAM227B	F227B_HUMAN	Protein FAM227B	UniRef90_UPI00034FB83F	PREDICTED: protein FAM227A n=1	UniRef90_UPI00034FB83F	PREDICTED: protein FAM227A n=1	sp|Q96M60|F227B_HUMAN	Q96M60	Protein FAM227B	-	-	-	-	-	-	-	-	-	1.41649	1.85734	1.31123	0.390918	0.47685	0.933235	Pass	no
XLOC_024500	SMESG000069214.1	SMEST069214001.1	dd_Smed_v6_40472_0_2	dd_Smed_v4_40472_0_2	AGAP3_HUMAN	Arf-GAP with GTPase, ANK repeat and PH domain-containing protein 3	AGAP3_HUMAN	Arf-GAP with GTPase, ANK repeat and PH domain-containing protein 3	UniRef90_Q6ZNF7	cDNA FLJ16146 fis, clone BRAMY2040159, highly similar to Homo sapiens MRIP-1 mRNA n=2	UniRef90_Q6ZNF7	cDNA FLJ16146 fis, clone BRAMY2040159, highly similar to Homo sapiens MRIP-1 mRNA n=2	tr|B3KNZ8|B3KNZ8_HUMAN	B3KNZ8	Arf-GAP with GTPase, ANK repeat and PH domain-containing protein 3	-	-	-	-	-	-	-	-	-	0.870047	1.14082	1.31122	0.390906	0.47215	0.933235	Pass	no
XLOC_029402	SMESG000081165.1	SMEST081165001.1	dd_Smed_v6_13757_0_1	dd_Smed_v4_13757_0_1	-	-	-	-	-	-	-	-	-	-	-	-	-	-	-	-	-	-	-	-	15.9602	20.9211	1.31083	0.39048	0.136	0.87538	Pass	no
XLOC_005767	SMESG000014714.1	SMEST014714001.1	dd_Smed_v6_8001_0_1	dd_Smed_v4_8001_0_1	PRP43_YEAST	Pre-mRNA-splicing factor ATP-dependent RNA helicase PRP43	PRP43_YEAST	Pre-mRNA-splicing factor ATP-dependent RNA helicase PRP43	UniRef90_D5JG68	DEAH box polypeptide 8-like protein A (Fragment) n=1	UniRef90_D5JG68	DEAH box polypeptide 8-like protein A (Fragment) n=1	tr|D5JG68|D5JG68_DUGJA	D5JG68	DEAH box polypeptide 8-like protein A (Fragment)	-	-	-	-	-	-	-	-	-	89.5945	117.435	1.31074	0.39038	0.0565	0.708914	Pass	no
XLOC_021141	SMESG000054475.1	SMEST054475003.1	dd_Smed_v6_10308_0_1	dd_Smed_v4_10308_0_1	-	-	-	-	-	-	-	-	-	-	-	-	-	-	-	-	-	-	dd_smedV4_10308_0_1	Cell-type-specificity: Zeta neoblasts SimilarTo: NA Description: NA	3.67507	4.81693	1.3107	0.390342	0.2003	0.918602	Pass	no
XLOC_025951	SMESG000068024.1	SMEST068024001.1	dd_Smed_v6_12972_0_1	dd_Smed_v4_12972_0_1	SYYC_XENTR	Tyrosine--tRNA ligase, cytoplasmic	SYYC_XENTR	Tyrosine--tRNA ligase, cytoplasmic	UniRef90_UPI0001A63586	tyrosyl-tRNA synthetase n=1	UniRef90_UPI0001A63586	tyrosyl-tRNA synthetase n=1	tr|F6T733|F6T733_XENTR	F6T733	Tyrosine--tRNA ligase, cytoplasmic	-	-	-	-	-	-	-	dd_smedV4_1795_0_1	Cell-type-specificity: Gut SimilarTo: NA Description: NA	12.6021	16.5166	1.31062	0.390253	0.06505	0.748589	Pass	no
XLOC_008823	SMESG000019881.1	SMEST019881001.1	dd_Smed_v6_4454_0_5	dd_Smed_v4_4454_0_5	TENS3_HUMAN	Tensin-3	TENS_CHICK	Tensin	UniRef90_Q7TPM8	Tns1 protein n=1	UniRef90_Q7TPM8	Tns1 protein n=1	tr|Q6PJM3|Q6PJM3_HUMAN	Q6PJM3	TNS1 protein (Fragment)	-	-	-	-	-	-	-	dd_smedV4_4454_0_1	Cell-type-specificity: Sigma neoblasts SimilarTo: uc001mws.2 Description: TNF receptor-associated factor 6, E3 ubiquitin protein ligase (TRAF6)	1.57183	2.05965	1.31035	0.389954	0.14125	0.885836	Pass	no
XLOC_012342	SMESG000029138.1	SMEST029138001.1	-	-	Y8948_DICDI	Putative methyltransferase DDB_G0268948	CRG1_YEAST	Probable S-adenosylmethionine-dependent methyltransferase CRG1	UniRef90_UPI00034F45B1	PREDICTED: putative methyltransferase DDB_G0268948 n=1	UniRef90_UPI00034F45B1	PREDICTED: putative methyltransferase DDB_G0268948 n=1	tr|Q1LYQ0|Q1LYQ0_DANRE	Q1LYQ0	Novel protein	-	-	-	-	-	-	-	-	-	1.92134	2.51752	1.31029	0.38989	0.5216	0.938608	Pass	no
XLOC_004447	SMESG000011832.1	SMEST011832001.1	dd_Smed_v6_16309_0_1	dd_Smed_v4_16309_0_1	AXDN1_HUMAN	Axonemal dynein light chain domain-containing protein 1	AXDN1_HUMAN	Axonemal dynein light chain domain-containing protein 1	UniRef90_F1P2A3	Uncharacterized protein n=2	UniRef90_F1P2A3	Uncharacterized protein n=2	tr|A6H900|A6H900_HUMAN	A6H900	Axonemal dynein light chain domain-containing protein 1	-	-	-	-	-	-	-	-	-	0.931392	1.22036	1.31025	0.389846	0.54905	0.938927	Pass	no
XLOC_004248	SMESG000008500.1	SMEST008500001.1	dd_Smed_v6_6959_0_1	dd_Smed_v4_6959_0_1	-	-	-	-	-	-	-	-	-	-	-	-	-	-	-	-	-	-	-	-	12.4016	16.2466	1.31004	0.389612	0.17845	0.918602	Pass	no
XLOC_017729	SMESG000044147.1	SMEST044147002.1	dd_Smed_v6_6181_0_1	dd_Smed_v4_6181_0_1	RAB4A_HUMAN	Ras-related protein Rab-4A	RAB4A_HUMAN	Ras-related protein Rab-4A	UniRef90_T2MEV0	Ras-related protein Rab-4B (Fragment) n=2	UniRef90_T2MEV0	Ras-related protein Rab-4B (Fragment) n=2	tr|Q53GC2|Q53GC2_HUMAN	Q53GC2	RAB4A, member RAS oncogene family variant (Fragment)	-	-	-	-	-	-	-	-	-	2.74769	3.59855	1.30966	0.389196	0.40725	0.933235	Pass	no
XLOC_010404	SMESG000025086.1	SMEST025086001.1	dd_Smed_v6_11395_0_1	dd_Smed_v4_11395_0_1	-	-	-	-	-	-	-	-	-	-	-	-	-	-	-	-	-	-	-	-	14.8762	19.4812	1.30955	0.389076	0.138	0.880147	Pass	no
XLOC_012312	SMESG000030918.1	SMEST030918001.1	dd_Smed_v6_9659_0_1	dd_Smed_v4_9659_0_1	BEST3_MOUSE	Bestrophin-3	BEST3_MOUSE	Bestrophin-3	UniRef90_B4JIL3	Rfp1 n=2	UniRef90_B4JIL3	Rfp1 n=2	tr|B4JIL3|B4JIL3_DROGR	B4JIL3	Rfp1	-	-	-	-	-	-	-	-	-	7.02054	9.19346	1.30951	0.389026	0.13285	0.867248	Pass	no
XLOC_029629	SMESG000081400.1	SMEST081400003.1	dd_Smed_v6_17907_0_1	dd_Smed_v4_17907_0_1	GTDC1_DROME	Glycosyltransferase-like domain-containing protein 1-like	GTDC1_DROME	Glycosyltransferase-like domain-containing protein 1-like	UniRef90_B4PX81	GE17229 n=1	UniRef90_B4PX81	GE17229 n=1	sp|Q9VXN0|GTDC1_DROME	Q9VXN0	Glycosyltransferase-like domain-containing protein 1-like	-	-	-	-	-	-	-	-	-	8.08816	10.5913	1.30948	0.388996	0.2412	0.918602	Pass	no
XLOC_026765	SMESG000069969.1	SMEST069969001.1	dd_Smed_v6_180_0_1	dd_Smed_v4_180_0_1	TYW3_XENLA	tRNA wybutosine-synthesizing protein 3 homolog	TYW3_BOVIN	tRNA wybutosine-synthesizing protein 3 homolog	UniRef90_Q641F8	tRNA wybutosine-synthesizing protein 3 homolog n=3	UniRef90_Q8BSA9	tRNA wybutosine-synthesizing protein 3 homolog n=2	tr|B7ZU21|B7ZU21_XENTR	B7ZU21	Tyw3 protein	-	-	-	-	-	-	-	-	-	52.7828	69.1172	1.30946	0.388977	0.10845	0.828746	Pass	no
XLOC_013353	SMESG000033877.1	SMEST033877001.1	-	-	TXNL1_HUMAN	Thioredoxin-like protein 1	TXNL1_HUMAN	Thioredoxin-like protein 1	UniRef90_G4VMK4	Putative thioredoxin-like protein n=3	UniRef90_G4VMK4	Putative thioredoxin-like protein n=3	tr|B4J1J2|B4J1J2_DROGR	B4J1J2	GH15527	-	-	-	-	-	-	-	-	-	15.8551	20.7575	1.3092	0.388686	0.1298	0.858735	Pass	no
XLOC_020871	SMESG000053951.1	SMEST053951001.1	dd_Smed_v6_9466_0_1	dd_Smed_v4_9466_0_1	OGFD1_HUMAN	Prolyl 3-hydroxylase OGFOD1	OGFD1_HUMAN	Prolyl 3-hydroxylase OGFOD1	UniRef90_Q7SXF7	2-oxoglutarate and iron-dependent oxygenase domain containing 1 n=2	UniRef90_Q7SXF7	2-oxoglutarate and iron-dependent oxygenase domain containing 1 n=2	tr|Q7SXF7|Q7SXF7_DANRE	Q7SXF7	2-oxoglutarate and iron-dependent oxygenase domain containing 1	-	-	-	-	-	-	-	-	-	30.0395	39.3256	1.30913	0.388608	0.08175	0.776243	Pass	no
XLOC_012886	SMESG000032163.1	SMEST032163004.1	-	-	D2HDH_HUMAN	D-2-hydroxyglutarate dehydrogenase, mitochondrial	D2HDH_HUMAN	D-2-hydroxyglutarate dehydrogenase, mitochondrial	UniRef90_T2MA57	D-2-hydroxyglutarate dehydrogenase, mitochondrial (Fragment) n=1	UniRef90_T2MA57	D-2-hydroxyglutarate dehydrogenase, mitochondrial (Fragment) n=1	tr|F7DLT4|F7DLT4_XENTR	F7DLT4	Uncharacterized protein	-	-	-	-	-	-	-	-	-	2.02214	2.64715	1.30908	0.388557	0.35395	0.93128	Pass	no
XLOC_023022	SMESG000060050.1	SMEST060050001.1	dd_Smed_v6_10438_0_1	dd_Smed_v4_10438_0_1	EI2BD_RAT	Translation initiation factor eIF-2B subunit delta	EI2BD_RAT	Translation initiation factor eIF-2B subunit delta	UniRef90_Q9Y3W7	Putative uncharacterized protein DKFZp586J0119 (Fragment) n=1	UniRef90_Q9Y3W7	Putative uncharacterized protein DKFZp586J0119 (Fragment) n=1	tr|Q9Y3W7|Q9Y3W7_HUMAN	Q9Y3W7	Putative uncharacterized protein DKFZp586J0119 (Fragment)	-	-	-	-	-	-	-	-	-	21.1142	27.6396	1.30905	0.388523	0.0815	0.776083	Pass	no
XLOC_011757	SMESG000027587.1	SMEST027587001.1	dd_Smed_v6_1580_0_1	dd_Smed_v4_1580_0_1	METK2_RAT	S-adenosylmethionine synthase isoform type-2	METK2_PONAB	S-adenosylmethionine synthase isoform type-2	UniRef90_A9JTV0	S-adenosylmethionine synthase n=1	UniRef90_A9JTV0	S-adenosylmethionine synthase n=1	sp|P31153|METK2_HUMAN	P31153	S-adenosylmethionine synthase isoform type-2	-	-	-	-	-	-	-	-	-	158.997	208.128	1.30901	0.388472	0.0535	0.689227	Pass	no
XLOC_017737	SMESG000044188.1	SMEST044188001.1	-	-	RIR2_DANRE	Ribonucleoside-diphosphate reductase subunit M2	RIR2_DANRE	Ribonucleoside-diphosphate reductase subunit M2	UniRef90_I1ZI90	Ribonucleoside diphosphate reductase subunit M2-2 n=1	UniRef90_I1ZI90	Ribonucleoside diphosphate reductase subunit M2-2 n=1	tr|I1ZI90|I1ZI90_SCHMD	I1ZI90	Ribonucleoside diphosphate reductase subunit M2-2	-	-	-	-	-	-	-	dd_smedV4_2286_0_1	Cell-type-specificity: Epidermal lineage (early + late + mature) SimilarTo: uc003peh.3 Description: lengsin, lens protein with glutamine synthetase domain (LGSN)	10.121	13.247	1.30886	0.388314	0.1832	0.918602	Pass	no
XLOC_016867	SMESG000051751.1	SMEST051751001.1	dd_Smed_v6_10657_0_1	dd_Smed_v4_10657_0_1	DOHH_MOUSE	Deoxyhypusine hydroxylase {ECO:0000255|HAMAP-Rule:MF_03101}	DOHH_MOUSE	Deoxyhypusine hydroxylase {ECO:0000255|HAMAP-Rule:MF_03101}	UniRef90_B4JXY7	Deoxyhypusine hydroxylase n=1	UniRef90_B4JXY7	Deoxyhypusine hydroxylase n=1	tr|B4JXY7|B4JXY7_DROGR	B4JXY7	GH14125	-	-	-	-	-	-	-	-	-	16.7609	21.9376	1.30886	0.388306	0.14295	0.890047	Pass	no
XLOC_027686	SMESG000072632.1	SMEST072632001.1	dd_Smed_v6_16089_0_2	dd_Smed_v4_16089_0_2	-	-	-	-	UniRef90_G4M173	Putative uncharacterized protein n=1	UniRef90_G4M173	Putative uncharacterized protein n=1	-	-	-	-	-	-	-	-	-	-	-	-	3.45391	4.5201	1.30869	0.388124	0.16775	0.918602	Pass	no
XLOC_000710	SMESG000025860.1	SMEST025860001.1	dd_Smed_v6_9521_0_1	dd_Smed_v4_9521_0_1	FERM1_PONAB	Fermitin family homolog 1	FERM1_PONAB	Fermitin family homolog 1	UniRef90_Q8CIB5	Fermitin family homolog 2 n=7	UniRef90_B4IZK8	GH14500 n=4	tr|B4H5N6|B4H5N6_DROPE	B4H5N6	GL16192	-	-	-	-	-	-	-	dd_smedV4_9521_0_1	Cell-type-specificity: Parapharyngeal SimilarTo: uc010lpk.3 Description: SCO-spondin homolog (Bos taurus) (SSPO)	1.36568	1.78715	1.30862	0.388041	0.2849	0.93128	Pass	no
XLOC_024955	SMESG000065400.1	SMEST065400002.1	-	-	HFM1_XENTR	Probable ATP-dependent DNA helicase HFM1	HFM1_XENTR	Probable ATP-dependent DNA helicase HFM1	UniRef90_A2RUV5	Probable ATP-dependent DNA helicase HFM1 n=2	UniRef90_A2RUV5	Probable ATP-dependent DNA helicase HFM1 n=2	sp|A2RUV5|HFM1_XENTR	A2RUV5	Probable ATP-dependent DNA helicase HFM1	-	-	-	-	-	-	-	-	-	0.868123	1.136	1.30857	0.387991	0.4089	0.933235	Pass	no
XLOC_012759	SMESG000032294.1	SMEST032294001.1	dd_Smed_v6_1381_0_2	dd_Smed_v4_1381_0_2	WSB1_XENTR	WD repeat and SOCS box-containing protein 1	WSB1_XENTR	WD repeat and SOCS box-containing protein 1	UniRef90_C1LE86	WD repeat and SOCS box-containing protein 1 n=1	UniRef90_C1LE86	WD repeat and SOCS box-containing protein 1 n=1	sp|Q6P1V3|WSB1_XENTR	Q6P1V3	WD repeat and SOCS box-containing protein 1	-	-	-	-	-	-	-	-	-	4.739	6.1987	1.30802	0.387383	0.2099	0.918602	Pass	no
XLOC_021049	SMESG000054426.1	SMEST054426002.1	dd_Smed_v6_11450_0_2	dd_Smed_v4_11450_0_2	FABD_HUMAN	Malonyl-CoA-acyl carrier protein transacylase, mitochondrial	FABD_HUMAN	Malonyl-CoA-acyl carrier protein transacylase, mitochondrial	UniRef90_C7TXZ9	Putative uncharacterized protein n=1	UniRef90_C7TXZ9	Putative uncharacterized protein n=1	sp|Q8IVS2|FABD_HUMAN	Q8IVS2	Malonyl-CoA-acyl carrier protein transacylase, mitochondrial	-	-	-	-	-	-	-	-	-	4.9438	6.46572	1.30784	0.387191	0.2531	0.920797	Pass	no
XLOC_029845	SMESG000078527.1	SMEST078527001.1	dd_Smed_v6_2739_0_1	dd_Smed_v4_2739_0_1	-	-	-	-	UniRef90_G4V7U7	Putative uncharacterized protein n=1	UniRef90_G4V7U7	Putative uncharacterized protein n=1	-	-	-	-	-	-	-	-	-	-	-	-	40.1819	52.5384	1.30751	0.386826	0.08275	0.779698	Pass	no
XLOC_006004	SMESG000012897.1	SMEST012897001.1	dd_Smed_v6_6875_0_1	dd_Smed_v4_6875_0_1	-	-	-	-	UniRef90_C4QPK2	Putative uncharacterized protein n=1	UniRef90_C4QPK2	Putative uncharacterized protein n=1	-	-	-	-	-	-	-	-	-	-	-	-	8.42241	11.0117	1.30743	0.386732	0.28985	0.93128	Pass	no
XLOC_012918	SMESG000032321.1	SMEST032321001.1	dd_Smed_v6_727_0_1	dd_Smed_v4_727_0_1	CAP2_HUMAN	Adenylyl cyclase-associated protein 2	CAP1_HUMAN	Adenylyl cyclase-associated protein 1	UniRef90_A7E2H8	Adenylyl cyclase-associated protein n=3	UniRef90_A7E2H8	Adenylyl cyclase-associated protein n=3	tr|Q6YBS2|Q6YBS2_DANRE	Q6YBS2	Adenylyl cyclase-associated protein	-	-	-	-	-	-	-	-	-	3.84068	5.02131	1.3074	0.386702	0.19365	0.918602	Pass	no
XLOC_020899	SMESG000053861.1	SMEST053861001.1	dd_Smed_v6_771_0_1	dd_Smed_v4_771_0_1	-	-	-	-	UniRef90_I1ZI86	Uncharacterized protein n=2	UniRef90_I1ZI86	Uncharacterized protein n=2	tr|I1ZI86|I1ZI86_SCHMD	I1ZI86	Uncharacterized protein	-	-	-	-	-	-	-	-	-	1.27737	1.67002	1.30739	0.386689	0.548	0.938927	Pass	no
XLOC_017511	SMESG000044470.1	SMEST044470001.1	-	-	-	-	-	-	-	-	-	-	-	-	-	-	-	-	-	-	-	-	-	-	0.913662	1.19447	1.30734	0.386638	0.74015	0.960258	Pass	no
XLOC_015423	SMESG000039021.1	SMEST039021001.1	-	-	TS101_HUMAN	Tumor susceptibility gene 101 protein	TS101_HUMAN	Tumor susceptibility gene 101 protein	UniRef90_B4J261	GH16594 n=1	UniRef90_B4J261	GH16594 n=1	tr|B4LE79|B4LE79_DROVI	B4LE79	GJ12339	-	-	-	-	-	-	-	-	-	3.82452	4.99986	1.30732	0.386609	0.52885	0.938608	Pass	no
XLOC_005157	SMESG000010654.1	SMEST010654001.1	dd_Smed_v6_4215_0_1	dd_Smed_v4_4215_0_1	SQRD_HUMAN	Sulfide:quinone oxidoreductase, mitochondrial	SQRD_HUMAN	Sulfide:quinone oxidoreductase, mitochondrial	UniRef90_F1QYT2	Uncharacterized protein n=5	UniRef90_T2M299	Sulfide:quinone oxidoreductase,mitochondrial (Fragment) n=2	sp|Q9Y6N5|SQRD_HUMAN	Q9Y6N5	Sulfide:quinone oxidoreductase, mitochondrial	-	-	-	-	-	-	-	dd_smedV4_4215_0_1	Cell-type-specificity: Neural (non-ciliated) SimilarTo: uc010oag.2 Description: calsyntenin 1 (CLSTN1)	9.54396	12.4747	1.30708	0.386345	0.16395	0.918602	Pass	no
XLOC_004333	SMESG000008638.1	SMEST008638002.1	-	-	CEPT1_CHICK	Choline/ethanolaminephosphotransferase 1	CEPT1_CHICK	Choline/ethanolaminephosphotransferase 1	UniRef90_Q28H54	Choline/ethanolaminephosphotransferase 1 n=3	UniRef90_Q28H54	Choline/ethanolaminephosphotransferase 1 n=3	sp|Q8BGS7|CEPT1_MOUSE	Q8BGS7	Choline/ethanolaminephosphotransferase 1	-	-	-	-	-	-	-	-	-	47.7821	62.4537	1.30705	0.386317	0.1732	0.918602	Pass	no
XLOC_002472	SMESG000003536.1	SMEST003536001.1	-	-	-	-	-	-	UniRef90_C1LA53	Ribosomal protein S10 n=4	-	-	-	-	-	-	-	-	-	-	-	-	-	-	2.23096	2.9155	1.30684	0.386079	0.32685	0.93128	Pass	no
XLOC_002204	SMESG000006146.1	SMEST006146002.1	dd_Smed_v6_57913_0_1	dd_Smed_v4_57913_0_1	-	-	-	-	-	-	-	-	-	-	-	-	-	-	-	-	-	-	-	-	1.7058	2.22914	1.3068	0.386039	0.5001	0.933235	Pass	no
XLOC_023432	SMESG000061015.1	SMEST061015001.1	dd_Smed_v6_11693_0_1	dd_Smed_v4_11693_0_1	TBX2B_XENLA	T-box transcription factor TBX2-B	TBX2B_XENLA	T-box transcription factor TBX2-B	UniRef90_F1CDF0	TBX2/3c (Fragment) n=1	UniRef90_F1CDF0	TBX2/3c (Fragment) n=1	tr|F1CDF0|F1CDF0_SCHPL	F1CDF0	TBX2/3c (Fragment)	-	-	-	-	-	-	-	-	-	1.79162	2.34122	1.30676	0.385996	0.24555	0.918602	Pass	no
XLOC_002876	SMESG000004823.1	SMEST004823001.1	dd_Smed_v6_7788_0_1	dd_Smed_v4_7788_0_1	-	-	RT17_BOVIN	28S ribosomal protein S17, mitochondrial	UniRef90_Q5DD29	SJCHGC04492 protein n=1	UniRef90_Q5DD29	SJCHGC04492 protein n=1	tr|Q503X4|Q503X4_DANRE	Q503X4	Uncharacterized protein	-	-	-	-	-	-	-	-	-	10.5468	13.7785	1.30642	0.385613	0.33135	0.93128	Pass	no
XLOC_008800	SMESG000019789.1	SMEST019789002.1	-	-	-	-	CC169_MOUSE	Coiled-coil domain-containing protein 169	UniRef90_UPI00035048E4	PREDICTED: coiled-coil domain-containing protein 169 isoform X1 n=3	UniRef90_UPI00035048E4	PREDICTED: coiled-coil domain-containing protein 169 isoform X1 n=3	tr|E9QJK3|E9QJK3_DANRE	E9QJK3	Uncharacterized protein	-	-	-	-	-	-	-	-	-	1.45204	1.89687	1.30635	0.38554	0.61825	0.946467	Pass	no
XLOC_019881	SMESG000058883.1	SMEST058883001.1	dd_Smed_v6_15587_0_1	dd_Smed_v4_15587_0_1	-	-	-	-	-	-	-	-	-	-	-	-	-	-	-	-	-	-	dd_smedV4_15587_0_1	Cell-type-specificity: Epidermal lineage (early + late + mature) SimilarTo: KJ934809.1 Description: otxb-like	1.41403	1.84683	1.30608	0.385238	0.3329	0.93128	Pass	no
XLOC_027449	SMESG000072173.1	SMEST072173005.1	-	-	BRE4_CAEEL	Beta-1,4-N-acetylgalactosaminyltransferase bre-4	BRE4_CAEEL	Beta-1,4-N-acetylgalactosaminyltransferase bre-4	UniRef90_Q9GUM2	Beta-1,4-N-acetylgalactosaminyltransferase bre-4 n=4	UniRef90_Q9GUM2	Beta-1,4-N-acetylgalactosaminyltransferase bre-4 n=4	sp|Q9GUM2|BRE4_CAEEL	Q9GUM2	Beta-1,4-N-acetylgalactosaminyltransferase bre-4	-	-	-	-	-	-	-	-	-	10.1216	13.2186	1.30598	0.385132	0.207	0.918602	Pass	no
XLOC_001414	SMESG000000769.1	SMEST000769001.1	dd_Smed_v6_8236_0_1	dd_Smed_v4_8236_0_1	UBP36_MOUSE	Ubiquitin carboxyl-terminal hydrolase 36	UBP36_MOUSE	Ubiquitin carboxyl-terminal hydrolase 36	UniRef90_Q6PFP7	Ubiquitin carboxyl-terminal hydrolase (Fragment) n=1	UniRef90_F1QY38	Ubiquitin carboxyl-terminal hydrolase n=4	tr|Q6PFN5|Q6PFN5_DANRE	Q6PFN5	Ubiquitin carboxyl-terminal hydrolase (Fragment)	-	-	-	-	-	-	-	-	-	3.60486	4.70779	1.30596	0.385107	0.2687	0.923364	Pass	no
XLOC_008153	SMESG000018122.1	SMEST018122001.1	dd_Smed_v6_16781_0_1	dd_Smed_v4_16781_0_1	DNAL4_MOUSE	Dynein light chain 4, axonemal	DNAL4_PIG	Dynein light chain 4, axonemal	UniRef90_C1LFJ6	Dynein light chain 4, axonemal n=2	UniRef90_C1LFJ6	Dynein light chain 4, axonemal n=2	tr|Q6FGD0|Q6FGD0_HUMAN	Q6FGD0	DNAL4 protein	-	-	-	-	-	-	-	dd_smedV4_27975_0_1	Cell-type-specificity: Epidermal progenitors (late) SimilarTo: uc002xmd.1 Description: NA	1.57498	2.05668	1.30585	0.384984	0.5993	0.943787	Pass	no
XLOC_010941	SMESG000042331.1	SMEST042331001.1	dd_Smed_v6_6954_0_1	dd_Smed_v4_6954_0_1	ZC4H2_DANRE	Zinc finger C4H2 domain-containing protein	ZC4H2_DANRE	Zinc finger C4H2 domain-containing protein	UniRef90_B3N0B6	GF21819 n=1	UniRef90_G4VS13	Uncharacterized protein n=1	tr|Q7T3I0|Q7T3I0_DANRE	Q7T3I0	Hepatocellular carcinoma-associated antigen 127-like	-	-	-	-	-	-	-	-	-	18.3555	23.9672	1.30572	0.384849	0.1145	0.838131	Pass	no
XLOC_029887	SMESG000078736.1	SMEST078736001.1	dd_Smed_v6_140_0_1	dd_Smed_v4_140_0_1	RL43_ASHGO	60S ribosomal protein L43	-	-	UniRef90_T2MED6	60S ribosomal protein L37a n=1	-	-	-	-	-	-	-	-	-	-	-	-	-	-	50.6524	66.095	1.30487	0.383911	0.10145	0.82112	Pass	no
XLOC_001129	SMESG000003321.1	SMEST003321001.1	dd_Smed_v6_4652_0_1	dd_Smed_v4_4652_0_1	UBXN6_MOUSE	UBX domain-containing protein 6	UBXN6_MOUSE	UBX domain-containing protein 6	UniRef90_C1LDV2	UBX domain-containing protein 1 n=2	UniRef90_C1LDV2	UBX domain-containing protein 1 n=2	tr|Q7SXA8|Q7SXA8_DANRE	Q7SXA8	UBX domain protein 6	-	-	-	-	-	-	-	-	-	47.6893	62.22	1.3047	0.383713	0.08375	0.780885	Pass	no
XLOC_017390	SMESG000043151.1	SMEST043151001.1	dd_Smed_v6_2948_0_1	dd_Smed_v4_2948_0_1	KAD1_CAEEL	Adenylate kinase isoenzyme 1 {ECO:0000255|HAMAP-Rule:MF_03171}	KAD1_CAEEL	Adenylate kinase isoenzyme 1 {ECO:0000255|HAMAP-Rule:MF_03171}	UniRef90_C1LL44	Adenylate kinase 1 n=5	UniRef90_C1LL44	Adenylate kinase 1 n=5	sp|Q20140|KAD1_CAEEL	Q20140	Probable adenylate kinase isoenzyme F38B2.4	-	-	-	-	-	-	-	-	-	5.11496	6.67334	1.30467	0.383686	0.3671	0.93128	Pass	no
XLOC_020938	SMESG000053790.1	SMEST053790002.1	dd_Smed_v6_12787_0_2	dd_Smed_v4_12787_0_2	KCY1_CAEEL	UMP-CMP kinase 1 {ECO:0000255|HAMAP-Rule:MF_03172}	KCY1_CAEEL	UMP-CMP kinase 1 {ECO:0000255|HAMAP-Rule:MF_03172}	UniRef90_O17622	UMP-CMP kinase 1 n=3	UniRef90_B4LYS9	GJ23317 n=1	tr|E3MJG4|E3MJG4_CAERE	E3MJG4	Adenylate kinase	-	-	-	-	-	-	-	-	-	18.9719	24.7477	1.30444	0.38343	0.23775	0.918602	Pass	no
XLOC_001265	SMESG000000112.1	SMEST000112001.1	dd_Smed_v6_6195_0_1	dd_Smed_v4_6195_0_1	MCUR1_MOUSE	Mitochondrial calcium uniporter regulator 1	MCUR1_MOUSE	Mitochondrial calcium uniporter regulator 1	UniRef90_A7E278	Idh3g protein n=2	UniRef90_A7E278	Idh3g protein n=2	tr|A7E278|A7E278_DANRE	A7E278	Idh3g protein	-	-	-	-	-	-	-	-	-	53.836	70.2171	1.30428	0.383251	0.1136	0.838131	Pass	no
XLOC_023698	SMESG000062000.1	SMEST062000001.1	dd_Smed_v6_12831_0_1	dd_Smed_v4_12831_0_1	-	-	-	-	-	-	-	-	-	-	-	-	-	-	-	-	-	-	-	-	37.9313	49.4657	1.30409	0.38304	0.14435	0.890649	Pass	no
XLOC_017884	SMESG000045013.1	SMEST045013002.1	dd_Smed_v6_4305_0_1	dd_Smed_v4_4305_0_1	CB043_CHICK	UPF0554 protein C2orf43 homolog	CB043_CHICK	UPF0554 protein C2orf43 homolog	UniRef90_Q0VFE8	LOC779625 protein (Fragment) n=3	UniRef90_Q0VFE8	LOC779625 protein (Fragment) n=3	tr|Q0VFE8|Q0VFE8_XENTR	Q0VFE8	LOC779625 protein (Fragment)	-	-	-	-	-	-	-	-	-	3.4372	4.4823	1.30406	0.383005	0.35175	0.93128	Pass	no
XLOC_009458	SMESG000022731.1	SMEST022731001.1	dd_Smed_v6_13297_0_1	dd_Smed_v4_13297_0_1	-	-	-	-	-	-	-	-	-	-	-	-	-	-	-	-	-	-	dd_smedV4_1234_0_1	Cell-type-specificity: Epidermal progenitors (early) SimilarTo: NA Description: NA	1.68298	2.19456	1.30397	0.382914	0.2903	0.93128	Pass	no
XLOC_014553	SMESG000035616.1	SMEST035616001.1	-	-	-	-	-	-	-	-	-	-	-	-	-	-	-	-	-	-	-	-	-	-	1.18992	1.55104	1.30348	0.382371	0.38935	0.93217	Pass	no
XLOC_009790	SMESG000021944.1	SMEST021944001.1	dd_Smed_v6_2111_0_1	dd_Smed_v4_2111_0_1	HNRPK_CHICK	Heterogeneous nuclear ribonucleoprotein K	HNRPK_CHICK	Heterogeneous nuclear ribonucleoprotein K	UniRef90_C1LR27	Heterogeneous nuclear ribonucleoprotein K n=1	UniRef90_C1LR27	Heterogeneous nuclear ribonucleoprotein K n=1	tr|Q7SYN1|Q7SYN1_DANRE	Q7SYN1	Heterogeneous nuclear ribonucleoprotein K	-	-	-	-	-	-	-	-	-	134.829	175.744	1.30346	0.382345	0.05785	0.712858	Pass	no
XLOC_015148	SMESG000037125.1	SMEST037125001.1	dd_Smed_v6_6244_0_1	dd_Smed_v4_6244_0_1	-	-	-	-	-	-	-	-	-	-	-	-	-	-	-	-	-	-	-	-	20.2834	26.4353	1.3033	0.382166	0.08865	0.798917	Pass	no
XLOC_020298	SMESG000058418.1	SMEST058418001.1	dd_Smed_v6_12980_0_2	dd_Smed_v4_12980_0_2	SENP7_HUMAN	Sentrin-specific protease 7	SENP7_HUMAN	Sentrin-specific protease 7	UniRef90_UPI0001A61B22	family C48 unassigned peptidase (C48 family) n=2	UniRef90_UPI0001A61B22	family C48 unassigned peptidase (C48 family) n=2	tr|Q29QU9|Q29QU9_DROME	Q29QU9	IP12935p	-	-	-	-	-	-	-	-	-	13.3021	17.3312	1.30289	0.381718	0.1075	0.826912	Pass	no
XLOC_022812	SMESG000059518.1	SMEST059518001.1	dd_Smed_v6_12394_0_1	dd_Smed_v4_12394_0_1	-	-	-	-	-	-	-	-	-	-	-	-	-	-	-	-	-	-	-	-	3.50407	4.56466	1.30267	0.381476	0.349	0.93128	Pass	no
XLOC_012258	SMESG000030549.1	SMEST030549001.1	dd_Smed_v6_10090_0_1	dd_Smed_v4_10090_0_1	GPN3_XENLA	GPN-loop GTPase 3 {ECO:0000250|UniProtKB:Q9UHW5}	GPN3_XENLA	GPN-loop GTPase 3 {ECO:0000250|UniProtKB:Q9UHW5}	UniRef90_T2M416	GPN-loop GTPase 3 (Fragment) n=1	UniRef90_T2M416	GPN-loop GTPase 3 (Fragment) n=1	sp|Q4V7Z0|GPN3_XENLA	Q4V7Z0	GPN-loop GTPase 3	-	-	-	-	-	-	-	-	-	32.4653	42.285	1.30247	0.381247	0.12555	0.854422	Pass	no
XLOC_013962	SMESG000034901.1	SMEST034901001.1	dd_Smed_v6_4635_0_1	dd_Smed_v4_4635_0_1	ODR4_XENLA	Protein odr-4 homolog	ODR4_XENLA	Protein odr-4 homolog	UniRef90_G4LXQ5	Putative uncharacterized protein n=2	UniRef90_G4LXQ5	Putative uncharacterized protein n=2	sp|A3KNB6|ODR4_XENLA	A3KNB6	Protein odr-4 homolog	-	-	-	-	-	-	-	-	-	23.8516	31.0618	1.30229	0.381055	0.08695	0.790946	Pass	no
XLOC_015026	SMESG000036809.1	SMEST036809001.1	dd_Smed_v6_8398_0_1	dd_Smed_v4_8398_0_1	DPP9_HUMAN	Dipeptidyl peptidase 9	DPP9_HUMAN	Dipeptidyl peptidase 9	UniRef90_UPI0002B45C2B	PREDICTED: dipeptidyl peptidase 9-like n=1	UniRef90_UPI0002B45C2B	PREDICTED: dipeptidyl peptidase 9-like n=1	tr|B0V1L8|B0V1L8_DANRE	B0V1L8	Novel protein similar to H.sapiens DPP9, dipeptidyl-peptidase 9 (DPP9, zgc:152900)	-	-	-	-	-	-	-	-	-	4.96774	6.46936	1.30227	0.381033	0.1871	0.918602	Pass	no
XLOC_007541	SMESG000016570.1	SMEST016570001.1	-	-	-	-	-	-	-	-	UniRef90_UPI0002B4955E	PREDICTED: 52 kDa repressor of the inhibitor of the protein kinase-like n=1	-	-	-	-	-	-	-	-	-	-	-	-	10.2179	13.3059	1.30221	0.380967	0.36725	0.93128	Pass	no
XLOC_015970	SMESG000039442.1	SMEST039442001.1	dd_Smed_v6_13871_0_1	dd_Smed_v4_13871_0_1	-	-	-	-	-	-	-	-	-	-	-	-	-	-	-	-	-	-	-	-	10.1388	13.2027	1.3022	0.380946	0.46035	0.933235	Pass	no
XLOC_008769	SMESG000019820.1	SMEST019820002.1	-	-	NUBP2_ANOGA	Cytosolic Fe-S cluster assembly factor NUBP2 homolog {ECO:0000255|HAMAP-Rule:MF_03039}	TBA1_PARLI	Tubulin alpha-1 chain	UniRef90_I3ISU3	Uncharacterized protein n=1	UniRef90_F8W0F6	Tubulin alpha-1A chain n=1	tr|F8VXB8|F8VXB8_HUMAN	F8VXB8	Tubulin alpha-1A chain	-	-	-	-	-	-	-	dd_smedV4_1229_0_1	Cell-type-specificity: Muscle SimilarTo: uc004bsm.4 Description: adenylate kinase 1 (AK1)	2.44033	3.1775	1.30208	0.380816	0.2705	0.92449	Pass	no
XLOC_010336	SMESG000024680.1	SMEST024680001.1	-	-	-	-	-	-	-	-	-	-	-	-	-	-	-	-	-	-	-	-	-	-	1.75366	2.28332	1.30203	0.380764	0.8175	0.971827	Pass	no
XLOC_007810	SMESG000019159.1	SMEST019159002.1	dd_Smed_v6_7597_0_1	dd_Smed_v4_7597_0_1	TRM5_XENTR	tRNA (guanine(37)-N1)-methyltransferase {ECO:0000255|HAMAP-Rule:MF_03152}	TRM5_XENTR	tRNA (guanine(37)-N1)-methyltransferase {ECO:0000255|HAMAP-Rule:MF_03152}	UniRef90_F6VSS6	tRNA (guanine(37)-N1)-methyltransferase n=3	UniRef90_F6VSS6	tRNA (guanine(37)-N1)-methyltransferase n=3	sp|F6VSS6|TRM5_XENTR	F6VSS6	tRNA (guanine(37)-N1)-methyltransferase	-	-	-	-	-	-	-	-	-	3.02979	3.94386	1.30169	0.380391	0.36935	0.93128	Pass	no
XLOC_022803	SMESG000059950.1	SMEST059950001.1	-	-	PRI2_MOUSE	DNA primase large subunit	PRI2_MOUSE	DNA primase large subunit	UniRef90_C4QIH8	DNA primase large subunit, putative n=1	UniRef90_C4QIH8	DNA primase large subunit, putative n=1	sp|P33610|PRI2_MOUSE	P33610	DNA primase large subunit	-	-	-	-	-	-	-	dd_smedV4_13727_0_1	Cell-type-specificity: Parapharyngeal SimilarTo: uc003gwr.2 Description: ATPase, aminophospholipid transporter (APLT), class I, type 8A, member 1 (ATP8A1)	6.98758	9.09494	1.30159	0.380271	0.2386	0.918602	Pass	no
XLOC_007786	SMESG000018987.1	SMEST018987001.1	dd_Smed_v6_6313_0_16	dd_Smed_v4_6313_0_16	-	-	-	-	-	-	-	-	-	-	-	-	-	-	-	-	-	-	-	-	57.7999	75.2163	1.30132	0.379978	0.0778	0.772799	Pass	no
XLOC_016627	SMESG000052133.1	SMEST052133001.1	dd_Smed_v6_11176_0_1	dd_Smed_v4_11176_0_1	IFT22_DANRE	Intraflagellar transport protein 22 homolog	IFT22_DANRE	Intraflagellar transport protein 22 homolog	UniRef90_C1LDV4	Novel protein putative vertebrate RAB, member RAS oncogene family-like 5 n=1	UniRef90_C1LDV4	Novel protein putative vertebrate RAB, member RAS oncogene family-like 5 n=1	tr|A2BFT3|A2BFT3_DANRE	A2BFT3	Novel protein similar to vertebrate RAB, member RAS oncogene family-like 5 (RABL5) (Zgc:110645)	-	-	-	-	-	-	-	-	-	3.6818	4.79098	1.30126	0.37991	0.4789	0.933235	Pass	no
XLOC_014575	SMESG000035680.1	SMEST035680002.1	dd_Smed_v6_7445_0_1	dd_Smed_v4_7445_0_1	BCKD_HUMAN	[3-methyl-2-oxobutanoate dehydrogenase [lipoamide]] kinase, mitochondrial	BCKD_HUMAN	[3-methyl-2-oxobutanoate dehydrogenase [lipoamide]] kinase, mitochondrial	UniRef90_B0R159	Uncharacterized protein n=2	UniRef90_B0R159	Uncharacterized protein n=2	tr|B0R159|B0R159_DANRE	B0R159	Branched chain alpha-ketoacid dehydrogenase kinase	-	-	-	-	-	-	-	-	-	2.47869	3.22509	1.30113	0.379762	0.359	0.93128	Pass	no
XLOC_019037	SMESG000047985.1	SMEST047985002.1	dd_Smed_v6_14062_0_1	dd_Smed_v4_14062_0_1	-	-	-	-	-	-	-	-	-	-	-	-	-	-	-	-	-	-	-	-	3.4766	4.52347	1.30112	0.379753	0.47255	0.933235	Pass	no
XLOC_027298	SMESG000071620.1	SMEST071620002.1	dd_Smed_v6_10336_0_1	dd_Smed_v4_10336_0_1	TBL3_MOUSE	Transducin beta-like protein 3	TBL3_MOUSE	Transducin beta-like protein 3	UniRef90_G4VH94	Putative uncharacterized protein n=1	UniRef90_G4VH94	Putative uncharacterized protein n=1	sp|Q8C4J7|TBL3_MOUSE	Q8C4J7	Transducin beta-like protein 3	-	-	-	-	-	-	-	-	-	21.9576	28.5686	1.30108	0.37971	0.0822	0.776243	Pass	no
[truncated: 10,476 more rows]

## Sheet: DiffExp_Genes_Sorted
XLOC_Id	Gene_Id	TranscriptId	Dresden_V6	Dresden_V4	Swissprot_blastx	Description	Swissprot_blastp	Description	Uniref_blastx	Description	Uniref_blastp	Description	Uniprot_blastp	Accesion_id	Description	Progenitor_Id	Neoblast_specialization	Description	GPCR_Id	Description	WoundResponseId	Description	CellType-Specificity	Description	X1_MTG_High	X1_MTG_Low	FoldChange(X1_MTGLow/X1_MTGHigh)	Log2(FC)	pvalue	adjusted_Pvalue	FPKM Filter	Significance
[truncated: 248 more rows]

[truncated: 1 more sheets: DownReg_Genes_Pathways]
