# Supplementary material for: Mitochondrial state determines functionally divergent stem cell population in planaria
Source: Stem Cell Reports. 2021 Apr 15;16(5):1302–16. doi: 10.1016/j.stemcr.2021.03.022 (PMC8185449; doi:10.1016/j.stemcr.2021.03.022)
Supplement: Table S2. X2_MTG low vs high [file mmc3.xlsx]

## Sheet: All_Okay_Genes
XLOC_Id	Gene_Id	TranscriptId	Dresden_V6	Dresden_V4	Swissprot_blastx	Description	Swissprot_blastp	Description	Uniref_blastx	Description	Uniref_blastp	Description	Uniprot_blastp	Accesion_id	Description	Progenitor_Id	Neoblast_specialization	Description	GPCR_Id	Description	WoundResponseId	Description	CellType-Specificity	Description	X2_MTG_Low	X2_MTG_High	FoldChange(X2_MTG High/X2_MTG Low)	Log2(FC)	pvalue	adjusted_Pvalue	FPKM Filter	Significance	Flodchange Cutoff
XLOC_001460	SMESG000000584.1	SMEST000584001.1	dd_Smed_v6_9601_0_4	-	-	-	-	-	-	-	-	-	-	-	-	-	-	-	-	-	-	-	-	-	0	3.85937	0	inf	5e-05	0.000406327	Pass	yes	2Fold
XLOC_001807	SMESG000001642.1	SMEST001642001.1	-	-	-	-	-	-	-	-	-	-	-	-	-	-	-	-	-	-	-	-	-	-	0	4.86368	0	inf	5e-05	0.000406327	Pass	yes	2Fold
XLOC_002147	SMESG000005853.1	SMEST005853001.1	dd_Smed_v6_40905_0_1	dd_Smed_v4_40905_0_1	-	-	-	-	-	-	-	-	-	-	-	-	-	-	-	-	-	-	-	-	0	3.41964	0	inf	5e-05	0.000406327	Pass	yes	2Fold
XLOC_002194	SMESG000006108.1	SMEST006108001.1	dd_Smed_v6_43995_0_1	dd_Smed_v4_43995_0_1	-	-	-	-	-	-	-	-	-	-	-	-	-	-	-	-	-	-	-	-	0	1.07683	0	inf	5e-05	0.000406327	Pass	yes	2Fold
XLOC_002518	SMESG000003504.1	SMEST003504001.1	-	-	-	-	-	-	-	-	-	-	-	-	-	-	-	-	-	-	-	-	-	-	0	1.28572	0	inf	5e-05	0.000406327	Pass	yes	2Fold
XLOC_002633	SMESG000003836.1	SMEST003836001.1	dd_Smed_v6_9056_0_2	dd_Smed_v4_9056_0_2	GLNA_PYRFU	Glutamine synthetase	GLNA_PYRFU	Glutamine synthetase	UniRef90_C4Q2Z2	Glutamine synthetase bacteria, putative n=1	UniRef90_C4Q2Z2	Glutamine synthetase bacteria, putative n=1	tr|Q29RF4|Q29RF4_DANRE	Q29RF4	Lengsin, lens protein with glutamine synthetase domain	-	-	-	-	-	-	-	dd_smedV4_9056_0_1	Cell-type-specificity: Muscle SimilarTo: uc001jut.4 Description: synaptopodin 2-like (SYNPO2L)	0	1.02939	0	inf	5e-05	0.000406327	Pass	yes	2Fold
XLOC_002781	SMESG000004260.1	SMEST004260001.1	dd_Smed_v6_32600_0_1	dd_Smed_v4_32600_0_1	-	-	-	-	-	-	-	-	-	-	-	-	-	-	-	-	-	-	-	-	0	1.90402	0	inf	5e-05	0.000406327	Pass	yes	2Fold
XLOC_004072	SMESG000008004.1	SMEST008004001.1	dd_Smed_v6_2850_0_4	dd_Smed_v4_2850_0_4	-	-	-	-	-	-	-	-	-	-	-	-	-	-	-	-	-	-	dd_smedV4_2850_0_1	Cell-type-specificity: Neural (non-ciliated) SimilarTo: NA Description: NA	0	8.40629	0	inf	5e-05	0.000406327	Pass	yes	2Fold
XLOC_004111	SMESG000007996.1	SMEST007996001.1	-	-	-	-	-	-	-	-	-	-	-	-	-	-	-	-	-	-	-	-	dd_smedV4_2850_0_1	Cell-type-specificity: Zeta neoblasts SimilarTo: uc001szl.1 Description: acyl-CoA synthetase short-chain family member 3 (ACSS3)	0	1.75753	0	inf	5e-05	0.000406327	Pass	yes	2Fold
XLOC_005255	SMESG000011100.1	SMEST011100001.1	-	-	-	-	-	-	-	-	-	-	-	-	-	-	-	-	-	-	-	-	-	-	0	1.76267	0	inf	5e-05	0.000406327	Pass	yes	2Fold
XLOC_005679	SMESG000014203.1	SMEST014203001.1	dd_Smed_v6_15413_0_1	dd_Smed_v4_15413_0_1	-	-	-	-	-	-	-	-	-	-	-	-	-	-	-	-	-	-	-	-	0	4.65303	0	inf	5e-05	0.000406327	Pass	yes	2Fold
XLOC_005681	SMESG000014208.1	SMEST014208012.1	-	-	ANK1_HUMAN	Ankyrin-1	ANK1_HUMAN	Ankyrin-1	UniRef90_UPI0002B4C34F	PREDICTED: ankyrin-1-like, partial n=1	UniRef90_UPI0002B4C34F	PREDICTED: ankyrin-1-like, partial n=1	tr|B4JZS6|B4JZS6_DROGR	B4JZS6	GH23945	-	-	-	-	-	-	-	-	-	0	39.7729	0	inf	5e-05	0.000406327	Pass	yes	2Fold
XLOC_006144	SMESG000013245.1	SMEST013245001.1	-	-	-	-	-	-	-	-	-	-	-	-	-	-	-	-	-	-	-	-	-	-	0	1.60337	0	inf	5e-05	0.000406327	Pass	yes	2Fold
XLOC_006280	SMESG000013727.1	SMEST013727001.1	dd_Smed_v6_56882_0_1	dd_Smed_v4_56882_0_1	-	-	-	-	-	-	-	-	-	-	-	-	-	-	-	-	-	-	-	-	0	1.00115	0	inf	5e-05	0.000406327	Pass	yes	2Fold
XLOC_007340	SMESG000016141.1	SMEST016141001.1	-	-	-	-	-	-	-	-	-	-	-	-	-	-	-	-	-	-	-	-	-	-	0	4.09818	0	inf	5e-05	0.000406327	Pass	yes	2Fold
XLOC_007992	SMESG000017776.1	SMEST017776002.1	-	-	-	-	-	-	-	-	-	-	-	-	-	-	-	-	-	-	-	-	-	-	0	3.88656	0	inf	5e-05	0.000406327	Pass	yes	2Fold
XLOC_008254	SMESG000018453.1	SMEST018453001.1	dd_Smed_v6_30891_0_1	dd_Smed_v4_30891_0_1	PLMN_MACEU	Plasminogen	PLMN_MACEU	Plasminogen	UniRef90_I1ZIL4	Plasminogen-1 (Fragment) n=1	UniRef90_I1ZIL4	Plasminogen-1 (Fragment) n=1	tr|I1ZIL4|I1ZIL4_SCHMD	I1ZIL4	Plasminogen-1 (Fragment)	-	-	-	-	-	-	-	-	-	0	4.14864	0	inf	5e-05	0.000406327	Pass	yes	2Fold
XLOC_008435	SMESG000021031.1	SMEST021031002.1	-	-	-	-	-	-	-	-	-	-	-	-	-	-	-	-	-	-	-	-	-	-	0	25.3987	0	inf	5e-05	0.000406327	Pass	yes	2Fold
XLOC_010182	SMESG000024705.1	SMEST024705002.1	dd_Smed_v6_33685_0_1	-	-	-	-	-	UniRef90_Q2LK76	II-FBPL n=1	UniRef90_Q2LK76	II-FBPL n=1	tr|Q2LK76|Q2LK76_XENLA	Q2LK76	II-FBPL (Precursor)	-	-	-	-	-	-	-	-	-	0	4.50706	0	inf	5e-05	0.000406327	Pass	yes	2Fold
XLOC_010376	SMESG000024947.1	SMEST024947001.1	-	-	-	-	-	-	-	-	-	-	-	-	-	-	-	-	-	-	-	-	-	-	0	4.6806	0	inf	5e-05	0.000406327	Pass	yes	2Fold
XLOC_011283	SMESG000042830.1	SMEST042830001.1	dd_Smed_v6_30727_0_1	dd_Smed_v4_30727_0_1	-	-	-	-	-	-	-	-	-	-	-	-	-	-	-	-	-	-	-	-	0	11.9899	0	inf	5e-05	0.000406327	Pass	yes	2Fold
XLOC_011419	SMESG000028602.1	SMEST028602001.1	dd_Smed_v6_9747_0_1	dd_Smed_v4_9747_0_1	-	-	-	-	-	-	-	-	-	-	-	-	-	-	-	-	-	-	-	-	0	3.05256	0	inf	5e-05	0.000406327	Pass	yes	2Fold
XLOC_011550	SMESG000028449.1	SMEST028449001.1	dd_Smed_v6_73157_0_1	dd_Smed_v4_73157_0_1	-	-	-	-	-	-	-	-	-	-	-	-	-	-	-	-	-	-	-	-	0	1.32047	0	inf	5e-05	0.000406327	Pass	yes	2Fold
XLOC_011638	SMESG000028938.1	SMEST028938001.1	-	-	-	-	-	-	-	-	-	-	-	-	-	-	-	-	-	-	-	-	-	-	0	11.587	0	inf	5e-05	0.000406327	Pass	yes	2Fold
XLOC_011885	SMESG000028095.1	SMEST028095001.1	dd_Smed_v6_5332_0_2	dd_Smed_v4_5332_0_2	-	-	-	-	-	-	-	-	-	-	-	-	-	-	-	-	-	-	dd_smedV4_5332_0_1	Cell-type-specificity: Epidermis II SimilarTo: uc010yoz.1 Description: coiled-coil domain containing 88A (CCDC88A)	0	8.17219	0	inf	5e-05	0.000406327	Pass	yes	2Fold
XLOC_012933	SMESG000032391.1	SMEST032391001.1	dd_Smed_v6_17463_0_2	dd_Smed_v4_17463_0_2	-	-	-	-	-	-	-	-	-	-	-	-	-	-	-	-	-	-	-	-	0	1.1713	0	inf	0.0007	0.00340433	Pass	yes	2Fold
XLOC_013418	SMESG000033610.1	SMEST033610001.1	dd_Smed_v6_16587_0_1	dd_Smed_v4_16587_0_1	-	-	MTH3_DROME	Probable G-protein coupled receptor Mth-like 3	UniRef90_B4J2C6	GH16001 n=1	UniRef90_B4P7Z8	GE14191 n=1	sp|Q9V818|MTH3_DROME	Q9V818	Probable G-protein coupled receptor Mth-like 3	-	-	-	GCR310	Cluster: Adhesion Description: class b secretin-like g-protein coupled receptor	-	-	dd_smedV4_16587_0_1	Cell-type-specificity: Muscle SimilarTo: uc001jlo.2 Description: transmembrane protein 26 (TMEM26)	0	2.60623	0	inf	5e-05	0.000406327	Pass	yes	2Fold
XLOC_013753	SMESG000034754.1	SMEST034754001.1	-	-	6PGD_HUMAN	6-phosphogluconate dehydrogenase, decarboxylating	6PGD_HUMAN	6-phosphogluconate dehydrogenase, decarboxylating	UniRef90_Q6PB25	6-phosphogluconate dehydrogenase, decarboxylating n=2	UniRef90_Q6PB25	6-phosphogluconate dehydrogenase, decarboxylating n=2	tr|Q6TNR8|Q6TNR8_DANRE	Q6TNR8	6-phosphogluconate dehydrogenase, decarboxylating	-	-	-	-	-	-	-	dd_smedV4_13079_0_1	Cell-type-specificity: Neural (both ciliated and non-ciliated) SimilarTo: NA Description: NA	0	1.10453	0	inf	5e-05	0.000406327	Pass	yes	2Fold
XLOC_013822	SMESG000034966.1	SMEST034966002.1	dd_Smed_v6_71905_0_1	dd_Smed_v4_71905_0_1	-	-	-	-	-	-	-	-	-	-	-	-	-	-	-	-	-	-	-	-	0	2.56247	0	inf	5e-05	0.000406327	Pass	yes	2Fold
XLOC_014127	SMESG000034191.1	SMEST034191001.1	dd_Smed_v6_15508_0_1	dd_Smed_v4_15508_0_1	-	-	-	-	-	-	-	-	-	-	-	-	-	-	-	-	-	-	-	-	0	1.56076	0	inf	5e-05	0.000406327	Pass	yes	2Fold
XLOC_014652	SMESG000035882.1	SMEST035882001.1	-	-	-	-	-	-	-	-	-	-	-	-	-	-	-	-	-	-	-	-	-	-	0	9.92019	0	inf	5e-05	0.000406327	Pass	yes	2Fold
XLOC_015730	SMESG000039789.1	SMEST039789001.1	dd_Smed_v6_68748_0_1	dd_Smed_v4_68748_0_1	-	-	-	-	-	-	-	-	-	-	-	-	-	-	-	-	-	-	-	-	0	1.42058	0	inf	5e-05	0.000406327	Pass	yes	2Fold
XLOC_015912	SMESG000040178.1	SMEST040178001.1	dd_Smed_v6_6630_0_1	-	-	-	-	-	-	-	-	-	-	-	-	-	-	-	-	-	-	-	-	-	0	25.0886	0	inf	5e-05	0.000406327	Pass	yes	2Fold
XLOC_016335	SMESG000040482.1	SMEST040482001.1	-	-	DCDC2_HUMAN	Doublecortin domain-containing protein 2	DCDC2_HUMAN	Doublecortin domain-containing protein 2	UniRef90_E1C337	Uncharacterized protein n=5	UniRef90_E1C337	Uncharacterized protein n=5	sp|Q9UHG0|DCDC2_HUMAN	Q9UHG0	Doublecortin domain-containing protein 2	-	-	-	-	-	-	-	dd_smedV4_6464_0_1	Cell-type-specificity: Epidermis II SimilarTo: NA Description: NA	0	2.80824	0	inf	5e-05	0.000406327	Pass	yes	2Fold
XLOC_016794	SMESG000051338.1	SMEST051338001.1	dd_Smed_v6_3598_0_1	dd_Smed_v4_3598_0_1	-	-	-	-	UniRef90_UPI000350210C	PREDICTED: uncharacterized protein LOC100492546 isoform X1 n=1	UniRef90_UPI000350210C	PREDICTED: uncharacterized protein LOC100492546 isoform X1 n=1	-	-	-	-	-	-	-	-	-	-	-	-	0	10.759	0	inf	5e-05	0.000406327	Pass	yes	2Fold
XLOC_016917	SMESG000052080.1	SMEST052080001.1	dd_Smed_v6_14074_0_1	dd_Smed_v4_14074_0_1	-	-	-	-	-	-	-	-	-	-	-	-	-	-	-	-	-	-	-	-	0	1.04621	0	inf	5e-05	0.000406327	Pass	yes	2Fold
XLOC_017294	SMESG000043676.1	SMEST043676001.1	dd_Smed_v6_25573_0_1	dd_Smed_v4_25573_0_1	-	-	-	-	-	-	-	-	-	-	-	-	-	-	-	-	-	-	-	-	0	3.87229	0	inf	5e-05	0.000406327	Pass	yes	2Fold
XLOC_018481	SMESG000046941.1	SMEST046941001.1	dd_Smed_v6_21549_0_1	dd_Smed_v4_21549_0_1	FMAR_DROME	FMRFamide receptor	FMAR_DROME	FMRFamide receptor	UniRef90_K7H359	Uncharacterized protein n=1	UniRef90_G4VIE4	Putative peptide (FMRFamide/somatostatin)-like receptor n=1	tr|B4HTI3|B4HTI3_DROSE	B4HTI3	GM14521	-	-	-	GCR384	Cluster: Srw Description: fmrfamide receptor-like	-	-	-	-	0	1.30001	0	inf	5e-05	0.000406327	Pass	yes	2Fold
XLOC_018614	SMESG000047455.1	SMEST047455001.1	-	-	-	-	-	-	-	-	-	-	-	-	-	-	-	-	-	-	-	-	-	-	0	16.381	0	inf	5e-05	0.000406327	Pass	yes	2Fold
XLOC_018726	SMESG000047496.1	SMEST047496002.1	-	-	-	-	-	-	-	-	-	-	-	-	-	-	-	-	-	-	-	-	dd_smedV4_17271_0_1	Cell-type-specificity: Neoblast SimilarTo: uc001iyz.1 Description: frizzled family receptor 8 (FZD8)	0	3.77256	0	inf	5e-05	0.000406327	Pass	yes	2Fold
XLOC_018873	SMESG000048204.1	SMEST048204001.1	-	-	-	-	-	-	UniRef90_V9XRM1	X1.A.B7.1 n=1	UniRef90_V9XRM1	X1.A.B7.1 n=1	-	-	-	-	-	-	-	-	-	-	dd_smedV4_750_0_1	Cell-type-specificity: Neural (non-ciliated) SimilarTo: NA Description: NA	0	1.32068	0	inf	5e-05	0.000406327	Pass	yes	2Fold
XLOC_020430	SMESG000052800.1	SMEST052800002.1	-	-	-	-	-	-	-	-	-	-	-	-	-	-	-	-	-	-	-	-	-	-	0	1.68079	0	inf	5e-05	0.000406327	Pass	yes	2Fold
XLOC_021048	SMESG000054424.1	SMEST054424002.1	dd_Smed_v6_12628_0_1	dd_Smed_v4_12628_0_1	EFC11_MOUSE	EF-hand calcium-binding domain-containing protein 11	EFC11_RAT	EF-hand calcium-binding domain-containing protein 11	UniRef90_Q568G4	EF-hand calcium-binding domain-containing protein 11 n=3	UniRef90_Q568G4	EF-hand calcium-binding domain-containing protein 11 n=3	sp|Q9D0E5|EFC11_MOUSE	Q9D0E5	EF-hand calcium-binding domain-containing protein 11	-	-	-	-	-	-	-	-	-	0	1.45834	0	inf	0.00015	0.0010039	Pass	yes	2Fold
XLOC_021105	SMESG000054244.1	SMEST054244001.1	dd_Smed_v6_13493_0_1	dd_Smed_v4_13493_0_1	-	-	-	-	-	-	-	-	-	-	-	-	-	-	-	-	-	-	-	-	0	1.09289	0	inf	5e-05	0.000406327	Pass	yes	2Fold
XLOC_023082	SMESG000060434.1	SMEST060434001.1	dd_Smed_v6_12544_0_1	dd_Smed_v4_12544_0_1	-	-	-	-	-	-	-	-	-	-	-	-	-	-	-	-	-	-	-	-	0	2.46024	0	inf	5e-05	0.000406327	Pass	yes	2Fold
XLOC_023290	SMESG000060692.1	SMEST060692001.1	dd_Smed_v6_27699_0_1	dd_Smed_v4_27699_0_1	-	-	-	-	-	-	-	-	-	-	-	-	-	-	-	-	-	-	-	-	0	8.7609	0	inf	5e-05	0.000406327	Pass	yes	2Fold
XLOC_024594	SMESG000069778.1	SMEST069778001.1	dd_Smed_v6_18416_0_1	dd_Smed_v4_18416_0_1	-	-	-	-	-	-	-	-	-	-	-	-	-	-	-	-	-	-	-	-	0	1.53072	0	inf	5e-05	0.000406327	Pass	yes	2Fold
XLOC_025101	SMESG000065749.1	SMEST065749001.1	dd_Smed_v6_41430_0_1	dd_Smed_v4_41430_0_1	-	-	-	-	-	-	-	-	-	-	-	-	-	-	-	-	-	-	-	-	0	5.7034	0	inf	5e-05	0.000406327	Pass	yes	2Fold
XLOC_025405	SMESG000066361.1	SMEST066361001.1	-	-	-	-	-	-	-	-	-	-	-	-	-	-	-	-	-	-	-	-	-	-	0	1.12179	0	inf	5e-05	0.000406327	Pass	yes	2Fold
XLOC_025418	SMESG000066417.1	SMEST066417001.1	-	-	-	-	-	-	-	-	-	-	-	-	-	-	-	-	-	-	-	-	-	-	0	15.3033	0	inf	5e-05	0.000406327	Pass	yes	2Fold
XLOC_026822	SMESG000070532.1	SMEST070532001.1	-	-	-	-	-	-	-	-	-	-	-	-	-	-	-	-	-	-	-	-	-	-	0	1.60344	0	inf	5e-05	0.000406327	Pass	yes	2Fold
XLOC_026830	SMESG000070631.1	SMEST070631002.1	dd_Smed_v6_33748_0_1	dd_Smed_v4_33748_0_1	ANK2_MOUSE	Ankyrin-2 {ECO:0000250|UniProtKB:Q01484}	TRPA1_DROME	Transient receptor potential cation channel subfamily A member 1	UniRef90_F6XHB4	Uncharacterized protein n=2	UniRef90_F6XHB4	Uncharacterized protein n=2	tr|B2GU85|B2GU85_XENTR	B2GU85	LOC100158526 protein	-	-	-	-	-	-	-	-	-	0	4.51812	0	inf	5e-05	0.000406327	Pass	yes	2Fold
XLOC_027367	SMESG000071684.1	SMEST071684001.1	dd_Smed_v6_22114_0_1	dd_Smed_v4_22114_0_1	-	-	-	-	-	-	-	-	-	-	-	-	-	-	-	-	-	-	-	-	0	5.30774	0	inf	5e-05	0.000406327	Pass	yes	2Fold
XLOC_027385	SMESG000071852.1	SMEST071852001.1	dd_Smed_v6_34099_0_2	-	-	-	-	-	-	-	-	-	-	-	-	-	-	-	-	-	-	-	-	-	0	4.2153	0	inf	5e-05	0.000406327	Pass	yes	2Fold
XLOC_027938	SMESG000077585.1	SMEST077585001.1	-	-	-	-	-	-	-	-	-	-	-	-	-	-	-	-	-	-	-	-	-	-	0	3.26684	0	inf	5e-05	0.000406327	Pass	yes	2Fold
XLOC_028365	SMESG000074483.1	SMEST074483001.1	dd_Smed_v6_95656_0_1	-	-	-	-	-	-	-	-	-	-	-	-	-	-	-	-	-	-	-	-	-	0	3.25986	0	inf	5e-05	0.000406327	Pass	yes	2Fold
XLOC_028895	SMESG000075922.1	SMEST075922001.1	dd_Smed_v6_24485_0_2	dd_Smed_v4_24485_0_2	-	-	-	-	-	-	-	-	-	-	-	-	-	-	-	-	-	-	-	-	0	2.52164	0	inf	5e-05	0.000406327	Pass	yes	2Fold
XLOC_029013	SMESG000076260.1	SMEST076260001.1	dd_Smed_v6_66124_0_1	dd_Smed_v4_66124_0_1	-	-	-	-	-	-	-	-	-	-	-	-	-	-	-	-	-	-	-	-	0	5.50474	0	inf	5e-05	0.000406327	Pass	yes	2Fold
XLOC_029617	SMESG000081293.1	SMEST081293001.1	dd_Smed_v6_13892_0_1	dd_Smed_v4_13892_0_1	CTR1_MOUSE	High affinity cationic amino acid transporter 1	CTR1_MOUSE	High affinity cationic amino acid transporter 1	UniRef90_A8X3X7	Protein CBG07007 n=1	UniRef90_O44798	Protein C50D2.2 n=3	tr|G0NZY3|G0NZY3_CAEBE	G0NZY3	Putative uncharacterized protein	-	-	-	-	-	-	-	-	-	0	1.70203	0	inf	5e-05	0.000406327	Pass	yes	2Fold
XLOC_030178	SMESG000079577.1	SMEST079577001.1	-	-	-	-	-	-	-	-	-	-	-	-	-	-	-	-	-	-	-	-	-	-	0	23.3159	0	inf	5e-05	0.000406327	Pass	yes	2Fold
XLOC_030225	SMESG000079583.1	SMEST079583001.1	dd_Smed_v6_25908_0_1	-	SAMH1_CHICK	Deoxynucleoside triphosphate triphosphohydrolase SAMHD1	SAMH1_CHICK	Deoxynucleoside triphosphate triphosphohydrolase SAMHD1	UniRef90_T2M2L7	SAM domain and HD domain-containing protein 1 (Fragment) n=1	UniRef90_T2M2L7	SAM domain and HD domain-containing protein 1 (Fragment) n=1	tr|F1R3I8|F1R3I8_DANRE	F1R3I8	Uncharacterized protein (Fragment)	-	-	-	-	-	-	-	-	-	0	1.28459	0	inf	5e-05	0.000406327	Pass	yes	2Fold
XLOC_021647	SMESG000056364.1	SMEST056364001.1	-	-	TETN_HUMAN	Tetranectin	TETN_BOVIN	Tetranectin	UniRef90_Q8WSW9	Lectin 2c n=2	UniRef90_Q8WSW9	Lectin 2c n=2	tr|Q8WSW9|Q8WSW9_DUGTI	Q8WSW9	Lectin 2c	-	-	-	-	-	-	-	-	-	2.41913	2358.74	975.036	9.92931	5e-05	0.000406327	Pass	yes	2Fold
XLOC_021648	SMESG000056365.1	SMEST056365001.1	dd_Smed_v6_609_0_3	dd_Smed_v4_609_0_3	MRC2_RAT	C-type mannose receptor 2	MRC2_RAT	C-type mannose receptor 2	UniRef90_Q8WSX1	Lectin 2a n=1	UniRef90_Q8WSX1	Lectin 2a n=1	tr|Q8WSX1|Q8WSX1_DUGTI	Q8WSX1	Lectin 2a	-	-	-	-	-	-	-	-	-	2.79857	2004.66	716.316	9.48445	5e-05	0.000406327	Pass	yes	2Fold
XLOC_002980	SMESG000005014.1	SMEST005014002.1	dd_Smed_v6_12955_0_1	dd_Smed_v4_12955_0_1	PKD2_BOVIN	Polycystin-2	PKD2_BOVIN	Polycystin-2	UniRef90_T2MDY8	Polycystin-2 n=2	UniRef90_T2MDY8	Polycystin-2 n=2	tr|Q6IVV8|Q6IVV8_DANRE	Q6IVV8	PKD2	-	-	-	-	-	-	-	dd_smedV4_12955_0_1	Cell-type-specificity: Neural (non-ciliated) SimilarTo: NA Description: NA	0.086742	61.4774	708.739	9.46911	5e-05	0.000406327	Pass	yes	2Fold
XLOC_010654	SMESG000024001.1	SMEST024001001.1	dd_Smed_v6_8425_0_1	dd_Smed_v4_8425_0_1	CELR1_HUMAN	Cadherin EGF LAG seven-pass G-type receptor 1	CELR1_HUMAN	Cadherin EGF LAG seven-pass G-type receptor 1	UniRef90_G4VNK7	Uncharacterized protein n=1	UniRef90_G4VNK7	Uncharacterized protein n=1	tr|Q4KP33|Q4KP33_DANRE	Q4KP33	Flamingo 1a (Fragment)	-	-	-	GCR296	Cluster: Secretin Description: low quality protein: cadherin egf lag seven-pass g-type receptor 1	-	-	dd_smedV4_8425_0_1	Cell-type-specificity: Epidermal progenitors (late) SimilarTo: uc001gvv.3 Description: calcium channel, voltage-dependent, L type, alpha 1S subunit (CACNA1S)	0.194998	105.96	543.39	9.08584	5e-05	0.000406327	Pass	yes	2Fold
XLOC_004872	SMESG000009899.1	SMEST009899001.1	dd_Smed_v6_10627_0_1	dd_Smed_v4_10627_0_1	-	-	-	-	UniRef90_G4VIE5	Putative uncharacterized protein n=2	UniRef90_G4VIE5	Putative uncharacterized protein n=2	-	-	-	-	-	-	-	-	-	-	dd_smedV4_10627_0_1	Cell-type-specificity: Gut SimilarTo: uc002jxq.3 Description: glucosidase, alpha; acid (GAA)	0.0654814	32.5788	497.528	8.95863	5e-05	0.000406327	Pass	yes	2Fold
XLOC_016183	SMESG000040790.1	SMEST040790001.1	dd_Smed_v6_238_1_1	dd_Smed_v4_238_1_1	ZAN_RABIT	Zonadhesin	ZAN_PIG	Zonadhesin	UniRef90_UPI00035069E1	PREDICTED: LOW QUALITY PROTEIN: uncharacterized protein LOC424904 n=1	UniRef90_UPI00035069E1	PREDICTED: LOW QUALITY PROTEIN: uncharacterized protein LOC424904 n=1	tr|F1QS73|F1QS73_DANRE	F1QS73	Uncharacterized protein (Fragment)	-	-	-	-	-	-	-	dd_smedV4_238_1_1	Cell-type-specificity: Neural (non-ciliated) SimilarTo: uc004fey.1 Description: cyclic nucleotide gated channel alpha 2 (CNGA2)	0.163906	73.0694	445.801	8.80025	5e-05	0.000406327	Pass	yes	2Fold
XLOC_021726	SMESG000056362.1	SMEST056362002.1	dd_Smed_v6_609_0_2	dd_Smed_v4_609_0_2	MRC1_HUMAN	Macrophage mannose receptor 1	MRC1_HUMAN	Macrophage mannose receptor 1	UniRef90_Q8WSW9	Lectin 2c n=2	UniRef90_Q8WSW9	Lectin 2c n=2	tr|Q8WSX0|Q8WSX0_DUGTI	Q8WSX0	Lectin 2b	-	-	-	-	-	-	-	-	-	1.14417	463.918	405.462	8.66342	5e-05	0.000406327	Pass	yes	2Fold
XLOC_026629	SMESG000074186.1	SMEST074186001.1	dd_Smed_v6_2786_0_1	dd_Smed_v4_2786_0_1	LIPG_CANFA	Gastric triacylglycerol lipase	LICH_HUMAN	Lysosomal acid lipase/cholesteryl ester hydrolase	UniRef90_UPI0001925510	PREDICTED: gastric triacylglycerol lipase-like n=1	UniRef90_UPI0001925510	PREDICTED: gastric triacylglycerol lipase-like n=1	tr|A8WGN9|A8WGN9_DANRE	A8WGN9	Lipase	-	-	-	-	-	-	-	-	-	0.451793	147.813	327.17	8.3539	5e-05	0.000406327	Pass	yes	2Fold
XLOC_016457	SMESG000051340.1	SMEST051340002.1	dd_Smed_v6_6953_0_1	dd_Smed_v4_6953_0_1	-	-	-	-	-	-	-	-	-	-	-	-	-	-	-	-	-	-	-	-	0.276756	72.569	262.213	8.03459	5e-05	0.000406327	Pass	yes	2Fold
XLOC_020585	SMESG000053446.1	SMEST053446003.1	-	-	MEC4_CAEEL	Degenerin mec-4	SCNNB_RABIT	Amiloride-sensitive sodium channel subunit beta	UniRef90_P91835	Protein DEL-4 n=4	UniRef90_UPI00002215E6	C. briggsae CBR-DEL-4 protein, partial n=1	tr|G0P1E9|G0P1E9_CAEBE	G0P1E9	Putative uncharacterized protein	-	-	-	-	-	-	-	-	-	0.153581	31.8855	207.614	7.69776	5e-05	0.000406327	Pass	yes	2Fold
XLOC_008313	SMESG000018504.1	SMEST018504003.1	dd_Smed_v6_9977_0_1	dd_Smed_v4_9977_0_1	PK2L1_MOUSE	Polycystic kidney disease 2-like 1 protein	PK2L1_MOUSE	Polycystic kidney disease 2-like 1 protein	UniRef90_T2MDY8	Polycystin-2 n=2	UniRef90_T2MDY8	Polycystin-2 n=2	tr|Q6IVV8|Q6IVV8_DANRE	Q6IVV8	PKD2	-	-	-	-	-	-	-	dd_smedV4_9977_0_1	Cell-type-specificity: Neural (non-ciliated) SimilarTo: uc002ivx.4 Description: NA	0.693054	141.395	204.017	7.67255	5e-05	0.000406327	Pass	yes	2Fold
XLOC_011136	SMESG000041796.1	SMEST041796001.1	dd_Smed_v6_19336_0_2	dd_Smed_v4_19336_0_2	-	-	GBRB3_CHICK	Gamma-aminobutyric acid receptor subunit beta-3	UniRef90_C7TYG3	Putative Glra4a protein 175 n=1	UniRef90_C7TYG3	Putative Glra4a protein 175 n=1	tr|B2RCW8|B2RCW8_HUMAN	B2RCW8	cDNA, FLJ96343, highly similar to Homo sapiens gamma-aminobutyric acid (GABA) A receptor, beta 3 (GABRB3), transcript variant 2, mRNA	-	-	-	-	-	-	-	dd_smedV4_19336_0_1	Cell-type-specificity: Neoblast SimilarTo: uc002gwn.3 Description: unc-51-like kinase 2 (C. elegans) (ULK2)	0.0831091	15.8208	190.362	7.5726	0.00335	0.0116713	Pass	yes	2Fold
XLOC_027086	SMESG000071005.1	SMEST071005001.1	dd_Smed_v6_18321_0_1	dd_Smed_v4_18321_0_1	GLUCL_DROME	Glutamate-gated chloride channel	GLUCL_DROME	Glutamate-gated chloride channel	UniRef90_G4VSK4	Putative cys-loop ligand gated ion channel subunit n=1	UniRef90_G4VR43	Glutamate-gated chloride channel subunit 1 n=3	tr|A8X976|A8X976_CAEBR	A8X976	Protein CBR-GLC-3	-	-	-	-	-	-	-	dd_smedV4_18321_0_1	Cell-type-specificity: Neoblast SimilarTo: NA Description: NA	0.083291	14.4594	173.601	7.43963	0.0024	0.00898016	Pass	yes	2Fold
XLOC_022661	SMESG000064433.1	SMEST064433001.1	dd_Smed_v6_26507_0_1	dd_Smed_v4_26507_0_1	-	-	GBRB3_CHICK	Gamma-aminobutyric acid receptor subunit beta-3	UniRef90_C7TYG3	Putative Glra4a protein 175 n=1	UniRef90_C7TYG3	Putative Glra4a protein 175 n=1	tr|B2RCW8|B2RCW8_HUMAN	B2RCW8	cDNA, FLJ96343, highly similar to Homo sapiens gamma-aminobutyric acid (GABA) A receptor, beta 3 (GABRB3), transcript variant 2, mRNA	-	-	-	-	-	-	-	dd_smedV4_17839_0_1	Cell-type-specificity: Neoblast SimilarTo: NA Description: NA	0.246393	42.3816	172.008	7.42633	5e-05	0.000406327	Pass	yes	2Fold
XLOC_001165	SMESG000003465.1	SMEST003465001.1	dd_Smed_v6_10573_0_1	dd_Smed_v4_10573_0_1	-	-	-	-	-	-	-	-	-	-	-	-	-	-	-	-	-	-	-	-	1.82468	306.499	167.974	7.3921	0.00175	0.00697323	Pass	yes	2Fold
XLOC_003635	SMESG000009423.1	SMEST009423001.1	dd_Smed_v6_16592_0_1	dd_Smed_v4_16592_0_1	-	-	-	-	UniRef90_C1LG80	Sushi/SCR/CCP,domain-containing protein n=1	UniRef90_C1LG80	Sushi/SCR/CCP,domain-containing protein n=1	-	-	-	-	-	-	-	-	-	-	dd_smedV4_2381_0_1	Cell-type-specificity: Epidermal lineage (early + late + mature) SimilarTo: uc002opr.1 Description: cytochrome P450, family 2, subfamily B, polypeptide 6 (CYP2B6)	0.163044	24.853	152.431	7.25201	5e-05	0.000406327	Pass	yes	2Fold
XLOC_023560	SMESG000061316.1	SMEST061316001.1	dd_Smed_v6_4135_0_1	dd_Smed_v4_4135_0_1	-	-	-	-	-	-	-	-	-	-	-	-	-	-	-	-	-	-	-	-	0.110604	15.362	138.892	7.11782	5e-05	0.000406327	Pass	yes	2Fold
XLOC_026005	SMESG000067861.1	SMEST067861005.1	-	-	-	-	-	-	-	-	-	-	-	-	-	-	-	-	-	-	-	-	-	-	0.0569301	7.45638	130.974	7.03314	5e-05	0.000406327	Pass	yes	2Fold
XLOC_004329	SMESG000008632.1	SMEST008632001.1	dd_Smed_v6_23416_0_1	dd_Smed_v4_23416_0_1	LR74A_HUMAN	Leucine-rich repeat-containing protein 74A {ECO:0000312|HGNC:HGNC:23346}	LR74A_HUMAN	Leucine-rich repeat-containing protein 74A {ECO:0000312|HGNC:HGNC:23346}	UniRef90_F1QNH6	Uncharacterized protein (Fragment) n=1	UniRef90_F1QNH6	Uncharacterized protein (Fragment) n=1	tr|F1REV4|F1REV4_DANRE	F1REV4	Uncharacterized protein (Fragment)	-	-	-	-	-	-	-	dd_smedV4_23416_0_1	Cell-type-specificity: Neural (non-ciliated) SimilarTo: uc021vhj.1 Description: neurexin 1 (NRXN1)alpha1	0.244892	30.9207	126.263	6.98028	5e-05	0.000406327	Pass	yes	2Fold
XLOC_020201	SMESG000059204.1	SMEST059204001.1	dd_Smed_v6_3985_0_1	dd_Smed_v4_3985_0_1	UNC9_CAEEL	Innexin unc-9	UNC9_CAEEL	Innexin unc-9	UniRef90_Q2L6N0	Innexin n=1	UniRef90_Q2L6N0	Innexin n=1	tr|Q2L6N0|Q2L6N0_DUGJA	Q2L6N0	Innexin4	-	-	-	-	-	-	-	-	-	0.250648	29.8189	118.967	6.89442	5e-05	0.000406327	Pass	yes	2Fold
XLOC_008311	SMESG000018492.1	SMEST018492001.1	dd_Smed_v6_13327_0_1	dd_Smed_v4_13327_0_1	PKD2_BOVIN	Polycystin-2	PKD2_BOVIN	Polycystin-2	UniRef90_T2MDY8	Polycystin-2 n=2	UniRef90_T2MDY8	Polycystin-2 n=2	tr|Q6IVV8|Q6IVV8_DANRE	Q6IVV8	PKD2	-	-	-	-	-	-	-	dd_smedV4_13327_0_1	Cell-type-specificity: Neural (both ciliated and non-ciliated) SimilarTo: uc003sqa.3 Description: diacylglycerol lipase, beta (DAGLB)	0.470006	55.1138	117.262	6.87359	5e-05	0.000406327	Pass	yes	2Fold
XLOC_000254	SMESG000025457.1	SMEST025457001.1	dd_Smed_v6_2554_0_1	dd_Smed_v4_2554_0_1	SMTN_HUMAN	Smoothelin	SMTN_MOUSE	Smoothelin	UniRef90_C7TYB0	Smoothelin n=5	UniRef90_C7TYB0	Smoothelin n=5	tr|Q52KX4|Q52KX4_XENLA	Q52KX4	MGC115008 protein	-	-	-	-	-	-	-	dd_smedV4_2554_0_1	Cell-type-specificity: Epidermis II SimilarTo: uc004efu.4 Description: diaphanous-related formin 2 (DIAPH2)56	0.181223	19.7701	109.093	6.76941	5e-05	0.000406327	Pass	yes	2Fold
XLOC_003839	SMESG000007086.1	SMEST007086001.1	dd_Smed_v6_15530_0_1	dd_Smed_v4_15530_0_1	TUT7_HUMAN	Terminal uridylyltransferase 7	TUT7_HUMAN	Terminal uridylyltransferase 7	UniRef90_F6ZBP0	Uncharacterized protein n=1	UniRef90_F6ZBP0	Uncharacterized protein n=1	tr|F6ZBP0|F6ZBP0_XENTR	F6ZBP0	Uncharacterized protein	-	-	-	-	-	-	-	dd_smedV4_15530_0_1	Cell-type-specificity: Epidermis II SimilarTo: NA Description: NA	0.0478734	5.19757	108.569	6.76247	0.00025	0.00152059	Pass	yes	2Fold
XLOC_001589	SMESG000001228.1	SMEST001228002.1	dd_Smed_v6_4277_0_1	dd_Smed_v4_4277_0_1	VA51_VESCR	Venom allergen 5.01	VA51_VESCR	Venom allergen 5.01	UniRef90_I1ZI85	GLI pathogenesis related-1 (Fragment) n=1	UniRef90_I1ZI85	GLI pathogenesis related-1 (Fragment) n=1	tr|I1ZI85|I1ZI85_SCHMD	I1ZI85	GLI pathogenesis related-1 (Fragment)	-	-	-	-	-	-	-	-	-	0.154415	16.1344	104.487	6.70718	0.00355	0.0122293	Pass	yes	2Fold
XLOC_001571	SMESG000000901.1	SMEST000901002.1	dd_Smed_v6_13104_0_1	dd_Smed_v4_13104_0_1	-	-	-	-	UniRef90_V9XTE7	1.B9.3 (Fragment) n=1	UniRef90_V9XTE7	1.B9.3 (Fragment) n=1	-	-	-	-	-	-	-	-	-	-	-	-	0.269988	27.6777	102.515	6.67968	0.00085	0.0039729	Pass	yes	2Fold
XLOC_019555	SMESG000050651.1	SMEST050651001.1	dd_Smed_v6_16813_0_1	dd_Smed_v4_16813_0_1	PLS2_BOVIN	Phospholipid scramblase 2	PLS2_BOVIN	Phospholipid scramblase 2	UniRef90_A0JMY8	Plscr2 protein n=1	UniRef90_A0JMY8	Plscr2 protein n=1	tr|A0JMY8|A0JMY8_XENLA	A0JMY8	Plscr2 protein	-	-	-	-	-	-	-	dd_smedV4_16813_0_1	Cell-type-specificity: Parapharyngeal SimilarTo: uc002vic.1 Description: villin 1 (VIL1)	0.137996	14.1101	102.25	6.67596	5e-05	0.000406327	Pass	yes	2Fold
XLOC_015573	SMESG000038115.1	SMEST038115001.1	dd_Smed_v6_12003_0_1	dd_Smed_v4_12003_0_1	-	-	-	-	-	-	-	-	-	-	-	-	-	-	-	-	-	-	-	-	1.39208	137.457	98.7422	6.62559	0.0025	0.00928139	Pass	yes	2Fold
XLOC_025424	SMESG000066465.1	SMEST066465001.1	dd_Smed_v6_829_0_1	dd_Smed_v4_829_0_1	CRIS2_CAVPO	Cysteine-rich secretory protein 2	CRIS2_CAVPO	Cysteine-rich secretory protein 2	UniRef90_C1LHZ3	GLIPR1-like protein 1 n=1	UniRef90_C1LHZ3	GLIPR1-like protein 1 n=1	tr|B3LX49|B3LX49_DROAN	B3LX49	GF17401	-	-	-	-	-	-	-	dd_smedV4_829_0_1	Cell-type-specificity: Gut SimilarTo: NA Description: NA	3.11036	295.214	94.9131	6.56854	5e-05	0.000406327	Pass	yes	2Fold
XLOC_005368	SMESG000011277.1	SMEST011277002.1	-	-	-	-	-	-	-	-	-	-	-	-	-	-	-	-	-	-	-	-	dd_smedV4_27_0_1	Cell-type-specificity: Neural (non-ciliated) SimilarTo: NA Description: NA	1.45818	134.301	92.1018	6.52516	5e-05	0.000406327	Pass	yes	2Fold
XLOC_025746	SMESG000067002.1	SMEST067002002.1	dd_Smed_v6_27650_0_1	dd_Smed_v4_27650_0_1	PK1L2_MOUSE	Polycystic kidney disease protein 1-like 2	PK1L2_MOUSE	Polycystic kidney disease protein 1-like 2	UniRef90_G4VTA6	Polycystin 1-related n=2	UniRef90_G4VTA6	Polycystin 1-related n=2	tr|E9QPG2|E9QPG2_MOUSE	E9QPG2	Polycystic kidney disease protein 1-like 2	-	-	-	-	-	-	-	dd_smedV4_15525_0_1	Cell-type-specificity: Epidermis II SimilarTo: NA Description: NA	0.175393	15.8353	90.2847	6.49641	5e-05	0.000406327	Pass	yes	2Fold
XLOC_010848	SMESG000042676.1	SMEST042676001.1	-	-	F115E_RAT	Protein FAM115E	F115E_RAT	Protein FAM115E	UniRef90_Q6P6V7	Protein FAM115E n=2	UniRef90_Q6P6V7	Protein FAM115E n=2	sp|Q8BNE1-3|F115A_MOUSE	Q8BNE1-3	Isoform 3 of Protein FAM115A	-	-	-	-	-	-	-	dd_smedV4_3451_0_1	Cell-type-specificity: Muscle SimilarTo: NA Description: NA	0.179325	16.1852	90.2562	6.49595	5e-05	0.000406327	Pass	yes	2Fold
XLOC_018952	SMESG000048209.1	SMEST048209001.1	dd_Smed_v6_750_0_1	dd_Smed_v4_750_0_1	-	-	-	-	UniRef90_V9XRM1	X1.A.B7.1 n=1	UniRef90_V9XRM1	X1.A.B7.1 n=1	-	-	-	-	-	-	-	-	-	-	dd_smedV4_750_0_1	Cell-type-specificity: Neural (non-ciliated) SimilarTo: NA Description: NA	1.20406	108.498	90.1101	6.49362	5e-05	0.000406327	Pass	yes	2Fold
XLOC_002022	SMESG000002232.1	SMEST002232001.1	-	-	SKI_AVIES	Transforming protein Ski	SKI_AVIES	Transforming protein Ski	UniRef90_B0S7D7	Uncharacterized protein n=3	UniRef90_Q6NZW4	Skib protein (Fragment) n=1	tr|B1AUF1|B1AUF1_MOUSE	B1AUF1	Ski oncogene	-	-	-	-	-	-	-	-	-	0.298558	26.5021	88.767	6.47195	5e-05	0.000406327	Pass	yes	2Fold
XLOC_030031	SMESG000079227.1	SMEST079227001.1	-	-	-	-	-	-	-	-	-	-	-	-	-	-	-	-	-	-	-	-	dd_smedV4_43_0_1	Cell-type-specificity: Epidermal progenitors (late) SimilarTo: uc003lrh.3 Description: solute carrier family 26 (sulfate transporter), member 2 (SLC26A2)	0.462653	40.6213	87.8008	6.45616	5e-05	0.000406327	Pass	yes	2Fold
XLOC_000095	SMESG000026696.1	SMEST026696001.1	dd_Smed_v6_1933_0_1	dd_Smed_v4_1933_0_1	-	-	-	-	-	-	-	-	-	-	-	-	-	-	-	-	-	-	dd_smedV4_1933_0_1	Cell-type-specificity: Neural (non-ciliated) SimilarTo: uc002wax.2 Description: anoctamin 7 (ANO7)NGEP-L	0.611943	52.7165	86.1461	6.42871	5e-05	0.000406327	Pass	yes	2Fold
XLOC_018951	SMESG000048206.1	SMEST048206001.1	-	-	-	-	-	-	UniRef90_V9XRM1	X1.A.B7.1 n=1	UniRef90_V9XRM1	X1.A.B7.1 n=1	-	-	-	-	-	-	-	-	-	-	dd_smedV4_750_0_1	Cell-type-specificity: Neural (non-ciliated) SimilarTo: NA Description: NA	1.48379	125.176	84.3623	6.39853	5e-05	0.000406327	Pass	yes	2Fold
XLOC_014427	SMESG000036225.1	SMEST036225001.1	dd_Smed_v6_372_0_3	dd_Smed_v4_372_0_3	-	-	-	-	-	-	-	-	-	-	-	-	-	-	-	-	dd_smedV4_372_0_1	Wound-response-genes-reddien-category: Sustained SimilarTo: NA Description: NA	-	-	5.0298	410.798	81.6728	6.35178	5e-05	0.000406327	Pass	yes	2Fold
XLOC_018615	SMESG000047456.1	SMEST047456001.1	dd_Smed_v6_6988_0_1	dd_Smed_v4_6988_0_1	PLS1_MOUSE	Phospholipid scramblase 1	PLS1_MOUSE	Phospholipid scramblase 1	UniRef90_UPI0001A62F97	phospholipid scramblase 1 n=1	UniRef90_UPI0001A62F97	phospholipid scramblase 1 n=1	tr|Q4FK16|Q4FK16_MOUSE	Q4FK16	Plscr1 protein	-	-	-	-	-	-	-	-	-	0.325408	26.2936	80.8019	6.33632	0.0002	0.00126612	Pass	yes	2Fold
XLOC_025517	SMESG000066927.1	SMEST066927001.1	-	-	-	-	-	-	-	-	-	-	-	-	-	-	-	-	-	-	-	-	-	-	0.208079	15.6499	75.2113	6.23288	0.00085	0.0039729	Pass	yes	2Fold
XLOC_029753	SMESG000078341.1	SMEST078341002.1	dd_Smed_v6_5784_0_1	dd_Smed_v4_5784_0_1	CAHZ_DANRE	Carbonic anhydrase	CAHZ_DANRE	Carbonic anhydrase	UniRef90_F6ZUY9	Uncharacterized protein n=2	UniRef90_F6ZUY9	Uncharacterized protein n=2	tr|A2BIF4|A2BIF4_DANRE	A2BIF4	Carbonic anhydrase	-	-	-	-	-	-	-	-	-	0.362841	27.2481	75.0965	6.23067	5e-05	0.000406327	Pass	yes	2Fold
XLOC_019308	SMESG000049445.1	SMEST049445002.1	dd_Smed_v6_3902_0_1	dd_Smed_v4_3902_0_1	MMP19_MOUSE	Matrix metalloproteinase-19	MMP19_MOUSE	Matrix metalloproteinase-19	UniRef90_A8E5X1	LOC100127631 protein (Fragment) n=1	UniRef90_A8E5X1	LOC100127631 protein (Fragment) n=1	tr|A8E5X1|A8E5X1_XENTR	A8E5X1	LOC100127631 protein (Fragment)	-	-	-	-	-	-	-	dd_smedV4_3902_0_1	Cell-type-specificity: Gut SimilarTo: uc003aka.3 Description: phospholipase A2, group III (PLA2G3)	0.162466	12.1526	74.8009	6.22498	5e-05	0.000406327	Pass	yes	2Fold
XLOC_011138	SMESG000041829.1	SMEST041829001.1	dd_Smed_v6_19336_0_1	dd_Smed_v4_19336_0_1	-	-	GBRB3_RAT	Gamma-aminobutyric acid receptor subunit beta-3	UniRef90_C7TYG3	Putative Glra4a protein 175 n=1	UniRef90_C7TYG3	Putative Glra4a protein 175 n=1	sp|P63080|GBRB3_MOUSE	P63080	Gamma-aminobutyric acid receptor subunit beta-3	-	-	-	-	-	-	-	dd_smedV4_19336_0_1	Cell-type-specificity: Neural (non-ciliated) SimilarTo: uc002wax.2 Description: anoctamin 7 (ANO7)NGEP-L	0.445536	33.1855	74.4844	6.21887	5e-05	0.000406327	Pass	yes	2Fold
XLOC_025404	SMESG000066360.1	SMEST066360001.1	dd_Smed_v6_10258_0_1	dd_Smed_v4_10258_0_1	-	-	-	-	UniRef90_F1QTH4	Uncharacterized protein (Fragment) n=1	-	-	-	-	-	-	-	-	-	-	-	-	dd_smedV4_4737_1_1	Cell-type-specificity: Muscle SimilarTo: uc010vlp.2 Description: C-type lectin domain family 18, member A (CLEC18A)	0.0453912	3.34565	73.707	6.20373	0.0004	0.00219857	Pass	yes	2Fold
XLOC_005398	SMESG000011269.1	SMEST011269001.1	-	-	-	-	-	-	-	-	-	-	-	-	-	-	-	-	-	-	-	-	dd_smedV4_27_0_1	Cell-type-specificity: Neural (both ciliated and non-ciliated) SimilarTo: uc003pgj.4 Description: potassium voltage-gated channel, KQT-like subfamily, member 5 (KCNQ5)5	0.858935	61.4589	71.5524	6.16093	5e-05	0.000406327	Pass	yes	2Fold
XLOC_017740	SMESG000044171.1	SMEST044171001.1	-	-	-	-	-	-	-	-	-	-	-	-	-	-	-	-	-	-	-	-	dd_smedV4_43_0_1	Cell-type-specificity: Epidermal progenitors (late) SimilarTo: uc010iwk.3 Description: ELOVL fatty acid elongase 7 (ELOVL7)	3.85994	272.211	70.5221	6.14	5e-05	0.000406327	Pass	yes	2Fold
XLOC_011540	SMESG000029097.1	SMEST029097001.1	dd_Smed_v6_13710_0_1	dd_Smed_v4_13710_0_1	KCNAB_DROME	Potassium voltage-gated channel protein Shab	KCNAB_DROME	Potassium voltage-gated channel protein Shab	UniRef90_A8JNI9	Shaker cognate b, isoform K n=1	UniRef90_M9MRZ7	Shaker cognate b, isoform M n=2	sp|P17970|KCNAB_DROME	P17970	Potassium voltage-gated channel protein Shab	-	-	-	-	-	-	-	dd_smedV4_13710_0_1	Cell-type-specificity: Epidermal lineage (early + late + mature) SimilarTo: uc010wnn.1 Description: dynein, light chain, LC8-type 2 (DYNLL2)	0.0585165	4.11911	70.3923	6.13735	0.00025	0.00152059	Pass	yes	2Fold
XLOC_011186	SMESG000042174.1	SMEST042174001.1	-	-	F115E_RAT	Protein FAM115E	F115E_RAT	Protein FAM115E	UniRef90_Q6P6V7	Protein FAM115E n=2	UniRef90_Q6P6V7	Protein FAM115E n=2	tr|B4DST7|B4DST7_HUMAN	B4DST7	cDNA FLJ58406, weakly similar to Mus musculus experimental autoimmune prostatitis antigen 2 (Eapa2), mRNA	-	-	-	-	-	-	-	dd_smedV4_3451_0_1	Cell-type-specificity: Epidermal lineage (early + late) SimilarTo: uc011abl.2 Description: tumor protein D52-like 2 (TPD52L2)8	0.184757	12.9399	70.0374	6.13005	5e-05	0.000406327	Pass	yes	2Fold
XLOC_006852	SMESG000016835.1	SMEST016835002.1	dd_Smed_v6_2373_0_1	dd_Smed_v4_2373_0_1	MTCL1_MOUSE	Microtubule cross-linking factor 1	MTCL1_MOUSE	Microtubule cross-linking factor 1	UniRef90_UPI0001A64483	hypothetical protein n=2	UniRef90_UPI0001A64483	hypothetical protein n=2	tr|A8XM34|A8XM34_CAEBR	A8XM34	Protein CBR-TAG-241	-	-	-	-	-	-	-	dd_smedV4_2373_0_1	Cell-type-specificity: Neural (non-ciliated) SimilarTo: uc003xpi.1 Description: cholinergic receptor, nicotinic, beta 3 (neuronal) (CHRNB3)	0.130592	8.86175	67.8583	6.08445	5e-05	0.000406327	Pass	yes	2Fold
XLOC_016725	SMESG000051126.1	SMEST051126001.1	dd_Smed_v6_13435_0_1	dd_Smed_v4_13435_0_1	UNC9_CAEEL	Innexin unc-9	UNC9_CAEEL	Innexin unc-9	UniRef90_Q2L6M9	Innexin n=1	UniRef90_C1LEY2	Innexin n=1	tr|Q2L6M9|Q2L6M9_DUGJA	Q2L6M9	Innexin5	-	-	-	-	-	-	-	-	-	0.105076	6.903	65.6953	6.03772	0.00035	0.00198295	Pass	yes	2Fold
XLOC_009299	SMESG000022938.1	SMEST022938001.1	dd_Smed_v6_21925_0_2	dd_Smed_v4_21925_0_2	-	-	-	-	UniRef90_UPI0001A63CC0	hypothetical protein n=1	UniRef90_UPI0001A63CC0	hypothetical protein n=1	tr|A4JYD4|A4JYD4_DANRE	A4JYD4	CDNA, clone cssl:d0104 (Fragment)	-	-	-	-	-	-	-	dd_smedV4_13882_0_1	Cell-type-specificity: Epidermal lineage (early + late + mature) SimilarTo: uc010vpb.2 Description: piezo-type mechanosensitive ion channel component 1 (PIEZO1)	0.115876	7.58659	65.4716	6.0328	5e-05	0.000406327	Pass	yes	2Fold
XLOC_008534	SMESG000021406.1	SMEST021406001.1	dd_Smed_v6_2598_0_1	dd_Smed_v4_2598_0_1	PROH4_APIME	Prohormone-4	PROH4_APIME	Prohormone-4	UniRef90_G4LZA8	Putative uncharacterized protein n=1	UniRef90_G4LZA8	Putative uncharacterized protein n=1	tr|B4NJ26|B4NJ26_DROWI	B4NJ26	GK13815	-	-	-	-	-	-	-	dd_smedV4_2598_0_1	Cell-type-specificity: Gut SimilarTo: uc001rda.2 Description: protein tyrosine phosphatase, receptor type, O (PTPRO)6	3.08036	196.969	63.9435	5.99873	5e-05	0.000406327	Pass	yes	2Fold
XLOC_005395	SMESG000011261.1	SMEST011261001.1	-	-	-	-	-	-	-	-	-	-	-	-	-	-	-	-	-	-	-	-	dd_smedV4_27_0_1	Cell-type-specificity: Neural (both ciliated and non-ciliated) SimilarTo: uc003pgj.4 Description: potassium voltage-gated channel, KQT-like subfamily, member 5 (KCNQ5)5	0.782886	49.7024	63.4861	5.98837	5e-05	0.000406327	Pass	yes	2Fold
XLOC_011120	SMESG000042720.1	SMEST042720001.1	dd_Smed_v6_3451_0_1	dd_Smed_v4_3451_0_1	F115E_RAT	Protein FAM115E	F115E_RAT	Protein FAM115E	UniRef90_Q6P6V7	Protein FAM115E n=2	UniRef90_Q6P6V7	Protein FAM115E n=2	sp|Q8BNE1-3|F115A_MOUSE	Q8BNE1-3	Isoform 3 of Protein FAM115A	-	-	-	-	-	-	-	dd_smedV4_3451_0_1	Cell-type-specificity: Muscle SimilarTo: uc003htl.3 Description: NA	0.422377	26.7967	63.4426	5.98738	5e-05	0.000406327	Pass	yes	2Fold
XLOC_029687	SMESG000081921.1	SMEST081921006.1	dd_Smed_v6_3516_1_1	dd_Smed_v4_3516_1_1	-	-	DAN4_YEAST	Cell wall protein DAN4	UniRef90_G4V7J0	Putative uncharacterized protein n=1	-	-	tr|F7BSY8|F7BSY8_XENTR	F7BSY8	Uncharacterized protein (Fragment)	-	-	-	-	-	-	-	dd_smedV4_3516_1_1	Cell-type-specificity: Epidermal progenitors (early) SimilarTo: NA Description: NA	0.0837259	5.09169	60.8138	5.92633	5e-05	0.000406327	Pass	yes	2Fold
XLOC_011764	SMESG000027529.1	SMEST027529003.1	-	-	-	-	-	-	-	-	-	-	-	-	-	-	-	-	-	-	dd_smedV4_9204_0_1	Wound-response-genes-reddien-category: Late SimilarTo: NA Description: NA	dd_smedV4_9204_0_1	Cell-type-specificity: Muscle SimilarTo: NA Description: NA	0.109025	6.5674	60.2376	5.91259	0.00055	0.00282509	Pass	yes	2Fold
XLOC_019136	SMESG000049184.1	SMEST049184001.1	dd_Smed_v6_854_1_1	dd_Smed_v4_854_1_1	-	-	CD63_HUMAN	CD63 antigen	-	-	UniRef90_C1L4F9	Tetraspanin n=2	tr|G0M707|G0M707_CAEBE	G0M707	Putative uncharacterized protein	-	-	-	-	-	-	-	dd_smedV4_854_1_1	Cell-type-specificity: Muscle SimilarTo: NA Description: NA	0.458772	27.1201	59.1145	5.88544	5e-05	0.000406327	Pass	yes	2Fold
XLOC_006551	SMESG000016707.1	SMEST016707001.1	dd_Smed_v6_17431_0_1	dd_Smed_v4_17431_0_1	FANA_HELAS	FMRFamide-activated amiloride-sensitive sodium channel	FANA_HELAS	FMRFamide-activated amiloride-sensitive sodium channel	UniRef90_G4VB38	Putative fmrfamide-gated Na+ channel n=1	UniRef90_G4VB38	Putative fmrfamide-gated Na+ channel n=1	-	-	-	-	-	-	-	-	-	-	dd_smedV4_17431_0_1	Cell-type-specificity: Epidermal progenitors (early) SimilarTo: uc022bif.1 Description: glucosaminyl (N-acetyl) transferase 1, core 2 (GCNT1)	0.0370938	2.18133	58.8058	5.87789	0.0021	0.00810134	Pass	yes	2Fold
XLOC_027769	SMESG000072745.1	SMEST072745001.1	dd_Smed_v6_20063_0_1	dd_Smed_v4_20063_0_1	ODF3A_XENTR	Outer dense fiber protein 3	ODF3A_XENTR	Outer dense fiber protein 3	UniRef90_G4VT21	Shippo-1-related n=3	UniRef90_G4VT21	Shippo-1-related n=3	tr|Q7ZWX5|Q7ZWX5_XENLA	Q7ZWX5	MGC52968 protein	-	-	-	-	-	-	-	-	-	0.101506	5.90012	58.1258	5.86111	0.0004	0.00219857	Pass	yes	2Fold
XLOC_019588	SMESG000050247.1	SMEST050247001.1	dd_Smed_v6_10191_0_1	dd_Smed_v4_10191_0_1	DYHC_TRIGR	Dynein beta chain, ciliary	DYHC_TRIGR	Dynein beta chain, ciliary	UniRef90_F1N821	Uncharacterized protein (Fragment) n=2	UniRef90_F1N821	Uncharacterized protein (Fragment) n=2	sp|Q9UFH2-2|DYH17_HUMAN	Q9UFH2-2	Isoform 2 of Dynein heavy chain 17, axonemal	-	-	-	-	-	-	-	dd_smedV4_13135_0_1	Cell-type-specificity: Epidermal lineage (early + late + mature) SimilarTo: uc004aic.3 Description: transient receptor potential cation channel, subfamily M, member 3 (TRPM3)9	0.0697761	3.88436	55.6689	5.7988	5e-05	0.000406327	Pass	yes	2Fold
XLOC_005399	SMESG000011275.1	SMEST011275001.1	dd_Smed_v6_43_0_1	dd_Smed_v4_43_0_1	-	-	-	-	-	-	-	-	-	-	-	-	-	-	-	-	-	-	dd_smedV4_43_0_1	Cell-type-specificity: Gut SimilarTo: uc003qtq.3 Description: mitogen-activated protein kinase kinase kinase 4 (MAP3K4)	0.158279	8.79531	55.5684	5.79619	0.00125	0.00535653	Pass	yes	2Fold
XLOC_026347	SMESG000068605.1	SMEST068605001.1	dd_Smed_v6_32573_0_1	dd_Smed_v4_32573_0_1	ABCA1_MOUSE	ATP-binding cassette sub-family A member 1	ABCA1_MOUSE	ATP-binding cassette sub-family A member 1	UniRef90_F6ZZ62	Uncharacterized protein n=3	UniRef90_F6ZZ62	Uncharacterized protein n=3	sp|P41233|ABCA1_MOUSE	P41233	ATP-binding cassette sub-family A member 1	-	-	-	-	-	-	-	-	-	0.218547	11.8854	54.3837	5.7651	5e-05	0.000406327	Pass	yes	2Fold
XLOC_019580	SMESG000050208.1	SMEST050208001.1	dd_Smed_v6_12988_0_1	dd_Smed_v4_12988_0_1	-	-	PLAC8_MOUSE	Placenta-specific gene 8 protein	UniRef90_C1LDT7	Placenta-specific gene 8 protein n=1	UniRef90_C1LDT7	Placenta-specific gene 8 protein n=1	tr|Q28FW5|Q28FW5_XENTR	Q28FW5	Novel protein similar to cornifelin	-	-	-	-	-	-	-	dd_smedV4_12988_0_1	Cell-type-specificity: Neural (non-ciliated) SimilarTo: uc010vpx.1 Description: double C2-like domains, beta (DOC2B)	0.117726	6.38553	54.2406	5.7613	0.02	0.0482509	Pass	yes	2Fold
XLOC_008219	SMESG000018302.1	SMEST018302001.1	dd_Smed_v6_22802_0_1	dd_Smed_v4_22802_0_1	DOPR2_DROME	Dopamine receptor 2	DOPR2_DROME	Dopamine receptor 2	UniRef90_G4VF14	Putative amine GPCR n=2	UniRef90_G4VF14	Putative amine GPCR n=2	tr|B4M5N1|B4M5N1_DROVI	B4M5N1	GJ10546	-	-	-	GCR008	Cluster: Rho-C Description: dopamine receptor 2-like	-	-	dd_smedV4_22802_0_1	Cell-type-specificity: Epidermal progenitors (late) SimilarTo: NA Description: NA	0.0422266	2.29028	54.2379	5.76123	0.00825	0.0238052	Pass	yes	2Fold
XLOC_009572	SMESG000023091.1	SMEST023091001.1	dd_Smed_v6_21207_0_1	dd_Smed_v4_21207_0_1	PCDH9_HUMAN	Protocadherin-9	PCDH9_HUMAN	Protocadherin-9	UniRef90_G4VD70	Putative cadherin n=1	UniRef90_G4VD70	Putative cadherin n=1	tr|E7FBE3|E7FBE3_DANRE	E7FBE3	Uncharacterized protein	-	-	-	-	-	-	-	dd_smedV4_21207_0_1	Cell-type-specificity: Epidermis I SimilarTo: NA Description: NA	0.0540289	2.86403	53.0092	5.72817	5e-05	0.000406327	Pass	yes	2Fold
XLOC_017745	SMESG000044170.1	SMEST044170001.1	-	-	-	-	-	-	-	-	-	-	-	-	-	-	-	-	-	-	-	-	dd_smedV4_27_0_1	Cell-type-specificity: Neural (non-ciliated) SimilarTo: NA Description: NA	3.81067	201.401	52.8519	5.72388	5e-05	0.000406327	Pass	yes	2Fold
XLOC_011137	SMESG000041818.1	SMEST041818001.1	dd_Smed_v6_36243_0_1	dd_Smed_v4_36243_0_1	-	-	GLRA3_RAT	Glycine receptor subunit alpha-3	UniRef90_C7TYG3	Putative Glra4a protein 175 n=1	UniRef90_C7TYG3	Putative Glra4a protein 175 n=1	-	-	-	-	-	-	-	-	-	-	-	-	0.2734	14.4277	52.7714	5.72168	0.00015	0.0010039	Pass	yes	2Fold
XLOC_002434	SMESG000006531.1	SMEST006531001.1	dd_Smed_v6_28547_0_1	dd_Smed_v4_28547_0_1	PC11X_PIG	Protocadherin-11 X-linked	PC11X_PIG	Protocadherin-11 X-linked	UniRef90_G4VJA7	Putative cadherin n=2	UniRef90_G4VJA7	Putative cadherin n=2	tr|F6YVR8|F6YVR8_XENTR	F6YVR8	Uncharacterized protein	-	-	-	-	-	-	-	dd_smedV4_28547_0_1	Cell-type-specificity: Epidermal lineage (early + late + mature) SimilarTo: uc001hzk.2 Description: microtubule-associated protein 1 light chain 3 gamma (MAP1LC3C)	0.0476347	2.48882	52.248	5.70731	0.00445	0.0145699	Pass	yes	2Fold
XLOC_021765	SMESG000056175.1	SMEST056175001.1	dd_Smed_v6_13931_0_1	dd_Smed_v4_13931_0_1	-	-	-	-	-	-	-	-	-	-	-	-	-	-	-	-	-	-	dd_smedV4_13931_0_1	Cell-type-specificity: Neoblast SimilarTo: uc002mzk.4 Description: zinc finger protein 333 (ZNF333)	0.127576	6.6519	52.1407	5.70434	0.002	0.00778737	Pass	yes	2Fold
XLOC_002247	SMESG000006381.1	SMEST006381001.1	dd_Smed_v6_4761_0_1	dd_Smed_v4_4761_0_1	ANO7_MOUSE	Anoctamin-7	ANO7_MOUSE	Anoctamin-7	UniRef90_G4V6U1	Anoctamin n=1	UniRef90_G4V6U1	Anoctamin n=1	tr|E7FF59|E7FF59_DANRE	E7FF59	Anoctamin	-	-	-	-	-	-	-	dd_smedV4_4761_0_1	Cell-type-specificity: Epidermal lineage (early + late + mature) SimilarTo: NA Description: NA	0.453414	23.6321	52.1204	5.70378	5e-05	0.000406327	Pass	yes	2Fold
XLOC_015562	SMESG000038111.1	SMEST038111001.1	-	-	-	-	-	-	-	-	-	-	-	-	-	-	-	-	-	-	-	-	dd_smedV4_356_0_1	Cell-type-specificity: Sigma neoblasts SimilarTo: uc003ibf.4 Description: ankyrin 2, neuronal (ANK2)	2.87505	148.003	51.4784	5.6859	5e-05	0.000406327	Pass	yes	2Fold
XLOC_025406	SMESG000066362.1,SMESG000066364.1		-	-	-	-	-	-	-	-	-	-	-	-	-	-	-	-	-	-	-	-	-	-	0.144789	7.40978	51.1764	5.67741	5e-05	0.000406327	Pass	yes	2Fold
XLOC_015654	SMESG000038402.1	SMEST038402001.1	dd_Smed_v6_16523_0_1	dd_Smed_v4_16523_0_1	HCN1_MOUSE	Potassium/sodium hyperpolarization-activated cyclic nucleotide-gated channel 1	HCN1_HUMAN	Potassium/sodium hyperpolarization-activated cyclic nucleotide-gated channel 1	UniRef90_G4M0M0	Putative uncharacterized protein n=1	UniRef90_G4M0M0	Putative uncharacterized protein n=1	tr|A1Z9N8|A1Z9N8_DROME	A1Z9N8	I[[h]] channel, isoform B	-	-	-	-	-	-	-	dd_smedV4_16523_0_1	Cell-type-specificity: Neoblast SimilarTo: NA Description: NA	0.134687	6.87892	51.0734	5.6745	5e-05	0.000406327	Pass	yes	2Fold
XLOC_011650	SMESG000029022.1	SMEST029022001.1	dd_Smed_v6_17245_0_1	dd_Smed_v4_17245_0_1	-	-	FANA_HELAS	FMRFamide-activated amiloride-sensitive sodium channel	-	-	UniRef90_G4V8Q7	Putative amiloride-sensitive sodium channel n=1	sp|Q9R0Y1|ASIC5_MOUSE	Q9R0Y1	Acid-sensing ion channel 5	-	-	-	-	-	-	-	dd_smedV4_17245_0_1	Cell-type-specificity: Zeta neoblasts SimilarTo: NA Description: NA	0.0659237	3.34745	50.7776	5.66612	0.00145	0.00604838	Pass	yes	2Fold
XLOC_026104	SMESG000068265.1	SMEST068265001.1	dd_Smed_v6_19883_0_1	dd_Smed_v4_19883_0_1	-	-	-	-	-	-	-	-	-	-	-	-	-	-	-	-	-	-	dd_smedV4_19883_0_1	Cell-type-specificity: Epidermal progenitors (late) SimilarTo: uc001htz.1 Description: calpain 9 (CAPN9)	0.146647	7.41047	50.5327	5.65915	5e-05	0.000406327	Pass	yes	2Fold
XLOC_010905	SMESG000042170.1	SMEST042170002.1	dd_Smed_v6_11710_0_1	dd_Smed_v4_11710_0_1	F115E_RAT	Protein FAM115E	F115E_RAT	Protein FAM115E	UniRef90_Q6P6V7	Protein FAM115E n=2	UniRef90_Q6P6V7	Protein FAM115E n=2	sp|Q8BNE1-3|F115A_MOUSE	Q8BNE1-3	Isoform 3 of Protein FAM115A	-	-	-	-	-	-	-	dd_smedV4_3451_0_1	Cell-type-specificity: Muscle SimilarTo: uc003jrv.2 Description: phosphodiesterase 4D, cAMP-specific (PDE4D)6	0.0890401	4.49641	50.4987	5.65817	5e-05	0.000406327	Pass	yes	2Fold
XLOC_011181	SMESG000042151.1	SMEST042151006.1	-	-	PTPRD_MOUSE	Receptor-type tyrosine-protein phosphatase delta	PTPRD_MOUSE	Receptor-type tyrosine-protein phosphatase delta	UniRef90_E7EXS3	Uncharacterized protein n=2	UniRef90_E7EXS3	Uncharacterized protein n=2	tr|Q90YJ4|Q90YJ4_DANRE	Q90YJ4	Receptor protein-tyrosine phosphatase sigma (Fragment)	-	-	-	-	-	-	-	dd_smedV4_16093_0_1	Cell-type-specificity: Neoblast SimilarTo: NA Description: NA	0.131303	6.58171	50.1261	5.64749	5e-05	0.000406327	Pass	yes	2Fold
XLOC_001958	SMESG000002069.1	SMEST002069001.1	dd_Smed_v6_13487_0_1	dd_Smed_v4_13487_0_1	WNT2_MUSPF	Protein Wnt-2	WNT2B_CHICK	Protein Wnt-2b	UniRef90_D2D4A7	Protein Wnt n=2	UniRef90_D2D4A7	Protein Wnt n=2	tr|D2D4A7|D2D4A7_SCHMD	D2D4A7	Protein Wnt	-	-	-	-	-	-	-	-	-	0.0790319	3.77104	47.7154	5.57638	5e-05	0.000406327	Pass	yes	2Fold
XLOC_018634	SMESG000047525.1	SMEST047525001.1	-	-	-	-	-	-	-	-	-	-	-	-	-	-	-	-	-	-	-	-	-	-	5.88851	264.878	44.9822	5.49128	5e-05	0.000406327	Pass	yes	2Fold
XLOC_027754	SMESG000072676.1	SMEST072676001.1	dd_Smed_v6_940_0_5	dd_Smed_v4_940_0_5	PI16_MOUSE	Peptidase inhibitor 16	PI16_MOUSE	Peptidase inhibitor 16	UniRef90_Q9ET66-2	Isoform 2 of Peptidase inhibitor 16 n=4	UniRef90_Q9ET66-2	Isoform 2 of Peptidase inhibitor 16 n=4	sp|Q9ET66-2|PI16_MOUSE	Q9ET66-2	Isoform 2 of Peptidase inhibitor 16	-	-	-	-	-	-	-	dd_smedV4_940_0_1	Cell-type-specificity: Epidermal lineage (early + late + mature) SimilarTo: uc004aic.3 Description: transient receptor potential cation channel, subfamily M, member 3 (TRPM3)9	0.175002	7.68467	43.9119	5.45654	0.0006	0.00302343	Pass	yes	2Fold
XLOC_005585	SMESG000014755.1	SMEST014755001.1	dd_Smed_v6_2390_0_2	dd_Smed_v4_2390_0_2	MARF_DROME	Transmembrane GTPase Marf	MARF_DROME	Transmembrane GTPase Marf	UniRef90_B4R5L5	GD16797 n=1	UniRef90_B4I0B0	GM12488 n=1	tr|B4L2G6|B4L2G6_DROMO	B4L2G6	Marf	-	-	-	-	-	-	-	dd_smedV4_2390_0_1	Cell-type-specificity: Neoblast SimilarTo: uc003xnx.3 Description: GINS complex subunit 4 (Sld5 homolog) (GINS4)	0.516353	22.6469	43.8593	5.45481	5e-05	0.000406327	Pass	yes	2Fold
XLOC_011196	SMESG000042235.1	SMEST042235001.1	dd_Smed_v6_13524_0_1	dd_Smed_v4_13524_0_1	F115_DANRE	Protein FAM115	F115_DANRE	Protein FAM115	UniRef90_A4IG42	Protein FAM115 n=2	UniRef90_A4IG42	Protein FAM115 n=2	sp|A4IG42|F115_DANRE	A4IG42	Protein FAM115	-	-	-	-	-	-	-	dd_smedV4_3451_0_1	Cell-type-specificity: Epidermal lineage (early + late + mature) SimilarTo: NA Description: NA	0.196646	8.58765	43.6706	5.44859	5e-05	0.000406327	Pass	yes	2Fold
XLOC_014189	SMESG000034452.1	SMEST034452001.1	dd_Smed_v6_30209_0_3	dd_Smed_v4_30209_0_3	-	-	-	-	-	-	-	-	-	-	-	-	-	-	-	-	-	-	-	-	0.0998267	4.35143	43.5898	5.44592	0.00155	0.00635984	Pass	yes	2Fold
XLOC_023345	SMESG000060956.1	SMEST060956003.1	dd_Smed_v6_8548_0_1	dd_Smed_v4_8548_0_1	FAS2_SCHAM	Fasciclin-2	FAS2_SCHAM	Fasciclin-2	UniRef90_Q1JUB6	Cell adhesion molecule n=1	UniRef90_Q1JUB6	Cell adhesion molecule n=1	tr|Q1JUB6|Q1JUB6_DUGJA	Q1JUB6	Cell adhesion molecule	-	-	-	-	-	-	-	dd_smedV4_8548_0_1	Cell-type-specificity: Parapharyngeal SimilarTo: uc002zqz.3 Description: armadillo repeat gene deleted in velocardiofacial syndrome (ARVCF)	0.541752	23.3893	43.1734	5.43207	5e-05	0.000406327	Pass	yes	2Fold
XLOC_008317	SMESG000018514.1	SMEST018514001.1	dd_Smed_v6_19322_0_1	dd_Smed_v4_19322_0_1	PK2L1_HUMAN	Polycystic kidney disease 2-like 1 protein	PK2L1_HUMAN	Polycystic kidney disease 2-like 1 protein	UniRef90_Q9P0L9-5	Isoform 5 of Polycystic kidney disease 2-like 1 protein n=1	UniRef90_Q9P0L9-5	Isoform 5 of Polycystic kidney disease 2-like 1 protein n=1	sp|Q9P0L9-2|PK2L1_HUMAN	Q9P0L9-2	Isoform 2 of Polycystic kidney disease 2-like 1 protein	-	-	-	-	-	-	-	-	-	0.0916719	3.95589	43.1527	5.43138	0.00845	0.0242354	Pass	yes	2Fold
XLOC_005888	SMESG000012544.1	SMEST012544002.1	dd_Smed_v6_9946_0_1	dd_Smed_v4_9946_0_1	-	-	-	-	-	-	-	-	-	-	-	-	-	-	-	-	-	-	dd_smedV4_9946_0_1	Cell-type-specificity: Neural (ciliated) SimilarTo: NA Description: NA	0.168436	7.2676	43.1475	5.43121	0.00125	0.00535653	Pass	yes	2Fold
XLOC_000537	SMESG000026762.1	SMEST026762003.1	-	-	KCBP_ARATH	Kinesin-like calmodulin-binding protein	KCBP_ARATH	Kinesin-like calmodulin-binding protein	UniRef90_UPI0002B4BB60	PREDICTED: kinesin-like calmodulin-binding protein homolog n=1	UniRef90_UPI0002B4BB60	PREDICTED: kinesin-like calmodulin-binding protein homolog n=1	tr|A2BFV6|A2BFV6_DANRE	A2BFV6	Novel protein similar to vertebrate kinesin family (Fragment)	-	-	-	-	-	-	-	dd_smedV4_3134_0_1	Cell-type-specificity: Epidermis II SimilarTo: NA Description: NA	0.13024	5.59437	42.9543	5.42473	5e-05	0.000406327	Pass	yes	2Fold
XLOC_027736	SMESG000072928.1	SMEST072928002.1	dd_Smed_v6_940_0_9	dd_Smed_v4_940_0_9	PI16_MOUSE	Peptidase inhibitor 16	PI16_MOUSE	Peptidase inhibitor 16	UniRef90_Q9ET66-2	Isoform 2 of Peptidase inhibitor 16 n=4	UniRef90_Q5DA03	SJCHGC09193 protein n=1	sp|Q9ET66-2|PI16_MOUSE	Q9ET66-2	Isoform 2 of Peptidase inhibitor 16	-	-	-	-	-	-	-	dd_smedV4_940_0_1	Cell-type-specificity: Sigma neoblasts SimilarTo: uc004fqn.1 Description: protocadherin 11 Y-linked (PCDH11Y)b	0.724884	31.0432	42.8251	5.42038	5e-05	0.000406327	Pass	yes	2Fold
XLOC_000808	SMESG000026407.1	SMEST026407002.1	dd_Smed_v6_11307_0_2	dd_Smed_v4_11307_0_2	-	-	-	-	UniRef90_G4V9E1	Putative immunoglobulin domain superfamily (Sensory guidance protein) n=1	UniRef90_G4V9E1	Putative immunoglobulin domain superfamily (Sensory guidance protein) n=1	-	-	-	-	-	-	-	-	-	-	dd_smedV4_11307_0_1	Cell-type-specificity: Protonephridia SimilarTo: NA Description: NA	0.558581	23.8192	42.6423	5.41421	5e-05	0.000406327	Pass	yes	2Fold
XLOC_029641	SMESG000081460.1	SMEST081460001.1	dd_Smed_v6_2759_0_1	dd_Smed_v4_2759_0_1	-	-	-	-	-	-	-	-	-	-	-	-	-	-	-	-	-	-	-	-	0.334623	14.1287	42.2227	5.39995	5e-05	0.000406327	Pass	yes	2Fold
XLOC_029256	SMESG000077351.1	SMEST077351001.1	dd_Smed_v6_42389_0_1	dd_Smed_v4_42389_0_1	CSH1_YEAST	Mannosyl phosphorylinositol ceramide synthase CSH1	CSH1_YEAST	Mannosyl phosphorylinositol ceramide synthase CSH1	-	-	-	-	-	-	-	-	-	-	-	-	-	-	-	-	0.0889459	3.64067	40.9313	5.35513	0.0029	0.0104299	Pass	yes	2Fold
XLOC_006900	SMESG000016994.1	SMEST016994001.1	dd_Smed_v6_1330_0_1	dd_Smed_v4_1330_0_1	SAX_LITCT	Saxiphilin	SAX_LITCT	Saxiphilin	UniRef90_UPI000202772F	PREDICTED: nidogen-2 isoform X6 n=1	UniRef90_UPI000202772F	PREDICTED: nidogen-2 isoform X6 n=1	-	-	-	-	-	-	-	-	-	-	-	-	1.36227	55.381	40.6535	5.34531	5e-05	0.000406327	Pass	yes	2Fold
XLOC_028027	SMESG000078033.1	SMEST078033002.1	dd_Smed_v6_20683_0_1	dd_Smed_v4_20683_0_1	TRPA1_CAEEL	Transient receptor potential cation channel subfamily A member 1 homolog	TRPA1_CAEEL	Transient receptor potential cation channel subfamily A member 1 homolog	UniRef90_B6D5I6	Transient receptor potential cation channel subfamily A member 1a n=3	UniRef90_B6D5I6	Transient receptor potential cation channel subfamily A member 1a n=3	tr|A3KPX5|A3KPX5_DANRE	A3KPX5	Transient receptor potential cation channel, subfamily A, member 1a (Fragment)	-	-	-	-	-	-	-	dd_smedV4_20683_0_1	Cell-type-specificity: Neural (both ciliated and non-ciliated) SimilarTo: uc001mnk.4 Description: potassium voltage-gated channel, Shaw-related subfamily, member 1 (KCNC1)B	0.115482	4.65019	40.2677	5.33155	5e-05	0.000406327	Pass	yes	2Fold
XLOC_014319	SMESG000036249.1	SMEST036249004.1	dd_Smed_v6_9326_0_1	dd_Smed_v4_9326_0_1	-	-	-	-	-	-	-	-	-	-	-	-	-	-	-	-	-	-	-	-	0.0615482	2.47117	40.1502	5.32733	0.00105	0.00469474	Pass	yes	2Fold
XLOC_021861	SMESG000056558.1	SMEST056558001.1	dd_Smed_v6_3175_0_1	dd_Smed_v4_3175_0_1	-	-	-	-	UniRef90_C1LFK5	Uncharacterized protein n=1	UniRef90_C1LFK5	Uncharacterized protein n=1	tr|B4KZG8|B4KZG8_DROMO	B4KZG8	GI12939	-	-	-	-	-	-	-	dd_smedV4_3175_0_1	Cell-type-specificity: Neural (non-ciliated) SimilarTo: NA Description: NA	2.67078	106.482	39.8693	5.3172	5e-05	0.000406327	Pass	yes	2Fold
XLOC_023573	SMESG000061383.1	SMEST061383001.1	-	-	-	-	-	-	-	-	-	-	-	-	-	-	-	-	-	-	-	-	-	-	0.350311	13.8942	39.6625	5.3097	0.0001	0.000728602	Pass	yes	2Fold
XLOC_024465	SMESG000069019.1	SMEST069019002.1	dd_Smed_v6_6856_0_1	dd_Smed_v4_6856_0_1	-	-	-	-	UniRef90_E3T7V1	Neuropeptide 8 n=1	-	-	-	-	-	-	-	-	-	-	-	-	-	-	2.04519	80.5649	39.3924	5.29984	5e-05	0.000406327	Pass	yes	2Fold
XLOC_017586	SMESG000044323.1	SMEST044323001.1	dd_Smed_v6_57_0_1	dd_Smed_v4_57_0_1	WFDC8_HUMAN	WAP four-disulfide core domain protein 8	-	-	UniRef90_I1ZII0	Serine protease inhibitor-1 (Fragment) n=1	-	-	-	-	-	-	-	-	-	-	-	-	-	-	10.6591	416.248	39.051	5.28729	0.0001	0.000728602	Pass	yes	2Fold
XLOC_013927	SMESG000035453.1	SMEST035453003.1	dd_Smed_v6_13424_0_1	dd_Smed_v4_13424_0_1	KIF17_MOUSE	Kinesin-like protein KIF17	KIF17_MOUSE	Kinesin-like protein KIF17	UniRef90_G4VIE8	Putative kinesin n=2	UniRef90_G4VIE8	Putative kinesin n=2	tr|A2AM72|A2AM72_MOUSE	A2AM72	Kinesin family member 17	-	-	-	-	-	-	-	dd_smedV4_10765_0_1	Cell-type-specificity: Muscle SimilarTo: HQ141793.1 Description: diversin	0.415294	16.1826	38.9666	5.28417	5e-05	0.000406327	Pass	yes	2Fold
XLOC_005867	SMESG000012591.1	SMEST012591001.1	dd_Smed_v6_59971_0_1	-	HCN2_MOUSE	Potassium/sodium hyperpolarization-activated cyclic nucleotide-gated channel 2	HCN2_RAT	Potassium/sodium hyperpolarization-activated cyclic nucleotide-gated channel 2	UniRef90_UPI0001A622B8	hyperpolarization activated cyclic nucleotide-gated potassium channel, partial n=1	UniRef90_UPI0001A622B8	hyperpolarization activated cyclic nucleotide-gated potassium channel, partial n=1	tr|A1Z9P0|A1Z9P0_DROME	A1Z9P0	I[[h]] channel, isoform I	-	-	-	-	-	-	-	-	-	0.0668529	2.56645	38.3895	5.26264	0.0011	0.00486318	Pass	yes	2Fold
XLOC_028191	SMESG000077904.1	SMEST077904001.1	dd_Smed_v6_28249_0_1	dd_Smed_v4_28249_0_1	-	-	-	-	-	-	-	-	-	-	-	-	-	-	GCR112	Cluster: Description: ---NA---	-	-	-	-	0.0645033	2.41203	37.3939	5.22473	0.01185	0.0316344	Pass	yes	2Fold
XLOC_024184	SMESG000063381.1	SMEST063381001.1	dd_Smed_v6_13481_0_1	dd_Smed_v4_13481_0_1	CAV3_RAT	Caveolin-3	CAV3_RAT	Caveolin-3	UniRef90_A4QNA2	Caveolin n=1	UniRef90_Q28FL2	Caveolin n=2	tr|Q8JHW9|Q8JHW9_XENLA	Q8JHW9	Caveolin	-	-	-	-	-	-	-	-	-	0.544601	20.3283	37.327	5.22215	0.0001	0.000728602	Pass	yes	2Fold
XLOC_027755	SMESG000072679.1	SMEST072679002.1	dd_Smed_v6_940_0_1	dd_Smed_v4_940_0_1	PI16_HUMAN	Peptidase inhibitor 16	PI16_HUMAN	Peptidase inhibitor 16	UniRef90_C1LHZ3	GLIPR1-like protein 1 n=1	UniRef90_C1LHZ3	GLIPR1-like protein 1 n=1	sp|Q6UXB8-2|PI16_HUMAN	Q6UXB8-2	Isoform 2 of Peptidase inhibitor 16	-	-	-	-	-	-	-	dd_smedV4_940_0_1	Cell-type-specificity: Neural (non-ciliated) SimilarTo: uc003jsa.2 Description: phosphodiesterase 4D, cAMP-specific (PDE4D)	1.71916	64.1185	37.2964	5.22096	5e-05	0.000406327	Pass	yes	2Fold
XLOC_013889	SMESG000035379.1	SMEST035379002.1	dd_Smed_v6_14207_0_2	dd_Smed_v4_14207_0_2	TRPA1_DROME	Transient receptor potential cation channel subfamily A member 1	TRPA1_DROME	Transient receptor potential cation channel subfamily A member 1	UniRef90_I1ZIL0	Transient receptor potential cation channel subfamily A member-1 (Fragment) n=1	UniRef90_I1ZIL0	Transient receptor potential cation channel subfamily A member-1 (Fragment) n=1	tr|I1ZIL0|I1ZIL0_SCHMD	I1ZIL0	Transient receptor potential cation channel subfamily A member-1 (Fragment)	-	-	-	-	-	-	-	-	-	0.56234	20.7229	36.8512	5.20364	5e-05	0.000406327	Pass	yes	2Fold
XLOC_025079	SMESG000065665.1	SMEST065665001.1	dd_Smed_v6_5803_0_1	dd_Smed_v4_5803_0_1	-	-	-	-	-	-	-	-	-	-	-	-	-	-	-	-	-	-	-	-	4.3611	159.024	36.4642	5.18841	5e-05	0.000406327	Pass	yes	2Fold
XLOC_004882	SMESG000009922.1	SMEST009922004.1	dd_Smed_v6_22273_0_1	dd_Smed_v4_22273_0_1	-	-	-	-	-	-	-	-	-	-	-	-	-	-	-	-	-	-	dd_smedV4_21965_0_1	Cell-type-specificity: Epidermis I SimilarTo: NA Description: NA	0.551725	20.0469	36.3349	5.18329	5e-05	0.000406327	Pass	yes	2Fold
XLOC_009406	SMESG000023281.1	SMEST023281001.1	dd_Smed_v6_16057_0_1	dd_Smed_v4_16057_0_1	-	-	-	-	-	-	-	-	-	-	-	-	-	-	-	-	-	-	-	-	0.310527	11.2585	36.2561	5.18015	0.0003	0.00175068	Pass	yes	2Fold
XLOC_018725	SMESG000047490.1	SMEST047490001.1	dd_Smed_v6_707_0_1	dd_Smed_v4_707_0_1	-	-	-	-	-	-	-	-	-	-	-	-	-	-	-	-	-	-	-	-	1.29212	46.3531	35.8737	5.16485	5e-05	0.000406327	Pass	yes	2Fold
XLOC_009445	SMESG000023346.1	SMEST023346001.1	dd_Smed_v6_6111_0_1	dd_Smed_v4_6111_0_1	AQP_AEDAE	Aquaporin AQPAe.a	AQP4_DIPME	Aquaporin-4	UniRef90_B3MFB9	GF12394 n=1	UniRef90_B3MFB9	GF12394 n=1	tr|F1DSG4|F1DSG4_HUMAN	F1DSG4	Aquaporin 4 transcript variant a	-	-	-	-	-	-	-	dd_smedV4_6111_0_1	Cell-type-specificity: Neural (both ciliated and non-ciliated) SimilarTo: uc004bbq.1 Description: glutamate receptor, ionotropic, N-methyl-D-aspartate 3A (GRIN3A)	0.935022	33.5021	35.8303	5.16311	5e-05	0.000406327	Pass	yes	2Fold
XLOC_024214	SMESG000063199.1	SMEST063199001.1	dd_Smed_v6_17311_0_1	dd_Smed_v4_17311_0_1	-	-	-	-	-	-	-	-	-	-	-	-	-	-	-	-	-	-	-	-	0.104497	3.69607	35.3701	5.14446	0.0002	0.00126612	Pass	yes	2Fold
XLOC_025414	SMESG000066410.1	SMEST066410001.1	dd_Smed_v6_21525_0_1	dd_Smed_v4_21525_0_1	-	-	-	-	-	-	-	-	-	-	-	-	-	-	-	-	-	-	dd_smedV4_21525_0_1	Cell-type-specificity: Neoblast SimilarTo: uc003ncm.3 Description: thiopurine S-methyltransferase (TPMT)	0.119329	4.20048	35.2008	5.13754	5e-05	0.000406327	Pass	yes	2Fold
XLOC_025755	SMESG000067292.1	SMEST067292001.1	dd_Smed_v6_38260_0_1	dd_Smed_v4_38260_0_1	-	-	-	-	-	-	UniRef90_B3M6M3	GF24876 n=1	tr|B3M6M3|B3M6M3_DROAN	B3M6M3	GF24876	-	-	-	GCR447	Cluster: Adhesion Description: hypothetical protein CAPTEDRAFT_192473	-	-	-	-	0.0617289	2.12683	34.4544	5.10661	0.0006	0.00302343	Pass	yes	2Fold
XLOC_027737	SMESG000072936.1	SMEST072936003.1	dd_Smed_v6_940_0_10	dd_Smed_v4_940_0_10	PI16_MOUSE	Peptidase inhibitor 16	PI16_MOUSE	Peptidase inhibitor 16	UniRef90_Q1WIQ3	Venom allergen-like (VAL) 9 protein n=1	UniRef90_Q5DA03	SJCHGC09193 protein n=1	sp|Q9ET66-2|PI16_MOUSE	Q9ET66-2	Isoform 2 of Peptidase inhibitor 16	-	-	-	-	-	-	-	dd_smedV4_940_0_1	Cell-type-specificity: Neural (non-ciliated) SimilarTo: uc003jsa.2 Description: phosphodiesterase 4D, cAMP-specific (PDE4D)	0.696247	23.9836	34.447	5.10631	5e-05	0.000406327	Pass	yes	2Fold
XLOC_027788	SMESG000072864.1	SMEST072864001.1	dd_Smed_v6_940_0_6	dd_Smed_v4_940_0_6	PI16_HUMAN	Peptidase inhibitor 16	PI16_HUMAN	Peptidase inhibitor 16	UniRef90_Q1WIQ3	Venom allergen-like (VAL) 9 protein n=1	UniRef90_Q9ET66-2	Isoform 2 of Peptidase inhibitor 16 n=4	sp|Q6UXB8-2|PI16_HUMAN	Q6UXB8-2	Isoform 2 of Peptidase inhibitor 16	-	-	-	-	-	-	-	dd_smedV4_940_0_1	Cell-type-specificity: Gut SimilarTo: uc002eqi.3 Description: carbonic anhydrase VII (CA7)	2.95526	101.78	34.4403	5.10603	5e-05	0.000406327	Pass	yes	2Fold
XLOC_021858	SMESG000056555.1	SMEST056555002.1	dd_Smed_v6_3116_0_1	dd_Smed_v4_3116_0_1	-	-	-	-	-	-	UniRef90_G4VMX3	Putative tetraspanin-CD63 receptor n=2	tr|B4J3L5|B4J3L5_DROGR	B4J3L5	GH15333	-	-	-	-	-	-	-	dd_smedV4_3116_0_1	Cell-type-specificity: Epidermis II SimilarTo: NA Description: NA	1.47197	50.6666	34.4209	5.10521	5e-05	0.000406327	Pass	yes	2Fold
XLOC_019178	SMESG000048827.1	SMEST048827001.1	dd_Smed_v6_13392_0_1	dd_Smed_v4_13392_0_1	UNC9_CAEEL	Innexin unc-9	UNC9_CAEEL	Innexin unc-9	UniRef90_Q2L6N2	Innexin n=1	UniRef90_Q2L6N2	Innexin n=1	tr|Q2L6N2|Q2L6N2_DUGJA	Q2L6N2	Innexin2	-	-	-	-	-	-	-	-	-	0.277791	9.47871	34.1217	5.09262	5e-05	0.000406327	Pass	yes	2Fold
XLOC_005711	SMESG000014361.1	SMEST014361001.1	dd_Smed_v6_518_0_1	dd_Smed_v4_518_0_1	-	-	-	-	-	-	-	-	-	-	-	-	-	-	-	-	-	-	dd_smedV4_518_0_1	Cell-type-specificity: Neural (ciliated) SimilarTo: uc001uft.4 Description: dynein, axonemal, heavy chain 10 (DNAH10)	6.94907	237.099	34.1195	5.09253	5e-05	0.000406327	Pass	yes	2Fold
XLOC_021134	SMESG000054420.1	SMEST054420002.1	dd_Smed_v6_5361_0_1	dd_Smed_v4_5361_0_1	-	-	-	-	-	-	-	-	-	-	-	-	-	-	-	-	-	-	dd_smedV4_5361_0_1	Cell-type-specificity: Neural (non-ciliated) SimilarTo: uc021rvw.1 Description: regulator of G-protein signaling 6 (RGS6)	0.211929	7.19542	33.952	5.08543	5e-05	0.000406327	Pass	yes	2Fold
XLOC_007892	SMESG000017386.1	SMEST017386001.1	dd_Smed_v6_924_0_1	dd_Smed_v4_924_0_1	PI16_HUMAN	Peptidase inhibitor 16	PI16_HUMAN	Peptidase inhibitor 16	UniRef90_I1ZI85	GLI pathogenesis related-1 (Fragment) n=1	UniRef90_I1ZI85	GLI pathogenesis related-1 (Fragment) n=1	tr|I1ZI85|I1ZI85_SCHMD	I1ZI85	GLI pathogenesis related-1 (Fragment)	-	-	-	-	-	-	-	dd_smedV4_924_0_1	Cell-type-specificity: Sigma neoblasts SimilarTo: NA Description: NA	4.66479	158.225	33.919	5.08402	5e-05	0.000406327	Pass	yes	2Fold
XLOC_007889	SMESG000017361.1	SMEST017361001.1	-	-	PI16_HUMAN	Peptidase inhibitor 16	PI16_HUMAN	Peptidase inhibitor 16	UniRef90_I1ZI85	GLI pathogenesis related-1 (Fragment) n=1	UniRef90_I1ZI85	GLI pathogenesis related-1 (Fragment) n=1	tr|I1ZI85|I1ZI85_SCHMD	I1ZI85	GLI pathogenesis related-1 (Fragment)	-	-	-	-	-	-	-	dd_smedV4_924_0_1	Cell-type-specificity: Parapharyngeal SimilarTo: NA Description: NA	1.19423	40.2519	33.7053	5.0749	5e-05	0.000406327	Pass	yes	2Fold
XLOC_019799	SMESG000058901.1	SMEST058901001.1	dd_Smed_v6_12786_0_1	dd_Smed_v4_12786_0_1	-	-	-	-	UniRef90_G4VR60	Uncharacterized protein (Fragment) n=2	UniRef90_G4VR60	Uncharacterized protein (Fragment) n=2	tr|B4M3N2|B4M3N2_DROVI	B4M3N2	GJ19240	-	-	-	-	-	-	-	-	-	0.109209	3.67579	33.6583	5.07289	0.0012	0.00519548	Pass	yes	2Fold
XLOC_009314	SMESG000022977.1	SMEST022977001.1	dd_Smed_v6_7371_0_1	dd_Smed_v4_7371_0_1	UNC89_CAEEL	Muscle M-line assembly protein unc-89	UNC89_CAEEL	Muscle M-line assembly protein unc-89	UniRef90_G4M080	Serine/threonine kinase n=2	UniRef90_G4M080	Serine/threonine kinase n=2	sp|O01761-6|UNC89_CAEEL	O01761-6	Isoform f of Muscle M-line assembly protein unc-89	-	-	-	-	-	-	-	dd_smedV4_7371_0_1	Cell-type-specificity: Gut SimilarTo: uc002gwg.4 Description: solute carrier family 47, member 2 (SLC47A2)	0.206951	6.90191	33.3505	5.05963	5e-05	0.000406327	Pass	yes	2Fold
XLOC_007084	SMESG000015251.1	SMEST015251001.1	dd_Smed_v6_12929_0_1	dd_Smed_v4_12929_0_1	DIRA2_MACFA	GTP-binding protein Di-Ras2	DIRA2_MACFA	GTP-binding protein Di-Ras2	UniRef90_G4VRU6	Putative ras-dva small gtpase n=2	UniRef90_G4VRU6	Putative ras-dva small gtpase n=2	tr|Q292X0|Q292X0_DROPS	Q292X0	GA15685	-	-	-	-	-	-	-	dd_smedV4_12929_0_1	Cell-type-specificity: Epidermal progenitors (late) SimilarTo: NA Description: NA	0.791763	26.2986	33.2152	5.05377	0.00015	0.0010039	Pass	yes	2Fold
XLOC_008061	SMESG000017827.1	SMEST017827001.1	dd_Smed_v6_42217_0_1	dd_Smed_v4_42217_0_1	-	-	-	-	-	-	-	-	-	-	-	-	-	-	-	-	-	-	-	-	0.203928	6.71404	32.9236	5.04105	5e-05	0.000406327	Pass	yes	2Fold
XLOC_022908	SMESG000059514.1	SMEST059514001.1	dd_Smed_v6_10875_0_1	dd_Smed_v4_10875_0_1	-	-	-	-	-	-	-	-	-	-	-	-	-	-	-	-	-	-	-	-	0.313634	10.3177	32.8973	5.0399	0.00025	0.00152059	Pass	yes	2Fold
XLOC_011305	SMESG000041546.1	SMEST041546001.1	dd_Smed_v6_17857_0_5	dd_Smed_v4_17857_0_5	TRPM3_HUMAN	Transient receptor potential cation channel subfamily M member 3	TRPM2_HUMAN	Transient receptor potential cation channel subfamily M member 2	UniRef90_S5TZ89	Transient receptor potential melastatin 2 n=1	UniRef90_S5TZ89	Transient receptor potential melastatin 2 n=1	tr|J9T143|J9T143_MOUSE	J9T143	Transient receptor potential melastatin 3 beta 4	-	-	-	-	-	-	-	-	-	0.562442	18.4328	32.7728	5.03443	5e-05	0.000406327	Pass	yes	2Fold
XLOC_001304	SMESG000000533.1	SMEST000533001.1	dd_Smed_v6_16527_0_1	dd_Smed_v4_16527_0_1	-	-	-	-	-	-	-	-	-	-	-	-	-	-	GCR102	Cluster: Description: ---NA---	-	-	dd_smedV4_16527_0_1	Cell-type-specificity: Neoblast SimilarTo: NA Description: NA	0.339786	11.1291	32.7533	5.03357	5e-05	0.000406327	Pass	yes	2Fold
XLOC_000823	SMESG000003106.1	SMEST003106001.1	dd_Smed_v6_23723_0_1	dd_Smed_v4_23723_0_1	NPFR_DROME	Neuropeptide F receptor {ECO:0000303|PubMed:11897397, ECO:0000312|EMBL:AAF51909.3}	NPFR_DROME	Neuropeptide F receptor {ECO:0000303|PubMed:11897397, ECO:0000312|EMBL:AAF51909.3}	UniRef90_B4JYG2	GH14016 n=1	UniRef90_B4JYG2	GH14016 n=1	tr|B4JYG2|B4JYG2_DROGR	B4JYG2	GH14016	-	-	-	GCR282	Cluster: Rho-C Description: g-protein coupled receptor	-	-	-	-	0.139298	4.56243	32.753	5.03356	0.0002	0.00126612	Pass	yes	2Fold
XLOC_015575	SMESG000038124.1	SMEST038124001.1	-	-	-	-	-	-	-	-	-	-	-	-	-	-	-	-	-	-	-	-	dd_smedV4_356_0_1	Cell-type-specificity: Neural (non-ciliated) SimilarTo: uc021vev.1 Description: dihydropyrimidinase-like 5 (DPYSL5)	14.3982	469.078	32.5789	5.02587	5e-05	0.000406327	Pass	yes	2Fold
XLOC_013711	SMESG000033227.1	SMEST033227001.1	-	-	CEP83_DANRE	Centrosomal protein of 83 kDa	CEP83_DANRE	Centrosomal protein of 83 kDa	UniRef90_F1R4Y7	Centrosomal protein of 83 kDa n=3	UniRef90_F1R4Y7	Centrosomal protein of 83 kDa n=3	tr|H0WF82|H0WF82_DANRE	H0WF82	Uncharacterized protein	-	-	-	-	-	-	-	dd_smedV4_12969_0_1	Cell-type-specificity: Neoblast SimilarTo: NA Description: NA	0.430349	13.4214	31.1872	4.96288	0.00025	0.00152059	Pass	yes	2Fold
XLOC_020125	SMESG000058734.1	SMEST058734001.1	dd_Smed_v6_11421_0_2	dd_Smed_v4_11421_0_2	-	-	-	-	-	-	-	-	-	-	-	-	-	-	-	-	-	-	-	-	0.0759914	2.35978	31.0533	4.95667	0.0001	0.000728602	Pass	yes	2Fold
XLOC_024523	SMESG000069423.1	SMEST069423001.1	dd_Smed_v6_21258_0_1	dd_Smed_v4_21258_0_1	-	-	-	-	UniRef90_G4VM06	Putative uncharacterized protein n=1	UniRef90_G4VM06	Putative uncharacterized protein n=1	-	-	-	-	-	-	-	-	-	-	dd_smedV4_21258_0_1	Cell-type-specificity: Epidermis I SimilarTo: NA Description: NA	0.14212	4.37742	30.8009	4.9449	0.0021	0.00810134	Pass	yes	2Fold
XLOC_026283	SMESG000068550.1	SMEST068550002.1	-	-	-	-	CC154_HUMAN	Coiled-coil domain-containing protein 154	-	-	UniRef90_F1M154	Protein Ccdc154 (Fragment) n=2	tr|G9JV18|G9JV18_HUMAN	G9JV18	Coiled-coil domain containing 154	-	-	-	-	-	-	-	dd_smedV4_10236_0_1	Cell-type-specificity: Gut SimilarTo: NA Description: NA	0.400898	12.336	30.7709	4.9435	5e-05	0.000406327	Pass	yes	2Fold
XLOC_005726	SMESG000014479.1	SMEST014479001.1	dd_Smed_v6_9217_0_1	dd_Smed_v4_9217_0_1	-	-	-	-	UniRef90_G4VCY1	Putative uncharacterized protein n=2	UniRef90_G4VCY1	Putative uncharacterized protein n=2	-	-	-	-	-	-	-	-	-	-	dd_smedV4_9217_0_1	Cell-type-specificity: Epidermal progenitors (late) SimilarTo: uc001zvc.3 Description: glycine amidinotransferase (L-arginine:glycine amidinotransferase) (GATM)	0.154115	4.72639	30.6679	4.93866	0.0001	0.000728602	Pass	yes	2Fold
XLOC_011304	SMESG000041545.1	SMEST041545001.1	dd_Smed_v6_68596_0_1	dd_Smed_v4_68596_0_1	TRPM2_MOUSE	Transient receptor potential cation channel subfamily M member 2	TRPM2_MOUSE	Transient receptor potential cation channel subfamily M member 2	UniRef90_F1Q678	Uncharacterized protein (Fragment) n=1	UniRef90_O94759-2	Isoform 2 of Transient receptor potential cation channel subfamily M member 2 n=1	sp|O94759-2|TRPM2_HUMAN	O94759-2	Isoform 2 of Transient receptor potential cation channel subfamily M member 2	-	-	-	-	-	-	-	-	-	0.250613	7.64435	30.5026	4.93086	5e-05	0.000406327	Pass	yes	2Fold
XLOC_003912	SMESG000007247.1	SMEST007247001.1	dd_Smed_v6_4472_0_1	dd_Smed_v4_4472_0_1	-	-	-	-	-	-	-	-	-	-	-	-	-	-	-	-	-	-	dd_smedV4_4472_0_1	Cell-type-specificity: Sigma neoblasts SimilarTo: uc001mws.2 Description: TNF receptor-associated factor 6, E3 ubiquitin protein ligase (TRAF6)	9.22439	280.274	30.384	4.92524	5e-05	0.000406327	Pass	yes	2Fold
XLOC_005981	SMESG000012946.1	SMEST012946001.1	dd_Smed_v6_26832_0_1	dd_Smed_v4_26832_0_1	SCYL2_MOUSE	SCY1-like protein 2	SCYL2_MOUSE	SCY1-like protein 2	UniRef90_B4L092	GI12316 n=1	UniRef90_UPI00019B38C1	protein kinase n=1	tr|B4L092|B4L092_DROMO	B4L092	GI12316	-	-	-	-	-	-	-	dd_smedV4_18494_0_1	Cell-type-specificity: Neural (both ciliated and non-ciliated) SimilarTo: uc003vwc.4 Description: v-raf murine sarcoma viral oncogene homolog B1 (BRAF)	0.093213	2.82723	30.3309	4.92271	5e-05	0.000406327	Pass	yes	2Fold
XLOC_011575	SMESG000028614.1	SMEST028614001.1	dd_Smed_v6_12883_0_1	dd_Smed_v4_12883_0_1	SC5A7_HUMAN	High affinity choline transporter 1	SC5A7_DROME	High-affinity choline transporter 1	UniRef90_C1LEN3	High-affinity choline transporter 1 n=1	UniRef90_C1LEN3	High-affinity choline transporter 1 n=1	tr|B4NI91|B4NI91_DROWI	B4NI91	GK13737	-	-	-	-	-	-	-	dd_smedV4_12883_0_1	Cell-type-specificity: Parapharyngeal SimilarTo: uc010fyg.1 Description: neuronal guanine nucleotide exchange factor (NGEF)	0.293859	8.89677	30.2756	4.92009	5e-05	0.000406327	Pass	yes	2Fold
XLOC_000081	SMESG000026655.1	SMEST026655002.1	dd_Smed_v6_61049_0_1	dd_Smed_v4_61049_0_1	ANK3_HUMAN	Ankyrin-3	ANK2_MOUSE	Ankyrin-2 {ECO:0000250|UniProtKB:Q01484}	UniRef90_A8JNM6	Ankyrin 2, isoform J n=1	UniRef90_M9MRX4	Ankyrin 2, isoform U n=2	tr|A8JNM6|A8JNM6_DROME	A8JNM6	Ank2, isoform J	-	-	-	-	-	-	-	dd_smedV4_10835_0_1	Cell-type-specificity: Neural (ciliated) SimilarTo: NA Description: NA	0.197878	5.9646	30.1428	4.91374	5e-05	0.000406327	Pass	yes	2Fold
XLOC_028056	SMESG000078142.1	SMEST078142001.1	dd_Smed_v6_29956_0_1	dd_Smed_v4_29956_0_1	-	-	-	-	UniRef90_B4MQ96	GK21459 n=1	UniRef90_B4MQ96	GK21459 n=1	tr|B4MQ96|B4MQ96_DROWI	B4MQ96	GK21459	-	-	-	-	-	-	-	-	-	0.133199	3.98561	29.9222	4.90315	0.0002	0.00126612	Pass	yes	2Fold
XLOC_025435	SMESG000066308.1	SMEST066308009.1	-	-	NRX1A_HUMAN	Neurexin-1	NRX3A_HUMAN	Neurexin-3	UniRef90_UPI00038380EF	PREDICTED: neurexin 1a isoform X8 n=1	UniRef90_UPI00038380EF	PREDICTED: neurexin 1a isoform X8 n=1	tr|E0CZA5|E0CZA5_MOUSE	E0CZA5	Neurexin-1-alpha	-	-	-	-	-	-	-	-	-	0.704297	21.0015	29.8191	4.89816	5e-05	0.000406327	Pass	yes	2Fold
XLOC_008157	SMESG000018135.1,SMESG000018137.1		-	-	-	-	-	-	-	-	-	-	-	-	-	-	-	-	-	-	-	-	-	-	3.76009	111.975	29.7799	4.89627	5e-05	0.000406327	Pass	yes	2Fold
XLOC_023343	SMESG000060945.1	SMEST060945001.1	dd_Smed_v6_14651_0_1	dd_Smed_v4_14651_0_1	-	-	-	-	UniRef90_G4VS40	Putative rhodopsin-like orphan GPCR n=1	UniRef90_G4VS40	Putative rhodopsin-like orphan GPCR n=1	-	-	-	-	-	-	GCR305	Cluster: Srfa Description: fmrfamide receptor	-	-	dd_smedV4_14651_0_1	Cell-type-specificity: Neural (non-ciliated) SimilarTo: uc001vin.3 Description: protocadherin 9 (PCDH9)	0.113419	3.35703	29.5985	4.88745	0.00135	0.00571762	Pass	yes	2Fold
XLOC_014880	SMESG000037904.1	SMEST037904001.1	dd_Smed_v6_6832_0_1	dd_Smed_v4_6832_0_1	-	-	-	-	-	-	-	-	-	-	-	-	-	-	-	-	-	-	dd_smedV4_6832_0_1	Cell-type-specificity: Epidermis II SimilarTo: uc003cqy.3 Description: kinesin family member 9 (KIF9)	0.200564	5.92017	29.5176	4.8835	5e-05	0.000406327	Pass	yes	2Fold
XLOC_022768	SMESG000063964.1	SMEST063964001.1	dd_Smed_v6_11231_0_1	dd_Smed_v4_11231_0_1	-	-	-	-	-	-	-	-	-	-	-	-	-	-	-	-	-	-	dd_smedV4_11231_0_1	Cell-type-specificity: Epidermis I SimilarTo: NA Description: NA	0.378714	11.0773	29.2498	4.87035	0.00015	0.0010039	Pass	yes	2Fold
XLOC_003016	SMESG000004951.1	SMEST004951002.1	dd_Smed_v6_2235_0_1	dd_Smed_v4_2235_0_1	-	-	-	-	-	-	-	-	-	-	-	-	-	-	-	-	-	-	dd_smedV4_2235_0_1	Cell-type-specificity: Sigma neoblasts SimilarTo: NA Description: NA	0.241454	7.03178	29.1226	4.86407	0.0002	0.00126612	Pass	yes	2Fold
XLOC_024776	SMESG000069649.1	SMEST069649001.1	dd_Smed_v6_12211_0_1	dd_Smed_v4_12211_0_1	-	-	-	-	-	-	-	-	-	-	-	-	-	-	-	-	-	-	-	-	0.364532	10.5975	29.0715	4.86153	5e-05	0.000406327	Pass	yes	2Fold
XLOC_023575	SMESG000061387.1	SMEST061387001.1	dd_Smed_v6_2223_0_1	dd_Smed_v4_2223_0_1	-	-	-	-	-	-	-	-	-	-	-	-	-	-	-	-	-	-	-	-	1.635	47.0182	28.7573	4.84586	5e-05	0.000406327	Pass	yes	2Fold
XLOC_030345	SMESG000079944.1	SMEST079944001.1	dd_Smed_v6_10946_0_1	dd_Smed_v4_10946_0_1	EGFLA_RAT	Pikachurin	EGFLA_RAT	Pikachurin	UniRef90_UPI0001A64450	laminin gamma-3 chain n=1	UniRef90_UPI0001A64450	laminin gamma-3 chain n=1	tr|F7EMV1|F7EMV1_XENTR	F7EMV1	Uncharacterized protein (Fragment)	-	-	-	-	-	-	-	dd_smedV4_10946_0_1	Cell-type-specificity: Neoblast SimilarTo: NA Description: NA	0.828386	23.7914	28.7202	4.84399	5e-05	0.000406327	Pass	yes	2Fold
XLOC_021266	SMESG000055023.1	SMEST055023001.1	-	-	PRS30_MOUSE	Serine protease 30	PRS30_MOUSE	Serine protease 30	UniRef90_C1LGJ8	Transmembrane serine protease 8 n=2	UniRef90_C1LGJ8	Transmembrane serine protease 8 n=2	sp|Q9QYZ9|PRS30_MOUSE	Q9QYZ9	Serine protease 30	-	-	-	-	-	-	-	dd_smedV4_2492_0_1	Cell-type-specificity: Epidermal progenitors (late) SimilarTo: AY066538.1 Description: clone D20Contig4 unknown	0.41232	11.7606	28.523	4.83405	5e-05	0.000406327	Pass	yes	2Fold
XLOC_016973	SMESG000050943.1	SMEST050943001.1	dd_Smed_v6_4180_0_1	dd_Smed_v4_4180_0_1	-	-	-	-	-	-	-	-	-	-	-	-	-	-	-	-	-	-	-	-	7.88705	223.887	28.3867	4.82714	5e-05	0.000406327	Pass	yes	2Fold
XLOC_014356	SMESG000036525.1	SMEST036525001.1	dd_Smed_v6_3385_0_1	dd_Smed_v4_3385_0_1	LDB3_MOUSE	LIM domain-binding protein 3	LDB3_MOUSE	LIM domain-binding protein 3	UniRef90_C1LES7	Four and a half LIM domains protein 3 n=3	UniRef90_C1LES7	Four and a half LIM domains protein 3 n=3	tr|A8WKA2|A8WKA2_CAEBR	A8WKA2	Protein CBR-ALP-1	-	-	-	-	-	-	-	dd_smedV4_3385_0_1	Cell-type-specificity: Neural (ciliated) SimilarTo: uc021omk.1 Description: WD repeat domain 65 (WDR65)5	1.11481	31.526	28.2793	4.82167	0.00045	0.0024082	Pass	yes	2Fold
XLOC_001350	SMESG000000510.1	SMEST000510001.1	-	-	PI16_HUMAN	Peptidase inhibitor 16	PI16_HUMAN	Peptidase inhibitor 16	UniRef90_I1ZI85	GLI pathogenesis related-1 (Fragment) n=1	UniRef90_I1ZI85	GLI pathogenesis related-1 (Fragment) n=1	tr|I1ZI85|I1ZI85_SCHMD	I1ZI85	GLI pathogenesis related-1 (Fragment)	-	-	-	-	-	-	-	dd_smedV4_924_0_1	Cell-type-specificity: Neural (ciliated) SimilarTo: uc001pho.2 Description: dynein, cytoplasmic 2, heavy chain 1 (DYNC2H1)	0.526961	14.6926	27.8818	4.80125	0.00015	0.0010039	Pass	yes	2Fold
XLOC_026126	SMESG000068094.1	SMEST068094001.1	dd_Smed_v6_13725_0_1	dd_Smed_v4_13725_0_1	UBE3C_HUMAN	Ubiquitin-protein ligase E3C	UBE3C_HUMAN	Ubiquitin-protein ligase E3C	UniRef90_UPI0002B4B55E	PREDICTED: ubiquitin-protein ligase E3C-like n=1	UniRef90_UPI0002B4B55E	PREDICTED: ubiquitin-protein ligase E3C-like n=1	tr|Q0P4P4|Q0P4P4_XENTR	Q0P4P4	Ubiquitin protein ligase E3C	-	-	-	-	-	-	-	dd_smedV4_13725_0_1	Cell-type-specificity: Parapharyngeal SimilarTo: uc003gwr.2 Description: ATPase, aminophospholipid transporter (APLT), class I, type 8A, member 1 (ATP8A1)	0.161625	4.45114	27.5399	4.78345	5e-05	0.000406327	Pass	yes	2Fold
XLOC_019046	SMESG000048975.1	SMEST048975001.1	-	-	-	-	-	-	-	-	-	-	-	-	-	-	-	-	-	-	-	-	dd_smedV4_12681_0_1	Cell-type-specificity: Epidermal lineage (early + late) SimilarTo: NA Description: NA	0.61492	16.9237	27.5218	4.7825	5e-05	0.000406327	Pass	yes	2Fold
XLOC_030150	SMESG000079382.1	SMEST079382002.1	dd_Smed_v6_6854_0_6	dd_Smed_v4_6854_0_6	-	-	-	-	-	-	-	-	-	-	-	-	-	-	-	-	-	-	-	-	0.129342	3.53301	27.3153	4.77164	0.0012	0.00519548	Pass	yes	2Fold
XLOC_030209	SMESG000079503.1	SMEST079503001.1	dd_Smed_v6_31771_0_1	dd_Smed_v4_31771_0_1	-	-	-	-	-	-	-	-	-	-	-	-	-	-	-	-	-	-	-	-	0.0927463	2.51583	27.1259	4.7616	0.00045	0.0024082	Pass	yes	2Fold
XLOC_003726	SMESG000006894.1	SMEST006894002.1	dd_Smed_v6_19631_0_1	dd_Smed_v4_19631_0_1	ARRB_CAEEL	Probable beta-arrestin	ARRB_CAEEL	Probable beta-arrestin	UniRef90_C1LF82	Putative beta-arrestin n=1	UniRef90_C1LF82	Putative beta-arrestin n=1	tr|Q6DFC4|Q6DFC4_XENLA	Q6DFC4	Arrb1-prov protein	-	-	-	-	-	-	-	-	-	0.184925	4.91006	26.5516	4.73073	0.00015	0.0010039	Pass	yes	2Fold
XLOC_020244	SMESG000059487.1	SMEST059487008.1	-	-	PKD2_BOVIN	Polycystin-2	PKD2_BOVIN	Polycystin-2	UniRef90_T2MDY8	Polycystin-2 n=2	UniRef90_T2MDY8	Polycystin-2 n=2	tr|Q6IVV8|Q6IVV8_DANRE	Q6IVV8	PKD2	-	-	-	-	-	-	-	-	-	0.149495	3.96637	26.5318	4.72965	5e-05	0.000406327	Pass	yes	2Fold
XLOC_006282	SMESG000013731.1	SMEST013731001.1	dd_Smed_v6_23484_0_2	dd_Smed_v4_23484_0_2	DYH3_HUMAN	Dynein heavy chain 3, axonemal	DYH3_HUMAN	Dynein heavy chain 3, axonemal	UniRef90_UPI00034FE88C	PREDICTED: dynein heavy chain 3, axonemal-like n=1	UniRef90_UPI00035054FC	PREDICTED: dynein heavy chain 3, axonemal isoform X9 n=1	sp|Q8TD57-2|DYH3_HUMAN	Q8TD57-2	Isoform 2 of Dynein heavy chain 3, axonemal	-	-	-	-	-	-	-	-	-	0.0812011	2.1416	26.374	4.72105	0.00135	0.00571762	Pass	yes	2Fold
XLOC_007376	SMESG000016282.1	SMEST016282002.1	dd_Smed_v6_402_0_1	dd_Smed_v4_402_0_1	COBA1_MOUSE	Collagen alpha-1(XI) chain	CRA1B_DANRE	Collagen alpha-1(XXVII) chain B	UniRef90_UPI0001A62ADD	hypothetical protein n=1	UniRef90_G4V6S8	Putative uncharacterized protein n=1	sp|P13942-8|COBA2_HUMAN	P13942-8	Isoform 8 of Collagen alpha-2(XI) chain	-	-	-	-	-	-	-	dd_smedV4_402_0_1	Cell-type-specificity: Epidermal progenitors (late) SimilarTo: uc010yla.2 Description: otoferlin (OTOF)	2.49349	65.3826	26.2213	4.71267	0.0059	0.0181793	Pass	yes	2Fold
XLOC_027797	SMESG000073267.1	SMEST073267001.1	dd_Smed_v6_22386_0_1	dd_Smed_v4_22386_0_1	-	-	-	-	UniRef90_S5W2R2	Asic n=1	UniRef90_S5W2R2	Asic n=1	-	-	-	-	-	-	-	-	-	-	-	-	0.308281	8.07606	26.1971	4.71133	0.0003	0.00175068	Pass	yes	2Fold
XLOC_020050	SMESG000058479.1	SMEST058479001.1	dd_Smed_v6_10635_0_1	dd_Smed_v4_10635_0_1	-	-	-	-	-	-	-	-	-	-	-	-	-	-	-	-	-	-	-	-	0.634934	16.5612	26.0833	4.70506	5e-05	0.000406327	Pass	yes	2Fold
XLOC_001691	SMESG000001429.1	SMEST001429001.1	dd_Smed_v6_14150_0_1	dd_Smed_v4_14150_0_1	ROBO3_HUMAN	Roundabout homolog 3	ROBO2_HUMAN	Roundabout homolog 2	UniRef90_G4VHL0	Axon guidance protein n=3	UniRef90_G4VHL0	Axon guidance protein n=3	tr|B4DVQ1|B4DVQ1_HUMAN	B4DVQ1	cDNA FLJ59288, highly similar to Roundabout homolog 2 (Fragment)	-	-	-	-	-	-	-	-	-	0.132583	3.43735	25.926	4.69633	5e-05	0.000406327	Pass	yes	2Fold
XLOC_007890	SMESG000017377.1	SMEST017377001.1	-	-	GPRL1_HUMAN	GLIPR1-like protein 1	VA5_VESVI	Venom allergen 5	UniRef90_I1ZI85	GLI pathogenesis related-1 (Fragment) n=1	UniRef90_I1ZI85	GLI pathogenesis related-1 (Fragment) n=1	tr|I1ZI85|I1ZI85_SCHMD	I1ZI85	GLI pathogenesis related-1 (Fragment)	-	-	-	-	-	-	-	dd_smedV4_924_0_1	Cell-type-specificity: Gut SimilarTo: uc002spr.3 Description: methionine adenosyltransferase II, alpha (MAT2A)	1.27678	32.9608	25.8156	4.69017	5e-05	0.000406327	Pass	yes	2Fold
XLOC_010838	SMESG000042343.1	SMEST042343001.1	dd_Smed_v6_3011_0_1	dd_Smed_v4_3011_0_1	-	-	-	-	-	-	-	-	-	-	-	-	-	-	-	-	-	-	-	-	4.4822	115.253	25.7135	4.68445	5e-05	0.000406327	Pass	yes	2Fold
XLOC_026161	SMESG000068292.1	SMEST068292001.1	dd_Smed_v6_3852_0_1	dd_Smed_v4_3852_0_1	ATL3_HUMAN	ADAMTS-like protein 3	ATL3_HUMAN	ADAMTS-like protein 3	UniRef90_G4VEJ9	Putative adamts (A disintegrin and metalloprotease) n=1	UniRef90_G4VEJ9	Putative adamts (A disintegrin and metalloprotease) n=1	tr|G0NXS7|G0NXS7_CAEBE	G0NXS7	Putative uncharacterized protein	-	-	-	-	-	-	-	dd_smedV4_3852_0_1	Cell-type-specificity: Neural (both ciliated and non-ciliated) SimilarTo: uc021ywr.1 Description: inositol 1,4,5-trisphosphate receptor, type 3 (ITPR3)	0.430677	11.0531	25.6645	4.6817	5e-05	0.000406327	Pass	yes	2Fold
XLOC_009665	SMESG000021627.1	SMEST021627001.1	dd_Smed_v6_1650_0_1	dd_Smed_v4_1650_0_1	TSN7_PONPY	Tetraspanin-7	TSN17_MOUSE	Tetraspanin-17	UniRef90_B4J8Z2	GH20509 n=3	UniRef90_B4J8Z2	GH20509 n=3	tr|B4J8Z2|B4J8Z2_DROGR	B4J8Z2	GH20509	-	-	-	-	-	-	-	dd_smedV4_1650_0_1	Cell-type-specificity: Muscle SimilarTo: NA Description: NA	2.50378	64.2015	25.6418	4.68043	5e-05	0.000406327	Pass	yes	2Fold
XLOC_003920	SMESG000007275.1	SMEST007275001.1	dd_Smed_v6_14045_0_1	dd_Smed_v4_14045_0_1	CPNE8_HUMAN	Copine-8	CPNE8_HUMAN	Copine-8	UniRef90_A4IIK4	LOC100125012 protein n=1	UniRef90_A4IIK4	LOC100125012 protein n=1	sp|Q86YQ8|CPNE8_HUMAN	Q86YQ8	Copine-8	-	-	-	-	-	-	-	dd_smedV4_14045_0_1	Cell-type-specificity: Neural (non-ciliated) SimilarTo: uc002lxl.2 Description: CUGBP, Elav-like family member 5 (CELF5)	0.205765	5.27359	25.6292	4.67972	0.0002	0.00126612	Pass	yes	2Fold
XLOC_026980	SMESG000070818.1	SMEST070818002.1	dd_Smed_v6_1178_0_1	dd_Smed_v4_1178_0_1	-	-	-	-	-	-	-	-	-	-	-	-	-	-	-	-	-	-	-	-	7.35167	185.638	25.2511	4.65828	5e-05	0.000406327	Pass	yes	2Fold
XLOC_001697	SMESG000001455.1	SMEST001455003.1	dd_Smed_v6_18269_0_1	dd_Smed_v4_18269_0_1	PC11X_PIG	Protocadherin-11 X-linked	PC11Y_HUMAN	Protocadherin-11 Y-linked	UniRef90_G4VH99	Putative insect origin recognition complex subunit n=2	UniRef90_G4VH99	Putative insect origin recognition complex subunit n=2	tr|A8K0W1|A8K0W1_HUMAN	A8K0W1	cDNA FLJ76645, highly similar to Homo sapiens protocadherin 11 Y-linked (PCDH11Y), transcript variant a, mRNA (Fragment)	-	-	-	-	-	-	-	dd_smedV4_18269_0_1	Cell-type-specificity: Neural (non-ciliated) SimilarTo: uc003ipc.3 Description: guanylate cyclase 1, soluble, beta 3 (GUCY1B3)	0.245868	6.15956	25.0523	4.64687	0.00015	0.0010039	Pass	yes	2Fold
XLOC_025095	SMESG000065732.1	SMEST065732004.1	-	-	DYH7_HUMAN	Dynein heavy chain 7, axonemal	DYH7_HUMAN	Dynein heavy chain 7, axonemal	UniRef90_UPI00034F7F39	PREDICTED: dynein heavy chain 12, axonemal n=1	UniRef90_UPI00034F7F39	PREDICTED: dynein heavy chain 12, axonemal n=1	tr|E9QBH9|E9QBH9_DANRE	E9QBH9	Uncharacterized protein	-	-	-	-	-	-	-	dd_smedV4_6941_0_1	Cell-type-specificity: Muscle SimilarTo: uc001bfj.3 Description: heparan sulfate proteoglycan 2 (HSPG2)	0.203744	5.09619	25.0127	4.64459	5e-05	0.000406327	Pass	yes	2Fold
XLOC_000087	SMESG000026662.1	SMEST026662014.1	dd_Smed_v6_5031_0_2	dd_Smed_v4_5031_0_2	-	-	-	-	-	-	UniRef90_G0MXP9	Putative uncharacterized protein n=1	tr|G0MXP9|G0MXP9_CAEBE	G0MXP9	Putative uncharacterized protein	-	-	-	-	-	-	-	dd_smedV4_5031_0_1	Cell-type-specificity: Gut SimilarTo: uc003bkt.1 Description: plexin B2 (PLXNB2)	0.725771	18.0522	24.8731	4.63652	5e-05	0.000406327	Pass	yes	2Fold
XLOC_028669	SMESG000075450.1	SMEST075450002.1	dd_Smed_v6_1379_0_1	dd_Smed_v4_1379_0_1	-	-	-	-	-	-	-	-	-	-	-	-	-	-	-	-	-	-	-	-	0.494085	12.197	24.686	4.62562	0.0054	0.0169874	Pass	yes	2Fold
XLOC_009620	SMESG000023246.1	SMEST023246001.1	dd_Smed_v6_918_0_1	dd_Smed_v4_918_0_1	-	-	-	-	-	-	-	-	-	-	-	-	-	-	-	-	-	-	-	-	20.8662	514.102	24.638	4.62281	5e-05	0.000406327	Pass	yes	2Fold
XLOC_010876	SMESG000042027.1	SMEST042027002.1	dd_Smed_v6_9105_0_1	dd_Smed_v4_9105_0_1	-	-	-	-	-	-	-	-	-	-	-	-	-	-	-	-	-	-	-	-	2.51567	61.5305	24.4589	4.61229	5e-05	0.000406327	Pass	yes	2Fold
XLOC_022619	SMESG000064187.1	SMEST064187001.1	dd_Smed_v6_19599_0_1	dd_Smed_v4_19599_0_1	FANA_HELAS	FMRFamide-activated amiloride-sensitive sodium channel	FANA_HELAS	FMRFamide-activated amiloride-sensitive sodium channel	UniRef90_G4V8Q7	Putative amiloride-sensitive sodium channel n=1	UniRef90_G4V8Q7	Putative amiloride-sensitive sodium channel n=1	tr|G0P1E9|G0P1E9_CAEBE	G0P1E9	Putative uncharacterized protein	-	-	-	-	-	-	-	-	-	0.201882	4.87283	24.137	4.59318	5e-05	0.000406327	Pass	yes	2Fold
XLOC_001352	SMESG000000320.1	SMEST000320001.1	-	-	VA5_VESVI	Venom allergen 5	VA5_VESVI	Venom allergen 5	UniRef90_I1ZI85	GLI pathogenesis related-1 (Fragment) n=1	UniRef90_I1ZI85	GLI pathogenesis related-1 (Fragment) n=1	tr|I1ZI85|I1ZI85_SCHMD	I1ZI85	GLI pathogenesis related-1 (Fragment)	-	-	-	-	-	-	-	dd_smedV4_924_0_1	Cell-type-specificity: Gut SimilarTo: uc001siw.3 Description: RAB5B, member RAS oncogene family (RAB5B)	0.328382	7.92427	24.1313	4.59283	5e-05	0.000406327	Pass	yes	2Fold
XLOC_007834	SMESG000019347.1	SMEST019347001.1	dd_Smed_v6_6756_0_1	dd_Smed_v4_6756_0_1	CRIS2_CAVPO	Cysteine-rich secretory protein 2	CRIS2_CAVPO	Cysteine-rich secretory protein 2	UniRef90_C1LHZ3	GLIPR1-like protein 1 n=1	UniRef90_C1LHZ3	GLIPR1-like protein 1 n=1	tr|B4PPX8|B4PPX8_DROYA	B4PPX8	GE24462	-	-	-	-	-	-	-	dd_smedV4_6756_0_1	Cell-type-specificity: Gamma neoblasts SimilarTo: uc003pcy.4 Description: dystonin (DST)eA	0.428807	10.346	24.1274	4.5926	0.00015	0.0010039	Pass	yes	2Fold
XLOC_004118	SMESG000008037.1	SMEST008037001.1	dd_Smed_v6_27909_0_1	dd_Smed_v4_27909_0_1	MOT12_XENTR	Monocarboxylate transporter 12	MOT12_XENTR	Monocarboxylate transporter 12	UniRef90_B4L5T6	GI21795 n=1	UniRef90_Q6P2X9	Monocarboxylate transporter 12 n=2	sp|Q6P2X9|MOT12_XENTR	Q6P2X9	Monocarboxylate transporter 12	-	-	-	-	-	-	-	-	-	0.110676	2.65592	23.9973	4.5848	0.0008	0.00378793	Pass	yes	2Fold
XLOC_021507	SMESG000055797.1	SMEST055797002.1	dd_Smed_v6_433_0_1	dd_Smed_v4_433_0_1	VAL5_VESMC	Venom allergen 5	PI16_BOVIN	Peptidase inhibitor 16	UniRef90_I1ZI85	GLI pathogenesis related-1 (Fragment) n=1	UniRef90_I1ZI85	GLI pathogenesis related-1 (Fragment) n=1	tr|I1ZI85|I1ZI85_SCHMD	I1ZI85	GLI pathogenesis related-1 (Fragment)	-	-	-	-	-	-	-	dd_smedV4_433_0_1	Cell-type-specificity: Gut SimilarTo: uc001mqd.3 Description: solute carrier family 6 (neurotransmitter transporter, glycine), member 5 (SLC6A5)	0.261092	6.24	23.8996	4.57892	0.0001	0.000728602	Pass	yes	2Fold
XLOC_009638	SMESG000023284.1	SMEST023284001.1	dd_Smed_v6_1210_0_1	dd_Smed_v4_1210_0_1	-	-	-	-	UniRef90_Q5DEM1	SJCHGC05817 protein n=1	UniRef90_Q5DEM1	SJCHGC05817 protein n=1	-	-	-	-	-	-	-	-	-	-	dd_smedV4_1210_0_1	Cell-type-specificity: Epidermal lineage (early + late + mature) SimilarTo: uc003iln.4 Description: NA	0.724701	17.3191	23.8983	4.57883	5e-05	0.000406327	Pass	yes	2Fold
XLOC_003402	SMESG000009115.1	SMEST009115001.1	dd_Smed_v6_18754_0_1	dd_Smed_v4_18754_0_1	-	-	-	-	UniRef90_UPI0001A62BED	G-protein coupled receptor fragment, partial n=1	UniRef90_UPI0001A62BED	G-protein coupled receptor fragment, partial n=1	tr|B3NV47|B3NV47_DROER	B3NV47	GG18764	-	-	-	GCR359	Cluster: Srfa Description: fmrfamide receptor	-	-	dd_smedV4_18754_0_1	Cell-type-specificity: Protonephridia SimilarTo: NA Description: NA	0.0957938	2.28585	23.8622	4.57665	0.0055	0.0172431	Pass	yes	2Fold
XLOC_030097	SMESG000079331.1	SMEST079331001.1	dd_Smed_v6_8120_0_1	dd_Smed_v4_8120_0_1	-	-	-	-	-	-	-	-	-	-	-	-	-	-	-	-	-	-	-	-	2.14592	50.7349	23.6425	4.56331	5e-05	0.000406327	Pass	yes	2Fold
XLOC_013066	SMESG000031412.1	SMEST031412001.1	dd_Smed_v6_3063_0_1	dd_Smed_v4_3063_0_1	-	-	-	-	-	-	-	-	-	-	-	-	-	-	-	-	-	-	dd_smedV4_3063_0_1	Cell-type-specificity: Neural (non-ciliated) SimilarTo: uc001zft.3 Description: NA	2.00694	47.2915	23.564	4.55851	5e-05	0.000406327	Pass	yes	2Fold
XLOC_006949	SMESG000017163.1	SMEST017163001.1	dd_Smed_v6_13529_0_1	dd_Smed_v4_13529_0_1	-	-	-	-	-	-	-	-	-	-	-	-	-	-	-	-	-	-	dd_smedV4_13529_0_1	Cell-type-specificity: Neoblast SimilarTo: NA Description: NA	0.250947	5.90633	23.5362	4.55681	0.0001	0.000728602	Pass	yes	2Fold
XLOC_017565	SMESG000044227.1	SMEST044227003.1	dd_Smed_v6_17801_0_1	dd_Smed_v4_17801_0_1	NMUR1_MOUSE	Neuromedin-U receptor 1	NMUR1_MOUSE	Neuromedin-U receptor 1	UniRef90_A8X400	Protein CBR-NMUR-2 n=2	UniRef90_A8X400	Protein CBR-NMUR-2 n=2	tr|B3P0L1|B3P0L1_DROER	B3P0L1	GG21534	-	-	-	GCR170	Cluster: Rho-C Description: neuropeptides capa receptor-like	-	-	-	-	0.1386	3.26129	23.5302	4.55644	0.00125	0.00535653	Pass	yes	2Fold
XLOC_029605	SMESG000081227.1	SMEST081227004.1	-	-	CROCC_HUMAN	Rootletin	CROCC_HUMAN	Rootletin	UniRef90_UPI0001A6450D	Rootletin (Ciliary rootlet coiled-coil protein) n=1	UniRef90_UPI0001A6450D	Rootletin (Ciliary rootlet coiled-coil protein) n=1	sp|Q5TZA2|CROCC_HUMAN	Q5TZA2	Rootletin	-	-	-	-	-	-	-	dd_smedV4_6573_0_1	Cell-type-specificity: Gut SimilarTo: uc001ymd.2 Description: TNF receptor-associated factor 3 (TRAF3)	2.67406	62.6353	23.4233	4.54987	5e-05	0.000406327	Pass	yes	2Fold
XLOC_030449	SMESG000080290.1	SMEST080290001.1	-	-	-	-	-	-	-	-	-	-	-	-	-	-	-	-	-	-	-	-	-	-	16.2501	380.293	23.4025	4.54859	5e-05	0.000406327	Pass	yes	2Fold
XLOC_005747	SMESG000014623.1	SMEST014623001.1	dd_Smed_v6_13498_0_1	dd_Smed_v4_13498_0_1	KCMA1_CHICK	Calcium-activated potassium channel subunit alpha-1	KCMA1_CHICK	Calcium-activated potassium channel subunit alpha-1	UniRef90_H7BRM5	Protein SLO-1, isoform h n=3	UniRef90_H7BRM5	Protein SLO-1, isoform h n=3	tr|E3VS02|E3VS02_MOUSE	E3VS02	Large conductance Ca2+-activated potassium channel VYR variant 25	-	-	-	-	-	-	-	-	-	0.12059	2.80804	23.2858	4.54138	5e-05	0.000406327	Pass	yes	2Fold
XLOC_013772	SMESG000035450.1	SMEST035450001.1	dd_Smed_v6_9111_0_1	dd_Smed_v4_9111_0_1	-	-	-	-	-	-	-	-	-	-	-	-	-	-	-	-	-	-	dd_smedV4_9111_0_1	Cell-type-specificity: Parapharyngeal SimilarTo: uc001gvv.3 Description: calcium channel, voltage-dependent, L type, alpha 1S subunit (CACNA1S)	0.330297	7.66891	23.2182	4.53719	0.0002	0.00126612	Pass	yes	2Fold
XLOC_027289	SMESG000071928.1	SMEST071928001.1	dd_Smed_v6_36288_0_1	dd_Smed_v4_36288_0_1	CPO_DROME	Protein couch potato	CPO_DROME	Protein couch potato	UniRef90_G4VGC7	Uncharacterized protein n=2	UniRef90_G4VGC7	Uncharacterized protein n=2	tr|B3LZ42|B3LZ42_DROAN	B3LZ42	GF16747	-	-	-	-	-	-	-	-	-	0.188411	4.33655	23.0164	4.52459	0.0001	0.000728602	Pass	yes	2Fold
XLOC_023283	SMESG000060657.1,SMESG000060658.1,SMESG000060659.1		-	-	-	-	-	-	-	-	-	-	-	-	-	-	-	-	-	-	-	-	-	-	0.0814726	1.87349	22.9953	4.52327	0.00405	0.013533	Pass	yes	2Fold
XLOC_005042	SMESG000010565.1	SMEST010565001.1	dd_Smed_v6_10741_0_1	dd_Smed_v4_10741_0_1	RN167_RAT	E3 ubiquitin-protein ligase RNF167	RN167_MOUSE	E3 ubiquitin-protein ligase RNF167	UniRef90_T2MI57	E3 ubiquitin-protein ligase RNF13 (Fragment) n=2	UniRef90_T2MI57	E3 ubiquitin-protein ligase RNF13 (Fragment) n=2	tr|I3L0L6|I3L0L6_HUMAN	I3L0L6	E3 ubiquitin-protein ligase RNF167	-	-	-	-	-	-	-	-	-	0.226215	5.20027	22.9882	4.52282	0.0001	0.000728602	Pass	yes	2Fold
XLOC_028168	SMESG000077782.1	SMEST077782001.1	dd_Smed_v6_701_0_1	dd_Smed_v4_701_0_1	CRA1B_DANRE	Collagen alpha-1(XXVII) chain B	CRA1B_DANRE	Collagen alpha-1(XXVII) chain B	UniRef90_G4V6X6	Putative collagen alpha-1(V) chain n=2	UniRef90_G4V6X6	Putative collagen alpha-1(V) chain n=2	sp|Q64739-4|COBA2_MOUSE	Q64739-4	Isoform 3 of Collagen alpha-2(XI) chain	-	-	-	-	-	-	-	dd_smedV4_701_0_1	Cell-type-specificity: Muscle SimilarTo: uc001bfj.3 Description: heparan sulfate proteoglycan 2 (HSPG2)	1.03942	23.6461	22.7493	4.50775	5e-05	0.000406327	Pass	yes	2Fold
XLOC_029948	SMESG000078850.1	SMEST078850001.1	dd_Smed_v6_12588_0_1	dd_Smed_v4_12588_0_1	CC135_MACFA	Coiled-coil domain-containing protein lobo homolog	CC135_XENTR	Coiled-coil domain-containing protein lobo homolog	UniRef90_Q0V9S9	Coiled-coil domain-containing protein lobo homolog n=3	UniRef90_Q0V9S9	Coiled-coil domain-containing protein lobo homolog n=3	sp|Q0V9S9|CC135_XENTR	Q0V9S9	Coiled-coil domain-containing protein lobo homolog	-	-	-	-	-	-	-	-	-	0.547327	12.4481	22.7434	4.50738	5e-05	0.000406327	Pass	yes	2Fold
XLOC_006793	SMESG000017186.1	SMEST017186001.1	dd_Smed_v6_12363_0_1	dd_Smed_v4_12363_0_1	SYDE_DROME	Rho GTPase-activating protein 100F	SYDE_DROME	Rho GTPase-activating protein 100F	UniRef90_B4QTA9	GD21608 n=1	UniRef90_B4QTA9	GD21608 n=1	sp|Q9V9S7-2|SYDE_DROME	Q9V9S7-2	Isoform C of Rho GTPase-activating protein 100F	-	-	-	-	-	-	-	dd_smedV4_12363_0_1	Cell-type-specificity: Gut SimilarTo: NA Description: NA	0.17385	3.94816	22.7102	4.50527	5e-05	0.000406327	Pass	yes	2Fold
XLOC_008090	SMESG000017972.1	SMEST017972004.1	dd_Smed_v6_451_0_1	dd_Smed_v4_451_0_1	-	-	-	-	UniRef90_F1QSL8	Uncharacterized protein n=2	UniRef90_F1QSL8	Uncharacterized protein n=2	tr|F1QSL8|F1QSL8_DANRE	F1QSL8	Uncharacterized protein	-	-	-	-	-	-	-	dd_smedV4_769_0_1	Cell-type-specificity: Gut SimilarTo: uc002ykw.3 Description: transmembrane protease, serine 15 (TMPRSS15)	0.219593	4.97953	22.6762	4.50311	5e-05	0.000406327	Pass	yes	2Fold
XLOC_006943	SMESG000017151.1	SMEST017151001.1	dd_Smed_v6_16489_0_1	dd_Smed_v4_16489_0_1	-	-	-	-	-	-	-	-	-	-	-	-	-	-	-	-	-	-	dd_smedV4_16489_0_1	Cell-type-specificity: Neoblast SimilarTo: uc003xio.4 Description: Werner syndrome, RecQ helicase-like (WRN)	0.314671	7.12944	22.6568	4.50187	0.00055	0.00282509	Pass	yes	2Fold
XLOC_023622	SMESG000061766.1	SMEST061766001.1	dd_Smed_v6_12632_0_1	dd_Smed_v4_12632_0_1	-	-	-	-	-	-	-	-	-	-	-	-	-	-	-	-	-	-	dd_smedV4_12632_0_1	Cell-type-specificity: Muscle SimilarTo: uc022bfc.1 Description: leucine rich repeat and Ig domain containing 2 (LINGO2)	1.07788	24.4165	22.6523	4.50159	0.00065	0.00320863	Pass	yes	2Fold
XLOC_022204	SMESG000057505.1	SMEST057505001.1	-	-	-	-	-	-	-	-	-	-	-	-	-	-	-	-	-	-	-	-	dd_smedV4_8804_0_1	Cell-type-specificity: Neural (non-ciliated) SimilarTo: uc010rrd.2 Description: phosphodiesterase 2A, cGMP-stimulated (PDE2A)	0.42288	9.55855	22.6035	4.49847	5e-05	0.000406327	Pass	yes	2Fold
XLOC_009866	SMESG000022085.1	SMEST022085001.1	dd_Smed_v6_3388_0_1	dd_Smed_v4_3388_0_1	-	-	-	-	UniRef90_C1LAS3	Universal stress protein n=11	UniRef90_C1LAS3	Universal stress protein n=11	-	-	-	-	-	-	-	-	-	-	dd_smedV4_3388_0_1	Cell-type-specificity: Neural (ciliated) SimilarTo: uc021omk.1 Description: WD repeat domain 65 (WDR65)5	0.544089	12.285	22.579	4.49691	5e-05	0.000406327	Pass	yes	2Fold
XLOC_025980	SMESG000067773.1	SMEST067773001.1	dd_Smed_v6_333_0_1	dd_Smed_v4_333_0_1	CNN2_PONAB	Calponin-2	CNN2_PONAB	Calponin-2	UniRef90_G4LUS0	Calponin homolog, putative n=4	UniRef90_G4LUS0	Calponin homolog, putative n=4	tr|E9QDI7|E9QDI7_DANRE	E9QDI7	Uncharacterized protein	-	-	-	-	-	-	-	dd_smedV4_333_0_1	Cell-type-specificity: Muscle SimilarTo: uc011edz.1 Description: NA	2.92375	65.8307	22.5158	4.49287	5e-05	0.000406327	Pass	yes	2Fold
XLOC_020606	SMESG000053027.1	SMEST053027001.1	dd_Smed_v6_51403_0_1	dd_Smed_v4_51403_0_1	PC11X_PIG	Protocadherin-11 X-linked	PC11X_PIG	Protocadherin-11 X-linked	UniRef90_F6YVR8	Uncharacterized protein n=3	UniRef90_F6YVR8	Uncharacterized protein n=3	tr|F6YVR8|F6YVR8_XENTR	F6YVR8	Uncharacterized protein	-	-	-	-	-	-	-	-	-	0.115386	2.59238	22.467	4.48974	5e-05	0.000406327	Pass	yes	2Fold
XLOC_015478	SMESG000038928.1	SMEST038928001.1	dd_Smed_v6_1070_0_1	dd_Smed_v4_1070_0_1	COA_ACRMI	Collagen alpha chain	CO1A2_RAT	Collagen alpha-2(I) chain	UniRef90_C1L3U0	Collagen alpha-2(V) chain n=2	UniRef90_A1XVT1	Fibrillar collagen n=3	sp|P08123|CO1A2_HUMAN	P08123	Collagen alpha-2(I) chain	-	-	-	-	-	-	-	dd_smedV4_1070_0_1	Cell-type-specificity: Neural (ciliated) SimilarTo: uc002oby.3 Description: nephrosis 1, congenital, Finnish type (nephrin) (NPHS1)	0.934902	20.967	22.4269	4.48716	5e-05	0.000406327	Pass	yes	2Fold
XLOC_010975	SMESG000042541.1	SMEST042541001.1	dd_Smed_v6_15201_0_1	dd_Smed_v4_15201_0_1	F161A_XENLA	Protein FAM161A	F161A_XENLA	Protein FAM161A	UniRef90_G4VEK5	Uncharacterized protein n=1	UniRef90_G4VEK5	Uncharacterized protein n=1	sp|Q66KE9|F161A_XENLA	Q66KE9	Protein FAM161A	-	-	-	-	-	-	-	-	-	0.314293	7.0271	22.3584	4.48275	0.0003	0.00175068	Pass	yes	2Fold
XLOC_011528	SMESG000029017.1	SMEST029017001.1	dd_Smed_v6_20466_0_1	dd_Smed_v4_20466_0_1	-	-	FANA_HELAS	FMRFamide-activated amiloride-sensitive sodium channel	UniRef90_G4VB38	Putative fmrfamide-gated Na+ channel n=1	UniRef90_G4VB38	Putative fmrfamide-gated Na+ channel n=1	-	-	-	-	-	-	-	-	-	-	-	-	0.199775	4.46573	22.3538	4.48245	0.0002	0.00126612	Pass	yes	2Fold
XLOC_009296	SMESG000022931.1	SMEST022931004.1	-	-	RAI14_HUMAN	Ankycorbin	AN36B_HUMAN	Ankyrin repeat domain-containing protein 36B	UniRef90_F1REU3	Uncharacterized protein n=2	UniRef90_UPI0003503AFA	ankyrin repeat domain-containing protein 26 n=3	sp|Q8N2N9|AN36B_HUMAN	Q8N2N9	Ankyrin repeat domain-containing protein 36B	-	-	-	-	-	-	-	dd_smedV4_11187_0_1	Cell-type-specificity: Muscle SimilarTo: uc001zqp.3 Description: tau tubulin kinase 2 (TTBK2)	0.353586	7.85587	22.2177	4.47364	5e-05	0.000406327	Pass	yes	2Fold
XLOC_006261	SMESG000013590.1	SMEST013590002.1	dd_Smed_v6_13748_0_3	dd_Smed_v4_13748_0_3	KCNAW_DROME	Potassium voltage-gated channel protein Shaw	KCNAW_DROME	Potassium voltage-gated channel protein Shaw	UniRef90_G5EEK7	Protein SHW-3 n=3	UniRef90_G5EEK7	Protein SHW-3 n=3	tr|B4MVB2|B4MVB2_DROWI	B4MVB2	GK14646	-	-	-	-	-	-	-	-	-	0.174148	3.8651	22.1943	4.47212	5e-05	0.000406327	Pass	yes	2Fold
XLOC_016739	SMESG000051172.1	SMEST051172001.1	dd_Smed_v6_16551_0_1	dd_Smed_v4_16551_0_1	CA177_RAT	Uncharacterized protein C1orf177 homolog	CA177_MOUSE	Uncharacterized protein C1orf177 homolog	UniRef90_T2MCZ0	Uncharacterized protein C1orf177 (Fragment) n=1	UniRef90_T2MCZ0	Uncharacterized protein C1orf177 (Fragment) n=1	tr|F7B6Q0|F7B6Q0_XENTR	F7B6Q0	Uncharacterized protein (Fragment)	-	-	-	-	-	-	-	-	-	0.15874	3.51896	22.1681	4.47041	0.0004	0.00219857	Pass	yes	2Fold
XLOC_009017	SMESG000020434.1	SMEST020434001.1	dd_Smed_v6_8250_0_1	dd_Smed_v4_8250_0_1	B3AT_HUMAN	Band 3 anion transport protein	B3AT_HUMAN	Band 3 anion transport protein	UniRef90_G4VCZ6	Putative anion exchange protein n=1	UniRef90_G4VCZ6	Putative anion exchange protein n=1	tr|F1QP22|F1QP22_DANRE	F1QP22	Uncharacterized protein (Fragment)	-	-	-	-	-	-	-	dd_smedV4_8250_0_1	Cell-type-specificity: Gamma neoblasts SimilarTo: uc001szl.1 Description: acyl-CoA synthetase short-chain family member 3 (ACSS3)	0.136791	3.01609	22.0489	4.46263	0.0001	0.000728602	Pass	yes	2Fold
XLOC_009078	SMESG000020486.1	SMEST020486002.1	-	-	KAD5_BOVIN	Adenylate kinase isoenzyme 5	KAD5_BOVIN	Adenylate kinase isoenzyme 5	UniRef90_G4VED6	Putative uncharacterized protein n=2	UniRef90_G4VED6	Putative uncharacterized protein n=2	tr|A5PMF1|A5PMF1_DANRE	A5PMF1	Novel protein similar to vertebrate adenylate cyclase family	-	-	-	-	-	-	-	dd_smedV4_5119_0_1	Cell-type-specificity: Neoblast SimilarTo: uc003kee.3 Description: polymerase (DNA directed) kappa (POLK)	0.59559	13.0714	21.947	4.45595	0.00205	0.00794174	Pass	yes	2Fold
XLOC_002642	SMESG000003887.1	SMEST003887002.1	dd_Smed_v6_8784_0_1	dd_Smed_v4_8784_0_1	SEPA_DICDI	Serine/threonine-protein kinase sepA {ECO:0000250|UniProtKB:Q5B4Z3}	SEPA_DICDI	Serine/threonine-protein kinase sepA {ECO:0000250|UniProtKB:Q5B4Z3}	UniRef90_A0JML4	Uncharacterized protein n=2	UniRef90_A0JML4	Uncharacterized protein n=2	tr|A0JML4|A0JML4_DANRE	A0JML4	Uncharacterized protein	-	-	-	-	-	-	-	dd_smedV4_8784_0_1	Cell-type-specificity: Muscle SimilarTo: NA Description: NA	0.342361	7.48352	21.8586	4.45013	5e-05	0.000406327	Pass	yes	2Fold
XLOC_006990	SMESG000017288.1	SMEST017288002.1	dd_Smed_v6_1745_0_2	dd_Smed_v4_1745_0_2	FLNA_MOUSE	Filamin-A	FLNA_MOUSE	Filamin-A	UniRef90_G4LVU8	Filamin n=2	UniRef90_G4LVU8	Filamin n=2	tr|B7FAU9|B7FAU9_MOUSE	B7FAU9	Filamin, alpha	-	-	-	-	-	-	-	dd_smedV4_1745_0_1	Cell-type-specificity: Neural (non-ciliated) SimilarTo: NA Description: NA	0.25197	5.49545	21.8099	4.44691	5e-05	0.000406327	Pass	yes	2Fold
XLOC_004928	SMESG000010167.1	SMEST010167001.1	-	-	-	-	-	-	-	-	-	-	-	-	-	-	-	-	-	-	-	-	dd_smedV4_8925_0_1	Cell-type-specificity: Neoblast SimilarTo: uc001aed.3 Description: pseudouridylate synthase-like 1 (PUSL1)	0.72885	15.8342	21.7249	4.44128	5e-05	0.000406327	Pass	yes	2Fold
XLOC_028188	SMESG000077898.1	SMEST077898001.1	dd_Smed_v6_2388_1_1	dd_Smed_v4_2388_1_1	-	-	-	-	-	-	-	-	-	-	-	-	-	-	-	-	-	-	-	-	3.36488	72.7847	21.6307	4.43501	5e-05	0.000406327	Pass	yes	2Fold
XLOC_018308	SMESG000046589.1	SMEST046589001.1	dd_Smed_v6_27709_0_1	dd_Smed_v4_27709_0_1	-	-	TRFR_SHEEP	Thyrotropin-releasing hormone receptor	-	-	UniRef90_B4LHR1	GJ12028 n=1	tr|B4LHR1|B4LHR1_DROVI	B4LHR1	GJ12028	-	-	-	GCR395	Cluster: Srfa Description: fmrfamide receptor	-	-	-	-	0.207245	4.47945	21.6143	4.43391	5e-05	0.000406327	Pass	yes	2Fold
XLOC_015165	SMESG000037098.1	SMEST037098001.1	dd_Smed_v6_2507_0_3	dd_Smed_v4_2507_0_3	LPPR5_HUMAN	Lipid phosphate phosphatase-related protein type 5	LPPR5_XENLA	Lipid phosphate phosphatase-related protein type 5	UniRef90_Q6GM05	Lipid phosphate phosphatase-related protein type 5 n=4	UniRef90_Q6GM05	Lipid phosphate phosphatase-related protein type 5 n=4	tr|B4DIM8|B4DIM8_HUMAN	B4DIM8	cDNA FLJ60016	-	-	-	-	-	-	-	dd_smedV4_2507_0_1	Cell-type-specificity: Epidermis II SimilarTo: uc021zfb.1 Description: laminin, alpha 2 (LAMA2)	0.259982	5.61364	21.5924	4.43245	5e-05	0.000406327	Pass	yes	2Fold
XLOC_000131	SMESG000026825.1	SMEST026825001.1	dd_Smed_v6_803_0_1	dd_Smed_v4_803_0_1	MLRA_MIZYE	Myosin regulatory light chain A, smooth adductor muscle	MLRA_MIZYE	Myosin regulatory light chain A, smooth adductor muscle	UniRef90_C1L626	Myosin regulatory light chain 2, smooth muscle minor isoform (G1) n=2	UniRef90_C1L626	Myosin regulatory light chain 2, smooth muscle minor isoform (G1) n=2	tr|B3DKC6|B3DKC6_DANRE	B3DKC6	Si:dkey-216e9.5 protein	-	-	-	-	-	-	-	dd_smedV4_803_0_1	Cell-type-specificity: Epidermis II SimilarTo: NA Description: NA	1.24504	26.8163	21.5385	4.42885	5e-05	0.000406327	Pass	yes	2Fold
XLOC_004850	SMESG000009965.1	SMEST009965001.1	dd_Smed_v6_14450_0_1	dd_Smed_v4_14450_0_1	NCALD_XENTR	Neurocalcin-delta	NCALD_XENTR	Neurocalcin-delta	UniRef90_Q5DEA5	Neurocalcin homolog n=1	UniRef90_Q5DEA5	Neurocalcin homolog n=1	sp|B3DLU1|NCALD_XENTR	B3DLU1	Neurocalcin-delta	-	-	-	-	-	-	-	-	-	0.107577	2.31608	21.5295	4.42824	0.00025	0.00152059	Pass	yes	2Fold
XLOC_011398	SMESG000028496.1	SMEST028496001.1	dd_Smed_v6_10760_0_1	dd_Smed_v4_10760_0_1	NETO2_MOUSE	Neuropilin and tolloid-like protein 2	NETO2_MOUSE	Neuropilin and tolloid-like protein 2	UniRef90_B4Q2C0	GE17077 n=1	UniRef90_G4LU05	Neuropilin and tolloid-like, isoform B n=1	tr|G4LU05|G4LU05_DROME	G4LU05	RE42119p1	-	-	-	-	-	-	-	dd_smedV4_10760_0_1	Cell-type-specificity: Epidermis I SimilarTo: NA Description: NA	0.286057	6.12158	21.3999	4.41953	0.0001	0.000728602	Pass	yes	2Fold
XLOC_025720	SMESG000067156.1	SMEST067156004.1	dd_Smed_v6_6863_0_4	dd_Smed_v4_6863_0_4	DYN1_MOUSE	Dynamin-1	DYN1_HUMAN	Dynamin-1	UniRef90_C4Q9B4	Dynamin, putative n=2	UniRef90_C4Q9B4	Dynamin, putative n=2	sp|P39053-2|DYN1_MOUSE	P39053-2	Isoform 2 of Dynamin-1	-	-	-	-	-	-	-	dd_smedV4_6863_0_1	Cell-type-specificity: Epidermal lineage (early + late + mature) SimilarTo: NA Description: NA	0.715858	15.257	21.3129	4.41365	5e-05	0.000406327	Pass	yes	2Fold
XLOC_000118	SMESG000026774.1	SMEST026774001.1	dd_Smed_v6_12112_0_1	dd_Smed_v4_12112_0_1	GNAI_PLATR	Guanine nucleotide-binding protein G(i) subunit alpha	GNAI_PLATR	Guanine nucleotide-binding protein G(i) subunit alpha	UniRef90_T2ME25	Guanine nucleotide-binding protein G(I) subunit alpha-1 n=3	UniRef90_T2ME25	Guanine nucleotide-binding protein G(I) subunit alpha-1 n=3	sp|B2RSH2|GNAI1_MOUSE	B2RSH2	Guanine nucleotide-binding protein G(i) subunit alpha-1	-	-	-	-	-	-	-	dd_smedV4_12112_0_1	Cell-type-specificity: Neural (ciliated) SimilarTo: uc001rmg.4 Description: leucine-rich repeat kinase 2 (LRRK2)	0.489904	10.4408	21.3119	4.41359	0.00015	0.0010039	Pass	yes	2Fold
XLOC_013646	SMESG000032988.1	SMEST032988001.1	dd_Smed_v6_10864_0_1	dd_Smed_v4_10864_0_1	-	-	-	-	-	-	-	-	-	-	-	-	-	-	-	-	-	-	dd_smedV4_10864_0_1	Cell-type-specificity: Muscle SimilarTo: NA Description: NA	1.02816	21.8512	21.2527	4.40958	5e-05	0.000406327	Pass	yes	2Fold
XLOC_006526	SMESG000017305.1	SMEST017305001.1	dd_Smed_v6_6859_0_1	dd_Smed_v4_6859_0_1	STNB_DROME	Protein stoned-B	STNB_DROME	Protein stoned-B	UniRef90_G4V612	Stoned-related n=2	UniRef90_Q5BY00	SJCHGC04843 protein (Fragment) n=1	tr|B3MYJ3|B3MYJ3_DROAN	B3MYJ3	GF22155	-	-	-	-	-	-	-	dd_smedV4_6859_0_1	Cell-type-specificity: Epidermal lineage (early + late + mature) SimilarTo: NA Description: NA	1.32093	27.9788	21.1811	4.40471	5e-05	0.000406327	Pass	yes	2Fold
XLOC_008800	SMESG000019789.1	SMEST019789002.1	-	-	-	-	CC169_MOUSE	Coiled-coil domain-containing protein 169	UniRef90_UPI00035048E4	PREDICTED: coiled-coil domain-containing protein 169 isoform X1 n=3	UniRef90_UPI00035048E4	PREDICTED: coiled-coil domain-containing protein 169 isoform X1 n=3	tr|E9QJK3|E9QJK3_DANRE	E9QJK3	Uncharacterized protein	-	-	-	-	-	-	-	-	-	0.780248	16.4734	21.113	4.40006	0.00095	0.00434614	Pass	yes	2Fold
XLOC_011826	SMESG000027800.1	SMEST027800002.1	-	-	NOTC1_XENLA	Neurogenic locus notch homolog protein 1	NOTC1_XENLA	Neurogenic locus notch homolog protein 1	UniRef90_G4VG96	Cell polarity protein n=1	UniRef90_G4VG96	Cell polarity protein n=1	sp|P21783|NOTCH_XENLA	P21783	Neurogenic locus notch protein homolog	-	-	-	-	-	-	-	dd_smedV4_4789_0_1	Cell-type-specificity: Gut SimilarTo: NA Description: NA	0.398208	8.3216	20.8976	4.38527	5e-05	0.000406327	Pass	yes	2Fold
XLOC_019125	SMESG000049136.1	SMEST049136002.1	dd_Smed_v6_16493_0_2	dd_Smed_v4_16493_0_2	TMM26_HUMAN	Transmembrane protein 26	TMM26_HUMAN	Transmembrane protein 26	UniRef90_G4LX49	Putative uncharacterized protein n=1	UniRef90_G4LX49	Putative uncharacterized protein n=1	tr|B3M0I6|B3M0I6_DROAN	B3M0I6	GF16125	-	-	-	-	-	-	-	dd_smedV4_16493_0_1	Cell-type-specificity: Neural (non-ciliated) SimilarTo: uc002ucv.2 Description: solute carrier family 38, member 11 (SLC38A11)	0.117595	2.44652	20.8046	4.37883	0.0002	0.00126612	Pass	yes	2Fold
XLOC_009567	SMESG000023080.1,SMESG000023081.1		-	-	-	-	-	-	-	-	-	-	-	-	-	-	-	-	-	-	-	-	-	-	0.386931	8.03292	20.7606	4.37578	5e-05	0.000406327	Pass	yes	2Fold
XLOC_018860	SMESG000048136.1	SMEST048136001.1	dd_Smed_v6_19328_0_1	dd_Smed_v4_19328_0_1	SYT9_HUMAN	Synaptotagmin-9	SYT9_HUMAN	Synaptotagmin-9	UniRef90_Q9VUJ6	FI17803p1 n=2	UniRef90_Q9VUJ6	FI17803p1 n=2	tr|Q9VUJ6|Q9VUJ6_DROME	Q9VUJ6	FI17803p1	-	-	-	-	-	-	-	dd_smedV4_19328_0_1	Cell-type-specificity: Neural (non-ciliated) SimilarTo: uc021xze.1 Description: leucine rich repeat containing 70 (LRRC70)	0.450745	9.35553	20.7557	4.37544	0.00015	0.0010039	Pass	yes	2Fold
XLOC_008815	SMESG000019857.1	SMEST019857001.1	dd_Smed_v6_2578_0_1	dd_Smed_v4_2578_0_1	TSN6_MOUSE	Tetraspanin-6	TSN6_PONAB	Tetraspanin-6	UniRef90_B4J8Z2	GH20509 n=3	UniRef90_B4J8Z2	GH20509 n=3	tr|B3KQJ7|B3KQJ7_HUMAN	B3KQJ7	cDNA FLJ90591 fis, clone PLACE1001081, highly similar to Tetraspanin-6	-	-	-	-	-	-	-	dd_smedV4_2578_0_1	Cell-type-specificity: Gut SimilarTo: uc001kfg.2 Description: lipase, gastric (LIPF)	0.514317	10.674	20.7537	4.3753	5e-05	0.000406327	Pass	yes	2Fold
XLOC_013307	SMESG000033673.1	SMEST033673004.1	-	-	VWA2_XENLA	von Willebrand factor A domain-containing protein 2	VWA2_XENLA	von Willebrand factor A domain-containing protein 2	UniRef90_F1NSR4	Uncharacterized protein n=1	UniRef90_UPI00038364E0	PREDICTED: collagen alpha-1(XXVIII) chain isoform X3 n=1	tr|F6V0X2|F6V0X2_XENTR	F6V0X2	Uncharacterized protein (Fragment)	-	-	-	-	-	-	-	-	-	1.13859	23.5722	20.703	4.37177	5e-05	0.000406327	Pass	yes	2Fold
XLOC_014276	SMESG000036363.1	SMEST036363001.1	dd_Smed_v6_210_1_1	dd_Smed_v4_210_1_1	GPRL1_HUMAN	GLIPR1-like protein 1	GPRL1_BOVIN	GLIPR1-like protein 1	UniRef90_F1NBI0	Uncharacterized protein n=1	UniRef90_Q9DAG6	Protein Glipr1l1 n=1	tr|Q9DAG6|Q9DAG6_MOUSE	Q9DAG6	Protein Glipr1l1	-	-	-	-	-	-	-	-	-	17.0321	350.16	20.5588	4.36169	5e-05	0.000406327	Pass	yes	2Fold
XLOC_007367	SMESG000016262.1	SMEST016262002.1	dd_Smed_v6_5187_0_1	dd_Smed_v4_5187_0_1	FREM1_MOUSE	FRAS1-related extracellular matrix protein 1	FREM1_HUMAN	FRAS1-related extracellular matrix protein 1	UniRef90_B6IDE5	Frem1b n=3	UniRef90_B6IDE5	Frem1b n=3	tr|B6IDE5|B6IDE5_DANRE	B6IDE5	Frem1b	-	-	-	-	-	-	-	-	-	0.196449	4.03872	20.5586	4.36167	5e-05	0.000406327	Pass	yes	2Fold
XLOC_008330	SMESG000018598.1	SMEST018598001.1	dd_Smed_v6_716_0_1	dd_Smed_v4_716_0_1	-	-	-	-	-	-	-	-	-	-	-	-	-	-	-	-	-	-	dd_smedV4_716_0_1	Cell-type-specificity: Neoblast SimilarTo: uc010osr.2 Description: protein kinase N2 (PKN2)	21.8818	445.286	20.3496	4.34693	5e-05	0.000406327	Pass	yes	2Fold
XLOC_011586	SMESG000028687.1	SMEST028687001.1	dd_Smed_v6_26855_0_1	dd_Smed_v4_26855_0_1	FANA_HELAS	FMRFamide-activated amiloride-sensitive sodium channel	-	-	UniRef90_G4V8Q7	Putative amiloride-sensitive sodium channel n=1	UniRef90_G4V8Q7	Putative amiloride-sensitive sodium channel n=1	-	-	-	-	-	-	-	-	-	-	-	-	0.178631	3.63168	20.3306	4.34558	0.0005	0.00261794	Pass	yes	2Fold
XLOC_005816	SMESG000014923.1	SMEST014923001.1	dd_Smed_v6_25112_0_1	dd_Smed_v4_25112_0_1	TRAF2_MOUSE	TNF receptor-associated factor 2	TRAF2_MOUSE	TNF receptor-associated factor 2	UniRef90_UPI0003D08C42	PREDICTED: TNF receptor-associated factor 2 isoform X3 n=1	UniRef90_UPI0003D08C42	PREDICTED: TNF receptor-associated factor 2 isoform X3 n=1	tr|B4DGI3|B4DGI3_HUMAN	B4DGI3	cDNA FLJ53315, highly similar to TNF receptor-associated factor 2	-	-	-	-	-	-	-	-	-	0.27588	5.58848	20.2569	4.34034	0.00015	0.0010039	Pass	yes	2Fold
XLOC_021764	SMESG000056172.1	SMEST056172001.1	-	-	-	-	-	-	-	-	-	-	-	-	-	-	-	-	-	-	-	-	dd_smedV4_13931_0_1	Cell-type-specificity: Neoblast SimilarTo: uc002mzk.4 Description: zinc finger protein 333 (ZNF333)	0.489227	9.87113	20.177	4.33464	0.0004	0.00219857	Pass	yes	2Fold
XLOC_011479	SMESG000028915.1	SMEST028915001.1	dd_Smed_v6_14352_0_1	dd_Smed_v4_14352_0_1	BND7A_ANOGA	Band 7 protein AGAP004871	BND7A_AEDAE	Band 7 protein AAEL010189	UniRef90_G4VDW2	Putative spfh domain / Band 7 family protein n=1	UniRef90_G4VDW2	Putative spfh domain / Band 7 family protein n=1	tr|B4L8Q6|B4L8Q6_DROMO	B4L8Q6	GI14311	-	-	-	-	-	-	-	dd_smedV4_14352_0_1	Cell-type-specificity: Neural (non-ciliated) SimilarTo: uc001fcs.4 Description: natriuretic peptide receptor A/guanylate cyclase A (atrionatriuretic peptide receptor A) (NPR1)	0.185026	3.72879	20.1528	4.33291	0.00035	0.00198295	Pass	yes	2Fold
XLOC_019227	SMESG000049144.1	SMEST049144003.1	-	-	DYH5_HUMAN	Dynein heavy chain 5, axonemal	DYH5_HUMAN	Dynein heavy chain 5, axonemal	UniRef90_F6UGV5	Uncharacterized protein n=2	UniRef90_F6UGV5	Uncharacterized protein n=2	tr|F6UGV5|F6UGV5_XENTR	F6UGV5	Uncharacterized protein	-	-	-	-	-	-	-	dd_smedV4_4569_0_1	Cell-type-specificity: Neoblast SimilarTo: uc011bcx.2 Description: TRAF interacting protein (TRAIP)	0.323816	6.50454	20.0871	4.3282	5e-05	0.000406327	Pass	yes	2Fold
XLOC_010026	SMESG000022544.1	SMEST022544003.1	-	-	TLR1_DROME	Tachykinin-like peptides receptor 86C	TLR1_DROME	Tachykinin-like peptides receptor 86C	UniRef90_B4KD06	GI23895 n=1	UniRef90_B4KD06	GI23895 n=1	tr|B4NAZ4|B4NAZ4_DROWI	B4NAZ4	GK11283	-	-	-	GCR345	Cluster: Rho-C Description: tachykinin-like receptor at isoform a	-	-	dd_smedV4_15854_0_1	Cell-type-specificity: Gut SimilarTo: JX010530.1 Description: low density lipoprotein receptor-1	0.0605834	1.21366	20.0329	4.3243	0.00055	0.00282509	Pass	yes	2Fold
XLOC_006717	SMESG000017176.1	SMEST017176001.1	-	-	CAH7_HUMAN	Carbonic anhydrase 7	CAH7_MOUSE	Carbonic anhydrase 7	UniRef90_UPI0003504242	PREDICTED: carbonic anhydrase 9 isoform X2 n=4	UniRef90_F6WI07	Uncharacterized protein (Fragment) n=1	sp|Q9ERQ8|CAH7_MOUSE	Q9ERQ8	Carbonic anhydrase 7	SAAH-aaa15g04.g1 Agen 0058 Schmidtea mediterranea cDNA 5' similar to gb|AAH49309.1| Similar to carbonic anhydrase VII [Danio rerio], mRNA sequence	-	-	-	-	-	-	-	-	0.0585801	1.17069	19.9844	4.3208	0.0016	0.00652043	Pass	yes	2Fold
XLOC_023192	SMESG000060693.1	SMEST060693004.1	dd_Smed_v6_4772_0_1	dd_Smed_v4_4772_0_1	OXLT_OXAFO	Oxalate:formate antiporter	YHJX_ECOLI	Uncharacterized MFS-type transporter YhjX	UniRef90_Q9GRY3	Protein Y59A8B.21 n=3	UniRef90_G4VRX1	Putative oxalate:formate antiporter n=1	tr|Q9GRY3|Q9GRY3_CAEEL	Q9GRY3	Protein Y59A8B.21	-	-	-	-	-	-	-	dd_smedV4_4772_0_1	Cell-type-specificity: Epidermal lineage (early + late + mature) SimilarTo: NA Description: NA	1.36729	27.2696	19.9443	4.3179	5e-05	0.000406327	Pass	yes	2Fold
XLOC_007313	SMESG000016119.1	SMEST016119001.1	dd_Smed_v6_9989_0_1	dd_Smed_v4_9989_0_1	TRIM9_HUMAN	E3 ubiquitin-protein ligase TRIM9	TRIM9_HUMAN	E3 ubiquitin-protein ligase TRIM9	UniRef90_E7FGQ6	Uncharacterized protein n=1	UniRef90_E7FGQ6	Uncharacterized protein n=1	sp|Q9C026|TRIM9_HUMAN	Q9C026	E3 ubiquitin-protein ligase TRIM9	-	-	-	-	-	-	-	dd_smedV4_9989_0_1	Cell-type-specificity: Neural (non-ciliated) SimilarTo: uc002ivx.4 Description: NA	0.393447	7.6801	19.52	4.28688	5e-05	0.000406327	Pass	yes	2Fold
XLOC_001832	SMESG000001596.1	SMEST001596001.1	dd_Smed_v6_2805_0_1	dd_Smed_v4_2805_0_1	-	-	-	-	-	-	-	-	-	-	-	-	-	-	-	-	-	-	-	-	3.20336	62.4713	19.5018	4.28554	5e-05	0.000406327	Pass	yes	2Fold
XLOC_026699	SMESG000070057.1	SMEST070057002.1	-	-	BEST1_HUMAN	Bestrophin-1	BEST1_HUMAN	Bestrophin-1	UniRef90_Q5C0G8	SJCHGC06046 protein (Fragment) n=1	UniRef90_Q5C0G8	SJCHGC06046 protein (Fragment) n=1	tr|Q9V3J6|Q9V3J6_DROME	Q9V3J6	Bestrophin 1	-	-	-	-	-	-	-	-	-	0.574764	11.1486	19.3968	4.27775	5e-05	0.000406327	Pass	yes	2Fold
XLOC_004203	SMESG000008181.1	SMEST008181001.1	dd_Smed_v6_12408_0_3	dd_Smed_v4_12408_0_3	HEXB_FELCA	Beta-hexosaminidase subunit beta	HEXB_FELCA	Beta-hexosaminidase subunit beta	UniRef90_C7TXU0	Beta-hexosaminidase alpha chain n=1	UniRef90_C7TXU0	Beta-hexosaminidase alpha chain n=1	tr|Q3TXR9|Q3TXR9_MOUSE	Q3TXR9	Putative uncharacterized protein	-	-	-	-	-	-	-	-	-	0.404618	7.81762	19.321	4.2721	5e-05	0.000406327	Pass	yes	2Fold
XLOC_017203	SMESG000043275.1	SMEST043275001.1	-	-	-	-	-	-	-	-	-	-	-	-	-	-	-	-	-	-	-	-	-	-	12.6409	244.205	19.3186	4.27192	0.00015	0.0010039	Pass	yes	2Fold
XLOC_010248	SMESG000025056.1	SMEST025056004.1	-	-	ECE2_HUMAN	Endothelin-converting enzyme 2	ECE1_RAT	Endothelin-converting enzyme 1	UniRef90_F7CSC4	Uncharacterized protein n=2	UniRef90_F7CSC4	Uncharacterized protein n=2	tr|F7CSC4|F7CSC4_XENTR	F7CSC4	Uncharacterized protein	-	-	-	-	-	-	-	dd_smedV4_8276_0_1	Cell-type-specificity: Gamma neoblasts SimilarTo: uc001szl.1 Description: acyl-CoA synthetase short-chain family member 3 (ACSS3)	1.06483	20.5459	19.295	4.27016	5e-05	0.000406327	Pass	yes	2Fold
XLOC_016016	SMESG000039581.1	SMEST039581001.1	dd_Smed_v6_18385_0_1	dd_Smed_v4_18385_0_1	FANA_HELAS	FMRFamide-activated amiloride-sensitive sodium channel	FANA_HELAS	FMRFamide-activated amiloride-sensitive sodium channel	UniRef90_G4LYX1	Amiloride-sensitive sodium channel,putative n=1	UniRef90_G4LYX1	Amiloride-sensitive sodium channel,putative n=1	-	-	-	-	-	-	-	-	-	-	-	-	0.0842707	1.61827	19.2032	4.26328	0.00135	0.00571762	Pass	yes	2Fold
XLOC_006205	SMESG000013347.1	SMEST013347001.1	dd_Smed_v6_13323_0_1	dd_Smed_v4_13323_0_1	-	-	-	-	UniRef90_G4V8I9	Putative uncharacterized protein n=1	UniRef90_G4V8I9	Putative uncharacterized protein n=1	-	-	-	-	-	-	-	-	-	-	dd_smedV4_13323_0_1	Cell-type-specificity: Neural (both ciliated and non-ciliated) SimilarTo: uc003sqa.3 Description: diacylglycerol lipase, beta (DAGLB)	0.0987328	1.89058	19.1484	4.25916	0.0014	0.00587889	Pass	yes	2Fold
XLOC_027528	SMESG000072389.1	SMEST072389001.1	dd_Smed_v6_24106_0_1	dd_Smed_v4_24106_0_1	FANA_HELAS	FMRFamide-activated amiloride-sensitive sodium channel	FANA_HELAS	FMRFamide-activated amiloride-sensitive sodium channel	UniRef90_G4V8Q7	Putative amiloride-sensitive sodium channel n=1	UniRef90_G4V8Q7	Putative amiloride-sensitive sodium channel n=1	-	-	-	-	-	-	-	-	-	-	dd_smedV4_23028_0_1	Cell-type-specificity: Neoblast SimilarTo: JX010501.1 Description: ribonucleoside diphosphate reductase subunit M2-2	0.257093	4.91739	19.1269	4.25753	5e-05	0.000406327	Pass	yes	2Fold
XLOC_016696	SMESG000051011.1	SMEST051011003.1	dd_Smed_v6_9164_0_3	dd_Smed_v4_9164_0_3	SYT14_HUMAN	Synaptotagmin-14	SYT14_HUMAN	Synaptotagmin-14	UniRef90_B1H2V9	LOC100145495 protein (Fragment) n=1	UniRef90_B1H2V9	LOC100145495 protein (Fragment) n=1	tr|B1H2V9|B1H2V9_XENTR	B1H2V9	LOC100145495 protein (Fragment)	-	-	-	-	-	-	-	dd_smedV4_9164_0_1	Cell-type-specificity: Parapharyngeal SimilarTo: uc003dhg.1 Description: calcium channel, voltage-dependent, alpha 2/delta subunit 3 (CACNA2D3)	0.845389	16.1116	19.0582	4.25234	5e-05	0.000406327	Pass	yes	2Fold
XLOC_029559	SMESG000081662.1	SMEST081662002.1	-	-	GTR4_HUMAN	Solute carrier family 2, facilitated glucose transporter member 4	GTR4_BOVIN	Solute carrier family 2, facilitated glucose transporter member 4	UniRef90_Q26579	Glucose transport protein n=1	UniRef90_Q26579	Glucose transport protein n=1	tr|D2DJU0|D2DJU0_SCHMD	D2DJU0	Glut4-like protein (Fragment)	-	-	-	-	-	-	-	dd_smedV4_3190_0_1	Cell-type-specificity: Neural (non-ciliated) SimilarTo: NA Description: NA	3.93104	74.787	19.0247	4.2498	5e-05	0.000406327	Pass	yes	2Fold
XLOC_020285	SMESG000058236.1	SMEST058236001.1	dd_Smed_v6_15988_0_1	dd_Smed_v4_15988_0_1	PDE4C_RAT	cAMP-specific 3',5'-cyclic phosphodiesterase 4C	PDE4C_RAT	cAMP-specific 3',5'-cyclic phosphodiesterase 4C	UniRef90_G4VPI6	Putative camp-specific 3,5-cyclic phosphodiesterase n=1	UniRef90_G4VPI6	Putative camp-specific 3,5-cyclic phosphodiesterase n=1	tr|A8WHV2|A8WHV2_DANRE	A8WHV2	Novel protein similar to vertebrate phosphodiesterase 4D, cAMP-specific (Phosphodiesterase E3 dunce homolog, Drosophila) (PDE4D) (Fragment)	-	-	-	-	-	-	-	dd_smedV4_15988_0_1	Cell-type-specificity: Epidermal lineage (early + late + mature) SimilarTo: NA Description: NA	0.137077	2.60538	19.0067	4.24844	0.0003	0.00175068	Pass	yes	2Fold
XLOC_000722	SMESG000025891.1	SMEST025891001.1	dd_Smed_v6_9181_0_1	dd_Smed_v4_9181_0_1	-	-	-	-	-	-	-	-	-	-	-	-	-	-	-	-	-	-	-	-	1.18473	22.5107	19.0007	4.24798	0.0008	0.00378793	Pass	yes	2Fold
XLOC_015567	SMESG000038072.1	SMEST038072001.1	dd_Smed_v6_21299_0_4	dd_Smed_v4_21299_0_4	EMAL_DROME	Echinoderm microtubule-associated protein-like CG42247	EMAL_DROME	Echinoderm microtubule-associated protein-like CG42247	UniRef90_B4GUI1	GL24631 n=1	UniRef90_B4GUI1	GL24631 n=1	sp|Q9VUI3|EMAL_DROME	Q9VUI3	Echinoderm microtubule-associated protein-like CG42247	-	-	-	-	-	-	-	-	-	0.12084	2.29462	18.9889	4.24709	0.0002	0.00126612	Pass	yes	2Fold
XLOC_016693	SMESG000050992.1	SMEST050992007.1	-	-	KCNH8_HUMAN	Potassium voltage-gated channel subfamily H member 8	KCNH8_HUMAN	Potassium voltage-gated channel subfamily H member 8	UniRef90_F1QTV6	Uncharacterized protein n=1	UniRef90_F1QTV6	Uncharacterized protein n=1	sp|Q96L42|KCNH8_HUMAN	Q96L42	Potassium voltage-gated channel subfamily H member 8	-	-	-	-	-	-	-	-	-	0.126802	2.39646	18.8992	4.24026	0.02045	0.049122	Pass	yes	2Fold
XLOC_011009	SMESG000042717.1	SMEST042717001.1	-	-	-	-	-	-	UniRef90_UPI0003501544	PREDICTED: DNA-directed RNA polymerase II subunit RPB1-like n=1	UniRef90_G0NKK9	Putative uncharacterized protein n=1	tr|G0NKK9|G0NKK9_CAEBE	G0NKK9	Putative uncharacterized protein	-	-	-	-	-	-	-	-	-	0.0583399	1.09636	18.7926	4.23209	0.00035	0.00198295	Pass	yes	2Fold
XLOC_010136	SMESG000024498.1	SMEST024498001.1	dd_Smed_v6_2575_0_1	dd_Smed_v4_2575_0_1	-	-	-	-	UniRef90_E3CTL1	Neuropeptide-1 n=1	-	-	-	-	-	-	-	-	-	-	-	-	-	-	1.19348	22.4072	18.7747	4.23072	0.0001	0.000728602	Pass	yes	2Fold
XLOC_029743	SMESG000078297.1	SMEST078297002.1	dd_Smed_v6_13282_0_1	dd_Smed_v4_13282_0_1	-	-	-	-	-	-	-	-	-	-	-	-	-	-	GCR312	Cluster: Srfa Description: somatostatin receptor type 4	-	-	dd_smedV4_13282_0_1	Cell-type-specificity: Epidermal progenitors (early) SimilarTo: NA Description: NA	0.162205	3.04051	18.7449	4.22842	0.00085	0.0039729	Pass	yes	2Fold
XLOC_009157	SMESG000020698.1	SMEST020698002.1	-	-	ANK3_HUMAN	Ankyrin-3	ANK3_HUMAN	Ankyrin-3	UniRef90_UPI00034F32DD	PREDICTED: serine/threonine-protein phosphatase 6 regulatory ankyrin repeat subunit B-like n=1	UniRef90_UPI00034F32DD	PREDICTED: serine/threonine-protein phosphatase 6 regulatory ankyrin repeat subunit B-like n=1	tr|Q4A520|Q4A520_XENLA	Q4A520	Putative transient receptor potential channel	-	-	-	-	-	-	-	dd_smedV4_29517_0_1	Cell-type-specificity: Parapharyngeal SimilarTo: uc002lmw.1 Description: ATPase, class II, type 9B (ATP9B)	0.0737179	1.37934	18.7111	4.22582	0.0011	0.00486318	Pass	yes	2Fold
XLOC_004881	SMESG000009921.1	SMEST009921002.1	-	-	-	-	-	-	-	-	-	-	-	-	-	-	-	-	-	-	-	-	-	-	0.950845	17.7658	18.6842	4.22375	0.0013	0.00554498	Pass	yes	2Fold
XLOC_022405	SMESG000064331.1	SMEST064331002.1	dd_Smed_v6_4296_0_1	dd_Smed_v4_4296_0_1	CPO_DROME	Protein couch potato	CPO_DROME	Protein couch potato	UniRef90_G4VGC7	Uncharacterized protein n=2	UniRef90_G4VGC7	Uncharacterized protein n=2	tr|B3LZ42|B3LZ42_DROAN	B3LZ42	GF16747	-	-	-	-	-	-	-	-	-	1.27725	23.7157	18.5678	4.21473	5e-05	0.000406327	Pass	yes	2Fold
XLOC_017018	SMESG000051161.1	SMEST051161001.1	dd_Smed_v6_7609_0_1	dd_Smed_v4_7609_0_1	TRPC6_HUMAN	Short transient receptor potential channel 6	TRPC6_HUMAN	Short transient receptor potential channel 6	UniRef90_G4VSU8	Putative transient receptor potential channel n=1	UniRef90_G4VSU8	Putative transient receptor potential channel n=1	tr|F1QWI1|F1QWI1_DANRE	F1QWI1	Uncharacterized protein (Fragment)	-	-	-	-	-	-	-	dd_smedV4_7609_0_1	Cell-type-specificity: Epidermal progenitors (late) SimilarTo: uc003aax.2 Description: gamma-glutamyltransferase 1 (GGT1)5	0.855419	15.8828	18.5673	4.21469	5e-05	0.000406327	Pass	yes	2Fold
XLOC_017032	SMESG000043852.1	SMEST043852001.1	dd_Smed_v6_1483_0_1	dd_Smed_v4_1483_0_1	-	-	-	-	UniRef90_E3CTL3	Neuropeptide-22 n=1	UniRef90_E3CTL3	Neuropeptide-22 n=1	tr|E3CTL3|E3CTL3_SCHMD	E3CTL3	Neuropeptide-22	-	-	-	-	-	-	-	-	-	14.6809	271.916	18.5218	4.21115	5e-05	0.000406327	Pass	yes	2Fold
XLOC_013710	SMESG000033225.1	SMEST033225002.1	-	-	-	-	CEP83_HUMAN	Centrosomal protein of 83 kDa	-	-	UniRef90_B1H1D9	LOC100145346 protein n=2	tr|J3KNW7|J3KNW7_HUMAN	J3KNW7	Coiled-coil domain-containing protein 41	-	-	-	-	-	-	-	dd_smedV4_12969_0_1	Cell-type-specificity: Neural (ciliated) SimilarTo: uc003hre.3 Description: polycystic kidney disease 2 (autosomal dominant) (PKD2)	0.899872	16.6171	18.4661	4.20681	5e-05	0.000406327	Pass	yes	2Fold
XLOC_000063	SMESG000026569.1	SMEST026569001.1	dd_Smed_v6_1955_0_1	dd_Smed_v4_1955_0_1	-	-	-	-	-	-	-	-	-	-	-	-	-	-	-	-	-	-	-	-	2.92393	53.872	18.4245	4.20355	0.00015	0.0010039	Pass	yes	2Fold
XLOC_017482	SMESG000044339.1	SMEST044339001.1	dd_Smed_v6_19970_0_1	dd_Smed_v4_19970_0_1	-	-	-	-	UniRef90_G4VM06	Putative uncharacterized protein n=1	UniRef90_G4VM06	Putative uncharacterized protein n=1	-	-	-	-	-	-	-	-	-	-	dd_smedV4_19970_0_1	Cell-type-specificity: Neural (both ciliated and non-ciliated) SimilarTo: uc003wkb.2 Description: WD repeat domain 86 (WDR86)	0.238536	4.37208	18.3288	4.19604	0.0004	0.00219857	Pass	yes	2Fold
XLOC_003853	SMESG000007137.1	SMEST007137001.1	dd_Smed_v6_26861_0_1	dd_Smed_v4_26861_0_1	KCNAW_DROME	Potassium voltage-gated channel protein Shaw	KCNAW_DROME	Potassium voltage-gated channel protein Shaw	UniRef90_G5EC00	Protein SHW-1, isoform h n=2	UniRef90_G5EEK7	Protein SHW-3 n=3	tr|B4Q9Q0|B4Q9Q0_DROSI	B4Q9Q0	GD23250	-	-	-	-	-	-	-	-	-	0.173907	3.18649	18.323	4.19558	5e-05	0.000406327	Pass	yes	2Fold
XLOC_008912	SMESG000020109.1	SMEST020109001.1	dd_Smed_v6_19073_0_1	dd_Smed_v4_19073_0_1	-	-	-	-	-	-	-	-	-	-	-	-	-	-	-	-	-	-	dd_smedV4_19073_0_1	Cell-type-specificity: Epidermal lineage (early + late + mature) SimilarTo: uc001tym.3 Description: dynein, light chain, LC8-type 1 (DYNLL1)	0.15293	2.79554	18.2799	4.19218	0.0005	0.00261794	Pass	yes	2Fold
XLOC_005783	SMESG000014778.1	SMEST014778001.1	dd_Smed_v6_45275_0_1	dd_Smed_v4_45275_0_1	-	-	-	-	UniRef90_G4VP27	Putative erythrocyte membrane protein n=1	UniRef90_G4VP27	Putative erythrocyte membrane protein n=1	-	-	-	-	-	-	-	-	-	-	-	-	0.134908	2.46307	18.2574	4.19041	5e-05	0.000406327	Pass	yes	2Fold
XLOC_016377	SMESG000040636.1	SMEST040636001.1	dd_Smed_v6_541_0_1	dd_Smed_v4_541_0_1	-	-	-	-	UniRef90_E3T7T8	Secreted peptide prohormone 1 n=1	-	-	-	-	-	-	-	-	-	-	-	-	-	-	2.26292	41.2408	18.2246	4.18781	5e-05	0.000406327	Pass	yes	2Fold
XLOC_026277	SMESG000068520.1	SMEST068520001.1	-	-	-	-	-	-	-	-	-	-	-	-	-	-	-	-	-	-	-	-	-	-	3.13312	56.8693	18.151	4.18198	0.00055	0.00282509	Pass	yes	2Fold
XLOC_020946	SMESG000053851.1	SMEST053851002.1	-	-	-	-	-	-	-	-	-	-	-	-	-	-	-	-	-	-	-	-	dd_smedV4_4128_0_1	Cell-type-specificity: Epidermal progenitors (late) SimilarTo: NA Description: NA	0.187468	3.39598	18.115	4.17911	0.00065	0.00320863	Pass	yes	2Fold
XLOC_010117	SMESG000025109.1	SMEST025109001.1	dd_Smed_v6_13778_0_1	dd_Smed_v4_13778_0_1	-	-	-	-	-	-	-	-	-	-	-	-	-	-	-	-	-	-	-	-	0.218645	3.95614	18.0939	4.17743	0.0003	0.00175068	Pass	yes	2Fold
XLOC_008604	SMESG000021044.1	SMEST021044001.1	dd_Smed_v6_12700_0_1	dd_Smed_v4_12700_0_1	SC6A4_DROME	Sodium-dependent serotonin transporter	SC6A4_DROME	Sodium-dependent serotonin transporter	UniRef90_S5WMZ4	Transporter n=1	UniRef90_S5WMZ4	Transporter n=1	tr|B4LK63|B4LK63_DROVI	B4LK63	Transporter	-	-	-	-	-	-	-	-	-	0.0659611	1.19309	18.0878	4.17694	5e-05	0.000406327	Pass	yes	2Fold
XLOC_024311	SMESG000063420.1	SMEST063420002.1	dd_Smed_v6_12035_0_1	dd_Smed_v4_12035_0_1	-	-	-	-	UniRef90_U3RF22	Bmp-like protein n=1	UniRef90_U3RF22	Bmp-like protein n=1	-	-	-	-	-	-	-	-	-	-	dd_smedV4_1234_0_1	Cell-type-specificity: Neural (non-ciliated) SimilarTo: uc003omr.1 Description: copine V (CPNE5)	0.50657	9.15651	18.0755	4.17596	5e-05	0.000406327	Pass	yes	2Fold
XLOC_001341	SMESG000000477.1	SMEST000477001.1	-	-	GPRL1_HUMAN	GLIPR1-like protein 1	GPRL1_HUMAN	GLIPR1-like protein 1	UniRef90_I1ZI85	GLI pathogenesis related-1 (Fragment) n=1	UniRef90_I1ZI85	GLI pathogenesis related-1 (Fragment) n=1	tr|I1ZI85|I1ZI85_SCHMD	I1ZI85	GLI pathogenesis related-1 (Fragment)	-	-	-	-	-	-	-	dd_smedV4_924_0_1	Cell-type-specificity: Neural (ciliated) SimilarTo: uc001pho.2 Description: dynein, cytoplasmic 2, heavy chain 1 (DYNC2H1)	6.18505	111.789	18.0741	4.17585	5e-05	0.000406327	Pass	yes	2Fold
XLOC_023716	SMESG000061679.1	SMEST061679001.1	dd_Smed_v6_8390_0_1	dd_Smed_v4_8390_0_1	UNC9_CAEEL	Innexin unc-9	UNC9_CAEEL	Innexin unc-9	UniRef90_Q2L6M5	Innexin n=1	UniRef90_Q2L6M5	Innexin n=1	tr|Q2L6M5|Q2L6M5_DUGJA	Q2L6M5	Innexin10	-	-	-	-	-	-	-	-	-	0.244738	4.41416	18.0363	4.17283	0.0015	0.00621377	Pass	yes	2Fold
XLOC_008206	SMESG000018267.1	SMEST018267001.1	dd_Smed_v6_2823_0_1	dd_Smed_v4_2823_0_1	-	-	-	-	-	-	-	-	-	-	-	-	-	-	-	-	-	-	dd_smedV4_2823_0_1	Cell-type-specificity: Epidermis II SimilarTo: NA Description: NA	0.247228	4.44988	17.9991	4.16985	0.00855	0.024441	Pass	yes	2Fold
XLOC_020068	SMESG000058857.1	SMEST058857001.1	-	-	KCNAW_DROME	Potassium voltage-gated channel protein Shaw	KCNAW_DROME	Potassium voltage-gated channel protein Shaw	UniRef90_G4LUV7	Voltage-gated potassium channel, putative n=4	UniRef90_G4LUV7	Voltage-gated potassium channel, putative n=4	tr|Q8SYL2|Q8SYL2_DROME	Q8SYL2	RE54962p	-	-	-	-	-	-	-	dd_smedV4_20469_0_1	Cell-type-specificity: Gut SimilarTo: uc002nic.1 Description: interferon, gamma-inducible protein 30 (IFI30)	0.226321	4.06771	17.9732	4.16777	0.00315	0.0111034	Pass	yes	2Fold
XLOC_006812	SMESG000016710.1	SMEST016710001.1	dd_Smed_v6_12878_0_1	dd_Smed_v4_12878_0_1	FANA_HELAS	FMRFamide-activated amiloride-sensitive sodium channel	FANA_HELAS	FMRFamide-activated amiloride-sensitive sodium channel	-	-	UniRef90_W8W3C4	Hydra sodium channel 8 n=1	-	-	-	-	-	-	-	-	-	-	-	-	0.224309	4.02679	17.952	4.16607	0.0008	0.00378793	Pass	yes	2Fold
XLOC_005457	SMESG000014227.1	SMEST014227002.1	dd_Smed_v6_24308_0_1	dd_Smed_v4_24308_0_1	PCDH9_HUMAN	Protocadherin-9	PCDH9_HUMAN	Protocadherin-9	UniRef90_F6YVR8	Uncharacterized protein n=3	UniRef90_F6YVR8	Uncharacterized protein n=3	tr|F7BUJ8|F7BUJ8_XENTR	F7BUJ8	Uncharacterized protein	-	-	-	-	-	-	-	-	-	0.235304	4.21974	17.9331	4.16456	5e-05	0.000406327	Pass	yes	2Fold
XLOC_002389	SMESG000006189.1	SMEST006189001.1	dd_Smed_v6_12985_0_1	dd_Smed_v4_12985_0_1	-	-	-	-	UniRef90_UPI00034F7D6D	PREDICTED: uncharacterized protein PF11_0207-like n=1	UniRef90_UPI00034F7D6D	PREDICTED: uncharacterized protein PF11_0207-like n=1	-	-	-	-	-	-	-	-	-	-	-	-	0.567072	10.1295	17.8628	4.15889	5e-05	0.000406327	Pass	yes	2Fold
XLOC_016418	SMESG000051697.1	SMEST051697001.1	dd_Smed_v6_2544_0_1	dd_Smed_v4_2544_0_1	UNC22_CAEEL	Twitchin {ECO:0000303|PubMed:7190524}	UNC22_CAEEL	Twitchin {ECO:0000303|PubMed:7190524}	UniRef90_G4M018	Titin, putative n=1	UniRef90_G4M018	Titin, putative n=1	tr|B4MF42|B4MF42_DROVI	B4MF42	GJ15760	-	-	-	-	-	-	-	dd_smedV4_2544_0_1	Cell-type-specificity: Epidermis I SimilarTo: uc003fxk.4 Description: antigen p97 (melanoma associated) identified by monoclonal antibodies 133.2 and 96.5 (MFI2)	0.392131	6.98308	17.808	4.15446	5e-05	0.000406327	Pass	yes	2Fold
XLOC_014954	SMESG000037636.1	SMEST037636005.1	dd_Smed_v6_15437_0_1	dd_Smed_v4_15437_0_1	RIMS2_MOUSE	Regulating synaptic membrane exocytosis protein 2	RIMS2_MOUSE	Regulating synaptic membrane exocytosis protein 2	UniRef90_UPI0003D0D294	PREDICTED: regulating synaptic membrane exocytosis protein 2 isoform X14 n=1	UniRef90_UPI0003D0D294	PREDICTED: regulating synaptic membrane exocytosis protein 2 isoform X14 n=1	sp|Q86UR5-2|RIMS1_HUMAN	Q86UR5-2	Isoform 2 of Regulating synaptic membrane exocytosis protein 1	-	-	-	-	-	-	-	dd_smedV4_15437_0_1	Cell-type-specificity: Epidermis I SimilarTo: uc001qff.1 Description: transmembrane protein 45B (TMEM45B)	0.279221	4.94687	17.7167	4.14704	0.00055	0.00282509	Pass	yes	2Fold
XLOC_020037	SMESG000058390.1	SMEST058390002.1	dd_Smed_v6_13619_0_1	dd_Smed_v4_13619_0_1	Y34F_DROME	Uncharacterized protein CG43867	Y34F_DROME	Uncharacterized protein CG43867	UniRef90_B4JJ21	GH12423 n=1	UniRef90_B4JJ21	GH12423 n=1	tr|B4JJ21|B4JJ21_DROGR	B4JJ21	GH12423	-	-	-	-	-	-	-	-	-	0.162571	2.87606	17.6911	4.14495	5e-05	0.000406327	Pass	yes	2Fold
XLOC_012353	SMESG000029196.1	SMEST029196001.1	dd_Smed_v6_13873_0_1	dd_Smed_v4_13873_0_1	CPNE9_MOUSE	Copine-9	CPNE9_RAT	Copine-9	UniRef90_A4IIK4	LOC100125012 protein n=1	UniRef90_A4IIK4	LOC100125012 protein n=1	tr|A4IIK4|A4IIK4_XENTR	A4IIK4	LOC100125012 protein	-	-	-	-	-	-	-	dd_smedV4_13873_0_1	Cell-type-specificity: Parapharyngeal SimilarTo: uc001zbg.2 Description: gamma-aminobutyric acid (GABA) A receptor, gamma 3 (GABRG3)	0.548423	9.69565	17.6791	4.14398	0.00055	0.00282509	Pass	yes	2Fold
XLOC_028071	SMESG000078208.1	SMEST078208001.1	dd_Smed_v6_2727_0_1	dd_Smed_v4_2727_0_1	-	-	-	-	-	-	-	-	-	-	-	-	-	-	-	-	-	-	dd_smedV4_2727_0_1	Cell-type-specificity: Zeta neoblasts SimilarTo: NA Description: NA	0.463976	8.18747	17.6463	4.1413	0.00035	0.00198295	Pass	yes	2Fold
XLOC_025676	SMESG000066979.1	SMEST066979001.1	dd_Smed_v6_4593_0_1	dd_Smed_v4_4593_0_1	-	-	-	-	-	-	-	-	-	-	-	-	-	-	-	-	-	-	dd_smedV4_4593_0_1	Cell-type-specificity: Gut SimilarTo: uc002euj.3 Description: translin-associated factor X interacting protein 1 (TSNAXIP1)	0.348715	6.09049	17.4655	4.12644	5e-05	0.000406327	Pass	yes	2Fold
XLOC_013310	SMESG000033680.1,SMESG000033681.1		-	-	-	-	-	-	-	-	-	-	-	-	-	-	-	-	-	-	-	-	-	-	1.52507	26.3997	17.3105	4.11357	5e-05	0.000406327	Pass	yes	2Fold
XLOC_020378	SMESG000052556.1	SMEST052556002.1	dd_Smed_v6_7065_0_1	dd_Smed_v4_7065_0_1	EFCB6_HUMAN	EF-hand calcium-binding domain-containing protein 6	EFCB6_HUMAN	EF-hand calcium-binding domain-containing protein 6	UniRef90_B2GUN8	LOC100158626 protein (Fragment) n=4	UniRef90_B2GUN8	LOC100158626 protein (Fragment) n=4	tr|B2GUN8|B2GUN8_XENTR	B2GUN8	LOC100158626 protein (Fragment)	-	-	-	-	-	-	-	-	-	0.396206	6.84285	17.2709	4.11027	5e-05	0.000406327	Pass	yes	2Fold
XLOC_009648	SMESG000023320.1	SMEST023320003.1	dd_Smed_v6_51249_0_1	dd_Smed_v4_51249_0_1	SYNE1_HUMAN	Nesprin-1	SYNE1_HUMAN	Nesprin-1	UniRef90_I6XKI8	Nesprin-1 n=1	UniRef90_I6XKI8	Nesprin-1 n=1	tr|I6XKI8|I6XKI8_HUMAN	I6XKI8	Nesprin-1	-	-	-	-	-	-	-	-	-	0.80562	13.8995	17.2532	4.10879	5e-05	0.000406327	Pass	yes	2Fold
XLOC_000373	SMESG000026133.1	SMEST026133001.1	dd_Smed_v6_12470_0_1	dd_Smed_v4_12470_0_1	TTBK2_MOUSE	Tau-tubulin kinase 2	TTBK2_MOUSE	Tau-tubulin kinase 2	UniRef90_Q6IQ55-3	Isoform 3 of Tau-tubulin kinase 2 n=1	UniRef90_Q4V5D7	RE74626p n=1	tr|Q5SNR3|Q5SNR3_DANRE	Q5SNR3	Novel protein similar to vertebrate tau tubulin kinase 1 (TTBK1) (Fragment)	-	-	-	-	-	-	-	dd_smedV4_12470_0_1	Cell-type-specificity: Epidermal lineage (early + late + mature) SimilarTo: uc010pva.2 Description: tumor protein p53 binding protein, 2 (TP53BP2)	0.202153	3.48221	17.2256	4.10648	5e-05	0.000406327	Pass	yes	2Fold
XLOC_026871	SMESG000070557.1	SMEST070557003.1	dd_Smed_v6_14214_0_1	dd_Smed_v4_14214_0_1	ITPR_PATPE	Inositol 1,4,5-trisphosphate receptor {ECO:0000312|EMBL:BAB84088.1}	ITPR1_MOUSE	Inositol 1,4,5-trisphosphate receptor type 1	UniRef90_UPI0002B4DB36	PREDICTED: inositol 1,4,5-trisphosphate receptor type 1-like n=1	UniRef90_R9S1J3	Inositol 1,4,5-trisphosphate receptor n=1	sp|P11881-4|ITPR1_MOUSE	P11881-4	Isoform 4 of Inositol 1,4,5-trisphosphate receptor type 1	-	-	-	-	-	-	-	-	-	0.15029	2.56267	17.0515	4.09183	5e-05	0.000406327	Pass	yes	2Fold
XLOC_013085	SMESG000031448.1	SMEST031448001.1	dd_Smed_v6_702_0_1	dd_Smed_v4_702_0_1	CO1A2_BOVIN	Collagen alpha-2(I) chain	CO1A2_RAT	Collagen alpha-2(I) chain	UniRef90_Q5C2Y9	SJCHGC09378 protein (Fragment) n=1	UniRef90_A1XVT1	Fibrillar collagen n=3	tr|Q3TX57|Q3TX57_MOUSE	Q3TX57	Procollagen, type I, alpha 2	PL05016A1E02 cDNA from sexually mature hermaphodites Schmidtea mediterranea cDNA 3', mRNA sequence (Collagen)	-	-	-	-	-	-	dd_smedV4_702_0_1	Cell-type-specificity: Parapharyngeal SimilarTo: uc002bec.3 Description: cholinergic receptor, nicotinic, alpha 3 (neuronal) (CHRNA3)	0.118541	2.00912	16.9487	4.08311	5e-05	0.000406327	Pass	yes	2Fold
XLOC_015380	SMESG000039045.1	SMEST039045005.1	dd_Smed_v6_12290_0_1	dd_Smed_v4_12290_0_1	S4A11_HUMAN	Sodium bicarbonate transporter-like protein 11	S4A11_HUMAN	Sodium bicarbonate transporter-like protein 11	UniRef90_G5EBE4	Anion transporter ABTS-3 n=4	UniRef90_G5EBE4	Anion transporter ABTS-3 n=4	tr|G5EBE4|G5EBE4_CAEEL	G5EBE4	Anion transporter ABTS-3	-	-	-	-	-	-	-	dd_smedV4_12290_0_1	Cell-type-specificity: Muscle SimilarTo: uc004bsm.4 Description: adenylate kinase 1 (AK1)	0.470907	7.97437	16.9341	4.08186	0.0097	0.0269473	Pass	yes	2Fold
XLOC_020107	SMESG000058631.1	SMEST058631001.1	dd_Smed_v6_4624_0_1	dd_Smed_v4_4624_0_1	-	-	-	-	UniRef90_E3CTJ9	EYE53-2 n=1	-	-	-	-	-	-	-	-	-	-	-	-	-	-	1.41228	23.9087	16.9292	4.08144	5e-05	0.000406327	Pass	yes	2Fold
XLOC_009318	SMESG000022994.1	SMEST022994001.1	dd_Smed_v6_18730_0_1	dd_Smed_v4_18730_0_1	-	-	-	-	UniRef90_S5W2R2	Asic n=1	UniRef90_S5W2R2	Asic n=1	-	-	-	-	-	-	-	-	-	-	-	-	0.223895	3.78893	16.9228	4.0809	0.00035	0.00198295	Pass	yes	2Fold
XLOC_023335	SMESG000060913.1	SMEST060913001.1	dd_Smed_v6_12123_0_1	dd_Smed_v4_12123_0_1	-	-	-	-	-	-	-	-	-	-	-	-	-	-	-	-	-	-	dd_smedV4_12123_0_1	Cell-type-specificity: Neural (ciliated) SimilarTo: uc001dcv.3 Description: Tctex1 domain containing 1 (TCTEX1D1)	0.972214	16.4388	16.9086	4.07969	5e-05	0.000406327	Pass	yes	2Fold
XLOC_009077	SMESG000020480.1	SMEST020480006.1	-	-	KAD5_BOVIN	Adenylate kinase isoenzyme 5	KAD5_BOVIN	Adenylate kinase isoenzyme 5	UniRef90_G4VED6	Putative uncharacterized protein n=2	UniRef90_G4VED6	Putative uncharacterized protein n=2	sp|Q9Y6K8-3|KAD5_HUMAN	Q9Y6K8-3	Isoform 3 of Adenylate kinase isoenzyme 5	-	-	-	-	-	-	-	dd_smedV4_5119_0_1	Cell-type-specificity: Neoblast SimilarTo: NA Description: NA	1.34497	22.7009	16.8784	4.0771	5e-05	0.000406327	Pass	yes	2Fold
XLOC_003026	SMESG000005022.1	SMEST005022001.1	dd_Smed_v6_6034_0_1	dd_Smed_v4_6034_0_1	-	-	-	-	-	-	UniRef90_G4V757	Putative uncharacterized protein n=1	-	-	-	-	-	-	-	-	-	-	dd_smedV4_6034_0_1	Cell-type-specificity: Epidermis II SimilarTo: uc003ibc.2 Description: ankyrin 2, neuronal (ANK2)	0.820132	13.7448	16.7593	4.06689	5e-05	0.000406327	Pass	yes	2Fold
XLOC_011192	SMESG000042202.1	SMEST042202001.1	dd_Smed_v6_11874_0_1	dd_Smed_v4_11874_0_1	PPE1_RAT	Serine/threonine-protein phosphatase with EF-hands 1	PPE1_RAT	Serine/threonine-protein phosphatase with EF-hands 1	UniRef90_F6WBL1	Serine/threonine-protein phosphatase n=1	UniRef90_F6WBL1	Serine/threonine-protein phosphatase n=1	tr|F6WBL1|F6WBL1_XENTR	F6WBL1	Serine/threonine-protein phosphatase	-	-	-	-	-	-	-	dd_smedV4_11874_0_1	Cell-type-specificity: Neoblast SimilarTo: NA Description: NA	0.663953	11.11	16.7331	4.06463	0.0105	0.0287874	Pass	yes	2Fold
XLOC_022865	SMESG000059794.1	SMEST059794001.1	dd_Smed_v6_28883_0_2	dd_Smed_v4_28883_0_2	KCNAW_DROME	Potassium voltage-gated channel protein Shaw	KCNAW_DROME	Potassium voltage-gated channel protein Shaw	UniRef90_G5EDK3	Protein SHW-1, isoform b n=8	UniRef90_G5EDK3	Protein SHW-1, isoform b n=8	tr|B4MVB2|B4MVB2_DROWI	B4MVB2	GK14646	-	-	-	-	-	-	-	-	-	0.064583	1.0783	16.6963	4.06146	0.0003	0.00175068	Pass	yes	2Fold
XLOC_029640	SMESG000081459.1	SMEST081459001.1	dd_Smed_v6_6728_0_2	dd_Smed_v4_6728_0_2	-	-	-	-	-	-	-	-	-	-	-	-	-	-	-	-	-	-	-	-	0.270711	4.51864	16.6917	4.06106	5e-05	0.000406327	Pass	yes	2Fold
XLOC_006626	SMESG000016913.1	SMEST016913001.1	dd_Smed_v6_9790_0_1	dd_Smed_v4_9790_0_1	FANA_HELAS	FMRFamide-activated amiloride-sensitive sodium channel	FANA_HELAS	FMRFamide-activated amiloride-sensitive sodium channel	UniRef90_G4LYX1	Amiloride-sensitive sodium channel,putative n=1	UniRef90_G4LYX1	Amiloride-sensitive sodium channel,putative n=1	-	-	-	-	-	-	-	-	-	-	-	-	0.552524	9.20812	16.6656	4.0588	5e-05	0.000406327	Pass	yes	2Fold
XLOC_015787	SMESG000040061.1	SMEST040061001.1	dd_Smed_v6_14973_0_1	dd_Smed_v4_14973_0_1	-	-	-	-	UniRef90_G4VJR3	Putative peptide (Allatostatin/somatostatin)-like receptor n=1	UniRef90_G4VJR3	Putative peptide (Allatostatin/somatostatin)-like receptor n=1	-	-	-	-	-	-	GCR330	Cluster: Srfb Description: peptide (allatostatin somatostatin)-like receptor	-	-	-	-	0.300396	5.00222	16.6521	4.05763	5e-05	0.000406327	Pass	yes	2Fold
XLOC_027102	SMESG000071150.1	SMEST071150002.1	dd_Smed_v6_13610_0_1	dd_Smed_v4_13610_0_1	-	-	ZAN_HUMAN	Zonadhesin	-	-	UniRef90_H8WGY3	Protein CBG24242 n=1	tr|H8WGY3|H8WGY3_CAEBR	H8WGY3	Protein CBG24242	-	-	-	-	-	-	-	dd_smedV4_13610_0_1	Cell-type-specificity: Neural (ciliated) SimilarTo: uc001pkh.3 Description: chromosome 11 open reading frame 65 (C11orf65)	0.07829	1.29773	16.5759	4.05102	5e-05	0.000406327	Pass	yes	2Fold
XLOC_009348	SMESG000023108.1	SMEST023108001.1	dd_Smed_v6_5798_0_1	dd_Smed_v4_5798_0_1	ANX12_HYDVU	Annexin-B12	ANX12_HYDVU	Annexin-B12	UniRef90_G4VI60	Annexin n=2	UniRef90_G4VI60	Annexin n=2	tr|Q90X16|Q90X16_XENLA	Q90X16	Annexin	-	-	-	-	-	-	-	-	-	0.913017	15.1333	16.575	4.05094	5e-05	0.000406327	Pass	yes	2Fold
XLOC_020931	SMESG000053714.1	SMEST053714001.1	dd_Smed_v6_10543_0_1	dd_Smed_v4_10543_0_1	SPAT6_BOVIN	Spermatogenesis-associated protein 6	SPAT6_BOVIN	Spermatogenesis-associated protein 6	UniRef90_G4VSB1	Uncharacterized protein n=3	UniRef90_G4VSB1	Uncharacterized protein n=3	tr|A8WHP7|A8WHP7_DANRE	A8WHP7	Novel protein similar to H.sapiens SPATA6, spermatogenesis associated 6 (SPATA6, zgc:110309)	-	-	-	-	-	-	-	-	-	0.27515	4.54361	16.5132	4.04555	0.0005	0.00261794	Pass	yes	2Fold
XLOC_012591	SMESG000029846.1	SMEST029846002.1	-	-	ERIC3_HUMAN	Glutamate-rich protein 3	ERIC3_HUMAN	Glutamate-rich protein 3	UniRef90_Q32NH6	LOC733411 protein (Fragment) n=1	UniRef90_Q32NH6	LOC733411 protein (Fragment) n=1	tr|Q32NH6|Q32NH6_XENLA	Q32NH6	LOC733411 protein (Fragment)	-	-	-	-	-	-	-	dd_smedV4_8627_0_1	Cell-type-specificity: Epidermal lineage (early + late + mature) SimilarTo: NA Description: NA	0.821557	13.5472	16.4897	4.04349	5e-05	0.000406327	Pass	yes	2Fold
XLOC_005843	SMESG000015089.1	SMEST015089001.1	dd_Smed_v6_4528_0_5	dd_Smed_v4_4528_0_5	-	-	-	-	UniRef90_Q4QQD7	Reverse transcriptase n=1	UniRef90_Q4QQD7	Reverse transcriptase n=1	tr|Q9GSW1|Q9GSW1_DROVI	Q9GSW1	Putative uncharacterized protein	-	-	-	-	-	-	-	-	-	0.0957999	1.57914	16.4837	4.04297	0.0001	0.000728602	Pass	yes	2Fold
XLOC_004521	SMESG000012274.1	SMEST012274001.1	dd_Smed_v6_26884_0_1	dd_Smed_v4_26884_0_1	-	-	-	-	-	-	-	-	-	-	-	-	-	-	-	-	-	-	-	-	0.143857	2.36853	16.4645	4.04128	0.0014	0.00587889	Pass	yes	2Fold
XLOC_017242	SMESG000043402.1	SMEST043402003.1	dd_Smed_v6_12323_0_1	dd_Smed_v4_12323_0_1	CPNE2_HUMAN	Copine-2	CPNE2_HUMAN	Copine-2	UniRef90_A4IIK4	LOC100125012 protein n=1	UniRef90_A4IIK4	LOC100125012 protein n=1	tr|A4IIK4|A4IIK4_XENTR	A4IIK4	LOC100125012 protein	-	-	-	-	-	-	-	dd_smedV4_12323_0_1	Cell-type-specificity: Neural (non-ciliated) SimilarTo: uc001opn.2 Description: protein tyrosine phosphatase, receptor type, f polypeptide (PTPRF), interacting protein (liprin), alpha 1 (PPFIA1)	1.74649	28.7405	16.4561	4.04055	5e-05	0.000406327	Pass	yes	2Fold
XLOC_011872	SMESG000027977.1	SMEST027977001.1	dd_Smed_v6_75851_0_1	dd_Smed_v4_75851_0_1	-	-	-	-	UniRef90_G4LYP3	Putative uncharacterized protein Smp_204580 n=1	UniRef90_G4LYP3	Putative uncharacterized protein Smp_204580 n=1	-	-	-	-	-	-	GCR464	Cluster: Rho-L1 Description: amine gpcr	-	-	-	-	0.073829	1.20305	16.2951	4.02637	0.0153	0.0387609	Pass	yes	2Fold
XLOC_007459	SMESG000016228.1	SMEST016228002.1	dd_Smed_v6_7302_1_1	dd_Smed_v4_7302_1_1	HYDIN_HUMAN	Hydrocephalus-inducing protein homolog	HYDIN_HUMAN	Hydrocephalus-inducing protein homolog	UniRef90_UPI00034FD142	PREDICTED: hydrocephalus-inducing protein homolog n=1	UniRef90_UPI00034FD142	PREDICTED: hydrocephalus-inducing protein homolog n=1	tr|F6ZLU4|F6ZLU4_XENTR	F6ZLU4	Uncharacterized protein (Fragment)	-	-	-	-	-	-	-	dd_smedV4_7302_1_1	Cell-type-specificity: Gut SimilarTo: uc001zwe.3 Description: solute carrier family 24, member 5 (SLC24A5)	0.197678	3.21623	16.27	4.02415	5e-05	0.000406327	Pass	yes	2Fold
XLOC_025224	SMESG000065951.1	SMEST065951001.1	dd_Smed_v6_8441_0_1	dd_Smed_v4_8441_0_1	-	-	-	-	UniRef90_UPI0002B452A6	PREDICTED: uncharacterized protein LOC100202524 n=1	UniRef90_UPI0002B452A6	PREDICTED: uncharacterized protein LOC100202524 n=1	tr|Q9VFT7|Q9VFT7_DROME	Q9VFT7	CG10841	-	-	-	-	-	-	-	-	-	0.0809665	1.31704	16.2665	4.02383	0.0014	0.00587889	Pass	yes	2Fold
XLOC_018585	SMESG000047775.1	SMEST047775003.1	dd_Smed_v6_14087_0_1	dd_Smed_v4_14087_0_1	SC5AC_DANRE	Sodium-coupled monocarboxylate transporter 2	SC5A6_RABIT	Sodium-dependent multivitamin transporter	UniRef90_B7ZVD9	Uncharacterized protein n=4	UniRef90_B7ZVD9	Uncharacterized protein n=4	tr|B7ZVD9|B7ZVD9_DANRE	B7ZVD9	Uncharacterized protein	-	-	-	-	-	-	-	-	-	0.0670323	1.08624	16.2047	4.01834	0.0022	0.00839331	Pass	yes	2Fold
XLOC_001816	SMESG000001696.1	SMEST001696001.1	dd_Smed_v6_16523_0_2	dd_Smed_v4_16523_0_2	HCN4_HUMAN	Potassium/sodium hyperpolarization-activated cyclic nucleotide-gated channel 4	HCN4_HUMAN	Potassium/sodium hyperpolarization-activated cyclic nucleotide-gated channel 4	UniRef90_G4M0M0	Putative uncharacterized protein n=1	UniRef90_G4M0M0	Putative uncharacterized protein n=1	tr|Q56JI0|Q56JI0_DROME	Q56JI0	Hyperpolarization-activated ion channel variant DMIH-A1B1C1	-	-	-	-	-	-	-	dd_smedV4_28340_0_1	Cell-type-specificity: Neural (non-ciliated) SimilarTo: NA Description: NA	0.179368	2.89786	16.1559	4.01399	0.0003	0.00175068	Pass	yes	2Fold
XLOC_028257	SMESG000078209.1	SMEST078209004.1	dd_Smed_v6_9419_0_1	dd_Smed_v4_9419_0_1	SPEF2_RAT	Sperm flagellar protein 2	SPEF2_HUMAN	Sperm flagellar protein 2	UniRef90_UPI0003D7697D	PREDICTED: sperm flagellar protein 2 isoform X8 n=1	UniRef90_F7E308	Uncharacterized protein n=4	tr|F7E308|F7E308_XENTR	F7E308	Uncharacterized protein	-	-	-	-	-	-	-	dd_smedV4_9419_0_1	Cell-type-specificity: Gut SimilarTo: NA Description: NA	0.646707	10.4339	16.1339	4.01202	5e-05	0.000406327	Pass	yes	2Fold
XLOC_027103	SMESG000071152.1	SMEST071152001.1	-	-	-	-	-	-	UniRef90_B5DE26	Col15a1 protein n=3	UniRef90_B5DE26	Col15a1 protein n=3	tr|B5DE26|B5DE26_DANRE	B5DE26	Col15a1 protein	-	-	-	-	-	-	-	dd_smedV4_9030_0_1	Cell-type-specificity: Gut SimilarTo: NA Description: NA	0.489999	7.87948	16.0806	4.00725	0.00045	0.0024082	Pass	yes	2Fold
XLOC_002960	SMESG000005066.1	SMEST005066001.1	-	-	CALM_BLAEM	Calmodulin	CALM_BLAEM	Calmodulin	UniRef90_Q5D909	SJCHGC05190 protein n=1	UniRef90_Q5D909	SJCHGC05190 protein n=1	tr|H0Y7A7|H0Y7A7_HUMAN	H0Y7A7	Calmodulin (Fragment)	-	-	-	-	-	-	-	dd_smedV4_12048_0_1	Cell-type-specificity: Neural (non-ciliated) SimilarTo: NA Description: NA	0.731951	11.7581	16.0641	4.00576	5e-05	0.000406327	Pass	yes	2Fold
XLOC_019070	SMESG000048765.1	SMEST048765001.1	dd_Smed_v6_14165_0_2	dd_Smed_v4_14165_0_2	-	-	C1QT3_HUMAN	Complement C1q tumor necrosis factor-related protein 3	UniRef90_UPI0001A64186	gliacolin-related n=1	UniRef90_UPI0001A64186	gliacolin-related n=1	sp|Q9BXJ4|C1QT3_HUMAN	Q9BXJ4	Complement C1q tumor necrosis factor-related protein 3	-	-	-	-	-	-	-	dd_smedV4_14165_0_1	Cell-type-specificity: Neoblast SimilarTo: uc001jld.3 Description: cyclin-dependent kinase 1 (CDK1)	0.222741	3.57527	16.0512	4.00461	0.00045	0.0024082	Pass	yes	2Fold
XLOC_005769	SMESG000014723.1	SMEST014723002.1	dd_Smed_v6_13975_0_1	dd_Smed_v4_13975_0_1	PK1L2_MOUSE	Polycystic kidney disease protein 1-like 2	PK1L2_HUMAN	Polycystic kidney disease protein 1-like 2	UniRef90_G4VTA6	Polycystin 1-related n=2	UniRef90_G4VTA6	Polycystin 1-related n=2	tr|F6T7V3|F6T7V3_XENTR	F6T7V3	Uncharacterized protein (Fragment)	-	-	-	-	-	-	-	-	-	0.295692	4.7395	16.0285	4.00257	0.00015	0.0010039	Pass	yes	2Fold
XLOC_029567	SMESG000081862.1	SMEST081862001.1	dd_Smed_v6_29343_0_1	dd_Smed_v4_29343_0_1	GRIK2_MACFA	Glutamate receptor ionotropic, kainate 2	GRIK2_MACFA	Glutamate receptor ionotropic, kainate 2	UniRef90_UPI0001A64485	glutamate receptor AMPA n=2	UniRef90_UPI0001A64485	glutamate receptor AMPA n=2	tr|Q8MMK2|Q8MMK2_DUGJA	Q8MMK2	DjGluR2 (Fragment)	-	-	-	-	-	-	-	-	-	0.128083	2.05157	16.0175	4.00158	0.00095	0.00434614	Pass	yes	2Fold
XLOC_010856	SMESG000041927.1	SMEST041927006.1	dd_Smed_v6_10176_0_1	dd_Smed_v4_10176_0_1	LAR_DROME	Tyrosine-protein phosphatase Lar	LAR_DROME	Tyrosine-protein phosphatase Lar	UniRef90_M9PG93	Leukocyte-antigen-related-like, isoform I n=4	UniRef90_M9PG93	Leukocyte-antigen-related-like, isoform I n=4	tr|B3ML69|B3ML69_DROAN	B3ML69	GF14429	-	-	-	-	-	-	-	dd_smedV4_10176_0_1	Cell-type-specificity: Neural (non-ciliated) SimilarTo: uc003zks.3 Description: protein tyrosine phosphatase, receptor type, D (PTPRD)6	0.529966	8.43266	15.9117	3.99202	5e-05	0.000406327	Pass	yes	2Fold
XLOC_029236	SMESG000076971.1	SMEST076971002.1	dd_Smed_v6_3970_0_1	dd_Smed_v4_3970_0_1	PROH4_APIME	Prohormone-4	PROH4_APIME	Prohormone-4	UniRef90_G4LZA8	Putative uncharacterized protein n=1	UniRef90_G4LZA8	Putative uncharacterized protein n=1	tr|B3M252|B3M252_DROAN	B3M252	GF16553	-	-	-	-	-	-	-	dd_smedV4_3970_0_1	Cell-type-specificity: Neural (both ciliated and non-ciliated) SimilarTo: uc002hqs.3 Description: phosphatidylinositol-5-phosphate 4-kinase, type II, beta (PIP4K2B)	1.1609	18.44	15.8842	3.98952	0.00065	0.00320863	Pass	yes	2Fold
XLOC_006876	SMESG000016910.1	SMEST016910001.1	dd_Smed_v6_4540_0_1	dd_Smed_v4_4540_0_1	NETR_GORGO	Neurotrypsin	PRS30_MOUSE	Serine protease 30	UniRef90_F1QV82	Uncharacterized protein (Fragment) n=2	UniRef90_F1QV82	Uncharacterized protein (Fragment) n=2	tr|F1QV82|F1QV82_DANRE	F1QV82	Uncharacterized protein (Fragment)	-	-	-	-	-	-	-	-	-	1.94145	30.6903	15.8079	3.98258	5e-05	0.000406327	Pass	yes	2Fold
XLOC_002313	SMESG000005752.1	SMEST005752001.1	dd_Smed_v6_40867_0_2	dd_Smed_v4_40867_0_2	UNC22_CAEEL	Twitchin {ECO:0000303|PubMed:7190524}	UNC22_CAEEL	Twitchin {ECO:0000303|PubMed:7190524}	UniRef90_G4VNR9	Putative hemicentin n=3	UniRef90_G4VNR9	Putative hemicentin n=3	tr|B4H896|B4H896_DROPE	B4H896	GL18185	-	-	-	-	-	-	-	dd_smedV4_2438_0_1	Cell-type-specificity: Neoblast SimilarTo: uc010tqx.2 Description: proteasome (prosome, macropain) 26S subunit, ATPase, 6 (PSMC6)	0.217483	3.43717	15.8043	3.98225	5e-05	0.000406327	Pass	yes	2Fold
XLOC_011126	SMESG000041529.1	SMEST041529001.1	dd_Smed_v6_13075_0_2	dd_Smed_v4_13075_0_2	-	-	-	-	-	-	-	-	-	-	-	-	-	-	-	-	-	-	dd_smedV4_13075_0_1	Cell-type-specificity: Neural (both ciliated and non-ciliated) SimilarTo: NA Description: NA	0.6575	10.3881	15.7994	3.9818	5e-05	0.000406327	Pass	yes	2Fold
XLOC_002758	SMESG000004374.1	SMEST004374001.1	dd_Smed_v6_3230_0_1	dd_Smed_v4_3230_0_1	GRHPR_HUMAN	Glyoxylate reductase/hydroxypyruvate reductase	GRHPR_HUMAN	Glyoxylate reductase/hydroxypyruvate reductase	UniRef90_Q6NTU8	MGC82214 protein n=3	UniRef90_Q6NTU8	MGC82214 protein n=3	tr|Q6NTU8|Q6NTU8_XENLA	Q6NTU8	MGC82214 protein	-	-	-	-	-	-	-	dd_smedV4_3230_0_1	Cell-type-specificity: Neoblast SimilarTo: NA Description: NA	0.702071	11.0757	15.7758	3.97964	5e-05	0.000406327	Pass	yes	2Fold
XLOC_028243	SMESG000078134.1	SMEST078134001.1	dd_Smed_v6_941_0_1	dd_Smed_v4_941_0_1	-	-	-	-	-	-	-	-	-	-	-	-	-	-	-	-	-	-	-	-	3.85723	60.7384	15.7466	3.97697	0.00155	0.00635984	Pass	yes	2Fold
XLOC_010759	SMESG000024282.1	SMEST024282001.1	dd_Smed_v6_15256_0_1	dd_Smed_v4_15256_0_1	-	-	-	-	UniRef90_C4Q2F4	Putative uncharacterized protein n=1	UniRef90_C4Q2F4	Putative uncharacterized protein n=1	-	-	-	-	-	-	-	-	-	-	-	-	0.184408	2.89685	15.7089	3.97351	0.00025	0.00152059	Pass	yes	2Fold
XLOC_020479	SMESG000052476.1	SMEST052476001.1	dd_Smed_v6_12011_0_1	dd_Smed_v4_12011_0_1	CC169_XENLA	Coiled-coil domain-containing protein 169	CC169_XENLA	Coiled-coil domain-containing protein 169	UniRef90_UPI00035048E4	PREDICTED: coiled-coil domain-containing protein 169 isoform X1 n=3	UniRef90_UPI00035048E4	PREDICTED: coiled-coil domain-containing protein 169 isoform X1 n=3	tr|E9QJK3|E9QJK3_DANRE	E9QJK3	Uncharacterized protein	-	-	-	-	-	-	-	-	-	0.483483	7.54353	15.6025	3.9637	5e-05	0.000406327	Pass	yes	2Fold
XLOC_028961	SMESG000076290.1	SMEST076290001.1	dd_Smed_v6_924_0_3	dd_Smed_v4_924_0_3	VA5_VESVI	Venom allergen 5	VA53_DOLMA	Venom allergen 5.02	UniRef90_I1ZI85	GLI pathogenesis related-1 (Fragment) n=1	UniRef90_I1ZI85	GLI pathogenesis related-1 (Fragment) n=1	tr|I1ZI85|I1ZI85_SCHMD	I1ZI85	GLI pathogenesis related-1 (Fragment)	-	-	-	-	-	-	-	dd_smedV4_924_0_1	Cell-type-specificity: Epidermis I SimilarTo: uc021omu.1 Description: Tctex1 domain containing 4 (TCTEX1D4)	0.16003	2.49362	15.5822	3.96183	0.00135	0.00571762	Pass	yes	2Fold
XLOC_009298	SMESG000022937.1	SMEST022937001.1	dd_Smed_v6_17732_0_1	dd_Smed_v4_17732_0_1	RGS3_HUMAN	Regulator of G-protein signaling 3	RGS3_HUMAN	Regulator of G-protein signaling 3	UniRef90_G4LWU1	Regulator of G protein signaling 3, rgs3,putative n=1	UniRef90_F1QC69	Uncharacterized protein n=1	tr|I7HPB2|I7HPB2_MOUSE	I7HPB2	Regulator of G-protein signaling 3	-	-	-	-	-	-	-	-	-	0.353525	5.50842	15.5814	3.96175	5e-05	0.000406327	Pass	yes	2Fold
XLOC_024550	SMESG000069589.1	SMEST069589002.1	dd_Smed_v6_1724_0_1	dd_Smed_v4_1724_0_1	-	-	-	-	UniRef90_E3CTI9	Secreted peptide prohormone-11 n=1	-	-	-	-	-	-	-	-	-	-	-	-	-	-	1.35682	21.1093	15.5579	3.95958	5e-05	0.000406327	Pass	yes	2Fold
XLOC_029717	SMESG000078431.1	SMEST078431001.1	dd_Smed_v6_24483_0_1	dd_Smed_v4_24483_0_1	-	-	-	-	UniRef90_G4VR07	Strain Puerto Rico chromosome W, complete genome n=1	UniRef90_G4VR07	Strain Puerto Rico chromosome W, complete genome n=1	-	-	-	-	-	-	GCR385	Cluster: Srfc Description: unnamed protein product	-	-	-	-	0.138073	2.14476	15.5335	3.95731	0.0011	0.00486318	Pass	yes	2Fold
XLOC_022896	SMESG000059926.1,SMESG000059927.1		-	-	-	-	-	-	-	-	-	-	-	-	-	-	-	-	-	-	-	-	-	-	1.14191	17.7335	15.5297	3.95696	5e-05	0.000406327	Pass	yes	2Fold
XLOC_028032	SMESG000078048.1	SMEST078048004.1	dd_Smed_v6_10116_0_1	dd_Smed_v4_10116_0_1	SHAN3_HUMAN	SH3 and multiple ankyrin repeat domains protein 3	SHAN3_HUMAN	SH3 and multiple ankyrin repeat domains protein 3	UniRef90_G4VQN4	Putative sh3 and multiple ankyrin repeat domains protein 1,2 (Shank1,2) n=2	UniRef90_G4VQN4	Putative sh3 and multiple ankyrin repeat domains protein 1,2 (Shank1,2) n=2	tr|A8WT89|A8WT89_CAEBR	A8WT89	Protein CBR-SHN-1	-	-	-	-	-	-	-	-	-	0.723981	11.2288	15.5098	3.95511	5e-05	0.000406327	Pass	yes	2Fold
XLOC_002116	SMESG000005653.1	SMEST005653001.1	dd_Smed_v6_15015_0_1	dd_Smed_v4_15015_0_1	BBS7_HUMAN	Bardet-Biedl syndrome 7 protein	BBS7_MOUSE	Bardet-Biedl syndrome 7 protein homolog	UniRef90_F1Q6W8	Uncharacterized protein n=3	UniRef90_F6VNP5	Uncharacterized protein n=1	sp|Q8K2G4-2|BBS7_MOUSE	Q8K2G4-2	Isoform 2 of Bardet-Biedl syndrome 7 protein homolog	-	-	-	-	-	-	-	dd_smedV4_15015_0_1	Cell-type-specificity: Neoblast SimilarTo: NA Description: NA	0.485016	7.52018	15.505	3.95466	5e-05	0.000406327	Pass	yes	2Fold
XLOC_024293	SMESG000063789.1	SMEST063789001.1	dd_Smed_v6_14726_0_1	dd_Smed_v4_14726_0_1	-	-	-	-	UniRef90_G4VQU3	Putative g-protein coupled receptor n=2	UniRef90_G4VQU3	Putative g-protein coupled receptor n=2	-	-	-	-	-	-	GCR335	Cluster: Srfa Description: fmrfamide receptor	-	-	dd_smedV4_14726_0_1	Cell-type-specificity: Neural (both ciliated and non-ciliated) SimilarTo: uc003gva.1 Description: NA	0.407406	6.31615	15.5033	3.95451	5e-05	0.000406327	Pass	yes	2Fold
XLOC_004567	SMESG000011558.1	SMEST011558001.1	dd_Smed_v6_3733_0_1	dd_Smed_v4_3733_0_1	-	-	-	-	-	-	-	-	-	-	-	-	-	-	-	-	-	-	dd_smedV4_3733_0_1	Cell-type-specificity: Sigma neoblasts SimilarTo: uc002kal.2 Description: actin, gamma 1 (ACTG1)	8.2125	125.864	15.3259	3.9379	5e-05	0.000406327	Pass	yes	2Fold
XLOC_024120	SMESG000062740.1	SMEST062740001.1	-	-	-	-	-	-	-	-	-	-	-	-	-	-	-	-	-	-	-	-	-	-	5.44369	83.3579	15.3128	3.93666	5e-05	0.000406327	Pass	yes	2Fold
XLOC_002520	SMESG000003511.1	SMEST003511002.1	-	-	GPRL1_HUMAN	GLIPR1-like protein 1	GPRL1_HUMAN	GLIPR1-like protein 1	UniRef90_I1ZI85	GLI pathogenesis related-1 (Fragment) n=1	UniRef90_I1ZI85	GLI pathogenesis related-1 (Fragment) n=1	tr|I1ZI85|I1ZI85_SCHMD	I1ZI85	GLI pathogenesis related-1 (Fragment)	-	-	-	-	-	-	-	dd_smedV4_924_0_1	Cell-type-specificity: Epidermal lineage (early + late + mature) SimilarTo: uc002hco.3 Description: TLC domain containing 1 (TLCD1)	1.50294	22.9828	15.2919	3.9347	5e-05	0.000406327	Pass	yes	2Fold
XLOC_005267	SMESG000011147.1	SMEST011147001.1	dd_Smed_v6_129_2_1	dd_Smed_v4_129_2_1	TRAF2_HUMAN	TNF receptor-associated factor 2	TRAF2_HUMAN	TNF receptor-associated factor 2	UniRef90_D5JG59	TNF receptor-associated factor-2-like protein A n=1	UniRef90_D5JG59	TNF receptor-associated factor-2-like protein A n=1	tr|D5JG59|D5JG59_DUGJA	D5JG59	TNF receptor-associated factor-2-like protein A	-	-	-	-	-	-	-	-	-	0.800757	12.2207	15.2614	3.93182	5e-05	0.000406327	Pass	yes	2Fold
XLOC_005775	SMESG000014746.1	SMEST014746002.1	dd_Smed_v6_19123_0_16	dd_Smed_v4_19123_0_16	-	-	-	-	-	-	-	-	-	-	-	-	-	-	-	-	-	-	dd_smedV4_3255_0_1	Cell-type-specificity: Neoblast SimilarTo: NA Description: NA	0.177831	2.70138	15.1907	3.92512	5e-05	0.000406327	Pass	yes	2Fold
XLOC_001075	SMESG000002927.1	SMEST002927003.1	dd_Smed_v6_16643_0_1	dd_Smed_v4_16643_0_1	CC162_HUMAN	Coiled-coil domain-containing protein 162	CC162_HUMAN	Coiled-coil domain-containing protein 162	UniRef90_UPI0001A62D4B	hypothetical protein n=1	UniRef90_UPI0001A62D4B	hypothetical protein n=1	tr|E7FC85|E7FC85_DANRE	E7FC85	Uncharacterized protein	-	-	-	-	-	-	-	dd_smedV4_12002_0_1	Cell-type-specificity: Muscle SimilarTo: NA Description: NA	0.256012	3.88742	15.1845	3.92453	5e-05	0.000406327	Pass	yes	2Fold
XLOC_003541	SMESG000008847.1	SMEST008847002.1	dd_Smed_v6_22463_0_1	dd_Smed_v4_22463_0_1	-	-	-	-	-	-	-	-	-	-	-	-	-	-	-	-	-	-	-	-	0.62664	9.5036	15.166	3.92277	0.0108	0.0293882	Pass	yes	2Fold
XLOC_006577	SMESG000016778.1	SMEST016778001.1	dd_Smed_v6_422_0_1	dd_Smed_v4_422_0_1	-	-	-	-	-	-	-	-	tr|Q8C2K3|Q8C2K3_MOUSE	Q8C2K3	Putative uncharacterized protein	-	-	-	-	-	-	-	dd_smedV4_422_0_1	Cell-type-specificity: Epidermal lineage (early + late) SimilarTo: uc001vok.3 Description: citrate lyase beta like (CLYBL)	0.543495	8.2197	15.1238	3.91875	0.0009	0.00416291	Pass	yes	2Fold
XLOC_011632	SMESG000028920.1	SMEST028920001.1	dd_Smed_v6_832_0_1	dd_Smed_v4_832_0_1	CO1A2_HUMAN	Collagen alpha-2(I) chain	CO1A2_RAT	Collagen alpha-2(I) chain	UniRef90_C1L3U0	Collagen alpha-2(V) chain n=2	UniRef90_A1XVT1	Fibrillar collagen n=3	tr|Q3TU64|Q3TU64_MOUSE	Q3TU64	Putative uncharacterized protein	-	-	-	-	-	-	-	dd_smedV4_832_0_1	Cell-type-specificity: Parapharyngeal SimilarTo: uc003ehv.4 Description: solute carrier family 12 (potassium/chloride transporters), member 8 (SLC12A8)	1.74993	26.4431	15.1109	3.91752	5e-05	0.000406327	Pass	yes	2Fold
XLOC_028020	SMESG000077977.1	SMEST077977007.1	-	-	COLA1_HUMAN	Collagen alpha-1(XXI) chain	COA_ACRMI	Collagen alpha chain	UniRef90_UPI0002B437F8	PREDICTED: uncharacterized protein LOC101234817 n=1	UniRef90_UPI0002B437F8	PREDICTED: uncharacterized protein LOC101234817 n=1	tr|D3DPH5|D3DPH5_HUMAN	D3DPH5	Collagen, type V, alpha 2, isoform CRA_b	-	-	-	-	-	-	-	dd_smedV4_9565_0_1	Cell-type-specificity: Parapharyngeal SimilarTo: uc003omz.1 Description: peptidase inhibitor 16 (PI16)	0.189049	2.85488	15.1013	3.9166	5e-05	0.000406327	Pass	yes	2Fold
XLOC_013444	SMESG000033757.1	SMEST033757005.1	dd_Smed_v6_66610_0_1	dd_Smed_v4_66610_0_1	CNGB1_BOVIN	Cyclic nucleotide-gated cation channel beta-1	CNGB1_BOVIN	Cyclic nucleotide-gated cation channel beta-1	UniRef90_G4LY66	Cyclic-nucleotide-gated cation channel,putative n=1	UniRef90_G4LY66	Cyclic-nucleotide-gated cation channel,putative n=1	tr|B4MS02|B4MS02_DROWI	B4MS02	GK15660	-	-	-	-	-	-	-	-	-	0.123851	1.86989	15.0979	3.91628	5e-05	0.000406327	Pass	yes	2Fold
XLOC_002584	SMESG000003825.1	SMEST003825001.1	dd_Smed_v6_13788_0_1	dd_Smed_v4_13788_0_1	CD5R1_BOVIN	Cyclin-dependent kinase 5 activator 1	CD5R1_BOVIN	Cyclin-dependent kinase 5 activator 1	UniRef90_Q1LWT0	Uncharacterized protein n=1	UniRef90_Q1LWT0	Uncharacterized protein n=1	tr|Q1LWT0|Q1LWT0_DANRE	Q1LWT0	Novel protein similar to vertebrate cyclin-dependent kinase 5, regulatory subunit 1 (P35) (CDK5R1)	-	-	-	-	-	-	-	dd_smedV4_13788_0_1	Cell-type-specificity: Epidermis I SimilarTo: uc010mri.2 Description: protein tyrosine phosphatase domain containing 1 (PTPDC1)	0.798497	12.0116	15.0428	3.911	5e-05	0.000406327	Pass	yes	2Fold
XLOC_024591	SMESG000069768.1	SMEST069768001.1	dd_Smed_v6_2923_0_1	dd_Smed_v4_2923_0_1	ENOF1_BOVIN	Mitochondrial enolase superfamily member 1	ENOF1_BOVIN	Mitochondrial enolase superfamily member 1	UniRef90_F1Q510	Uncharacterized protein n=2	UniRef90_F1Q510	Uncharacterized protein n=2	tr|F1Q510|F1Q510_DANRE	F1Q510	Uncharacterized protein	-	-	-	-	-	-	-	-	-	0.474488	7.11588	14.997	3.9066	5e-05	0.000406327	Pass	yes	2Fold
XLOC_009756	SMESG000021852.1	SMEST021852001.1	dd_Smed_v6_12108_0_1	dd_Smed_v4_12108_0_1	TC1D1_DANRE	Tctex1 domain-containing protein 1	TC1D1_DANRE	Tctex1 domain-containing protein 1	UniRef90_Q66IC8	Tctex1 domain-containing protein 1 n=1	UniRef90_Q66IC8	Tctex1 domain-containing protein 1 n=1	sp|Q66IC8|TC1D1_DANRE	Q66IC8	Tctex1 domain-containing protein 1	-	-	-	-	-	-	-	dd_smedV4_12108_0_1	Cell-type-specificity: Muscle SimilarTo: NA Description: NA	0.137833	2.06595	14.9888	3.90581	0.00155	0.00635984	Pass	yes	2Fold
XLOC_012841	SMESG000031911.1	SMEST031911001.1	dd_Smed_v6_15695_0_1	dd_Smed_v4_15695_0_1	KCNKI_HUMAN	Potassium channel subfamily K member 18	KCNKI_HUMAN	Potassium channel subfamily K member 18	UniRef90_G4V9R5	Twik family of potassium channels-related n=1	UniRef90_G4V9R5	Twik family of potassium channels-related n=1	tr|G0MKD5|G0MKD5_CAEBE	G0MKD5	Putative uncharacterized protein	-	-	-	-	-	dd_smedV4_15695_0_1	Wound-response-genes-reddien-category: Early SimilarTo: uc010qsr.2 Description: potassium channel, subfamily K, member 18 (KCNK18)	dd_smedV4_15695_0_1	Cell-type-specificity: Neural (both ciliated and non-ciliated) SimilarTo: uc003gbi.3 Description: complexin 1 (CPLX1)	0.160848	2.4068	14.9632	3.90335	0.00035	0.00198295	Pass	yes	2Fold
XLOC_004681	SMESG000012254.1	SMEST012254001.1	dd_Smed_v6_8463_0_2	dd_Smed_v4_8463_0_2	RGS3_MOUSE	Regulator of G-protein signaling 3	RGS3_MOUSE	Regulator of G-protein signaling 3	UniRef90_G4V7M9	Putative regulator of G protein signaling n=1	UniRef90_G4V7M9	Putative regulator of G protein signaling n=1	sp|Q9DC04-1|RGS3_MOUSE	Q9DC04-1	Isoform 5 of Regulator of G-protein signaling 3	-	-	-	-	-	-	-	-	-	1.10008	16.4409	14.9452	3.90161	5e-05	0.000406327	Pass	yes	2Fold
XLOC_009869	SMESG000022115.1	SMEST022115001.1	dd_Smed_v6_12348_0_1	dd_Smed_v4_12348_0_1	-	-	-	-	-	-	-	-	-	-	-	-	-	-	-	-	-	-	-	-	0.286484	4.27245	14.9134	3.89854	0.00115	0.00503266	Pass	yes	2Fold
XLOC_022718	SMESG000064820.1	SMEST064820001.1	dd_Smed_v6_16464_0_1	dd_Smed_v4_16464_0_1	-	-	-	-	-	-	-	-	-	-	-	-	-	-	-	-	-	-	-	-	0.604091	8.98007	14.8654	3.89389	0.00145	0.00604838	Pass	yes	2Fold
XLOC_022699	SMESG000064696.1	SMEST064696001.1	dd_Smed_v6_13556_0_1	dd_Smed_v4_13556_0_1	FANA_HELAS	FMRFamide-activated amiloride-sensitive sodium channel	FANA_HELAS	FMRFamide-activated amiloride-sensitive sodium channel	UniRef90_G4VB38	Putative fmrfamide-gated Na+ channel n=1	UniRef90_G4VB38	Putative fmrfamide-gated Na+ channel n=1	tr|Q7SZG4|Q7SZG4_XENLA	Q7SZG4	Epithelial sodium channel epsilon subunit	-	-	-	-	-	-	-	-	-	0.334509	4.97164	14.8625	3.8936	0.00045	0.0024082	Pass	yes	2Fold
XLOC_021650	SMESG000056368.1	SMEST056368001.1	dd_Smed_v6_2591_0_1	dd_Smed_v4_2591_0_1	MRC2_RAT	C-type mannose receptor 2	MRC2_RAT	C-type mannose receptor 2	UniRef90_Q8WSW9	Lectin 2c n=2	UniRef90_Q8WSW9	Lectin 2c n=2	tr|Q8WSX0|Q8WSX0_DUGTI	Q8WSX0	Lectin 2b	-	-	-	-	-	-	-	-	-	0.146062	2.16944	14.8529	3.89267	5e-05	0.000406327	Pass	yes	2Fold
XLOC_005179	SMESG000010632.1	SMEST010632002.1	dd_Smed_v6_3575_0_2	dd_Smed_v4_3575_0_2	-	-	-	-	UniRef90_G4VM73	Putative single-stranded DNA-binding protein mssp-1 n=2	UniRef90_G4VM73	Putative single-stranded DNA-binding protein mssp-1 n=2	-	-	-	-	-	-	-	-	-	-	dd_smedV4_3575_0_1	Cell-type-specificity: Epidermis II SimilarTo: NA Description: NA	0.95003	14.0459	14.7847	3.88603	0.0111	0.0300329	Pass	yes	2Fold
XLOC_012869	SMESG000032057.1	SMEST032057001.1	dd_Smed_v6_17965_0_1	dd_Smed_v4_17965_0_1	-	-	-	-	UniRef90_G4VA47	Putative rhodopsin-like orphan GPCR n=1	UniRef90_G4VA47	Putative rhodopsin-like orphan GPCR n=1	-	-	-	-	-	-	GCR196	Cluster: Srfa Description: rhodopsin-like orphan gpcr	-	-	-	-	0.251652	3.70031	14.7041	3.87814	0.0002	0.00126612	Pass	yes	2Fold
XLOC_020950	SMESG000053906.1,SMESG000053908.1		-	-	-	-	-	-	-	-	-	-	-	-	-	-	-	-	-	-	-	-	-	-	0.348372	5.12043	14.6982	3.87756	5e-05	0.000406327	Pass	yes	2Fold
XLOC_015517	SMESG000038006.1	SMEST038006004.1	dd_Smed_v6_10372_0_1	dd_Smed_v4_10372_0_1	MFSD4_XENTR	Major facilitator superfamily domain-containing protein 4	MFSD4_XENTR	Major facilitator superfamily domain-containing protein 4	UniRef90_Q5BIZ0	Major facilitator superfamily domain-containing protein 4 n=1	UniRef90_Q5BIZ0	Major facilitator superfamily domain-containing protein 4 n=1	sp|Q5BIZ0|MFSD4_XENTR	Q5BIZ0	Major facilitator superfamily domain-containing protein 4	-	-	-	-	-	-	-	dd_smedV4_10372_0_1	Cell-type-specificity: Gut SimilarTo: uc003qln.1 Description: RAB32, member RAS oncogene family (RAB32)	0.642876	9.41792	14.6497	3.8728	5e-05	0.000406327	Pass	yes	2Fold
XLOC_001821	SMESG000001731.1	SMEST001731001.1	dd_Smed_v6_17439_0_1	dd_Smed_v4_17439_0_1	PKR2_BOVIN	Prokineticin receptor 2	NPY1R_RAT	Neuropeptide Y receptor type 1	UniRef90_G4VQD0	Putative neuropeptide F-like receptor n=1	UniRef90_G4VQD0	Putative neuropeptide F-like receptor n=1	tr|F1Q681|F1Q681_DANRE	F1Q681	Uncharacterized protein	-	-	-	GCR357	Cluster: Rho-C Description: neuropeptide receptor	-	-	-	-	0.185886	2.71235	14.5915	3.86705	0.0005	0.00261794	Pass	yes	2Fold
XLOC_009379	SMESG000023211.1	SMEST023211001.1	-	-	ITPR1_BOVIN	Inositol 1,4,5-trisphosphate receptor type 1	ITPR1_BOVIN	Inositol 1,4,5-trisphosphate receptor type 1	UniRef90_UPI0003EAF5BA	PREDICTED: inositol 1,4,5-trisphosphate receptor type 1 isoform X8 n=2	UniRef90_UPI0003EAF5BA	PREDICTED: inositol 1,4,5-trisphosphate receptor type 1 isoform X8 n=2	sp|Q14643-5|ITPR1_HUMAN	Q14643-5	Isoform 5 of Inositol 1,4,5-trisphosphate receptor type 1	-	-	-	-	-	-	-	dd_smedV4_3814_1_1	Cell-type-specificity: Muscle SimilarTo: uc003gmu.2 Description: RAB28, member RAS oncogene family (RAB28)	0.450075	6.56388	14.584	3.86631	0.0007	0.00340433	Pass	yes	2Fold
XLOC_027631	SMESG000072344.1	SMEST072344001.1	dd_Smed_v6_11255_0_1	dd_Smed_v4_11255_0_1	-	-	-	-	-	-	-	-	-	-	-	-	-	-	-	-	-	-	dd_smedV4_11255_0_1	Cell-type-specificity: Muscle SimilarTo: uc010mgy.1 Description: NA	1.43014	20.8162	14.5554	3.86348	0.00025	0.00152059	Pass	yes	2Fold
XLOC_015716	SMESG000040207.1	SMEST040207002.1	dd_Smed_v6_11326_0_1	dd_Smed_v4_11326_0_1	-	-	-	-	-	-	-	-	-	-	-	-	-	-	-	-	-	-	dd_smedV4_11326_0_1	Cell-type-specificity: Parapharyngeal SimilarTo: uc009vyu.3 Description: ELAV (embryonic lethal, abnormal vision, Drosophila)-like 4 (ELAVL4)	1.18866	17.2704	14.5293	3.86089	0.00065	0.00320863	Pass	yes	2Fold
XLOC_016412	SMESG000051409.1	SMEST051409002.1	dd_Smed_v6_22332_0_1	dd_Smed_v4_22332_0_1	DDR2_MOUSE	Discoidin domain-containing receptor 2	DDR2_MOUSE	Discoidin domain-containing receptor 2	UniRef90_G4VDF2	Putative discoidin domain receptor n=2	UniRef90_G4VDF2	Putative discoidin domain receptor n=2	tr|Q59DZ7|Q59DZ7_DROME	Q59DZ7	Discoidin domain receptor, isoform A	-	-	-	-	-	-	-	-	-	0.13271	1.92725	14.5223	3.86019	0.0004	0.00219857	Pass	yes	2Fold
XLOC_006992	SMESG000017294.1	SMEST017294002.1	dd_Smed_v6_13058_0_2	dd_Smed_v4_13058_0_2	DYH1_HUMAN	Dynein heavy chain 1, axonemal	DYH1_HUMAN	Dynein heavy chain 1, axonemal	UniRef90_UPI00034FF278	PREDICTED: LOW QUALITY PROTEIN: dynein heavy chain 1, axonemal n=1	UniRef90_UPI00034FF278	PREDICTED: LOW QUALITY PROTEIN: dynein heavy chain 1, axonemal n=1	tr|E9Q8T7|E9Q8T7_MOUSE	E9Q8T7	Protein Dnahc1	-	-	-	-	-	-	-	dd_smedV4_6790_0_1	Cell-type-specificity: Epidermal progenitors (late) SimilarTo: uc004eve.4 Description: E74-like factor 4 (ets domain transcription factor) (ELF4)	0.240021	3.48486	14.519	3.85987	5e-05	0.000406327	Pass	yes	2Fold
XLOC_015400	SMESG000039124.1	SMEST039124001.1	-	-	-	-	-	-	-	-	-	-	-	-	-	-	-	-	-	-	-	-	dd_smedV4_11211_0_1	Cell-type-specificity: Parapharyngeal SimilarTo: uc002joi.3 Description: lethal giant larvae homolog 2 (Drosophila) (LLGL2)	0.654552	9.49658	14.5085	3.85883	0.00145	0.00604838	Pass	yes	2Fold
XLOC_010986	SMESG000042608.1	SMEST042608001.1	dd_Smed_v6_5179_0_1	dd_Smed_v4_5179_0_1	CI171_DANRE	Uncharacterized protein C9orf171 homolog	CI171_DANRE	Uncharacterized protein C9orf171 homolog	UniRef90_A2BFC9	Uncharacterized protein C9orf171 homolog n=2	UniRef90_A2BFC9	Uncharacterized protein C9orf171 homolog n=2	sp|A2BFC9|YI011_DANRE	A2BFC9	Uncharacterized protein FLJ46082 homolog	-	-	-	-	-	-	-	dd_smedV4_5179_0_1	Cell-type-specificity: Epidermis I SimilarTo: NA Description: NA	1.19627	17.3522	14.5053	3.8585	5e-05	0.000406327	Pass	yes	2Fold
XLOC_014471	SMESG000036492.1	SMEST036492001.1	dd_Smed_v6_25201_0_1	dd_Smed_v4_25201_0_1	-	-	-	-	UniRef90_Q18475	Protein DMSR-8 n=5	UniRef90_Q18475	Protein DMSR-8 n=5	tr|E3MQT6|E3MQT6_CAERE	E3MQT6	Putative uncharacterized protein	-	-	-	GCR374	Cluster: Srw Description: fmrfamide receptor	-	-	dd_smedV4_25201_0_1	Cell-type-specificity: Muscle SimilarTo: uc004env.4 Description: collagen, type IV, alpha 6 (COL4A6)B	0.278572	4.03137	14.4716	3.85515	0.0001	0.000728602	Pass	yes	2Fold
XLOC_016308	SMESG000040424.1	SMEST040424001.1	dd_Smed_v6_33167_0_1	dd_Smed_v4_33167_0_1	-	-	-	-	-	-	-	-	-	-	-	-	-	-	-	-	-	-	-	-	0.119008	1.71842	14.4395	3.85195	0.0012	0.00519548	Pass	yes	2Fold
XLOC_004219	SMESG000008312.1	SMEST008312001.1	dd_Smed_v6_6338_0_1	dd_Smed_v4_6338_0_1	CCD40_HUMAN	Coiled-coil domain-containing protein 40	CCD40_HUMAN	Coiled-coil domain-containing protein 40	UniRef90_L7N2P9	Uncharacterized protein (Fragment) n=2	UniRef90_L7N2P9	Uncharacterized protein (Fragment) n=2	tr|F6VFB3|F6VFB3_XENTR	F6VFB3	Uncharacterized protein (Fragment)	-	-	-	-	-	-	-	dd_smedV4_6338_0_1	Cell-type-specificity: Parapharyngeal SimilarTo: uc002wba.3 Description: high density lipoprotein binding protein (HDLBP)	0.239984	3.46331	14.4314	3.85114	5e-05	0.000406327	Pass	yes	2Fold
XLOC_003169	SMESG000005183.1	SMEST005183001.1	dd_Smed_v6_11557_0_1	dd_Smed_v4_11557_0_1	AHI1_HUMAN	Jouberin	AHI1_HUMAN	Jouberin	UniRef90_F8W3V6	Uncharacterized protein n=3	UniRef90_F8W3V6	Uncharacterized protein n=3	tr|F8W3V6|F8W3V6_DANRE	F8W3V6	Uncharacterized protein	-	-	-	-	-	-	-	-	-	0.372609	5.37004	14.412	3.8492	5e-05	0.000406327	Pass	yes	2Fold
XLOC_027095	SMESG000071072.1	SMEST071072002.1	-	-	FHAD1_MOUSE	Forkhead-associated domain-containing protein 1	FHAD1_MOUSE	Forkhead-associated domain-containing protein 1	UniRef90_A6PWD2	Forkhead-associated domain-containing protein 1 n=8	UniRef90_G4VE79	Putative uncharacterized protein n=1	sp|A6PWD2-3|FHAD1_MOUSE	A6PWD2-3	Isoform 3 of Forkhead-associated domain-containing protein 1	-	-	-	-	-	-	-	dd_smedV4_14350_0_1	Cell-type-specificity: Neural (non-ciliated) SimilarTo: uc001fcs.4 Description: natriuretic peptide receptor A/guanylate cyclase A (atrionatriuretic peptide receptor A) (NPR1)	0.331142	4.7634	14.3848	3.84647	5e-05	0.000406327	Pass	yes	2Fold
XLOC_025860	SMESG000067442.1	SMEST067442001.1	dd_Smed_v6_3933_0_1	dd_Smed_v4_3933_0_1	TTC25_DANRE	Tetratricopeptide repeat protein 25	TTC25_DANRE	Tetratricopeptide repeat protein 25	UniRef90_Q7ZU45	Tetratricopeptide repeat protein 25 n=3	UniRef90_Q7ZU45	Tetratricopeptide repeat protein 25 n=3	tr|E7FDG5|E7FDG5_DANRE	E7FDG5	Tetratricopeptide repeat protein 25	-	-	-	-	-	-	-	-	-	1.18562	17.0363	14.3691	3.8449	5e-05	0.000406327	Pass	yes	2Fold
XLOC_029581	SMESG000081064.1	SMEST081064001.1	dd_Smed_v6_7141_0_1	dd_Smed_v4_7141_0_1	-	-	-	-	UniRef90_E3CTK6	Neuropeptide Y prohormone-6 n=1	-	-	-	-	-	-	-	-	-	-	-	-	-	-	0.502258	7.20252	14.3403	3.842	0.0002	0.00126612	Pass	yes	2Fold
XLOC_021056	SMESG000054459.1	SMEST054459001.1	dd_Smed_v6_21072_0_1	dd_Smed_v4_21072_0_1	-	-	-	-	UniRef90_G4VQU3	Putative g-protein coupled receptor n=2	UniRef90_G4VQU3	Putative g-protein coupled receptor n=2	-	-	-	-	-	-	GCR371	Cluster: Srfa Description: g-protein coupled receptor fragment	-	-	-	-	0.280576	4.01806	14.3208	3.84004	0.0005	0.00261794	Pass	yes	2Fold
XLOC_004573	SMESG000011583.1	SMEST011583001.1	dd_Smed_v6_12772_0_1	dd_Smed_v4_12772_0_1	SYT1_PONAB	Synaptotagmin-1	SY65_DROME	Synaptotagmin 1	UniRef90_P21521	Synaptotagmin 1 n=16	UniRef90_C1L3R1	Synaptotagmin II n=2	tr|B4NX83|B4NX83_DROYA	B4NX83	GE15027	-	-	-	-	-	-	-	-	-	0.187536	2.67579	14.2681	3.83473	0.0011	0.00486318	Pass	yes	2Fold
XLOC_005776	SMESG000014753.1	SMEST014753001.1	dd_Smed_v6_2409_0_1	dd_Smed_v4_2409_0_1	FZO_DROME	Transmembrane GTPase fzo	MARF_DROME	Transmembrane GTPase Marf	UniRef90_B4N2L0	GK16527 n=8	UniRef90_B4N2L0	GK16527 n=8	tr|B4N2L0|B4N2L0_DROWI	B4N2L0	GK16527	-	-	-	-	-	-	-	dd_smedV4_2080_0_1	Cell-type-specificity: Epidermal progenitors (late) SimilarTo: uc002wkn.1 Description: NA	0.875361	12.4409	14.2123	3.82907	5e-05	0.000406327	Pass	yes	2Fold
XLOC_014762	SMESG000037807.1	SMEST037807003.1	-	-	OTOF_DANRE	Otoferlin	OTOF_DANRE	Otoferlin	UniRef90_F7ALA0	Uncharacterized protein n=2	UniRef90_F7ALA0	Uncharacterized protein n=2	tr|A4IIU7|A4IIU7_XENTR	A4IIU7	LOC100125064 protein (Fragment)	-	-	-	-	-	-	-	dd_smedV4_5915_0_1	Cell-type-specificity: Epidermis II SimilarTo: uc001ngp.4 Description: protein tyrosine phosphatase, receptor type, J (PTPRJ)	0.271315	3.85312	14.2016	3.82799	5e-05	0.000406327	Pass	yes	2Fold
XLOC_023620	SMESG000061700.1	SMEST061700001.1	dd_Smed_v6_14606_0_1	dd_Smed_v4_14606_0_1	S4A11_HUMAN	Sodium bicarbonate transporter-like protein 11	S4A11_HUMAN	Sodium bicarbonate transporter-like protein 11	UniRef90_G5EBE4	Anion transporter ABTS-3 n=4	UniRef90_G5EBE4	Anion transporter ABTS-3 n=4	tr|G5EBE4|G5EBE4_CAEEL	G5EBE4	Anion transporter ABTS-3	-	-	-	-	-	-	-	dd_smedV4_14606_0_1	Cell-type-specificity: Epidermal lineage (early + late + mature) SimilarTo: NA Description: NA	0.398348	5.651	14.1861	3.8264	5e-05	0.000406327	Pass	yes	2Fold
XLOC_016334	SMESG000040481.1	SMEST040481001.1	-	-	-	-	-	-	-	-	-	-	-	-	-	-	-	-	-	-	-	-	dd_smedV4_6464_0_1	Cell-type-specificity: Epidermis II SimilarTo: NA Description: NA	0.811255	11.4833	14.155	3.82324	5e-05	0.000406327	Pass	yes	2Fold
XLOC_006858	SMESG000016848.1	SMEST016848002.1	-	-	-	-	-	-	-	-	-	-	-	-	-	-	-	-	-	-	-	-	-	-	0.946725	13.4004	14.1545	3.82319	5e-05	0.000406327	Pass	yes	2Fold
XLOC_016333	SMESG000040480.1	SMEST040480001.1	-	-	-	-	ASPM_ATEGE	Abnormal spindle-like microcephaly-associated protein homolog	-	-	UniRef90_UPI0003D7743B	PREDICTED: abnormal spindle-like microcephaly-associated protein homolog isoform X1 n=2	tr|B4QUP4|B4QUP4_DROSI	B4QUP4	GD18710	-	-	-	-	-	-	-	dd_smedV4_6464_0_1	Cell-type-specificity: Epidermis II SimilarTo: NA Description: NA	1.4143	19.8735	14.0518	3.81269	5e-05	0.000406327	Pass	yes	2Fold
XLOC_011965	SMESG000028261.1	SMEST028261001.1	-	-	-	-	-	-	UniRef90_F1AGB7	Lectin-like protein (Fragment) n=1	-	-	-	-	-	-	-	-	-	-	-	-	-	-	0.374299	5.25899	14.0502	3.81252	0.0031	0.0109776	Pass	yes	2Fold
XLOC_010778	SMESG000024280.1	SMEST024280001.1	dd_Smed_v6_1021_0_1	dd_Smed_v4_1021_0_1	-	-	-	-	UniRef90_C0KQW5	SPARC-like protein n=1	UniRef90_C0KQW5	SPARC-like protein n=1	tr|C0KQW5|C0KQW5_DUGJA	C0KQW5	SPARC-like protein	-	-	-	-	-	-	-	dd_smedV4_1021_0_1	Cell-type-specificity: Epidermal progenitors (late) SimilarTo: NA Description: NA	5.74597	80.6216	14.031	3.81054	5e-05	0.000406327	Pass	yes	2Fold
XLOC_015392	SMESG000039095.1	SMEST039095001.1	dd_Smed_v6_13962_0_1	dd_Smed_v4_13962_0_1	ACM2_CAEEL	Probable muscarinic acetylcholine receptor gar-2	ACM2_CAEEL	Probable muscarinic acetylcholine receptor gar-2	UniRef90_G4VIZ1	Putative muscarinic acetylcholine (GAR) receptor n=1	UniRef90_G4VIZ1	Putative muscarinic acetylcholine (GAR) receptor n=1	tr|B4G5Z6|B4G5Z6_DROPE	B4G5Z6	GL23751	-	-	-	GCR010	Cluster: Rho-C Description: muscarinic acetylcholine receptor	-	-	dd_smedV4_13962_0_1	Cell-type-specificity: Neoblast SimilarTo: uc002mzk.4 Description: zinc finger protein 333 (ZNF333)	0.65459	9.14979	13.9779	3.80508	5e-05	0.000406327	Pass	yes	2Fold
XLOC_026316	SMESG000068743.1	SMEST068743001.1	dd_Smed_v6_24657_0_1	dd_Smed_v4_24657_0_1	-	-	-	-	-	-	-	-	-	-	-	-	-	-	-	-	-	-	dd_smedV4_2178_0_1	Cell-type-specificity: Epidermal lineage (early + late + mature) SimilarTo: NA Description: NA	0.419466	5.85552	13.9595	3.80317	5e-05	0.000406327	Pass	yes	2Fold
XLOC_002531	SMESG000003596.1	SMEST003596001.1	dd_Smed_v6_5871_0_1	dd_Smed_v4_5871_0_1	ANK3_MOUSE	Ankyrin-3	ANK3_MOUSE	Ankyrin-3	UniRef90_UPI0002B4C34F	PREDICTED: ankyrin-1-like, partial n=1	UniRef90_UPI0002B4C34F	PREDICTED: ankyrin-1-like, partial n=1	sp|G5E8K5-2|ANK3_MOUSE	G5E8K5-2	Isoform 2 of Ankyrin-3	-	-	-	-	-	-	-	dd_smedV4_5871_0_1	Cell-type-specificity: Epidermis II SimilarTo: uc001ngp.4 Description: protein tyrosine phosphatase, receptor type, J (PTPRJ)	0.38557	5.37099	13.93	3.80012	5e-05	0.000406327	Pass	yes	2Fold
XLOC_007917	SMESG000017385.1	SMEST017385001.1	-	-	-	-	-	-	UniRef90_I1ZI85	GLI pathogenesis related-1 (Fragment) n=1	-	-	-	-	-	-	-	-	-	-	-	-	dd_smedV4_924_0_1	Cell-type-specificity: Muscle SimilarTo: uc002zhj.3 Description: collagen, type XVIII, alpha 1 (COL18A1)	0.576785	8.02717	13.9171	3.79879	0.00105	0.00469474	Pass	yes	2Fold
XLOC_002110	SMESG000005630.1	SMEST005630001.1	dd_Smed_v6_10334_0_1	dd_Smed_v4_10334_0_1	ACE1_CAEEL	Acetylcholinesterase 1	ACE1_CAEEL	Acetylcholinesterase 1	UniRef90_Q71SU7	Acetylcholinesterase n=3	UniRef90_Q71SU7	Acetylcholinesterase n=3	sp|P38433|ACE1_CAEEL	P38433	Acetylcholinesterase 1	-	-	-	-	-	-	-	dd_smedV4_10334_0_1	Cell-type-specificity: Epidermis II SimilarTo: uc001nsu.3 Description: ferritin, heavy polypeptide 1 (FTH1)	0.778408	10.7677	13.833	3.79004	5e-05	0.000406327	Pass	yes	2Fold
XLOC_004867	SMESG000009880.1	SMEST009880001.1	dd_Smed_v6_7298_0_1	dd_Smed_v4_7298_0_1	BBS1_HUMAN	Bardet-Biedl syndrome 1 protein	BBS1_HUMAN	Bardet-Biedl syndrome 1 protein	UniRef90_B1H2V5	Bbs1 protein n=2	UniRef90_B1H2V5	Bbs1 protein n=2	tr|A4QP86|A4QP86_DANRE	A4QP86	Bardet-Biedl syndrome 1	-	-	-	-	-	-	-	dd_smedV4_7298_0_1	Cell-type-specificity: Gut SimilarTo: uc001zwe.3 Description: solute carrier family 24, member 5 (SLC24A5)	1.00817	13.9345	13.8216	3.78885	5e-05	0.000406327	Pass	yes	2Fold
XLOC_022359	SMESG000064101.1	SMEST064101001.1	dd_Smed_v6_6511_0_1	dd_Smed_v4_6511_0_1	TEKT3_BOVIN	Tektin-3	TEKT3_BOVIN	Tektin-3	UniRef90_Q28HF9	Tektin 3 n=4	UniRef90_Q28HF9	Tektin 3 n=4	tr|Q28HF9|Q28HF9_XENTR	Q28HF9	Tektin 3	-	-	-	-	-	-	-	-	-	0.675017	9.28886	13.7609	3.78251	5e-05	0.000406327	Pass	yes	2Fold
XLOC_022703	SMESG000064707.1	SMEST064707001.1	dd_Smed_v6_16018_0_2	dd_Smed_v4_16018_0_2	-	-	-	-	UniRef90_G4VAU7	Putative g-protein coupled receptor n=1	UniRef90_B3MR14	GF21084 n=1	tr|Q8SWR3|Q8SWR3_DROME	Q8SWR3	G-protein coupled receptor	-	-	-	GCR309	Cluster: Srw Description: sex peptide receptor	-	-	-	-	1.08373	14.9095	13.7576	3.78215	5e-05	0.000406327	Pass	yes	2Fold
XLOC_015904	SMESG000040121.1	SMEST040121001.1	dd_Smed_v6_6390_0_2	dd_Smed_v4_6390_0_2	TTLL5_MOUSE	Tubulin polyglutamylase TTLL5	TTLL5_MOUSE	Tubulin polyglutamylase TTLL5	UniRef90_UPI0003D73D94	PREDICTED: tubulin polyglutamylase TTLL5 isoform X20 n=1	UniRef90_F1NR75	Uncharacterized protein n=1	sp|Q8CHB8-2|TTLL5_MOUSE	Q8CHB8-2	Isoform 2 of Tubulin polyglutamylase TTLL5	-	-	-	-	-	-	-	-	-	0.19635	2.69938	13.7478	3.78113	5e-05	0.000406327	Pass	yes	2Fold
XLOC_000404	SMESG000026263.1	SMEST026263001.1	dd_Smed_v6_45651_0_1	dd_Smed_v4_45651_0_1	DYHB_CHLRE	Dynein beta chain, flagellar outer arm	DYHC_HELCR	Dynein beta chain, ciliary	UniRef90_UPI00034FE5FF	PREDICTED: dynein beta chain, flagellar outer arm-like n=1	UniRef90_UPI00034FE5FF	PREDICTED: dynein beta chain, flagellar outer arm-like n=1	tr|Q9QZH1|Q9QZH1_MOUSE	Q9QZH1	Left-right dynein	-	-	-	-	-	-	-	dd_smedV4_10425_0_1	Cell-type-specificity: Neural (non-ciliated) SimilarTo: NA Description: NA	0.178683	2.45293	13.7278	3.77903	5e-05	0.000406327	Pass	yes	2Fold
XLOC_025284	SMESG000066165.1	SMEST066165002.1	-	-	MYCB2_MOUSE	E3 ubiquitin-protein ligase MYCBP2	MYCB2_MOUSE	E3 ubiquitin-protein ligase MYCBP2	UniRef90_I1ZI76	E3 ubiquitin protein ligase-1 n=1	UniRef90_I1ZI76	E3 ubiquitin protein ligase-1 n=1	tr|I1ZI76|I1ZI76_SCHMD	I1ZI76	E3 ubiquitin protein ligase-1	-	-	-	-	-	-	-	dd_smedV4_9945_0_1	Cell-type-specificity: Epidermal lineage (early + late + mature) SimilarTo: NA Description: NA	0.397466	5.44472	13.6986	3.77595	5e-05	0.000406327	Pass	yes	2Fold
XLOC_014384	SMESG000036661.1	SMEST036661001.1	dd_Smed_v6_4417_0_1	dd_Smed_v4_4417_0_1	-	-	-	-	UniRef90_E3CTL2	Neuropeptide-4 n=1	UniRef90_E3CTL2	Neuropeptide-4 n=1	tr|E3CTL2|E3CTL2_SCHMD	E3CTL2	Neuropeptide-4	-	-	-	-	-	-	-	dd_smedV4_4417_0_1	Cell-type-specificity: Muscle SimilarTo: NA Description: NA	6.22118	85.0895	13.6774	3.77372	5e-05	0.000406327	Pass	yes	2Fold
XLOC_000077	SMESG000026648.1	SMEST026648001.1	dd_Smed_v6_10248_0_1	dd_Smed_v4_10248_0_1	LMTD1_MOUSE	Lamin tail domain-containing protein 1	LMTD1_MOUSE	Lamin tail domain-containing protein 1	UniRef90_G4LVX4	Abnormal long morphology protein 1 (Sp8),putative n=2	UniRef90_G4LVX4	Abnormal long morphology protein 1 (Sp8),putative n=2	tr|Q8BWL2|Q8BWL2_MOUSE	Q8BWL2	Putative uncharacterized protein	-	-	-	-	-	-	-	dd_smedV4_10248_0_1	Cell-type-specificity: Neural (ciliated) SimilarTo: uc001rgt.1 Description: NA	0.239151	3.26351	13.6462	3.77043	5e-05	0.000406327	Pass	yes	2Fold
XLOC_024112	SMESG000062716.1	SMEST062716001.1	dd_Smed_v6_12520_0_1	dd_Smed_v4_12520_0_1	NPHP4_MOUSE	Nephrocystin-4	NPHP4_MOUSE	Nephrocystin-4	UniRef90_B3KW36	cDNA FLJ42080 fis, clone SYNOV4000249, highly similar to Nephrocystin-4 n=3	UniRef90_UPI0003D0FCAF	PREDICTED: nephrocystin-4 isoform X1 n=1	sp|P59240|NPHP4_MOUSE	P59240	Nephrocystin-4	-	-	-	-	-	-	-	-	-	0.26422	3.60013	13.6255	3.76824	5e-05	0.000406327	Pass	yes	2Fold
XLOC_004621	SMESG000011884.1	SMEST011884001.1	dd_Smed_v6_8751_0_1	dd_Smed_v4_8751_0_1	-	-	-	-	UniRef90_G4VJR3	Putative peptide (Allatostatin/somatostatin)-like receptor n=1	UniRef90_G4VJR3	Putative peptide (Allatostatin/somatostatin)-like receptor n=1	-	-	-	-	-	-	GCR577	Cluster: Srfb Description: rhodopsin-like orphan gpcr	-	-	-	-	0.209623	2.84856	13.589	3.76436	0.00535	0.0168724	Pass	yes	2Fold
XLOC_000818	SMESG000002928.1	SMEST002928001.1	dd_Smed_v6_26834_0_1	dd_Smed_v4_26834_0_1	FMAR_DROME	FMRFamide receptor	FMAR_DROME	FMRFamide receptor	UniRef90_G4VRD7	Putative g-protein coupled receptor n=1	UniRef90_G4VRD7	Putative g-protein coupled receptor n=1	tr|E3LKE1|E3LKE1_CAERE	E3LKE1	Putative uncharacterized protein	-	-	-	GCR206	Cluster: Srw Description: fmrfamide receptor	-	-	-	-	0.107436	1.45697	13.5613	3.76142	0.001	0.00451504	Pass	yes	2Fold
XLOC_026968	SMESG000070767.1	SMEST070767001.1	dd_Smed_v6_11358_0_1	dd_Smed_v4_11358_0_1	STYL1_HUMAN	Serine/threonine/tyrosine-interacting-like protein 1	STYL1_HUMAN	Serine/threonine/tyrosine-interacting-like protein 1	UniRef90_A9JS34	LOC414599 protein n=3	UniRef90_A9JS34	LOC414599 protein n=3	tr|Q6NTR2|Q6NTR2_XENLA	Q6NTR2	LOC414599 protein (Fragment)	-	-	-	-	-	-	-	dd_smedV4_11358_0_1	Cell-type-specificity: Epidermal progenitors (late) SimilarTo: uc001mws.2 Description: TNF receptor-associated factor 6, E3 ubiquitin protein ligase (TRAF6)	0.653832	8.85857	13.5487	3.76008	0.0014	0.00587889	Pass	yes	2Fold
XLOC_008257	SMESG000018457.1	SMEST018457001.1	-	-	-	-	-	-	-	-	-	-	-	-	-	-	-	-	-	-	-	-	-	-	0.543391	7.339	13.5059	3.75552	0.0002	0.00126612	Pass	yes	2Fold
XLOC_028786	SMESG000075619.1	SMEST075619001.1	dd_Smed_v6_17716_0_1	dd_Smed_v4_17716_0_1	UNC9_CAEEL	Innexin unc-9	UNC9_CAEEL	Innexin unc-9	UniRef90_G4VE56	Innexin n=2	UniRef90_G4VE56	Innexin n=2	tr|I7FTZ1|I7FTZ1_DUGJA	I7FTZ1	Innexin12	-	-	-	-	-	-	-	-	-	0.16268	2.18658	13.441	3.74857	0.00215	0.00825961	Pass	yes	2Fold
XLOC_018374	SMESG000046919.1	SMEST046919002.1	dd_Smed_v6_4783_0_48	dd_Smed_v4_4783_0_48	SP17_RABIT	Sperm surface protein Sp17	SP17_RABIT	Sperm surface protein Sp17	UniRef90_C1LG32	Sperm surface protein Sp17 n=1	UniRef90_C1LG32	Sperm surface protein Sp17 n=1	tr|F1QK17|F1QK17_DANRE	F1QK17	Uncharacterized protein	-	-	-	-	-	-	-	dd_smedV4_4783_0_1	Cell-type-specificity: Epidermal lineage (early + late) SimilarTo: NA Description: NA	2.51136	33.6686	13.4065	3.74486	5e-05	0.000406327	Pass	yes	2Fold
XLOC_009893	SMESG000022140.1	SMEST022140001.1	dd_Smed_v6_15172_0_1	dd_Smed_v4_15172_0_1	KCNB1_MOUSE	Potassium voltage-gated channel subfamily B member 1	KCNB1_MOUSE	Potassium voltage-gated channel subfamily B member 1	UniRef90_A8JNI9	Shaker cognate b, isoform K n=1	UniRef90_A8JNI9	Shaker cognate b, isoform K n=1	tr|F6SBN6|F6SBN6_XENTR	F6SBN6	Uncharacterized protein (Fragment)	-	-	-	-	-	-	-	-	-	0.228112	3.05391	13.3878	3.74284	0.0007	0.00340433	Pass	yes	2Fold
XLOC_026297	SMESG000068618.1	SMEST068618004.1	dd_Smed_v6_12771_0_2	dd_Smed_v4_12771_0_2	PTPRD_HUMAN	Receptor-type tyrosine-protein phosphatase delta	LAR_DROME	Tyrosine-protein phosphatase Lar	UniRef90_F6SAK6	Uncharacterized protein (Fragment) n=1	UniRef90_M9PG93	Leukocyte-antigen-related-like, isoform I n=4	sp|P23468-6|PTPRD_HUMAN	P23468-6	Isoform 6 of Receptor-type tyrosine-protein phosphatase delta	-	-	-	-	-	-	-	-	-	1.03825	13.8987	13.3867	3.74272	5e-05	0.000406327	Pass	yes	2Fold
XLOC_013380	SMESG000033458.1	SMEST033458002.1	dd_Smed_v6_9153_0_1	dd_Smed_v4_9153_0_1	SLIT2_RAT	Slit homolog 2 protein	SLIT2_RAT	Slit homolog 2 protein	UniRef90_I1ZIL5	Slit-2 n=1	UniRef90_I1ZIL5	Slit-2 n=1	tr|I1ZIL5|I1ZIL5_SCHMD	I1ZIL5	Slit-2	-	-	-	-	-	-	-	dd_smedV4_9153_0_1	Cell-type-specificity: Muscle SimilarTo: NA Description: NA	1.56787	20.974	13.3774	3.74172	5e-05	0.000406327	Pass	yes	2Fold
XLOC_026259	SMESG000068447.1	SMEST068447001.1	dd_Smed_v6_22653_0_1	dd_Smed_v4_22653_0_1	QRFPR_HUMAN	Pyroglutamylated RFamide peptide receptor	QRFPR_HUMAN	Pyroglutamylated RFamide peptide receptor	UniRef90_B4KD06	GI23895 n=1	UniRef90_B4KD06	GI23895 n=1	tr|B4KD06|B4KD06_DROMO	B4KD06	GI23895	-	-	-	GCR155	Cluster: Rho-C Description: neuropeptide ff receptor 2	-	-	-	-	0.0946578	1.26181	13.3302	3.73663	0.0006	0.00302343	Pass	yes	2Fold
XLOC_003887	SMESG000007276.1	SMEST007276001.1	dd_Smed_v6_11992_0_1	dd_Smed_v4_11992_0_1	-	-	-	-	-	-	-	-	-	-	-	-	-	-	-	-	-	-	-	-	0.407316	5.42214	13.3119	3.73464	5e-05	0.000406327	Pass	yes	2Fold
XLOC_028927	SMESG000076454.1	SMEST076454001.1	-	-	-	-	NALCN_MOUSE	Sodium leak channel non-selective protein	UniRef90_G4VG52	Voltage-dependent calcium channel n=3	UniRef90_UPI0001A631A5	voltage-dependent calcium channel n=1	sp|Q8BXR5|NALCN_MOUSE	Q8BXR5	Sodium leak channel non-selective protein	-	-	-	-	-	-	-	-	-	1.67047	22.2075	13.2942	3.73272	5e-05	0.000406327	Pass	yes	2Fold
XLOC_004321	SMESG000008612.1	SMEST008612001.1	dd_Smed_v6_25168_0_1	dd_Smed_v4_25168_0_1	-	-	-	-	-	-	-	-	-	-	-	-	-	-	-	-	-	-	dd_smedV4_25168_0_1	Cell-type-specificity: Parapharyngeal SimilarTo: uc001ygr.3 Description: echinoderm microtubule associated protein like 1 (EML1)	0.627514	8.34058	13.2915	3.73243	0.00055	0.00282509	Pass	yes	2Fold
XLOC_015349	SMESG000038885.1	SMEST038885001.1	dd_Smed_v6_10259_0_1	dd_Smed_v4_10259_0_1	ATS20_MOUSE	A disintegrin and metalloproteinase with thrombospondin motifs 20	ATS20_MOUSE	A disintegrin and metalloproteinase with thrombospondin motifs 20	UniRef90_G4LXI4	ADAMTS peptidase (M12 family) n=1	UniRef90_G4LXI4	ADAMTS peptidase (M12 family) n=1	tr|I1ZIK1|I1ZIK1_SCHMD	I1ZIK1	Disintegrin/metalloproteinase with thrombospondin motifs-1 (Fragment)	-	-	-	-	-	dd_smedV4_10259_0_1	Wound-response-genes-reddien-category: Late SimilarTo: JX010612.1 Description: disintegrin/metalloproteinase with thrombospondin motifs-1	-	-	0.374345	4.96449	13.2618	3.72921	5e-05	0.000406327	Pass	yes	2Fold
XLOC_013832	SMESG000035027.1	SMEST035027001.1	dd_Smed_v6_3211_0_1	dd_Smed_v4_3211_0_1	-	-	-	-	UniRef90_E3CTL6	Pedal peptide prohormone like-1 n=1	UniRef90_E3CTL6	Pedal peptide prohormone like-1 n=1	tr|E3CTL6|E3CTL6_SCHMD	E3CTL6	Pedal peptide prohormone like-1	-	-	-	-	-	-	-	dd_smedV4_3211_0_1	Cell-type-specificity: Epidermis I SimilarTo: uc001qtr.3 Description: solute carrier family 2 (facilitated glucose transporter), member 3 (SLC2A3)	1.21541	16.1148	13.2587	3.72887	0.00045	0.0024082	Pass	yes	2Fold
XLOC_021911	SMESG000056890.1	SMEST056890001.1	dd_Smed_v6_8977_0_1	dd_Smed_v4_8977_0_1	-	-	-	-	-	-	-	-	-	-	-	-	-	-	-	-	-	-	-	-	0.587785	7.7876	13.2491	3.72782	5e-05	0.000406327	Pass	yes	2Fold
XLOC_011095	SMESG000041885.1	SMEST041885001.1	dd_Smed_v6_11342_0_1	dd_Smed_v4_11342_0_1	GLRA3_RAT	Glycine receptor subunit alpha-3	GLRA3_RAT	Glycine receptor subunit alpha-3	UniRef90_T2C5A6	Glutamate-gated chloride channel subunit 2 isoform 1 n=2	UniRef90_T2C5A6	Glutamate-gated chloride channel subunit 2 isoform 1 n=2	tr|Q8QG93|Q8QG93_DANRE	Q8QG93	Glycine receptor alphaZ1L subunit	-	-	-	-	-	-	-	dd_smedV4_11342_0_1	Cell-type-specificity: Epidermal progenitors (early) SimilarTo: uc001kzn.3 Description: soc-2 suppressor of clear homolog (C. elegans) (SHOC2)	0.671066	8.86827	13.2152	3.72413	5e-05	0.000406327	Pass	yes	2Fold
XLOC_021898	SMESG000056451.1	SMEST056451008.1	-	-	MYS_ARGIR	Myosin heavy chain, striated muscle	MYS_ARGIR	Myosin heavy chain, striated muscle	UniRef90_O96063	Myosin heavy chain (Fragment) n=1	UniRef90_O96063	Myosin heavy chain (Fragment) n=1	tr|O96063|O96063_DUGJA	O96063	Myosin heavy chain (Fragment)	-	-	-	-	-	-	-	dd_smedV4_432_0_1	Cell-type-specificity: Neural (non-ciliated) SimilarTo: NA Description: NA	0.461517	6.06953	13.1513	3.71713	5e-05	0.000406327	Pass	yes	2Fold
XLOC_019910	SMESG000059096.1	SMEST059096001.1	-	-	-	-	-	-	-	-	-	-	-	-	-	-	-	-	-	-	-	-	-	-	0.626231	8.2187	13.1241	3.71414	5e-05	0.000406327	Pass	yes	2Fold
XLOC_010721	SMESG000024212.1	SMEST024212001.1	dd_Smed_v6_9324_0_3	dd_Smed_v4_9324_0_3	PLCB4_HUMAN	1-phosphatidylinositol 4,5-bisphosphate phosphodiesterase beta-4	PLCB4_HUMAN	1-phosphatidylinositol 4,5-bisphosphate phosphodiesterase beta-4	UniRef90_UPI0003501776	PREDICTED: 1-phosphatidylinositol 4,5-bisphosphate phosphodiesterase beta-4 isoform X3 n=1	UniRef90_UPI0003836B76	PREDICTED: 1-phosphatidylinositol 4,5-bisphosphate phosphodiesterase beta-4-like n=1	tr|E2QRH8|E2QRH8_HUMAN	E2QRH8	1-phosphatidylinositol 4,5-bisphosphate phosphodiesterase beta-4	-	-	-	-	-	-	-	-	-	1.14234	14.9886	13.121	3.7138	5e-05	0.000406327	Pass	yes	2Fold
XLOC_010965	SMESG000042482.1	SMEST042482003.1	-	-	KCNT1_MOUSE	Potassium channel subfamily T member 1	KCNT1_HUMAN	Potassium channel subfamily T member 1	UniRef90_F6RQA3	Uncharacterized protein n=2	UniRef90_F6RQA3	Uncharacterized protein n=2	tr|B4F6Q0|B4F6Q0_XENTR	B4F6Q0	Putative uncharacterized protein	-	-	-	-	-	-	-	dd_smedV4_9739_0_1	Cell-type-specificity: Neural (non-ciliated) SimilarTo: uc003uhu.1 Description: piccolo presynaptic cytomatrix protein (PCLO)	1.11868	14.6716	13.1151	3.71316	5e-05	0.000406327	Pass	yes	2Fold
XLOC_026819	SMESG000070444.1	SMEST070444001.1	dd_Smed_v6_10200_0_1	dd_Smed_v4_10200_0_1	MDH1B_BRAFL	Putative malate dehydrogenase 1B	MDH1B_BRAFL	Putative malate dehydrogenase 1B	UniRef90_Q08BZ4	Putative malate dehydrogenase 1B n=2	UniRef90_Q08BZ4	Putative malate dehydrogenase 1B n=2	sp|Q5I0G3-2|MDH1B_HUMAN	Q5I0G3-2	Isoform 2 of Putative malate dehydrogenase 1B	-	-	-	-	-	-	-	-	-	0.29174	3.82121	13.098	3.71127	5e-05	0.000406327	Pass	yes	2Fold
XLOC_024942	SMESG000065349.1	SMEST065349001.1	-	-	-	-	-	-	-	-	-	-	-	-	-	-	-	-	-	-	-	-	dd_smedV4_531_0_1	Cell-type-specificity: Gut SimilarTo: uc003kww.4 Description: solute carrier family 22 (organic cation/carnitine transporter), member 5 (SLC22A5)	3.27565	42.8584	13.0839	3.70972	5e-05	0.000406327	Pass	yes	2Fold
XLOC_006831	SMESG000016777.1	SMEST016777001.1	dd_Smed_v6_422_0_2	dd_Smed_v4_422_0_2	-	-	-	-	-	-	-	-	-	-	-	-	-	-	-	-	-	-	dd_smedV4_422_0_1	Cell-type-specificity: Epidermis I SimilarTo: uc010tij.2 Description: muscleblind-like splicing regulator 2 (MBNL2)	1.34722	17.5692	13.0411	3.70499	5e-05	0.000406327	Pass	yes	2Fold
XLOC_016462	SMESG000051356.1	SMEST051356001.1	dd_Smed_v6_11630_0_1	dd_Smed_v4_11630_0_1	VACHT_DROME	Vesicular acetylcholine transporter	VACHT_DROME	Vesicular acetylcholine transporter	UniRef90_C7TXW4	Synaptic vesicular amine transporter n=2	UniRef90_C7TXW4	Synaptic vesicular amine transporter n=2	tr|I5ANM2|I5ANM2_DROPS	I5ANM2	GA17179	-	-	-	-	-	-	-	dd_smedV4_11630_0_1	Cell-type-specificity: Parapharyngeal SimilarTo: NA Description: NA	0.693716	9.02052	13.0032	3.70079	5e-05	0.000406327	Pass	yes	2Fold
XLOC_000516	SMESG000026649.1	SMEST026649001.1	dd_Smed_v6_649_0_1	dd_Smed_v4_649_0_1	CO1A2_MOUSE	Collagen alpha-2(I) chain	CO1A2_RAT	Collagen alpha-2(I) chain	UniRef90_G4VFE0	Putative collagen alpha-1(V) chain n=2	UniRef90_G4VFE0	Putative collagen alpha-1(V) chain n=2	tr|F7DXC8|F7DXC8_XENTR	F7DXC8	Uncharacterized protein (Fragment)	-	-	-	-	-	-	-	dd_smedV4_649_0_1	Cell-type-specificity: Epidermis II SimilarTo: NA Description: NA	2.09577	27.1524	12.9558	3.69553	5e-05	0.000406327	Pass	yes	2Fold
XLOC_012806	SMESG000032477.1	SMEST032477001.1	dd_Smed_v6_15146_0_1	dd_Smed_v4_15146_0_1	VGLU2_BOVIN	Vesicular glutamate transporter 2	VGLU2_BOVIN	Vesicular glutamate transporter 2	UniRef90_G4VDN5	Putative solute carrier family 17, member 7 (Vesicular glutamate transporter) n=1	UniRef90_G4VDN5	Putative solute carrier family 17, member 7 (Vesicular glutamate transporter) n=1	tr|F1QPP6|F1QPP6_DANRE	F1QPP6	Vesicular glutamate transporter 2.2	-	-	-	-	-	-	-	dd_smedV4_15146_0_1	Cell-type-specificity: Neural (non-ciliated) SimilarTo: uc010syd.1 Description: hydrogen voltage-gated channel 1 (HVCN1)	0.227059	2.94046	12.9502	3.6949	0.0003	0.00175068	Pass	yes	2Fold
XLOC_011388	SMESG000028455.1	SMEST028455001.1	dd_Smed_v6_23922_0_1	dd_Smed_v4_23922_0_1	ACHA7_RAT	Neuronal acetylcholine receptor subunit alpha-7	ACHA7_CHICK	Neuronal acetylcholine receptor subunit alpha-7	UniRef90_C6SV01	GH05378p n=1	UniRef90_E1JJR2	Nicotinic acetylcholine receptor alpha7, isoform E n=9	tr|A4GXC7|A4GXC7_DROME	A4GXC7	Nicotinic acetylcholine receptor Dalpha7	-	-	-	-	-	-	-	-	-	0.266247	3.42485	12.8634	3.6852	0.00115	0.00503266	Pass	yes	2Fold
XLOC_010380	SMESG000024982.1	SMEST024982001.1	dd_Smed_v6_2803_0_1	dd_Smed_v4_2803_0_1	CO6A4_MOUSE	Collagen alpha-4(VI) chain	CO6A4_MOUSE	Collagen alpha-4(VI) chain	UniRef90_UPI0003836527	PREDICTED: collagen alpha-4(VI) chain n=1	UniRef90_UPI0003836527	PREDICTED: collagen alpha-4(VI) chain n=1	tr|B9EK79|B9EK79_MOUSE	B9EK79	Putative uncharacterized protein	-	-	-	-	-	-	-	-	-	0.0908686	1.16606	12.8324	3.68172	0.0043	0.014183	Pass	yes	2Fold
XLOC_013490	SMESG000032545.1	SMEST032545001.1	dd_Smed_v6_17171_0_1	dd_Smed_v4_17171_0_1	-	-	-	-	UniRef90_G4M0H4	Rhodopsin-like orphan GPCR,putative n=1	UniRef90_G4M0H4	Rhodopsin-like orphan GPCR,putative n=1	-	-	-	-	-	-	GCR191	Cluster: Srfa Description: fmrfamide receptor	-	-	-	-	0.0915423	1.17203	12.8032	3.67843	0.00135	0.00571762	Pass	yes	2Fold
XLOC_013127	SMESG000031518.1	SMEST031518001.1	dd_Smed_v6_11886_0_1	dd_Smed_v4_11886_0_1	KCNC4_HUMAN	Potassium voltage-gated channel subfamily C member 4	KCNC4_HUMAN	Potassium voltage-gated channel subfamily C member 4	UniRef90_G4VIM0	Putative voltage-gated potassium channel n=2	UniRef90_G4VIM0	Putative voltage-gated potassium channel n=2	tr|F6QX83|F6QX83_XENTR	F6QX83	Uncharacterized protein	-	-	-	-	-	-	-	dd_smedV4_11886_0_1	Cell-type-specificity: Neural (non-ciliated) SimilarTo: uc004blh.3 Description: NA	0.233192	2.98387	12.7958	3.67759	5e-05	0.000406327	Pass	yes	2Fold
XLOC_010054	SMESG000022577.1	SMEST022577001.1	dd_Smed_v6_5786_0_1	dd_Smed_v4_5786_0_1	SBSPO_BOVIN	Somatomedin-B and thrombospondin type-1 domain-containing protein	SBSPO_BOVIN	Somatomedin-B and thrombospondin type-1 domain-containing protein	UniRef90_F1NB61	Uncharacterized protein n=2	UniRef90_F1NB61	Uncharacterized protein n=2	tr|E7FD53|E7FD53_DANRE	E7FD53	Uncharacterized protein	-	-	-	-	-	dd_smedV4_5786_0_1	Wound-response-genes-reddien-category: Sustained SimilarTo: uc003xzf.3 Description: somatomedin B and thrombospondin, type 1 domain containing (SBSPON)	dd_smedV4_5786_0_1	Cell-type-specificity: Epidermal lineage (early + late) SimilarTo: uc003qrm.4 Description: transmembrane protein 181 (TMEM181)	0.834803	10.6768	12.7896	3.6769	5e-05	0.000406327	Pass	yes	2Fold
XLOC_005771	SMESG000014733.1	SMEST014733001.1	dd_Smed_v6_7545_0_1	dd_Smed_v4_7545_0_1	HMCN1_HUMAN	Hemicentin-1	HMCN1_HUMAN	Hemicentin-1	UniRef90_UPI0003D6F09D	PREDICTED: hemicentin 1 isoform X1 n=2	UniRef90_UPI0003D6F09D	PREDICTED: hemicentin 1 isoform X1 n=2	sp|Q96RW7|HMCN1_HUMAN	Q96RW7	Hemicentin-1	-	-	-	-	-	-	-	-	-	0.279381	3.56359	12.7553	3.67303	0.00015	0.0010039	Pass	yes	2Fold
XLOC_019819	SMESG000058328.1	SMEST058328001.1	dd_Smed_v6_711_0_1	dd_Smed_v4_711_0_1	MYSP_SCHJA	Paramyosin	MYSP_SCHJA	Paramyosin	UniRef90_Q05870	Paramyosin n=5	UniRef90_Q05870	Paramyosin n=5	tr|O96063|O96063_DUGJA	O96063	Myosin heavy chain (Fragment)	-	-	-	-	-	-	-	dd_smedV4_711_0_1	Cell-type-specificity: Gamma neoblasts SimilarTo: uc002veh.1 Description: v-erb-a erythroblastic leukemia viral oncogene homolog 4 (avian) (ERBB4)JM-a/CVT-2	6.08696	77.6101	12.7502	3.67245	5e-05	0.000406327	Pass	yes	2Fold
XLOC_001757	SMESG000001316.1	SMEST001316001.1	dd_Smed_v6_11300_0_1	dd_Smed_v4_11300_0_1	IF140_HUMAN	Intraflagellar transport protein 140 homolog	IF140_HUMAN	Intraflagellar transport protein 140 homolog	UniRef90_A9JTK8	Ift140 protein n=2	UniRef90_A9JTK8	Ift140 protein n=2	tr|A9JTK8|A9JTK8_XENTR	A9JTK8	Ift140 protein	-	-	-	-	-	-	-	-	-	0.539156	6.87133	12.7446	3.67181	5e-05	0.000406327	Pass	yes	2Fold
XLOC_019392	SMESG000049418.1	SMEST049418001.1	dd_Smed_v6_12212_0_2	dd_Smed_v4_12212_0_2	SPAT1_HUMAN	Spermatogenesis-associated protein 1	SPAT1_HUMAN	Spermatogenesis-associated protein 1	UniRef90_C7TZ63	DNA double-strand break repair rad50 ATPase n=1	UniRef90_G4VP20	Uncharacterized protein n=2	tr|F6T1L9|F6T1L9_XENTR	F6T1L9	Uncharacterized protein (Fragment)	-	-	-	-	-	-	-	-	-	0.90689	11.528	12.7116	3.66807	5e-05	0.000406327	Pass	yes	2Fold
XLOC_001349	SMESG000000491.1	SMEST000491009.1	-	-	CFA43_HUMAN	Cilia- and flagella-associated protein 43 {ECO:0000312|HGNC:HGNC:26684}	CFA43_HUMAN	Cilia- and flagella-associated protein 43 {ECO:0000312|HGNC:HGNC:26684}	UniRef90_G4VIG5	Putative uncharacterized protein n=1	UniRef90_G4VIG5	Putative uncharacterized protein n=1	tr|F1Q5W0|F1Q5W0_DANRE	F1Q5W0	Uncharacterized protein	-	-	-	-	-	-	-	dd_smedV4_10271_0_1	Cell-type-specificity: Epidermal progenitors (late) SimilarTo: uc002lfr.3 Description: RAB27B, member RAS oncogene family (RAB27B)	0.381264	4.84074	12.6966	3.66637	5e-05	0.000406327	Pass	yes	2Fold
XLOC_028185	SMESG000077889.1	SMEST077889001.1	dd_Smed_v6_10716_0_1	dd_Smed_v4_10716_0_1	NOTC1_HUMAN	Neurogenic locus notch homolog protein 1	NOTC1_HUMAN	Neurogenic locus notch homolog protein 1	UniRef90_G4LUK9	Notch n=1	UniRef90_G4LUK9	Notch n=1	tr|A5WUN6|A5WUN6_DANRE	A5WUN6	Notch homolog 1b	-	-	-	-	-	dd_smedV4_10716_0_1	Wound-response-genes-reddien-category: Sustained SimilarTo: uc004chz.3 Description: notch 1 (NOTCH1)	dd_smedV4_10716_0_1	Cell-type-specificity: Neural (non-ciliated) SimilarTo: NA Description: NA	0.233994	2.9704	12.6943	3.66611	5e-05	0.000406327	Pass	yes	2Fold
XLOC_028659	SMESG000075477.1	SMEST075477001.1	dd_Smed_v6_47050_0_1	dd_Smed_v4_47050_0_1	GNAI_PLATR	Guanine nucleotide-binding protein G(i) subunit alpha	GNAI_PLATR	Guanine nucleotide-binding protein G(i) subunit alpha	UniRef90_Q6TNT8	Guanine nucleotide binding protein (G protein), alpha inhibiting activity polypeptide 2 n=1	UniRef90_Q6TNT8	Guanine nucleotide binding protein (G protein), alpha inhibiting activity polypeptide 2 n=1	tr|Q6P3M7|Q6P3M7_XENTR	Q6P3M7	Putative uncharacterized protein MGC76300	-	-	-	-	-	-	-	-	-	0.098168	1.24316	12.6636	3.66262	0.00295	0.0105712	Pass	yes	2Fold
XLOC_007181	SMESG000015639.1	SMEST015639001.1	dd_Smed_v6_2888_0_1	dd_Smed_v4_2888_0_1	-	-	-	-	UniRef90_Q86EC1	Clone ZZD551 mRNA sequence n=4	UniRef90_Q86EC1	Clone ZZD551 mRNA sequence n=4	-	-	-	-	-	-	-	-	-	-	dd_smedV4_2888_0_1	Cell-type-specificity: Neoblast SimilarTo: NA Description: NA	2.19613	27.7965	12.657	3.66187	5e-05	0.000406327	Pass	yes	2Fold
XLOC_000532	SMESG000026730.1	SMEST026730002.1	dd_Smed_v6_13017_0_1	dd_Smed_v4_13017_0_1	PDE11_MOUSE	Dual 3',5'-cyclic-AMP and -GMP phosphodiesterase 11A	PDE11_MOUSE	Dual 3',5'-cyclic-AMP and -GMP phosphodiesterase 11A	UniRef90_F7EJP6	Uncharacterized protein n=4	UniRef90_F7EJP6	Uncharacterized protein n=4	sp|P0C1Q2|PDE11_MOUSE	P0C1Q2	Dual 3',5'-cyclic-AMP and -GMP phosphodiesterase 11A	-	-	-	-	-	-	-	dd_smedV4_13017_0_1	Cell-type-specificity: Epidermal progenitors (early) SimilarTo: NA Description: NA	0.236771	2.99641	12.6553	3.66167	0.00205	0.00794174	Pass	yes	2Fold
XLOC_002550	SMESG000003780.1	SMEST003780001.1	dd_Smed_v6_9295_0_2	dd_Smed_v4_9295_0_2	-	-	-	-	-	-	-	-	-	-	-	-	-	-	-	-	-	-	-	-	0.3146	3.97695	12.6413	3.66007	5e-05	0.000406327	Pass	yes	2Fold
XLOC_022907	SMESG000059509.1	SMEST059509001.1	dd_Smed_v6_6710_0_1	dd_Smed_v4_6710_0_1	PROH4_APIME	Prohormone-4	PROH4_APIME	Prohormone-4	UniRef90_Q9U8F4	Low density lipoprotein-receptor, class A,domain-containing protein n=1	UniRef90_Q9U8F4	Low density lipoprotein-receptor, class A,domain-containing protein n=1	tr|B4NJ26|B4NJ26_DROWI	B4NJ26	GK13815	-	-	-	-	-	-	-	dd_smedV4_6710_0_1	Cell-type-specificity: Epidermal lineage (early + late + mature) SimilarTo: uc002gif.1 Description: ATPase, Na+/K+ transporting, beta 2 polypeptide (ATP1B2)	5.14409	64.9652	12.6291	3.65868	5e-05	0.000406327	Pass	yes	2Fold
XLOC_028142	SMESG000077687.1	SMEST077687001.1	dd_Smed_v6_41535_0_1	dd_Smed_v4_41535_0_1	-	-	-	-	UniRef90_G4V995	Putative uncharacterized protein n=1	UniRef90_G4VD76	Putative uncharacterized protein n=2	-	-	-	-	-	-	-	-	-	-	dd_smedV4_12047_0_1	Cell-type-specificity: Neural (ciliated) SimilarTo: uc001fqm.2 Description: leucine rich repeat containing 71 (LRRC71)	0.345539	4.35559	12.6052	3.65595	0.00085	0.0039729	Pass	yes	2Fold
XLOC_022820	SMESG000059569.1	SMEST059569001.1	dd_Smed_v6_7331_0_1	dd_Smed_v4_7331_0_1	BND7A_AEDAE	Band 7 protein AAEL010189	BND7A_AEDAE	Band 7 protein AAEL010189	UniRef90_G4V8L7	Putative spfh domain / Band 7 family protein n=1	UniRef90_G4V8L7	Putative spfh domain / Band 7 family protein n=1	tr|B4M1T4|B4M1T4_DROVI	B4M1T4	GJ19367	-	-	-	-	-	-	-	dd_smedV4_7331_0_1	Cell-type-specificity: Muscle SimilarTo: uc010dhs.3 Description: NA	3.10367	39.0695	12.5882	3.654	5e-05	0.000406327	Pass	yes	2Fold
XLOC_010157	SMESG000024603.1	SMEST024603001.1	dd_Smed_v6_2783_0_1	dd_Smed_v4_2783_0_1	HMCN1_HUMAN	Hemicentin-1	HMCN1_HUMAN	Hemicentin-1	UniRef90_F1QVQ2	Uncharacterized protein n=4	UniRef90_F1QVQ2	Uncharacterized protein n=4	tr|Q5RIP6|Q5RIP6_DANRE	Q5RIP6	Novel hemicentin protein (Fragment)	-	-	-	-	-	-	-	-	-	0.0862559	1.08413	12.5688	3.65177	0.002	0.00778737	Pass	yes	2Fold
XLOC_018575	SMESG000047737.1	SMEST047737001.1	-	-	STAC2_HUMAN	SH3 and cysteine-rich domain-containing protein 2	STAC2_HUMAN	SH3 and cysteine-rich domain-containing protein 2	UniRef90_G4VAN5	Putative uncharacterized protein n=1	UniRef90_G4VAN5	Putative uncharacterized protein n=1	tr|B4J5P7|B4J5P7_DROGR	B4J5P7	GH20238	-	-	-	-	-	-	-	dd_smedV4_14652_0_1	Cell-type-specificity: Neural (non-ciliated) SimilarTo: uc010lur.3 Description: cholinergic receptor, nicotinic, alpha 2 (neuronal) (CHRNA2)	0.333959	4.19573	12.5636	3.65118	5e-05	0.000406327	Pass	yes	2Fold
XLOC_028484	SMESG000074748.1	SMEST074748001.1	dd_Smed_v6_14243_0_1	dd_Smed_v4_14243_0_1	ECT2L_HUMAN	Epithelial cell-transforming sequence 2 oncogene-like	ECT2L_HUMAN	Epithelial cell-transforming sequence 2 oncogene-like	UniRef90_UPI0003D0D951	PREDICTED: epithelial cell-transforming sequence 2 oncogene-like isoform X1 n=2	UniRef90_UPI0003D0A3AF	PREDICTED: epithelial cell-transforming sequence 2 oncogene-like isoform X2 n=5	sp|Q008S8|ECT2L_HUMAN	Q008S8	Epithelial cell-transforming sequence 2 oncogene-like	-	-	-	-	-	-	-	dd_smedV4_14243_0_1	Cell-type-specificity: Neural (non-ciliated) SimilarTo: uc002ors.3 Description: DMRT-like family C2 (DMRTC2)	0.379389	4.76615	12.5627	3.65107	5e-05	0.000406327	Pass	yes	2Fold
XLOC_014610	SMESG000035759.1	SMEST035759003.1	dd_Smed_v6_18274_0_1	dd_Smed_v4_18274_0_1	-	-	-	-	UniRef90_G4LUC7	G-protein coupled receptor, putative n=1	UniRef90_G4LUC7	G-protein coupled receptor, putative n=1	-	-	-	-	-	-	-	-	-	-	-	-	0.213248	2.67719	12.5543	3.65012	0.00765	0.0224016	Pass	yes	2Fold
XLOC_004267	SMESG000008382.1,SMESG000008384.1		-	-	-	-	-	-	-	-	-	-	-	-	-	-	-	-	-	-	-	-	-	-	0.49737	6.22775	12.5214	3.64632	5e-05	0.000406327	Pass	yes	2Fold
XLOC_005658	SMESG000015083.1	SMEST015083003.1	dd_Smed_v6_3223_0_1	dd_Smed_v4_3223_0_1	-	-	-	-	-	-	-	-	-	-	-	-	-	-	-	-	-	-	dd_smedV4_410_0_1	Cell-type-specificity: Epidermis II SimilarTo: uc001wmo.1 Description: ring finger protein 31 (RNF31)	0.133587	1.67076	12.5069	3.64465	0.0008	0.00378793	Pass	yes	2Fold
XLOC_005698	SMESG000014300.1	SMEST014300001.1	dd_Smed_v6_3321_0_1	dd_Smed_v4_3321_0_1	RSPH1_MOUSE	Radial spoke head 1 homolog	RSPH1_CYPCA	Radial spoke head 1 homolog	UniRef90_C1L4M8	Male meiotic metaphase chromosome-associated acidic protein n=1	UniRef90_C1L4M8	Male meiotic metaphase chromosome-associated acidic protein n=1	tr|E7FGR8|E7FGR8_DANRE	E7FGR8	Uncharacterized protein	-	-	-	-	-	-	-	dd_smedV4_3321_0_1	Cell-type-specificity: Epidermal lineage (early + late + mature) SimilarTo: NA Description: NA	1.65929	20.7222	12.4886	3.64254	5e-05	0.000406327	Pass	yes	2Fold
XLOC_008037	SMESG000017883.1	SMEST017883008.1	-	-	KCNH4_RAT	Potassium voltage-gated channel subfamily H member 4	KCNH4_RAT	Potassium voltage-gated channel subfamily H member 4	UniRef90_G4VAF9	Putative voltage-gated potassium channel n=1	UniRef90_G4VAF9	Putative voltage-gated potassium channel n=1	tr|Q1L8E8|Q1L8E8_DANRE	Q1L8E8	Novel protein similar to vertebrate potassium voltage-gated channel, subfamily H (Eag-related), member 8 (KCNH8) (Fragment)	-	-	-	-	-	-	-	dd_smedV4_10983_0_1	Cell-type-specificity: Neural (non-ciliated) SimilarTo: uc003cbk.1 Description: potassium voltage-gated channel, subfamily H (eag-related), member 8 (KCNH8)	0.745629	9.28741	12.4558	3.63875	5e-05	0.000406327	Pass	yes	2Fold
XLOC_027688	SMESG000072637.1	SMEST072637001.1	dd_Smed_v6_9860_0_2	dd_Smed_v4_9860_0_2	CL055_MOUSE	Uncharacterized protein C12orf55 homolog	CL055_HUMAN	Uncharacterized protein C12orf55	UniRef90_UPI00035061EE	PREDICTED: uncharacterized protein LOC417921 isoform X1 n=3	UniRef90_UPI00035061EE	PREDICTED: uncharacterized protein LOC417921 isoform X1 n=3	tr|F6Z6P1|F6Z6P1_XENTR	F6Z6P1	Uncharacterized protein (Fragment)	-	-	-	-	-	-	-	-	-	0.203503	2.53444	12.4541	3.63855	5e-05	0.000406327	Pass	yes	2Fold
XLOC_018275	SMESG000045753.1	SMEST045753003.1	dd_Smed_v6_2585_0_1	dd_Smed_v4_2585_0_1	CFA52_HUMAN	Cilia- and flagella-associated protein 52 {ECO:0000312|HGNC:HGNC:16053}	CFA52_HUMAN	Cilia- and flagella-associated protein 52 {ECO:0000312|HGNC:HGNC:16053}	UniRef90_A8WH02	LOC100127736 protein n=5	UniRef90_A8WH02	LOC100127736 protein n=5	tr|A8WH02|A8WH02_XENTR	A8WH02	LOC100127736 protein	-	-	-	-	-	-	-	dd_smedV4_2585_0_1	Cell-type-specificity: Zeta neoblasts SimilarTo: NA Description: NA	0.289538	3.60559	12.4529	3.63841	5e-05	0.000406327	Pass	yes	2Fold
XLOC_026781	SMESG000070067.1	SMEST070067001.1	dd_Smed_v6_21546_0_1	dd_Smed_v4_21546_0_1	PDE1C_MOUSE	Calcium/calmodulin-dependent 3',5'-cyclic nucleotide phosphodiesterase 1C	PDE1C_MOUSE	Calcium/calmodulin-dependent 3',5'-cyclic nucleotide phosphodiesterase 1C	UniRef90_F6R5E0	Uncharacterized protein (Fragment) n=4	UniRef90_F6R5E0	Uncharacterized protein (Fragment) n=4	tr|Q8CDV2|Q8CDV2_MOUSE	Q8CDV2	Calcium/calmodulin-dependent 3',5'-cyclic nucleotide phosphodiesterase 1C	-	-	-	-	-	-	-	-	-	0.517634	6.43889	12.4391	3.63681	5e-05	0.000406327	Pass	yes	2Fold
XLOC_013330	SMESG000033821.1	SMEST033821001.1	dd_Smed_v6_9165_0_1	dd_Smed_v4_9165_0_1	E74EF_DROVI	Ecdysone-induced protein 74EF	E74EF_DROVI	Ecdysone-induced protein 74EF	UniRef90_I1ZIK3	Ets-1 (Fragment) n=1	UniRef90_I1ZIK3	Ets-1 (Fragment) n=1	tr|I1ZIK3|I1ZIK3_SCHMD	I1ZIK3	Ets-1 (Fragment)	-	-	-	-	-	-	-	dd_smedV4_9185_0_1	Cell-type-specificity: Epidermal progenitors (late) SimilarTo: uc001gpd.2 Description: glutamate-ammonia ligase (GLUL)	0.641168	7.96246	12.4187	3.63444	5e-05	0.000406327	Pass	yes	2Fold
XLOC_018830	SMESG000048372.1	SMEST048372003.1	-	-	C2D2A_HUMAN	Coiled-coil and C2 domain-containing protein 2A	C2D2A_HUMAN	Coiled-coil and C2 domain-containing protein 2A	UniRef90_F6YZ61	Coiled-coil and C2 domain-containing protein 2A (Fragment) n=1	UniRef90_UPI0003D0BEA5	PREDICTED: LOW QUALITY PROTEIN: coiled-coil and C2 domain-containing protein 2A-like n=1	sp|Q9P2K1|C2D2A_HUMAN	Q9P2K1	Coiled-coil and C2 domain-containing protein 2A	-	-	-	-	-	-	-	dd_smedV4_11189_0_1	Cell-type-specificity: Neural (ciliated) SimilarTo: uc010iur.3 Description: retinoic acid induced 14 (RAI14)	0.425632	5.28482	12.4164	3.63418	5e-05	0.000406327	Pass	yes	2Fold
XLOC_001319	SMESG000000377.1	SMEST000377005.1	dd_Smed_v6_12978_0_3	dd_Smed_v4_12978_0_3	KCNH6_RAT	Potassium voltage-gated channel subfamily H member 6	KCNH7_HUMAN	Potassium voltage-gated channel subfamily H member 7	UniRef90_UPI0003835E2F	PREDICTED: potassium voltage-gated channel, subfamily H (eag-related), member 2 isoform X2 n=1	UniRef90_F7D9S5	Uncharacterized protein (Fragment) n=2	sp|Q9NS40|KCNH7_HUMAN	Q9NS40	Potassium voltage-gated channel subfamily H member 7	-	-	-	-	-	-	-	dd_smedV4_12978_0_1	Cell-type-specificity: Neural (ciliated) SimilarTo: uc001tde.3 Description: coiled-coil domain containing 41 (CCDC41)	0.626115	7.77179	12.4127	3.63375	5e-05	0.000406327	Pass	yes	2Fold
XLOC_016232	SMESG000041213.1	SMEST041213001.1	dd_Smed_v6_8461_0_1	dd_Smed_v4_8461_0_1	CLK2_HUMAN	Dual specificity protein kinase CLK2	CLK2_HUMAN	Dual specificity protein kinase CLK2	UniRef90_G4VN08	Serine/threonine kinase n=2	UniRef90_G4VN08	Serine/threonine kinase n=2	tr|B4G4L7|B4G4L7_DROPE	B4G4L7	GL24199	-	-	-	-	-	-	-	dd_smedV4_8461_0_1	Cell-type-specificity: Neural (non-ciliated) SimilarTo: uc003fnk.4 Description: endothelin converting enzyme 2 (ECE2)	0.299563	3.69095	12.3211	3.62306	5e-05	0.000406327	Pass	yes	2Fold
XLOC_024590	SMESG000069765.1	SMEST069765001.1	dd_Smed_v6_5256_0_1	dd_Smed_v4_5256_0_1	ECE1_BOVIN	Endothelin-converting enzyme 1	ECE1_BOVIN	Endothelin-converting enzyme 1	UniRef90_F7CSC4	Uncharacterized protein n=2	UniRef90_F7CSC4	Uncharacterized protein n=2	tr|F7CSC4|F7CSC4_XENTR	F7CSC4	Uncharacterized protein	-	-	-	-	-	-	-	dd_smedV4_5256_0_1	Cell-type-specificity: Epidermal progenitors (late) SimilarTo: KF730673.1 Description: X1.C4.1	0.29879	3.68132	12.3208	3.62302	0.0004	0.00219857	Pass	yes	2Fold
XLOC_004409	SMESG000011618.1	SMEST011618001.1	dd_Smed_v6_2370_0_1	dd_Smed_v4_2370_0_1	-	-	-	-	UniRef90_E3CTI4	Neuropeptide Y prohormone-3 n=1	-	-	-	-	-	-	-	-	-	-	-	-	-	-	3.72634	45.7345	12.2733	3.61745	0.00085	0.0039729	Pass	yes	2Fold
XLOC_004492	SMESG000012124.1	SMEST012124002.1	dd_Smed_v6_11272_0_1	dd_Smed_v4_11272_0_1	-	-	-	-	-	-	-	-	-	-	-	-	-	-	-	-	-	-	-	-	0.583312	7.13411	12.2304	3.61239	5e-05	0.000406327	Pass	yes	2Fold
XLOC_007434	SMESG000016267.1	SMEST016267001.1	dd_Smed_v6_3391_0_1	dd_Smed_v4_3391_0_1	-	-	-	-	UniRef90_G4VGR6	Uncharacterized protein n=1	UniRef90_G4VGR6	Uncharacterized protein n=1	tr|Q58QC3|Q58QC3_XENLA	Q58QC3	Nephrin	-	-	-	-	-	-	-	-	-	0.428238	5.23465	12.2237	3.61161	5e-05	0.000406327	Pass	yes	2Fold
XLOC_022698	SMESG000064685.1	SMEST064685002.1	dd_Smed_v6_5823_0_5	-	CPNE8_HUMAN	Copine-8	CPNE8_HUMAN	Copine-8	UniRef90_A4IIK4	LOC100125012 protein n=1	UniRef90_F1QPQ9	Uncharacterized protein (Fragment) n=1	tr|B0R0N3|B0R0N3_DANRE	B0R0N3	Novel protein similar to vertebrate copine family	-	-	-	-	-	-	-	-	-	0.541762	6.6221	12.2233	3.61156	5e-05	0.000406327	Pass	yes	2Fold
XLOC_023676	SMESG000061885.1	SMEST061885002.1	-	-	AKA14_RAT	A-kinase anchor protein 14	AKA14_RAT	A-kinase anchor protein 14	UniRef90_UPI00034F5482	PREDICTED: A-kinase anchor protein 14 isoform X2 n=2	UniRef90_UPI00034F5482	PREDICTED: A-kinase anchor protein 14 isoform X2 n=2	tr|Q3V0I7|Q3V0I7_MOUSE	Q3V0I7	A kinase (PRKA) anchor protein 14	-	-	-	-	-	-	-	-	-	0.628359	7.67834	12.2197	3.61113	0.0015	0.00621377	Pass	yes	2Fold
XLOC_018154	SMESG000045918.1	SMEST045918003.1	-	-	-	-	-	-	-	-	-	-	-	-	-	-	-	-	-	-	-	-	-	-	0.557553	6.80904	12.2124	3.61027	5e-05	0.000406327	Pass	yes	2Fold
XLOC_009305	SMESG000022955.1	SMEST022955001.1	dd_Smed_v6_6493_0_1	dd_Smed_v4_6493_0_1	-	-	-	-	-	-	-	-	-	-	-	-	-	-	-	-	-	-	-	-	1.67417	20.4348	12.2059	3.60951	0.00095	0.00434614	Pass	yes	2Fold
XLOC_020850	SMESG000053856.1	SMEST053856001.1	-	-	-	-	-	-	-	-	-	-	-	-	-	-	-	-	-	-	-	-	dd_smedV4_4128_0_1	Cell-type-specificity: Epidermis II SimilarTo: uc001wmo.1 Description: ring finger protein 31 (RNF31)	1.26402	15.4273	12.2049	3.60939	5e-05	0.000406327	Pass	yes	2Fold
XLOC_004689	SMESG000012340.1	SMEST012340001.1	dd_Smed_v6_5536_0_1	dd_Smed_v4_5536_0_1	-	-	-	-	-	-	-	-	-	-	-	-	-	-	-	-	-	-	-	-	1.91853	23.3251	12.1578	3.60381	0.0007	0.00340433	Pass	yes	2Fold
XLOC_004169	SMESG000008183.1	SMEST008183001.1	dd_Smed_v6_13129_0_1	dd_Smed_v4_13129_0_1	-	-	-	-	-	-	-	-	-	-	-	-	-	-	-	-	-	-	dd_smedV4_13129_0_1	Cell-type-specificity: Epidermal lineage (early + late + mature) SimilarTo: uc004aic.3 Description: transient receptor potential cation channel, subfamily M, member 3 (TRPM3)9	0.348001	4.2167	12.1169	3.59895	5e-05	0.000406327	Pass	yes	2Fold
XLOC_012592	SMESG000029848.1	SMEST029848001.1	-	-	ERIC3_HUMAN	Glutamate-rich protein 3	ERIC3_HUMAN	Glutamate-rich protein 3	UniRef90_T2MCP6	Uncharacterized protein C1orf173 (Fragment) n=1	UniRef90_UPI0002B461BE	PREDICTED: uncharacterized protein LOC100215918 n=1	tr|A2RV17|A2RV17_DANRE	A2RV17	Zgc:158613 protein	-	-	-	-	-	-	-	dd_smedV4_8627_0_1	Cell-type-specificity: Epidermal lineage (early + late + mature) SimilarTo: NA Description: NA	0.362582	4.39021	12.1082	3.59791	0.0011	0.00486318	Pass	yes	2Fold
XLOC_009404	SMESG000023278.1	SMEST023278001.1	dd_Smed_v6_17308_0_3	dd_Smed_v4_17308_0_3	WHRN_HUMAN	Whirlin	WHRN_HUMAN	Whirlin	UniRef90_UPI00038380B1	PREDICTED: whirlin-like n=1	UniRef90_F1R0L2	Uncharacterized protein (Fragment) n=1	tr|F1R0L2|F1R0L2_DANRE	F1R0L2	Uncharacterized protein (Fragment)	-	-	-	-	-	-	-	-	-	0.370346	4.47918	12.0946	3.59629	5e-05	0.000406327	Pass	yes	2Fold
XLOC_007673	SMESG000019122.1	SMEST019122002.1	dd_Smed_v6_8185_0_1	dd_Smed_v4_8185_0_1	-	-	-	-	-	-	-	-	-	-	-	-	-	-	-	-	-	-	-	-	1.19632	14.4658	12.0919	3.59597	5e-05	0.000406327	Pass	yes	2Fold
XLOC_005007	SMESG000010224.1	SMEST010224001.1	dd_Smed_v6_8554_0_1	dd_Smed_v4_8554_0_1	-	-	-	-	-	-	-	-	-	-	-	-	-	-	-	-	-	-	-	-	0.631586	7.63078	12.0819	3.59478	0.00115	0.00503266	Pass	yes	2Fold
XLOC_012364	SMESG000029243.1	SMEST029243002.1	dd_Smed_v6_17717_0_1	dd_Smed_v4_17717_0_1	TENS3_HUMAN	Tensin-3	TENS3_HUMAN	Tensin-3	UniRef90_UPI00034F27E8	PREDICTED: tensin-4 n=1	UniRef90_UPI00034F27E8	PREDICTED: tensin-4 n=1	tr|P92160|P92160_CAEEL	P92160	Protein TAG-163, isoform b	-	-	-	-	-	-	-	dd_smedV4_17717_0_1	Cell-type-specificity: Muscle SimilarTo: uc010txj.1 Description: retrotransposon-like 1 (RTL1)	0.311545	3.75969	12.0679	3.5931	0.0073	0.0215688	Pass	yes	2Fold
XLOC_019627	SMESG000050507.1	SMEST050507001.1	dd_Smed_v6_12240_0_1	dd_Smed_v4_12240_0_1	DPP6_RAT	Dipeptidyl aminopeptidase-like protein 6	DPP6_RAT	Dipeptidyl aminopeptidase-like protein 6	UniRef90_A4IIX6	LOC100125080 protein n=2	UniRef90_A4IIX6	LOC100125080 protein n=2	tr|A4IIX6|A4IIX6_XENTR	A4IIX6	LOC100125080 protein	-	-	-	-	-	-	-	dd_smedV4_12240_0_1	Cell-type-specificity: Muscle SimilarTo: uc001rzt.3 Description: nuclear receptor subfamily 4, group A, member 1 (NR4A1)	0.183336	2.20307	12.0166	3.58695	0.00065	0.00320863	Pass	yes	2Fold
XLOC_007838	SMESG000019367.1	SMEST019367001.1	dd_Smed_v6_11800_0_1	dd_Smed_v4_11800_0_1	-	-	-	-	-	-	-	-	-	-	-	-	-	-	-	-	-	-	-	-	0.440942	5.29428	12.0067	3.58577	5e-05	0.000406327	Pass	yes	2Fold
XLOC_024821	SMESG000069851.1	SMEST069851001.1	dd_Smed_v6_10646_0_1	dd_Smed_v4_10646_0_1	SYNE1_MOUSE	Nesprin-1	SYNE1_MOUSE	Nesprin-1	UniRef90_G4VTW6	Spectrin-like nuclear envelope protein n=1	UniRef90_Q6ZWR1	Putative uncharacterized protein (Fragment) n=1	tr|Q6ZWR1|Q6ZWR1_MOUSE	Q6ZWR1	Putative uncharacterized protein (Fragment)	-	-	-	-	-	-	-	dd_smedV4_9493_0_1	Cell-type-specificity: Parapharyngeal SimilarTo: uc010lpk.3 Description: SCO-spondin homolog (Bos taurus) (SSPO)	0.378222	4.5191	11.9483	3.57873	5e-05	0.000406327	Pass	yes	2Fold
XLOC_015156	SMESG000037137.1	SMEST037137001.1	dd_Smed_v6_1632_0_1	-	-	-	-	-	-	-	-	-	-	-	-	-	-	-	-	-	-	-	-	-	12.8154	152.812	11.9241	3.57581	5e-05	0.000406327	Pass	yes	2Fold
XLOC_002860	SMESG000004485.1	SMEST004485002.1	dd_Smed_v6_1440_0_1	dd_Smed_v4_1440_0_1	-	-	-	-	-	-	-	-	-	-	-	-	-	-	-	-	-	-	dd_smedV4_1440_0_1	Cell-type-specificity: Neural (both ciliated and non-ciliated) SimilarTo: uc021unm.1 Description: fucosyltransferase 6 (alpha (1,3) fucosyltransferase) (FUT6)	16.2038	192.831	11.9004	3.57293	5e-05	0.000406327	Pass	yes	2Fold
XLOC_020636	SMESG000053185.1	SMEST053185002.1	dd_Smed_v6_17646_0_1	dd_Smed_v4_17646_0_1	-	-	-	-	UniRef90_G4LV52	Putative uncharacterized protein n=1	UniRef90_G4VHE1	Putative uncharacterized protein n=1	tr|Q65ZH5|Q65ZH5_CAEEL	Q65ZH5	Protein EGAL-1, isoform b	-	-	-	-	-	-	-	dd_smedV4_6723_0_1	Cell-type-specificity: Muscle SimilarTo: NA Description: NA	0.622125	7.38549	11.8714	3.56942	5e-05	0.000406327	Pass	yes	2Fold
XLOC_023369	SMESG000061077.1	SMEST061077001.1	dd_Smed_v6_9714_0_1	dd_Smed_v4_9714_0_1	-	-	-	-	-	-	-	-	-	-	-	-	-	-	-	-	-	-	dd_smedV4_9714_0_1	Cell-type-specificity: Neural (non-ciliated) SimilarTo: uc003uhu.1 Description: piccolo presynaptic cytomatrix protein (PCLO)	3.27065	38.7487	11.8474	3.5665	5e-05	0.000406327	Pass	yes	2Fold
XLOC_024946	SMESG000065355.1	SMEST065355001.1	dd_Smed_v6_531_0_1	dd_Smed_v4_531_0_1	-	-	-	-	-	-	-	-	-	-	-	-	-	-	-	-	-	-	dd_smedV4_531_0_1	Cell-type-specificity: Neural (non-ciliated) SimilarTo: uc003ykl.3 Description: neurocalcin delta (NCALD)7	3.1168	36.8467	11.822	3.5634	5e-05	0.000406327	Pass	yes	2Fold
XLOC_004820	SMESG000009898.1	SMEST009898001.1	dd_Smed_v6_3881_1_1	dd_Smed_v4_3881_1_1	T184B_BOVIN	Transmembrane protein 184B	T184B_BOVIN	Transmembrane protein 184B	UniRef90_G4VM07	Putative organic solute transporter n=1	UniRef90_G4VM07	Putative organic solute transporter n=1	tr|Q28C14|Q28C14_XENTR	Q28C14	Novel protein	-	-	-	-	-	-	-	dd_smedV4_3881_1_1	Cell-type-specificity: Epidermal progenitors (early) SimilarTo: NA Description: NA	2.07892	24.5169	11.7931	3.55987	5e-05	0.000406327	Pass	yes	2Fold
XLOC_008182	SMESG000018146.1	SMEST018146001.1	-	-	KGP1_MOUSE	cGMP-dependent protein kinase 1	KGP1_MOUSE	cGMP-dependent protein kinase 1	UniRef90_T2MDD6	cGMP-dependent protein kinase 1 n=2	UniRef90_T2MDD6	cGMP-dependent protein kinase 1 n=2	tr|B4JQH5|B4JQH5_DROGR	B4JQH5	GH13187	-	-	-	-	-	-	-	dd_smedV4_10515_0_1	Cell-type-specificity: Epidermis II SimilarTo: NA Description: NA	1.05019	12.374	11.7826	3.55859	0.00095	0.00434614	Pass	yes	2Fold
XLOC_000545	SMESG000026800.1	SMEST026800002.1	dd_Smed_v6_89164_0_1	dd_Smed_v4_89164_0_1	-	-	YKK7_CAEEL	Uncharacterized F-box/LRR-repeat protein C02F5.7	UniRef90_G4M194	Putative uncharacterized protein n=1	UniRef90_G4M194	Putative uncharacterized protein n=1	tr|B4M5L8|B4M5L8_DROVI	B4M5L8	GJ10605	-	-	-	-	-	-	-	dd_smedV4_3719_0_1	Cell-type-specificity: Sigma neoblasts SimilarTo: uc002kal.2 Description: actin, gamma 1 (ACTG1)	0.569626	6.68701	11.7393	3.55327	5e-05	0.000406327	Pass	yes	2Fold
XLOC_027654	SMESG000072454.1	SMEST072454003.1	-	-	-	-	-	-	-	-	-	-	-	-	-	-	-	-	-	-	-	-	dd_smedV4_1949_0_1	Cell-type-specificity: Gut SimilarTo: uc003ica.2 Description: protease, serine, 12 (neurotrypsin, motopsin) (PRSS12)	2.12635	24.9509	11.7341	3.55264	5e-05	0.000406327	Pass	yes	2Fold
XLOC_006266	SMESG000013620.1	SMEST013620001.1	dd_Smed_v6_7514_0_1	dd_Smed_v4_7514_0_1	GARL3_CHICK	GTPase-activating Rap/Ran-GAP domain-like protein 3	GARL3_CHICK	GTPase-activating Rap/Ran-GAP domain-like protein 3	UniRef90_G4VBP2	Putative rap gtpase-activating protein n=2	UniRef90_G4VBP2	Putative rap gtpase-activating protein n=2	sp|A5PF44|GARL3_DANRE	A5PF44	GTPase-activating Rap/Ran-GAP domain-like protein 3	-	-	-	-	-	-	-	dd_smedV4_7514_0_1	Cell-type-specificity: Neural (non-ciliated) SimilarTo: NA Description: NA	0.524601	6.15093	11.725	3.55151	5e-05	0.000406327	Pass	yes	2Fold
XLOC_001101	SMESG000003129.1	SMEST003129001.1	dd_Smed_v6_24805_0_1	dd_Smed_v4_24805_0_1	-	-	-	-	-	-	-	-	-	-	-	-	-	-	GCR382	Cluster: Srfa Description: fmrfamide receptor	-	-	-	-	0.151033	1.77044	11.7222	3.55117	0.00315	0.0111034	Pass	yes	2Fold
XLOC_016328	SMESG000040469.1	SMEST040469001.1	dd_Smed_v6_10729_0_1	dd_Smed_v4_10729_0_1	-	-	-	-	-	-	-	-	-	-	-	-	-	-	-	-	-	-	dd_smedV4_10729_0_1	Cell-type-specificity: Epidermal lineage (early + late) SimilarTo: uc002opw.3 Description: cytochrome P450, family 2, subfamily S, polypeptide 1 (CYP2S1)	0.196279	2.29779	11.7068	3.54927	0.0035	0.0120932	Pass	yes	2Fold
XLOC_006833	SMESG000016782.1	SMEST016782001.1	-	-	-	-	-	-	-	-	-	-	-	-	-	-	-	-	-	-	-	-	dd_smedV4_422_0_1	Cell-type-specificity: Epidermal lineage (early + late + mature) SimilarTo: uc001bpy.3 Description: phosphatase and actin regulator 4 (PHACTR4)	0.640264	7.47895	11.681	3.5461	0.0004	0.00219857	Pass	yes	2Fold
XLOC_019372	SMESG000049531.1	SMEST049531001.1	dd_Smed_v6_15386_0_1	dd_Smed_v4_15386_0_1	PKHG6_MOUSE	Pleckstrin homology domain-containing family G member 6	PKHG6_MOUSE	Pleckstrin homology domain-containing family G member 6	UniRef90_UPI0002B48BC2	PREDICTED: pleckstrin homology domain-containing family G member 5-like n=1	UniRef90_UPI0002B48BC2	PREDICTED: pleckstrin homology domain-containing family G member 5-like n=1	sp|Q8R0J1|PKHG6_MOUSE	Q8R0J1	Pleckstrin homology domain-containing family G member 6	-	-	-	-	-	-	-	dd_smedV4_15386_0_1	Cell-type-specificity: Protonephridia SimilarTo: uc001jrx.4 Description: cadherin-related 23 (CDH23)	0.116104	1.35597	11.6789	3.54584	0.00185	0.00729382	Pass	yes	2Fold
XLOC_006535	SMESG000016675.1	SMEST016675001.1	dd_Smed_v6_8877_0_1	dd_Smed_v4_8877_0_1	RGS20_CHICK	Regulator of G-protein signaling 20	RGS20_CHICK	Regulator of G-protein signaling 20	UniRef90_G4VLF5	Putative regulator of G protein signaling 17, 19, 20 (Rgs17, 19, 20) n=1	UniRef90_G4VLF5	Putative regulator of G protein signaling 17, 19, 20 (Rgs17, 19, 20) n=1	sp|O76081-4|RGS20_HUMAN	O76081-4	Isoform 3 of Regulator of G-protein signaling 20	-	-	-	-	-	-	-	dd_smedV4_8877_0_1	Cell-type-specificity: Protonephridia SimilarTo: uc003ead.2 Description: WD repeat domain 52 (WDR52)	0.881897	10.2877	11.6654	3.54417	5e-05	0.000406327	Pass	yes	2Fold
XLOC_025487	SMESG000066413.1	SMEST066413001.1	-	-	-	-	-	-	-	-	-	-	-	-	-	-	-	-	-	-	-	-	-	-	0.76917	8.96827	11.6597	3.54346	0.0009	0.00416291	Pass	yes	2Fold
XLOC_008102	SMESG000018022.1	SMEST018022001.1	dd_Smed_v6_3991_0_1	dd_Smed_v4_3991_0_1	SPAG6_MOUSE	Sperm-associated antigen 6	SPAG6_MOUSE	Sperm-associated antigen 6	UniRef90_T2MHL5	Sperm-associated antigen 6 n=1	UniRef90_T2MHL5	Sperm-associated antigen 6 n=1	tr|Q497N2|Q497N2_MOUSE	Q497N2	Sperm associated antigen 6	-	-	-	-	-	-	-	dd_smedV4_3991_0_1	Cell-type-specificity: Neoblast SimilarTo: NA Description: NA	0.137673	1.60246	11.6396	3.54097	0.0004	0.00219857	Pass	yes	2Fold
XLOC_009064	SMESG000020523.1	SMEST020523003.1	dd_Smed_v6_5325_0_1	dd_Smed_v4_5325_0_1	DMDE_DROME	Dystrophin, isoform E {ECO:0000303|PubMed:10731132, ECO:0000303|PubMed:17543506}	DMDE_DROME	Dystrophin, isoform E {ECO:0000303|PubMed:10731132, ECO:0000303|PubMed:17543506}	UniRef90_O73621	Utrophin, or dystrophin-related protein 1 (Fragment) n=1	UniRef90_O73621	Utrophin, or dystrophin-related protein 1 (Fragment) n=1	tr|O73621|O73621_XENLA	O73621	Utrophin, or dystrophin-related protein 1 (Fragment)	-	-	-	-	-	-	-	-	-	0.53291	6.19561	11.626	3.53928	5e-05	0.000406327	Pass	yes	2Fold
XLOC_017187	SMESG000043802.1	SMEST043802002.1	dd_Smed_v6_7024_1_2	dd_Smed_v4_7024_1_2	PLS2_BOVIN	Phospholipid scramblase 2	PLS2_BOVIN	Phospholipid scramblase 2	UniRef90_A5WVT4	Uncharacterized protein n=2	UniRef90_A5WVT4	Uncharacterized protein n=2	tr|A5WVT4|A5WVT4_DANRE	A5WVT4	Novel protein similar to vertebrate phosopholipid scramblase family	-	-	-	-	-	-	-	-	-	1.0875	12.632	11.6156	3.538	5e-05	0.000406327	Pass	yes	2Fold
XLOC_023517	SMESG000061515.1	SMEST061515001.1	dd_Smed_v6_14704_0_1	dd_Smed_v4_14704_0_1	-	-	-	-	-	-	-	-	-	-	-	-	-	-	-	-	-	-	-	-	0.59482	6.90478	11.6082	3.53707	0.0032	0.0112538	Pass	yes	2Fold
XLOC_000067	SMESG000026590.1	SMEST026590001.1	dd_Smed_v6_9857_0_1	-	-	-	-	-	-	-	-	-	-	-	-	-	-	-	-	-	-	-	-	-	0.333922	3.87616	11.608	3.53705	0.0031	0.0109776	Pass	yes	2Fold
XLOC_010964	SMESG000042480.1	SMEST042480001.1	dd_Smed_v6_3093_0_1	dd_Smed_v4_3093_0_1	PAL2_DROME	Peptidyl-alpha-hydroxyglycine alpha-amidating lyase 2	PAL2_DROME	Peptidyl-alpha-hydroxyglycine alpha-amidating lyase 2	UniRef90_B4J4G0	GH20345 n=3	UniRef90_Q28ZF6	GA18906 n=1	tr|B4GHU2|B4GHU2_DROPE	B4GHU2	GL16880	-	-	-	-	-	-	-	dd_smedV4_3093_0_1	Cell-type-specificity: Neoblast SimilarTo: NA Description: NA	4.698	54.5015	11.601	3.53618	5e-05	0.000406327	Pass	yes	2Fold
XLOC_025018	SMESG000065348.1	SMEST065348002.1	dd_Smed_v6_1320_0_1	dd_Smed_v4_1320_0_1	-	-	-	-	-	-	-	-	-	-	-	-	-	-	-	-	-	-	dd_smedV4_1320_0_1	Cell-type-specificity: Neural (non-ciliated) SimilarTo: uc009vyu.3 Description: ELAV (embryonic lethal, abnormal vision, Drosophila)-like 4 (ELAVL4)	1.42612	16.5018	11.5711	3.53246	5e-05	0.000406327	Pass	yes	2Fold
XLOC_004965	SMESG000010387.1	SMEST010387005.1	-	-	-	-	-	-	UniRef90_G4VD76	Putative uncharacterized protein n=2	UniRef90_G4VD76	Putative uncharacterized protein n=2	-	-	-	-	-	-	-	-	-	-	dd_smedV4_13587_0_1	Cell-type-specificity: Neoblast SimilarTo: uc001cne.3 Description: 4-hydroxyphenylpyruvate dioxygenase-like (HPDL)	0.481391	5.56477	11.5598	3.53104	5e-05	0.000406327	Pass	yes	2Fold
XLOC_010921	SMESG000042230.1	SMEST042230001.1	dd_Smed_v6_5551_0_1	dd_Smed_v4_5551_0_1	F154A_HUMAN	Protein FAM154A	F154A_HUMAN	Protein FAM154A	UniRef90_C7TXR5	Putative uncharacterized protein n=2	UniRef90_C7TXR5	Putative uncharacterized protein n=2	tr|Q6NVA7|Q6NVA7_XENTR	Q6NVA7	Putative uncharacterized protein MGC76237	-	-	-	-	-	-	-	dd_smedV4_5551_0_1	Cell-type-specificity: Gut SimilarTo: NA Description: NA	1.30348	15.0441	11.5415	3.52876	5e-05	0.000406327	Pass	yes	2Fold
XLOC_014052	SMESG000035378.1	SMEST035378001.1	dd_Smed_v6_10703_0_1	dd_Smed_v4_10703_0_1	F221B_MOUSE	Protein FAM221B	F221B_MOUSE	Protein FAM221B	UniRef90_G4VI81	Putative uncharacterized protein n=1	UniRef90_G4VI81	Putative uncharacterized protein n=1	sp|Q8C627|F221B_MOUSE	Q8C627	Protein FAM221B	-	-	-	-	-	-	-	dd_smedV4_10703_0_1	Cell-type-specificity: Epidermal lineage (early + late + mature) SimilarTo: uc010wnn.1 Description: dynein, light chain, LC8-type 2 (DYNLL2)	0.463147	5.33823	11.526	3.52682	0.00165	0.00667689	Pass	yes	2Fold
XLOC_014453	SMESG000036376.1	SMEST036376001.1	-	-	-	-	-	-	-	-	-	-	-	-	-	-	-	-	-	-	-	-	-	-	5.81157	66.6476	11.4681	3.51955	0.00045	0.0024082	Pass	yes	2Fold
XLOC_003094	SMESG000005201.1	SMEST005201001.1	dd_Smed_v6_4267_0_11	dd_Smed_v4_4267_0_11	GRIK3_MOUSE	Glutamate receptor ionotropic, kainate 3	GRIK3_MOUSE	Glutamate receptor ionotropic, kainate 3	UniRef90_G4VQN6	Putative glutamate receptor, kainate n=1	UniRef90_G4VQN6	Putative glutamate receptor, kainate n=1	tr|B7Z8P6|B7Z8P6_HUMAN	B7Z8P6	cDNA FLJ51439, highly similar to Glutamate receptor, ionotropic kainate 2	-	-	-	-	-	-	-	dd_smedV4_4267_0_1	Cell-type-specificity: Muscle SimilarTo: uc002gyy.3 Description: SubName: Full=Protein UBBP4;	0.500954	5.72928	11.4367	3.5156	5e-05	0.000406327	Pass	yes	2Fold
XLOC_009973	SMESG000022425.1	SMEST022425001.1	dd_Smed_v6_3843_0_1	dd_Smed_v4_3843_0_1	-	-	-	-	-	-	-	-	-	-	-	-	-	-	-	-	-	-	dd_smedV4_3843_0_1	Cell-type-specificity: Neural (both ciliated and non-ciliated) SimilarTo: uc021ywr.1 Description: inositol 1,4,5-trisphosphate receptor, type 3 (ITPR3)	2.62777	30.0512	11.436	3.51551	5e-05	0.000406327	Pass	yes	2Fold
XLOC_024899	SMESG000065079.1	SMEST065079001.1	-	-	-	-	-	-	-	-	-	-	-	-	-	-	-	-	-	-	-	-	dd_smedV4_365_0_1	Cell-type-specificity: Epidermis II SimilarTo: uc001ack.2 Description: agrin (AGRN)	0.117647	1.3443	11.4266	3.51432	0.00075	0.00359682	Pass	yes	2Fold
XLOC_023428	SMESG000061008.1	SMEST061008003.1	dd_Smed_v6_9990_0_3	dd_Smed_v4_9990_0_3	NPHP1_CANFA	Nephrocystin-1	NPHP1_CANFA	Nephrocystin-1	UniRef90_Q6INQ5	MGC81377 protein n=2	UniRef90_Q6INQ5	MGC81377 protein n=2	tr|B4DQY0|B4DQY0_HUMAN	B4DQY0	cDNA FLJ58106, highly similar to Nephrocystin-1	-	-	-	-	-	-	-	-	-	4.19151	47.891	11.4257	3.51421	5e-05	0.000406327	Pass	yes	2Fold
XLOC_015801	SMESG000040102.1	SMEST040102001.1	dd_Smed_v6_5390_0_1	dd_Smed_v4_5390_0_1	-	-	-	-	-	-	-	-	-	-	-	-	-	-	-	-	dd_smedV4_5390_0_1	Wound-response-genes-reddien-category: Late SimilarTo: NA Description: NA	dd_smedV4_5390_0_1	Cell-type-specificity: Gut SimilarTo: NA Description: NA	1.45504	16.6	11.4086	3.51205	5e-05	0.000406327	Pass	yes	2Fold
XLOC_016408	SMESG000040702.1	SMEST040702001.1	-	-	RAB8A_DICDI	Ras-related protein Rab-8A	RAB8A_DICDI	Ras-related protein Rab-8A	UniRef90_F1NIP1	Uncharacterized protein (Fragment) n=6	UniRef90_F1NIP1	Uncharacterized protein (Fragment) n=6	tr|E9QE26|E9QE26_DANRE	E9QE26	Uncharacterized protein	-	-	-	-	-	-	-	dd_smedV4_7604_0_1	Cell-type-specificity: Gut SimilarTo: uc003jqa.3 Description: NA	0.179758	2.04384	11.37	3.50715	0.00765	0.0224016	Pass	yes	2Fold
XLOC_004141	SMESG000008140.1	SMEST008140001.1	-	-	-	-	-	-	-	-	-	-	-	-	-	-	-	-	-	-	-	-	dd_smedV4_3152_0_1	Cell-type-specificity: Muscle SimilarTo: NA Description: NA	0.713017	8.09977	11.3599	3.50587	0.0027	0.00986998	Pass	yes	2Fold
XLOC_016074	SMESG000040823.1	SMEST040823002.1	dd_Smed_v6_91_0_1	dd_Smed_v4_91_0_1	ZAN_PIG	Zonadhesin	ZAN_PIG	Zonadhesin	UniRef90_UPI00035069E1	PREDICTED: LOW QUALITY PROTEIN: uncharacterized protein LOC424904 n=1	UniRef90_UPI00035069E1	PREDICTED: LOW QUALITY PROTEIN: uncharacterized protein LOC424904 n=1	tr|F1QS73|F1QS73_DANRE	F1QS73	Uncharacterized protein (Fragment)	-	-	-	-	-	-	-	dd_smedV4_91_0_1	Cell-type-specificity: Parapharyngeal SimilarTo: uc001gvv.3 Description: calcium channel, voltage-dependent, L type, alpha 1S subunit (CACNA1S)	2.30686	26.1846	11.3508	3.50472	5e-05	0.000406327	Pass	yes	2Fold
XLOC_023527	SMESG000061553.1	SMEST061553001.1	dd_Smed_v6_9664_0_1	dd_Smed_v4_9664_0_1	TTL10_RAT	Protein polyglycylase TTLL10	TTL10_RAT	Protein polyglycylase TTLL10	UniRef90_G4VA78	Tubulin tyrosine ligase-related n=1	UniRef90_G4VA78	Tubulin tyrosine ligase-related n=1	sp|Q6ZVT0-2|TTL10_HUMAN	Q6ZVT0-2	Isoform 2 of Inactive polyglycylase TTLL10	-	-	-	-	-	-	-	-	-	0.75519	8.56937	11.3473	3.50428	5e-05	0.000406327	Pass	yes	2Fold
XLOC_009396	SMESG000023256.1	SMEST023256001.1	dd_Smed_v6_6451_0_1	dd_Smed_v4_6451_0_1	TP8L1_DANRE	Tumor necrosis factor alpha-induced protein 8-like protein 1	TP8L1_DANRE	Tumor necrosis factor alpha-induced protein 8-like protein 1	UniRef90_G4VEC4	Putative tumor necrosis factor induced protein n=1	UniRef90_G4VEC4	Putative tumor necrosis factor induced protein n=1	sp|Q7SZE8|TP8L1_DANRE	Q7SZE8	Tumor necrosis factor alpha-induced protein 8-like protein 1	-	-	-	-	-	-	-	dd_smedV4_6451_0_1	Cell-type-specificity: Epidermis II SimilarTo: NA Description: NA	1.63138	18.4675	11.3202	3.50082	5e-05	0.000406327	Pass	yes	2Fold
XLOC_013369	SMESG000033381.1	SMEST033381002.1	dd_Smed_v6_17348_0_3	dd_Smed_v4_17348_0_3	PKD2_BOVIN	Polycystin-2	PKD2_BOVIN	Polycystin-2	UniRef90_T2MDY8	Polycystin-2 n=2	UniRef90_T2MDY8	Polycystin-2 n=2	tr|Q6IVV8|Q6IVV8_DANRE	Q6IVV8	PKD2	-	-	-	-	-	-	-	-	-	0.262626	2.96901	11.3051	3.4989	0.0007	0.00340433	Pass	yes	2Fold
XLOC_015838	SMESG000039711.1	SMEST039711004.1	-	-	ICK_HUMAN	Serine/threonine-protein kinase ICK	MAK_MOUSE	Serine/threonine-protein kinase MAK	UniRef90_G4VTV4	Serine/threonine kinase n=1	UniRef90_F6RS11	Uncharacterized protein n=3	tr|F6RS11|F6RS11_XENTR	F6RS11	Uncharacterized protein	-	-	-	-	-	-	-	-	-	0.868772	9.81761	11.3006	3.49832	5e-05	0.000406327	Pass	yes	2Fold
XLOC_010204	SMESG000024844.1	SMEST024844001.1	dd_Smed_v6_3101_0_1	dd_Smed_v4_3101_0_1	LATA_LATHA	Alpha-latrotoxin-Lh1a	ANK1_MOUSE	Ankyrin-1	UniRef90_UPI0002B4C34F	PREDICTED: ankyrin-1-like, partial n=1	UniRef90_UPI0002B4C34F	PREDICTED: ankyrin-1-like, partial n=1	tr|Q28C56|Q28C56_XENTR	Q28C56	Novel protein similar to GA binding protein transcription factor, beta subunit 2	-	-	-	-	-	-	-	-	-	0.793925	8.96864	11.2966	3.49781	5e-05	0.000406327	Pass	yes	2Fold
XLOC_016476	SMESG000051413.1	SMEST051413005.1	-	-	PCDH9_HUMAN	Protocadherin-9	PCDH9_HUMAN	Protocadherin-9	UniRef90_G4VR12	Putative cadherin n=1	UniRef90_G4VR12	Putative cadherin n=1	tr|F7BUJ8|F7BUJ8_XENTR	F7BUJ8	Uncharacterized protein	-	-	-	-	-	-	-	-	-	0.894637	10.0864	11.2743	3.49497	5e-05	0.000406327	Pass	yes	2Fold
XLOC_028180	SMESG000077870.1	SMEST077870001.1	dd_Smed_v6_5218_0_1	dd_Smed_v4_5218_0_1	CP135_DANRE	Centrosomal protein of 135 kDa	CP135_MOUSE	Centrosomal protein of 135 kDa	UniRef90_UPI0003505C5D	PREDICTED: centrosomal protein of 135 kDa isoform X7 n=1	UniRef90_F6ZBC7	Uncharacterized protein n=4	tr|F6ZBC7|F6ZBC7_XENTR	F6ZBC7	Uncharacterized protein	-	-	-	-	-	-	-	-	-	5.10156	57.5153	11.2741	3.49494	5e-05	0.000406327	Pass	yes	2Fold
XLOC_002416	SMESG000006391.1	SMEST006391002.1	-	-	LR74B_HUMAN	Leucine-rich repeat-containing protein 74B {ECO:0000312|HGNC:HGNC:34301}	LR74B_HUMAN	Leucine-rich repeat-containing protein 74B {ECO:0000312|HGNC:HGNC:34301}	UniRef90_G4VF58	Nalp (Nacht, leucine rich repeat and pyrin domain containing)-related n=2	UniRef90_G4VF58	Nalp (Nacht, leucine rich repeat and pyrin domain containing)-related n=2	tr|F1REV4|F1REV4_DANRE	F1REV4	Uncharacterized protein (Fragment)	-	-	-	-	-	-	-	-	-	0.249674	2.80729	11.2438	3.49106	0.0011	0.00486318	Pass	yes	2Fold
XLOC_008555	SMESG000020814.1	SMEST020814001.1	dd_Smed_v6_5728_0_1	dd_Smed_v4_5728_0_1	-	-	-	-	-	-	-	-	-	-	-	-	-	-	-	-	-	-	dd_smedV4_5728_0_1	Cell-type-specificity: Muscle SimilarTo: uc001hyl.1 Description: ryanodine receptor 2 (cardiac) (RYR2)	0.702965	7.88808	11.2212	3.48815	5e-05	0.000406327	Pass	yes	2Fold
XLOC_029397	SMESG000081135.1	SMEST081135001.1	dd_Smed_v6_12752_0_1	dd_Smed_v4_12752_0_1	PCDP1_MOUSE	Cilia- and flagella-associated protein 221 {ECO:0000312|MGI:MGI:2684947}	PCDP1_MOUSE	Cilia- and flagella-associated protein 221 {ECO:0000312|MGI:MGI:2684947}	UniRef90_G4VMZ2	Putative uncharacterized protein n=2	UniRef90_G4VMZ2	Putative uncharacterized protein n=2	tr|E9QB66|E9QB66_DANRE	E9QB66	Uncharacterized protein	-	-	-	-	-	-	-	-	-	0.53141	5.96147	11.2182	3.48777	5e-05	0.000406327	Pass	yes	2Fold
XLOC_011547	SMESG000028445.1	SMEST028445001.1	dd_Smed_v6_3815_0_1	dd_Smed_v4_3815_0_1	-	-	-	-	UniRef90_V9XRN7	X1.C.A4.1 (Fragment) n=1	-	-	-	-	-	-	-	-	-	-	-	-	-	-	2.09875	23.5132	11.2034	3.48587	0.0002	0.00126612	Pass	yes	2Fold
XLOC_018449	SMESG000046770.1	SMEST046770002.1	dd_Smed_v6_20892_0_1	dd_Smed_v4_20892_0_1	CO6A4_MOUSE	Collagen alpha-4(VI) chain	CO6A4_MOUSE	Collagen alpha-4(VI) chain	UniRef90_A2AX52	Collagen alpha-4(VI) chain n=3	UniRef90_UPI0003D70856	PREDICTED: collagen alpha-4(VI) chain isoform X2 n=1	sp|A2AX52|CO6A4_MOUSE	A2AX52	Collagen alpha-4(VI) chain	-	-	-	-	-	-	-	-	-	0.73797	8.26317	11.1972	3.48506	5e-05	0.000406327	Pass	yes	2Fold
XLOC_008948	SMESG000020147.1	SMEST020147001.1	dd_Smed_v6_11894_0_1	dd_Smed_v4_11894_0_1	TTC16_MOUSE	Tetratricopeptide repeat protein 16	TTC16_MOUSE	Tetratricopeptide repeat protein 16	UniRef90_UPI0002687A08	PREDICTED: LOW QUALITY PROTEIN: tetratricopeptide repeat protein 16-like n=1	UniRef90_UPI0002687A08	PREDICTED: LOW QUALITY PROTEIN: tetratricopeptide repeat protein 16-like n=1	tr|B2RU68|B2RU68_MOUSE	B2RU68	Ttc16 protein	-	-	-	-	-	-	-	-	-	0.217669	2.43697	11.1958	3.48488	0.0022	0.00839331	Pass	yes	2Fold
XLOC_011289	SMESG000041478.1	SMEST041478001.1	dd_Smed_v6_2928_0_1	dd_Smed_v4_2928_0_1	TITIN_DROME	Titin	TITIN_DROME	Titin	UniRef90_Q5DI56	SJCHGC09287 protein n=2	UniRef90_Q5DI56	SJCHGC09287 protein n=2	tr|B3M765|B3M765_DROAN	B3M765	GF24936	-	-	-	-	-	-	-	dd_smedV4_2928_0_1	Cell-type-specificity: Muscle SimilarTo: NA Description: NA	1.40683	15.6937	11.1554	3.47967	5e-05	0.000406327	Pass	yes	2Fold
XLOC_010418	SMESG000025158.1	SMEST025158001.1	dd_Smed_v6_3220_0_1	dd_Smed_v4_3220_0_1	-	-	-	-	UniRef90_G4VHI8	Putative uncharacterized protein n=1	UniRef90_G4VHI8	Putative uncharacterized protein n=1	-	-	-	-	-	-	-	-	-	-	-	-	0.491238	5.47964	11.1548	3.47959	0.0082	0.0237254	Pass	yes	2Fold
XLOC_019395	SMESG000049428.1	SMEST049428001.1	dd_Smed_v6_10926_0_1	dd_Smed_v4_10926_0_1	ARMC9_HUMAN	LisH domain-containing protein ARMC9	ARMC9_HUMAN	LisH domain-containing protein ARMC9	UniRef90_A0JMA8	LisH domain-containing protein ARMC9 n=2	UniRef90_A0JMA8	LisH domain-containing protein ARMC9 n=2	sp|Q7Z3E5-2|ARMC9_HUMAN	Q7Z3E5-2	Isoform 2 of LisH domain-containing protein ARMC9	-	-	-	-	-	-	-	dd_smedV4_10926_0_1	Cell-type-specificity: Neural (non-ciliated) SimilarTo: uc001aja.4 Description: v-ski sarcoma viral oncogene homolog (avian) (SKI)	0.520762	5.80135	11.1401	3.47769	5e-05	0.000406327	Pass	yes	2Fold
XLOC_014775	SMESG000037987.1	SMEST037987001.1	dd_Smed_v6_12161_0_1	dd_Smed_v4_12161_0_1	WDR93_MOUSE	WD repeat-containing protein 93	WDR93_MOUSE	WD repeat-containing protein 93	UniRef90_UPI0003502243	PREDICTED: WD repeat-containing protein 93 n=1	UniRef90_UPI0003502243	PREDICTED: WD repeat-containing protein 93 n=1	sp|Q402B2|WDR93_MOUSE	Q402B2	WD repeat-containing protein 93	-	-	-	-	-	-	-	dd_smedV4_9230_0_1	Cell-type-specificity: Epidermal progenitors (late) SimilarTo: NA Description: NA	0.345426	3.84425	11.129	3.47625	5e-05	0.000406327	Pass	yes	2Fold
XLOC_026966	SMESG000070756.1	SMEST070756003.1	-	-	HVCN1_CHICK	Voltage-gated hydrogen channel 1	HVCN1_CHICK	Voltage-gated hydrogen channel 1	UniRef90_G4VIF2	Putative uncharacterized protein n=1	UniRef90_G4VIF2	Putative uncharacterized protein n=1	sp|Q5M7E9|HVCN1_XENLA	Q5M7E9	Voltage-gated hydrogen channel 1	-	-	-	-	-	-	-	dd_smedV4_15085_0_1	Cell-type-specificity: Muscle SimilarTo: uc011cqt.2 Description: NA	0.715075	7.94996	11.1177	3.47478	5e-05	0.000406327	Pass	yes	2Fold
XLOC_008582	SMESG000020913.1	SMEST020913001.1	dd_Smed_v6_11523_0_1	dd_Smed_v4_11523_0_1	CI117_XENTR	Uncharacterized protein C9orf117 homolog	CI117_XENTR	Uncharacterized protein C9orf117 homolog	UniRef90_Q0VFN8	Uncharacterized protein C9orf117 homolog n=2	UniRef90_Q0VFN8	Uncharacterized protein C9orf117 homolog n=2	sp|Q0VFN8|CI117_XENTR	Q0VFN8	Uncharacterized protein C9orf117 homolog	-	-	-	-	-	-	-	-	-	1.18866	13.138	11.0528	3.46634	5e-05	0.000406327	Pass	yes	2Fold
XLOC_024219	SMESG000063214.1	SMEST063214002.1	dd_Smed_v6_19433_0_1	dd_Smed_v4_19433_0_1	KCNN_DROME	Small conductance calcium-activated potassium channel protein	KCNN_DROME	Small conductance calcium-activated potassium channel protein	UniRef90_B3MRS0	GF21340 (Fragment) n=1	UniRef90_Q7KVW5	Small conductance calcium-activated potassium channel protein n=6	sp|Q7KVW5-5|KCNN_DROME	Q7KVW5-5	Isoform M of Small conductance calcium-activated potassium channel protein	-	-	-	-	-	-	-	-	-	0.372465	4.11491	11.0478	3.46568	0.0005	0.00261794	Pass	yes	2Fold
XLOC_010861	SMESG000041951.1	SMEST041951001.1	dd_Smed_v6_11571_0_1	dd_Smed_v4_11571_0_1	FA46C_RAT	Protein FAM46C	FA46C_RAT	Protein FAM46C	UniRef90_G4M0E2	Prion-like-(Q/n-rich)-domain-bearing protein protein n=1	UniRef90_G4M0E2	Prion-like-(Q/n-rich)-domain-bearing protein protein n=1	tr|A1Z745|A1Z745_DROME	A1Z745	CG30497, isoform C	-	-	-	-	-	-	-	dd_smedV4_11571_0_1	Cell-type-specificity: Muscle SimilarTo: NA Description: NA	0.721773	7.97171	11.0446	3.46527	5e-05	0.000406327	Pass	yes	2Fold
XLOC_008852	SMESG000019976.1	SMEST019976001.1	dd_Smed_v6_663_0_1	dd_Smed_v4_663_0_1	-	-	-	-	-	-	-	-	-	-	-	-	-	-	-	-	-	-	dd_smedV4_663_0_1	Cell-type-specificity: Muscle SimilarTo: NA Description: NA	7.40853	81.5063	11.0017	3.45965	5e-05	0.000406327	Pass	yes	2Fold
XLOC_019417	SMESG000049512.1	SMEST049512001.1	dd_Smed_v6_373_0_1	dd_Smed_v4_373_0_1	MLP2_DROME	Muscle LIM protein Mlp84B	MLP2_DROME	Muscle LIM protein Mlp84B	UniRef90_G4VJG3	Putative crp1/csrp1/crip1 n=1	UniRef90_G4VJG3	Putative crp1/csrp1/crip1 n=1	tr|B3LYC8|B3LYC8_DROAN	B3LYC8	GF17323	-	-	-	-	-	-	-	dd_smedV4_373_0_1	Cell-type-specificity: Sigma neoblasts SimilarTo: uc002kal.2 Description: actin, gamma 1 (ACTG1)	11.3718	125.088	10.9998	3.45941	5e-05	0.000406327	Pass	yes	2Fold
XLOC_000571	SMESG000026947.1	SMEST026947003.1	-	-	CELF4_DANRE	CUGBP Elav-like family member 4	CELF4_DANRE	CUGBP Elav-like family member 4	UniRef90_A0JM51	CUGBP Elav-like family member 5 n=4	UniRef90_A0JM51	CUGBP Elav-like family member 5 n=4	sp|Q6DGV1|CELF4_DANRE	Q6DGV1	CUGBP Elav-like family member 4	-	-	-	-	-	-	-	dd_smedV4_14010_0_1	Cell-type-specificity: Neural (both ciliated and non-ciliated) SimilarTo: uc021qko.1 Description: cholinergic receptor, muscarinic 1 (CHRM1)	0.262189	2.88009	10.9848	3.45743	5e-05	0.000406327	Pass	yes	2Fold
XLOC_014155	SMESG000034375.1	SMEST034375001.1	-	-	AT10A_MOUSE	Probable phospholipid-transporting ATPase VA	AT10A_HUMAN	Probable phospholipid-transporting ATPase VA	UniRef90_B4KI69	GI10355 n=1	UniRef90_B4KI69	GI10355 n=1	tr|B4KI69|B4KI69_DROMO	B4KI69	GI10355	-	-	-	-	-	-	-	-	-	0.868248	9.53633	10.9834	3.45726	5e-05	0.000406327	Pass	yes	2Fold
XLOC_002421	SMESG000006414.1	SMEST006414001.1	dd_Smed_v6_16583_0_1	dd_Smed_v4_16583_0_1	-	-	-	-	UniRef90_UPI0002B45AEC	PREDICTED: uncharacterized protein LOC100214701 n=1	-	-	-	-	-	-	-	-	-	-	-	-	dd_smedV4_16583_0_1	Cell-type-specificity: Parapharyngeal SimilarTo: NA Description: NA	0.145558	1.59533	10.9601	3.45419	0.00115	0.00503266	Pass	yes	2Fold
XLOC_021701	SMESG000056247.1	SMEST056247001.1	dd_Smed_v6_11737_0_1	dd_Smed_v4_11737_0_1	-	-	-	-	-	-	-	-	-	-	-	-	-	-	-	-	-	-	-	-	0.177979	1.9464	10.9361	3.45103	0.0011	0.00486318	Pass	yes	2Fold
XLOC_005900	SMESG000012836.1	SMEST012836004.1	-	-	PCDH1_HUMAN	Protocadherin-1	PCDH1_HUMAN	Protocadherin-1	UniRef90_F1R582	Uncharacterized protein (Fragment) n=1	UniRef90_A4II80	Pcdh1 protein n=8	tr|H0Y2Z9|H0Y2Z9_HUMAN	H0Y2Z9	Protocadherin-1 (Fragment)	-	-	-	-	-	-	-	-	-	0.493686	5.39762	10.9333	3.45066	5e-05	0.000406327	Pass	yes	2Fold
XLOC_012433	SMESG000029405.1	SMEST029405001.1	dd_Smed_v6_3408_0_1	dd_Smed_v4_3408_0_1	SAHH3_HUMAN	Putative adenosylhomocysteinase 3	SAHH3_HUMAN	Putative adenosylhomocysteinase 3	UniRef90_G4M0M6	Adenosylhomocysteinase n=4	UniRef90_G4M0M5	Adenosylhomocysteinase n=3	tr|Q5BL43|Q5BL43_XENTR	Q5BL43	Adenosylhomocysteinase	-	-	-	-	-	-	-	-	-	0.841125	9.17918	10.913	3.44797	5e-05	0.000406327	Pass	yes	2Fold
XLOC_020518	SMESG000052690.1	SMEST052690001.1	dd_Smed_v6_9995_0_1	dd_Smed_v4_9995_0_1	-	-	-	-	-	-	-	-	-	-	-	-	-	-	-	-	-	-	-	-	0.532138	5.80065	10.9006	3.44634	0.0008	0.00378793	Pass	yes	2Fold
XLOC_023404	SMESG000061225.1	SMEST061225001.1	dd_Smed_v6_21953_0_1	dd_Smed_v4_21953_0_1	-	-	-	-	UniRef90_B4M2J2	GJ18645 n=1	UniRef90_B4M2J2	GJ18645 n=1	tr|B4M2J2|B4M2J2_DROVI	B4M2J2	GJ18645	-	-	-	GCR358	Cluster: Srw Description: sex peptide receptor	-	-	-	-	0.364295	3.96299	10.8785	3.44341	0.00075	0.00359682	Pass	yes	2Fold
XLOC_028871	SMESG000076081.1	SMEST076081001.1	dd_Smed_v6_11425_0_1	dd_Smed_v4_11425_0_1	FTM_HUMAN	Protein fantom	FTM_HUMAN	Protein fantom	UniRef90_D2ILT1	RPGRIP1L-like protein (Fragment) n=1	UniRef90_D2ILT1	RPGRIP1L-like protein (Fragment) n=1	tr|D2ILT1|D2ILT1_SCHMD	D2ILT1	RPGRIP1L-like protein (Fragment)	-	-	-	-	-	-	-	dd_smedV4_11425_0_1	Cell-type-specificity: Neoblast SimilarTo: NA Description: NA	0.867796	9.4091	10.8425	3.43863	5e-05	0.000406327	Pass	yes	2Fold
XLOC_026768	SMESG000069980.1	SMEST069980001.1	dd_Smed_v6_9590_0_1	dd_Smed_v4_9590_0_1	BEST3_HUMAN	Bestrophin-3	BEST3_HUMAN	Bestrophin-3	UniRef90_E9QIB2	Uncharacterized protein n=2	UniRef90_E9QIB2	Uncharacterized protein n=2	tr|E9QIB2|E9QIB2_DANRE	E9QIB2	Uncharacterized protein	-	-	-	-	-	-	-	dd_smedV4_9590_0_1	Cell-type-specificity: Parapharyngeal SimilarTo: uc003omz.1 Description: peptidase inhibitor 16 (PI16)	0.114003	1.23467	10.8302	3.43698	0.0002	0.00126612	Pass	yes	2Fold
XLOC_029787	SMESG000078478.1	SMEST078478001.1	dd_Smed_v6_39404_0_1	dd_Smed_v4_39404_0_1	-	-	-	-	-	-	-	-	-	-	-	-	-	-	-	-	-	-	-	-	0.28545	3.08731	10.8156	3.43504	0.00305	0.0108395	Pass	yes	2Fold
XLOC_011526	SMESG000028972.1	SMEST028972001.1	dd_Smed_v6_8229_0_1	dd_Smed_v4_8229_0_1	CO026_DANRE	Uncharacterized protein C15orf26 homolog	CO026_DANRE	Uncharacterized protein C15orf26 homolog	UniRef90_F1NPI3	Uncharacterized protein n=1	UniRef90_F1NPI3	Uncharacterized protein n=1	tr|Q5PQ12|Q5PQ12_XENLA	Q5PQ12	LOC496017 protein	-	-	-	-	-	-	-	-	-	1.84244	19.9197	10.8116	3.43451	5e-05	0.000406327	Pass	yes	2Fold
XLOC_024057	SMESG000062815.1	SMEST062815001.1	dd_Smed_v6_16274_0_1	dd_Smed_v4_16274_0_1	FANA_HELAS	FMRFamide-activated amiloride-sensitive sodium channel	FANA_HELAS	FMRFamide-activated amiloride-sensitive sodium channel	UniRef90_G4LYX1	Amiloride-sensitive sodium channel,putative n=1	UniRef90_G4LYX1	Amiloride-sensitive sodium channel,putative n=1	tr|F6VMZ3|F6VMZ3_XENTR	F6VMZ3	Uncharacterized protein	-	-	-	-	-	-	-	-	-	0.659883	7.12655	10.7997	3.43292	0.0006	0.00302343	Pass	yes	2Fold
XLOC_013918	SMESG000035253.1	SMEST035253001.1	dd_Smed_v6_22781_0_1	dd_Smed_v4_22781_0_1	-	-	-	-	UniRef90_G4VAR8	Putative rhodopsin-like orphan GPCR n=1	UniRef90_G4VAR9	Putative uncharacterized protein n=2	-	-	-	-	-	-	GCR379	Cluster: Srfa Description: rhodopsin-like orphan gpcr	-	-	dd_smedV4_22781_0_1	Cell-type-specificity: Parapharyngeal SimilarTo: uc004ajx.4 Description: osteoclast stimulating factor 1 (OSTF1)	0.402066	4.34024	10.7948	3.43227	0.00045	0.0024082	Pass	yes	2Fold
XLOC_016654	SMESG000050757.1	SMEST050757001.1	dd_Smed_v6_23525_0_1	dd_Smed_v4_23525_0_1	-	-	-	-	UniRef90_G4LW20	Amine GPCR, putative n=2	UniRef90_G4LW20	Amine GPCR, putative n=2	tr|B4G380|B4G380_DROPE	B4G380	GL24052	-	-	-	GCR397	Cluster: Rho-R1 Description: g-protein coupled receptor fragment	-	-	-	-	0.0990936	1.06968	10.7946	3.43224	0.0009	0.00416291	Pass	yes	2Fold
XLOC_008653	SMESG000021280.1	SMEST021280001.1	dd_Smed_v6_36491_0_1	dd_Smed_v4_36491_0_1	KCNAE_DROME	Potassium voltage-gated channel protein eag	KCNAE_DROME	Potassium voltage-gated channel protein eag	UniRef90_B5DLA7	GA23028 n=1	UniRef90_B5DLA7	GA23028 n=1	tr|B5DLA7|B5DLA7_DROPS	B5DLA7	GA23028	-	-	-	-	-	-	-	-	-	0.19302	2.07974	10.7747	3.42958	0.0205	0.0492164	Pass	yes	2Fold
XLOC_022191	SMESG000057434.1	SMEST057434003.1	dd_Smed_v6_12613_0_3	dd_Smed_v4_12613_0_3	RGS3_HUMAN	Regulator of G-protein signaling 3	-	-	UniRef90_G4LWU1	Regulator of G protein signaling 3, rgs3,putative n=1	UniRef90_A8WZI5	Protein CBG05275 n=3	tr|A8WZI5|A8WZI5_CAEBR	A8WZI5	Protein CBG05275	-	-	-	-	-	-	-	-	-	0.43937	4.71173	10.7238	3.42275	5e-05	0.000406327	Pass	yes	2Fold
XLOC_009824	SMESG000021969.1	SMEST021969001.1	dd_Smed_v6_14462_0_1	dd_Smed_v4_14462_0_1	BND7A_AEDAE	Band 7 protein AAEL010189	BND7A_AEDAE	Band 7 protein AAEL010189	UniRef90_UPI0002B49C0C	PREDICTED: mechanosensory protein 2-like isoform 2 n=2	UniRef90_UPI0002B49C0C	PREDICTED: mechanosensory protein 2-like isoform 2 n=2	tr|A8XKE0|A8XKE0_CAEBR	A8XKE0	Protein CBR-STO-2	-	-	-	-	-	-	-	dd_smedV4_14462_0_1	Cell-type-specificity: Neoblast SimilarTo: NA Description: NA	0.319793	3.42604	10.7133	3.42133	0.00125	0.00535653	Pass	yes	2Fold
XLOC_024650	SMESG000068910.1	SMEST068910001.1	dd_Smed_v6_17087_0_1	dd_Smed_v4_17087_0_1	MEC2_CAEEL	Mechanosensory protein 2	MEC2_CAEEL	Mechanosensory protein 2	UniRef90_G4VDW2	Putative spfh domain / Band 7 family protein n=1	UniRef90_G4VDW2	Putative spfh domain / Band 7 family protein n=1	tr|H2WN08|H2WN08_CAEJA	H2WN08	Uncharacterized protein	-	-	-	-	-	-	-	dd_smedV4_17087_0_1	Cell-type-specificity: Neural (non-ciliated) SimilarTo: uc002mqe.2 Description: SWI/SNF related, matrix associated, actin dependent regulator of chromatin, subfamily a, member 4 (SMARCA4)	0.529386	5.67086	10.7121	3.42118	0.0017	0.00681728	Pass	yes	2Fold
XLOC_014428	SMESG000036226.1	SMEST036226001.1	dd_Smed_v6_15151_0_1	dd_Smed_v4_15151_0_1	GALR2_MOUSE	Galanin receptor type 2	GALR2_MOUSE	Galanin receptor type 2	UniRef90_A4IIT2	LOC100125055 protein n=1	UniRef90_A4IIT2	LOC100125055 protein n=1	tr|A4IIT2|A4IIT2_XENTR	A4IIT2	LOC100125055 protein	-	-	-	GCR327	Cluster: Rho-C Description: galanin receptor type 2-like	-	-	-	-	0.252236	2.70051	10.7063	3.42039	0.0028	0.0101416	Pass	yes	2Fold
XLOC_029095	SMESG000076697.1	SMEST076697001.1	dd_Smed_v6_25777_0_1	dd_Smed_v4_25777_0_1	-	-	-	-	-	-	-	-	-	-	-	-	-	-	-	-	-	-	dd_smedV4_25777_0_1	Cell-type-specificity: Gamma neoblasts SimilarTo: uc010pnk.2 Description: sterol O-acyltransferase 1 (SOAT1)	0.250711	2.68238	10.6991	3.41942	0.00155	0.00635984	Pass	yes	2Fold
XLOC_001633	SMESG000001060.1	SMEST001060006.1	-	-	RIMB1_MOUSE	Peripheral-type benzodiazepine receptor-associated protein 1	RIMB1_MOUSE	Peripheral-type benzodiazepine receptor-associated protein 1	UniRef90_G4LWB5	Putative uncharacterized protein n=1	UniRef90_G4LWB5	Putative uncharacterized protein n=1	tr|B4LXE0|B4LXE0_DROVI	B4LXE0	GJ22879	-	-	-	-	-	-	-	dd_smedV4_9824_0_1	Cell-type-specificity: Neural (non-ciliated) SimilarTo: uc003uhu.1 Description: piccolo presynaptic cytomatrix protein (PCLO)	0.819339	8.76039	10.692	3.41846	5e-05	0.000406327	Pass	yes	2Fold
XLOC_021155	SMESG000054561.1	SMEST054561001.1	dd_Smed_v6_11539_0_1	dd_Smed_v4_11539_0_1	-	-	-	-	-	-	-	-	-	-	-	-	-	-	-	-	-	-	dd_smedV4_11539_0_1	Cell-type-specificity: Neural (non-ciliated) SimilarTo: uc003ahr.3 Description: SEC14-like 2 (S. cerevisiae) (SEC14L2)	0.649562	6.943	10.6887	3.41802	5e-05	0.000406327	Pass	yes	2Fold
XLOC_002292	SMESG000006317.1	SMEST006317001.1	dd_Smed_v6_13555_0_1	dd_Smed_v4_13555_0_1	SLIT1_CAEEL	Slit homolog 1 protein	SLIT1_CAEEL	Slit homolog 1 protein	UniRef90_G4VJ14	Putative slit n=1	UniRef90_G4VFE7	Uncharacterized protein n=2	tr|B4JQV1|B4JQV1_DROGR	B4JQV1	GH13763	-	-	-	-	-	-	-	dd_smedV4_13555_0_1	Cell-type-specificity: Gut SimilarTo: uc021wsj.1 Description: inositol 1,4,5-trisphosphate receptor, type 1 (ITPR1)	0.193523	2.05852	10.6371	3.41103	0.0026	0.0095703	Pass	yes	2Fold
XLOC_016868	SMESG000051761.1	SMEST051761001.1	dd_Smed_v6_12533_0_1	dd_Smed_v4_12533_0_1	CBPC6_MOUSE	Cytosolic carboxypeptidase 6	CBPC6_HUMAN	Cytosolic carboxypeptidase 6	UniRef90_A8WHN8	Uncharacterized protein (Fragment) n=1	UniRef90_A8WHN8	Uncharacterized protein (Fragment) n=1	tr|F1R8D2|F1R8D2_DANRE	F1R8D2	Uncharacterized protein	-	-	-	-	-	-	-	-	-	1.07941	11.4586	10.6156	3.40812	5e-05	0.000406327	Pass	yes	2Fold
XLOC_029748	SMESG000078318.1	SMEST078318002.1	dd_Smed_v6_12275_0_1	dd_Smed_v4_12275_0_1	DTNA_HUMAN	Dystrobrevin alpha	DTNB_MOUSE	Dystrobrevin beta	UniRef90_A2CI92	Dystrobrevin n=2	UniRef90_A2CI92	Dystrobrevin n=2	tr|Q0V9N3|Q0V9N3_XENTR	Q0V9N3	Dystrobrevin alpha	-	-	-	-	-	-	-	dd_smedV4_12275_0_1	Cell-type-specificity: Neural (both ciliated and non-ciliated) SimilarTo: NA Description: NA	0.834781	8.82573	10.5725	3.40225	5e-05	0.000406327	Pass	yes	2Fold
XLOC_017140	SMESG000043677.1	SMEST043677002.1	dd_Smed_v6_8026_0_1	dd_Smed_v4_8026_0_1	TXND3_CIOIN	Thioredoxin domain-containing protein 3 homolog	TXND3_CIOIN	Thioredoxin domain-containing protein 3 homolog	UniRef90_G4V9N0	Nucleoside diphosphate kinase n=2	UniRef90_G4V9N0	Nucleoside diphosphate kinase n=2	tr|B2GUC0|B2GUC0_XENTR	B2GUC0	LOC100158550 protein	-	-	-	-	-	-	-	dd_smedV4_8026_0_1	Cell-type-specificity: Muscle SimilarTo: uc001dbj.2 Description: NA	0.680067	7.1835	10.5629	3.40094	5e-05	0.000406327	Pass	yes	2Fold
XLOC_002268	SMESG000006496.1	SMEST006496001.1	dd_Smed_v6_7305_0_1	dd_Smed_v4_7305_0_1	-	-	TENS1_BOVIN	Tensin-1	UniRef90_F1QJY1	Uncharacterized protein (Fragment) n=1	UniRef90_F7BHL4	Uncharacterized protein (Fragment) n=1	tr|F7BHL4|F7BHL4_XENTR	F7BHL4	Uncharacterized protein (Fragment)	-	-	-	-	-	-	-	dd_smedV4_7305_0_1	Cell-type-specificity: Epidermal lineage (early + late + mature) SimilarTo: NA Description: NA	0.936979	9.87702	10.5413	3.39799	5e-05	0.000406327	Pass	yes	2Fold
XLOC_008646	SMESG000021250.1	SMEST021250004.1	dd_Smed_v6_24382_0_1	dd_Smed_v4_24382_0_1	DDR2_MOUSE	Discoidin domain-containing receptor 2	DDR2_MOUSE	Discoidin domain-containing receptor 2	UniRef90_G4V7C2	Putative discoidin domain receptor n=2	UniRef90_Q0P4R9	Discoidin domain receptor family, member 2 n=1	tr|F8W614|F8W614_DANRE	F8W614	Uncharacterized protein (Fragment)	-	-	-	-	-	-	-	-	-	0.236422	2.4895	10.5299	3.39642	5e-05	0.000406327	Pass	yes	2Fold
XLOC_029630	SMESG000081404.1	SMEST081404001.1	dd_Smed_v6_12602_0_1	dd_Smed_v4_12602_0_1	PTH1R_DIDVI	Parathyroid hormone/parathyroid hormone-related peptide receptor	PTH1R_PIG	Parathyroid hormone/parathyroid hormone-related peptide receptor	UniRef90_F1QGZ1	Uncharacterized protein n=2	UniRef90_F1QGZ1	Uncharacterized protein n=2	tr|Q9PVD2|Q9PVD2_DANRE	Q9PVD2	Parathyroid hormone-related protein receptor PTH3R	-	-	-	GCR323	Cluster: Secretin Description: parathyroid hormone parathyroid hormone-related peptide receptor	-	-	-	-	0.608873	6.40759	10.5237	3.39557	5e-05	0.000406327	Pass	yes	2Fold
XLOC_003441	SMESG000009300.1	SMEST009300001.1	dd_Smed_v6_11883_0_1	dd_Smed_v4_11883_0_1	MEC2_CAEEL	Mechanosensory protein 2	MEC2_CAEEL	Mechanosensory protein 2	UniRef90_G4VDW2	Putative spfh domain / Band 7 family protein n=1	UniRef90_G4VDW2	Putative spfh domain / Band 7 family protein n=1	tr|Q8MQ74|Q8MQ74_CAEEL	Q8MQ74	Protein MEC-2, isoform b	-	-	-	-	-	-	-	dd_smedV4_11883_0_1	Cell-type-specificity: Neural (non-ciliated) SimilarTo: NA Description: NA	1.55236	16.3298	10.5193	3.39497	5e-05	0.000406327	Pass	yes	2Fold
XLOC_015751	SMESG000039905.1	SMEST039905001.1	dd_Smed_v6_8655_0_1	dd_Smed_v4_8655_0_1	SPON1_MOUSE	Spondin-1	SPON1_CHICK	Spondin-1	UniRef90_G4LZW3	F-spondin, putative n=2	UniRef90_G4LZW3	F-spondin, putative n=2	tr|G0N9R5|G0N9R5_CAEBE	G0N9R5	CBN-SPON-1 protein	-	-	-	-	-	-	-	dd_smedV4_8655_0_1	Cell-type-specificity: Neural (both ciliated and non-ciliated) SimilarTo: uc001nev.1 Description: MAP-kinase activating death domain (MADD)6	2.02769	21.2902	10.4997	3.39228	5e-05	0.000406327	Pass	yes	2Fold
XLOC_003756	SMESG000006819.1	SMEST006819001.1	dd_Smed_v6_9227_0_1	dd_Smed_v4_9227_0_1	IQUB_HUMAN	IQ and ubiquitin-like domain-containing protein	IQUB_HUMAN	IQ and ubiquitin-like domain-containing protein	UniRef90_F7EUP1	Uncharacterized protein (Fragment) n=1	UniRef90_F7EUP1	Uncharacterized protein (Fragment) n=1	tr|F7EUP1|F7EUP1_XENTR	F7EUP1	Uncharacterized protein (Fragment)	-	-	-	-	-	-	-	dd_smedV4_9227_0_1	Cell-type-specificity: Epidermal lineage (early + late + mature) SimilarTo: uc010qwk.2 Description: EPS8-like 2 (EPS8L2)	0.999608	10.4945	10.4986	3.39213	5e-05	0.000406327	Pass	yes	2Fold
XLOC_006486	SMESG000014116.1,SMESG000014118.1		-	-	-	-	-	-	-	-	-	-	-	-	-	-	-	-	-	-	-	-	-	-	0.235066	2.46617	10.4914	3.39113	0.0011	0.00486318	Pass	yes	2Fold
XLOC_027125	SMESG000070969.1	SMEST070969001.1	dd_Smed_v6_7815_0_1	dd_Smed_v4_7815_0_1	FTCD_PIG	Formimidoyltransferase-cyclodeaminase	FTCD_PIG	Formimidoyltransferase-cyclodeaminase	UniRef90_F7DJS4	Uncharacterized protein n=4	UniRef90_Q7SXZ8	Zgc:63647 n=3	tr|Q1LWH9|Q1LWH9_DANRE	Q1LWH9	Novel protein similar to vertbrate ormiminotransferase cyclodeaminase (FTCD) (Zgc:63647) (Fragment)	-	-	-	-	-	-	-	dd_smedV4_7815_0_1	Cell-type-specificity: Epidermal lineage (early + late + mature) SimilarTo: uc021wsj.1 Description: inositol 1,4,5-trisphosphate receptor, type 1 (ITPR1)	3.74553	39.2795	10.487	3.39053	5e-05	0.000406327	Pass	yes	2Fold
XLOC_016003	SMESG000039547.1	SMEST039547001.1	dd_Smed_v6_12302_0_1	dd_Smed_v4_12302_0_1	CC180_HUMAN	Coiled-coil domain-containing protein 180	CC180_HUMAN	Coiled-coil domain-containing protein 180	UniRef90_F1Q6A6	Uncharacterized protein (Fragment) n=1	UniRef90_F1Q6A6	Uncharacterized protein (Fragment) n=1	tr|F1Q6A6|F1Q6A6_DANRE	F1Q6A6	Uncharacterized protein (Fragment)	-	-	-	-	-	-	-	dd_smedV4_12302_0_1	Cell-type-specificity: Muscle SimilarTo: uc010zqf.2 Description: solute carrier family 4, sodium borate transporter, member 11 (SLC4A11)	0.161796	1.69667	10.4865	3.39046	0.00185	0.00729382	Pass	yes	2Fold
XLOC_015385	SMESG000039065.1	SMEST039065001.1	dd_Smed_v6_11656_0_1	dd_Smed_v4_11656_0_1	-	-	-	-	-	-	-	-	-	-	-	-	-	-	-	-	-	-	dd_smedV4_11656_0_1	Cell-type-specificity: Epidermis II SimilarTo: NA Description: NA	1.64398	17.22	10.4746	3.38882	5e-05	0.000406327	Pass	yes	2Fold
XLOC_005754	SMESG000014669.1	SMEST014669001.1	dd_Smed_v6_19393_0_4	dd_Smed_v4_19393_0_4	AR_BOMMO	Allatostatin-A receptor	AR_BOMMO	Allatostatin-A receptor	UniRef90_G4VRZ3	Strain Puerto Rico chromosome W, complete genome n=1	UniRef90_G4VRZ3	Strain Puerto Rico chromosome W, complete genome n=1	tr|B4M192|B4M192_DROVI	B4M192	GJ24185	-	-	-	GCR064	Cluster: Rho-C Description: g-protein coupled receptor	-	-	-	-	0.109082	1.14082	10.4584	3.38659	0.0006	0.00302343	Pass	yes	2Fold
XLOC_006969	SMESG000017226.1	SMEST017226001.1	dd_Smed_v6_15762_0_1	dd_Smed_v4_15762_0_1	-	-	-	-	UniRef90_G4V6M8	Putative uncharacterized protein n=1	UniRef90_G4V6M8	Putative uncharacterized protein n=1	-	-	-	-	-	-	-	-	-	-	-	-	0.515142	5.37528	10.4346	3.3833	0.00185	0.00729382	Pass	yes	2Fold
XLOC_023407	SMESG000061235.1	SMEST061235001.1	dd_Smed_v6_19759_0_1	dd_Smed_v4_19759_0_1	-	-	-	-	UniRef90_UPI0001A62BED	G-protein coupled receptor fragment, partial n=1	UniRef90_UPI0001A62BED	G-protein coupled receptor fragment, partial n=1	tr|O45173|O45173_CAEEL	O45173	Protein K03H6.1	-	-	-	GCR355	Cluster: Srfa Description: fmrfamide receptor	-	-	-	-	0.190875	1.98896	10.4202	3.38131	0.0012	0.00519548	Pass	yes	2Fold
XLOC_030473	SMESG000080369.1	SMEST080369003.1	dd_Smed_v6_9630_0_1	dd_Smed_v4_9630_0_1	-	-	KDIS_HUMAN	Kinase D-interacting substrate of 220 kDa	UniRef90_G4VFP5	Putative tgf-beta receptor n=1	UniRef90_UPI0003D0FDBE	PREDICTED: kinase D-interacting substrate of 220 kDa isoform X13 n=1	tr|B3MBW9|B3MBW9_DROAN	B3MBW9	GF12810	-	-	-	-	-	-	-	dd_smedV4_9630_0_1	Cell-type-specificity: Muscle SimilarTo: uc003pcs.3 Description: collagen, type XXI, alpha 1 (COL21A1)	0.985575	10.2649	10.4151	3.38061	5e-05	0.000406327	Pass	yes	2Fold
XLOC_026474	SMESG000074053.1	SMEST074053002.1	dd_Smed_v6_405_0_1	dd_Smed_v4_405_0_1	TPM1_SCHMA	Tropomyosin-1	TPM_ECHMU	Tropomyosin	UniRef90_P42637	Tropomyosin-1 n=7	UniRef90_P42637	Tropomyosin-1 n=7	tr|I5APU5|I5APU5_DROPS	I5APU5	Tm1, isoform E	-	-	-	-	-	-	-	dd_smedV4_405_0_1	Cell-type-specificity: Epidermis II SimilarTo: NA Description: NA	13.1854	137.298	10.4129	3.3803	5e-05	0.000406327	Pass	yes	2Fold
XLOC_000065	SMESG000026580.1	SMEST026580001.1	dd_Smed_v6_9234_0_1	dd_Smed_v4_9234_0_1	-	-	-	-	-	-	-	-	-	-	-	-	-	-	-	-	-	-	-	-	0.418246	4.35252	10.4066	3.37943	0.0025	0.00928139	Pass	yes	2Fold
XLOC_013679	SMESG000033128.1	SMEST033128002.1	dd_Smed_v6_7062_0_1	dd_Smed_v4_7062_0_1	DYH2_MOUSE	Dynein heavy chain 2, axonemal	DYH2_MOUSE	Dynein heavy chain 2, axonemal	UniRef90_G4M0H0	Dynein heavy chain, putative n=3	UniRef90_G4M0H0	Dynein heavy chain, putative n=3	tr|E7EZB9|E7EZB9_DANRE	E7EZB9	Uncharacterized protein	-	-	-	-	-	-	-	dd_smedV4_19518_0_1	Cell-type-specificity: Neoblast SimilarTo: NA Description: NA	1.08539	11.2348	10.3509	3.37169	5e-05	0.000406327	Pass	yes	2Fold
XLOC_019816	SMESG000058240.1	SMEST058240003.1	dd_Smed_v6_13450_0_1	dd_Smed_v4_13450_0_1	CBPC2_MOUSE	Cytosolic carboxypeptidase 2	CBPC2_DANRE	Cytosolic carboxypeptidase 2	UniRef90_Q8CDK2-3	Isoform 3 of Cytosolic carboxypeptidase 2 n=8	UniRef90_F1Q5V6	Cytosolic carboxypeptidase 2 n=2	tr|F1Q5V6|F1Q5V6_DANRE	F1Q5V6	Cytosolic carboxypeptidase 2	-	-	-	-	-	-	-	-	-	0.383213	3.96642	10.3504	3.37162	5e-05	0.000406327	Pass	yes	2Fold
XLOC_003408	SMESG000009125.1	SMEST009125002.1	dd_Smed_v6_7659_0_1	dd_Smed_v4_7659_0_1	GRIP2_XENLA	Glutamate receptor-interacting protein 2	GRIP1_HUMAN	Glutamate receptor-interacting protein 1	UniRef90_A8E0R9	Glutamate receptor-interacting protein 2 n=8	UniRef90_UPI00034FA2E2	PREDICTED: glutamate receptor-interacting protein 1 isoform X5 n=3	sp|Q9Y3R0-3|GRIP1_HUMAN	Q9Y3R0-3	Isoform 3 of Glutamate receptor-interacting protein 1	-	-	-	-	-	-	-	-	-	1.21757	12.5961	10.3453	3.3709	5e-05	0.000406327	Pass	yes	2Fold
XLOC_026432	SMESG000073709.1	SMEST073709002.1	dd_Smed_v6_10924_0_1	dd_Smed_v4_10924_0_1	TIA1_HUMAN	Nucleolysin TIA-1 isoform p40	TIA1_HUMAN	Nucleolysin TIA-1 isoform p40	UniRef90_D5JG79	TIA1-like protein n=1	UniRef90_D5JG79	TIA1-like protein n=1	tr|D5JG79|D5JG79_DUGJA	D5JG79	TIA1-like protein	-	-	-	-	-	-	-	dd_smedV4_10924_0_1	Cell-type-specificity: Gut SimilarTo: NA Description: NA	1.21895	12.6083	10.3436	3.37066	5e-05	0.000406327	Pass	yes	2Fold
XLOC_011467	SMESG000028852.1	SMEST028852002.1	dd_Smed_v6_12567_0_1	dd_Smed_v4_12567_0_1	RASEF_HUMAN	Ras and EF-hand domain-containing protein	RASEF_DANRE	Ras and EF-hand domain-containing protein	UniRef90_UPI000387D1BB	PREDICTED: ras and EF-hand domain-containing protein isoform X1 n=1	UniRef90_F1LVA5	Protein Rasef (Fragment) n=2	sp|A5WW21|RASEF_DANRE	A5WW21	Ras and EF-hand domain-containing protein	-	-	-	-	-	-	-	-	-	0.166139	1.71511	10.3233	3.36784	5e-05	0.000406327	Pass	yes	2Fold
XLOC_014481	SMESG000036565.1	SMEST036565001.1	dd_Smed_v6_4963_0_1	dd_Smed_v4_4963_0_1	-	-	-	-	-	-	-	-	-	-	-	-	-	-	-	-	-	-	-	-	1.49549	15.4117	10.3055	3.36534	0.0006	0.00302343	Pass	yes	2Fold
XLOC_003358	SMESG000008875.1	SMEST008875003.1	-	-	PCDG4_MOUSE	Protocadherin gamma-A4 {ECO:0000312|EMBL:AAK26087.1}	PCDG7_HUMAN	Protocadherin gamma-A7	UniRef90_G4V863	Putative cadherin n=2	UniRef90_F1LRA0	Protein Pcdhga4 n=3	sp|Q9Y5G6-2|PCDG7_HUMAN	Q9Y5G6-2	Isoform 2 of Protocadherin gamma-A7	-	-	-	-	-	-	-	-	-	0.250972	2.58175	10.287	3.36275	5e-05	0.000406327	Pass	yes	2Fold
XLOC_024634	SMESG000068804.1	SMEST068804001.1	dd_Smed_v6_21895_0_1	dd_Smed_v4_21895_0_1	KCNKI_RAT	Potassium channel subfamily K member 18	KCNKI_MOUSE	Potassium channel subfamily K member 18	UniRef90_UPI0001A64095	twik family of potassium channels-related, partial n=1	UniRef90_UPI0001A64095	twik family of potassium channels-related, partial n=1	tr|Q7YWY7|Q7YWY7_CAEEL	Q7YWY7	Protein TWK-48	-	-	-	-	-	-	-	dd_smedV4_21895_0_1	Cell-type-specificity: Muscle SimilarTo: NA Description: NA	0.161678	1.66263	10.2836	3.36227	0.00135	0.00571762	Pass	yes	2Fold
XLOC_000229	SMESG000025327.1	SMEST025327001.1	dd_Smed_v6_17373_0_1	dd_Smed_v4_17373_0_1	-	-	-	-	UniRef90_G4VRN9	Uncharacterized protein n=2	UniRef90_G4VRN9	Uncharacterized protein n=2	-	-	-	-	-	-	-	-	-	-	dd_smedV4_17373_0_1	Cell-type-specificity: Muscle SimilarTo: uc003pqv.1 Description: NA	0.66629	6.8304	10.2514	3.35775	0.0136	0.0353293	Pass	yes	2Fold
XLOC_021578	SMESG000055605.1	SMEST055605001.1	dd_Smed_v6_1230_0_1	dd_Smed_v4_1230_0_1	CAB32_DROME	Calbindin-32	CAB32_DROME	Calbindin-32	UniRef90_G4M0U4	Calbindin-32, putative n=4	UniRef90_G4M0U4	Calbindin-32, putative n=4	tr|B3MD84|B3MD84_DROAN	B3MD84	GF11427	-	-	-	-	-	-	-	dd_smedV4_1230_0_1	Cell-type-specificity: Muscle SimilarTo: uc004bsm.4 Description: adenylate kinase 1 (AK1)	18.2898	186.972	10.2227	3.35371	5e-05	0.000406327	Pass	yes	2Fold
XLOC_007661	SMESG000019067.1	SMEST019067001.1	dd_Smed_v6_13671_0_1	dd_Smed_v4_13671_0_1	LOXH1_MOUSE	Lipoxygenase homology domain-containing protein 1	LOXH1_HUMAN	Lipoxygenase homology domain-containing protein 1	UniRef90_UPI0002B420AC	PREDICTED: lipoxygenase homology domain-containing protein 1-like n=1	UniRef90_UPI0002B420AC	PREDICTED: lipoxygenase homology domain-containing protein 1-like n=1	tr|F1QRP6|F1QRP6_DANRE	F1QRP6	Uncharacterized protein (Fragment)	-	-	-	-	-	-	-	dd_smedV4_13671_0_1	Cell-type-specificity: Muscle SimilarTo: NA Description: NA	0.483209	4.93572	10.2145	3.35254	5e-05	0.000406327	Pass	yes	2Fold
XLOC_026772	SMESG000070013.1	SMEST070013002.1	dd_Smed_v6_3198_0_1	dd_Smed_v4_3198_0_1	ARF1_DICDI	ADP-ribosylation factor 1	ARF_CANAL	ADP-ribosylation factor	UniRef90_B1H345	LOC100145554 protein n=2	UniRef90_B1H345	LOC100145554 protein n=2	tr|F6VN37|F6VN37_XENTR	F6VN37	Uncharacterized protein	-	-	-	-	-	-	-	dd_smedV4_3198_0_1	Cell-type-specificity: Neural (non-ciliated) SimilarTo: NA Description: NA	0.209241	2.13356	10.1967	3.35003	0.0018	0.00714566	Pass	yes	2Fold
XLOC_026784	SMESG000070077.1	SMEST070077001.1	dd_Smed_v6_8785_0_1	dd_Smed_v4_8785_0_1	SYT14_MOUSE	Synaptotagmin-14	SYT14_MOUSE	Synaptotagmin-14	UniRef90_UPI0003D78284	PREDICTED: synaptotagmin-14 isoform X1 n=3	UniRef90_UPI0003D78284	PREDICTED: synaptotagmin-14 isoform X1 n=3	sp|Q7TN84|SYT14_MOUSE	Q7TN84	Synaptotagmin-14	-	-	-	-	-	-	-	-	-	0.351256	3.57858	10.188	3.34879	0.0016	0.00652042	Pass	yes	2Fold
XLOC_017208	SMESG000043295.1	SMEST043295001.1	dd_Smed_v6_3524_0_1	dd_Smed_v4_3524_0_1	-	-	-	-	-	-	-	-	-	-	-	-	-	-	-	-	-	-	-	-	0.622121	6.33256	10.179	3.34752	0.0015	0.00621377	Pass	yes	2Fold
XLOC_007060	SMESG000015319.1	SMEST015319002.1	dd_Smed_v6_12908_0_1	dd_Smed_v4_12908_0_1	-	-	-	-	UniRef90_B4L092	GI12316 n=1	UniRef90_B4L092	GI12316 n=1	tr|B4L092|B4L092_DROMO	B4L092	GI12316	-	-	-	-	-	-	-	dd_smedV4_12908_0_1	Cell-type-specificity: Neural (non-ciliated) SimilarTo: NA Description: NA	0.169295	1.72188	10.1709	3.34637	0.0038	0.0128879	Pass	yes	2Fold
XLOC_027700	SMESG000072739.1	SMEST072739001.1	dd_Smed_v6_8312_0_4	dd_Smed_v4_8312_0_4	ARVC_HUMAN	Armadillo repeat protein deleted in velo-cardio-facial syndrome	ARVC_HUMAN	Armadillo repeat protein deleted in velo-cardio-facial syndrome	UniRef90_UPI0003EAF049	PREDICTED: armadillo repeat protein deleted in velo-cardio-facial syndrome isoform X4 n=4	UniRef90_UPI0003EAF049	PREDICTED: armadillo repeat protein deleted in velo-cardio-facial syndrome isoform X4 n=4	tr|C9JJX6|C9JJX6_HUMAN	C9JJX6	Armadillo repeat protein deleted in velo-cardio-facial syndrome	-	-	-	-	-	-	-	dd_smedV4_8312_0_1	Cell-type-specificity: Neural (ciliated) SimilarTo: uc003fkx.3 Description: SRY (sex determining region Y)-box 2 (SOX2)	0.455594	4.63012	10.1628	3.34523	5e-05	0.000406327	Pass	yes	2Fold
XLOC_017043	SMESG000043276.1	SMEST043276001.1	-	-	-	-	-	-	-	-	-	-	-	-	-	-	-	-	-	-	-	-	-	-	4.47726	45.4399	10.149	3.34327	0.0028	0.0101416	Pass	yes	2Fold
XLOC_012824	SMESG000032495.1	SMEST032495001.1	dd_Smed_v6_5323_0_2	dd_Smed_v4_5323_0_2	-	-	-	-	-	-	-	-	-	-	-	-	-	-	-	-	-	-	-	-	0.624024	6.3252	10.1361	3.34144	5e-05	0.000406327	Pass	yes	2Fold
XLOC_003168	SMESG000005182.1	SMEST005182001.1	dd_Smed_v6_9310_0_1	dd_Smed_v4_9310_0_1	AHI1_HUMAN	Jouberin	AHI1_HUMAN	Jouberin	UniRef90_Q9H803	cDNA FLJ14023 fis, clone HEMBA1003645, weakly similar to TIPD PROTEIN n=1	UniRef90_Q9H803	cDNA FLJ14023 fis, clone HEMBA1003645, weakly similar to TIPD PROTEIN n=1	tr|Q9H803|Q9H803_HUMAN	Q9H803	cDNA FLJ14023 fis, clone HEMBA1003645, weakly similar to TIPD PROTEIN	-	-	-	-	-	-	-	dd_smedV4_9310_0_1	Cell-type-specificity: Parapharyngeal SimilarTo: NA Description: NA	0.90209	9.13636	10.128	3.34028	5e-05	0.000406327	Pass	yes	2Fold
XLOC_007352	SMESG000016292.1	SMEST016292006.1	-	-	-	-	-	-	-	-	-	-	-	-	-	-	-	-	-	-	-	-	dd_smedV4_4702_0_1	Cell-type-specificity: Neoblast SimilarTo: uc003jbr.3 Description: thyroid hormone receptor interactor 13 (TRIP13)	0.153367	1.55055	10.1101	3.33772	5e-05	0.000406327	Pass	yes	2Fold
XLOC_020806	SMESG000054100.1	SMEST054100001.1	dd_Smed_v6_16341_0_2	dd_Smed_v4_16341_0_2	KCNAL_DROME	Potassium voltage-gated channel protein Shal	KCNAL_DROME	Potassium voltage-gated channel protein Shal	UniRef90_E7FF95	Uncharacterized protein n=3	UniRef90_E7FF95	Uncharacterized protein n=3	tr|B4MXL6|B4MXL6_DROWI	B4MXL6	GK19427	-	-	-	-	-	-	-	-	-	0.198293	2.00388	10.1057	3.33709	0.00045	0.0024082	Pass	yes	2Fold
XLOC_007678	SMESG000019154.1	SMEST019154002.1	-	-	RBBP7_BOVIN	Histone-binding protein RBBP7	RBBP7_BOVIN	Histone-binding protein RBBP7	UniRef90_I1ZIK2	Retinoblastoma binding protein-1 n=1	UniRef90_I1ZIK2	Retinoblastoma binding protein-1 n=1	tr|I1ZIK2|I1ZIK2_SCHMD	I1ZIK2	Retinoblastoma binding protein-1	-	-	-	-	-	-	-	dd_smedV4_20646_0_1	Cell-type-specificity: Neural (non-ciliated) SimilarTo: NA Description: NA	0.490081	4.95159	10.1036	3.3368	0.01325	0.034622	Pass	yes	2Fold
XLOC_012195	SMESG000030545.1	SMEST030545002.1	-	-	TTBK1_MOUSE	Tau-tubulin kinase 1	TTBK1_MOUSE	Tau-tubulin kinase 1	UniRef90_Q4V5D7	RE74626p n=1	UniRef90_Q4V5D7	RE74626p n=1	tr|Q4V5D7|Q4V5D7_DROME	Q4V5D7	RE74626p	-	-	-	-	-	-	-	dd_smedV4_11177_0_1	Cell-type-specificity: Sigma neoblasts SimilarTo: uc001dzb.3 Description: ALX homeobox 3 (ALX3)	0.417787	4.20836	10.073	3.33242	5e-05	0.000406327	Pass	yes	2Fold
XLOC_005022	SMESG000010271.1	SMEST010271001.1	dd_Smed_v6_10683_0_1	dd_Smed_v4_10683_0_1	MOT4_CHICK	Monocarboxylate transporter 4	MOT12_XENTR	Monocarboxylate transporter 12	UniRef90_C1L4P7	Solute carrier family 16 member 1 n=2	UniRef90_C1L4P7	Solute carrier family 16 member 1 n=2	tr|Q2L6X7|Q2L6X7_CAEEL	Q2L6X7	Protein PES-22, isoform c	-	-	-	-	-	-	-	dd_smedV4_10947_0_1	Cell-type-specificity: Gut SimilarTo: uc002tsu.4 Description: tubulin, alpha 3d (TUBA3D)	0.261938	2.63771	10.07	3.33199	5e-05	0.000406327	Pass	yes	2Fold
XLOC_024210	SMESG000063175.1	SMEST063175001.1	dd_Smed_v6_11704_0_1	dd_Smed_v4_11704_0_1	-	-	-	-	UniRef90_UPI0001A62FE8	hypothetical protein n=1	UniRef90_UPI0001A62FE8	hypothetical protein n=1	-	-	-	-	-	-	-	-	-	-	-	-	0.39125	3.93924	10.0683	3.33175	0.0012	0.00519548	Pass	yes	2Fold
XLOC_010127	SMESG000024474.1	SMEST024474001.1	dd_Smed_v6_22211_0_8	dd_Smed_v4_22211_0_8	-	-	-	-	-	-	-	-	-	-	-	-	-	-	-	-	-	-	-	-	0.529665	5.31759	10.0395	3.32762	0.0013	0.00554498	Pass	yes	2Fold
XLOC_007778	SMESG000018920.1	SMEST018920002.1	dd_Smed_v6_27668_0_1	dd_Smed_v4_27668_0_1	EPHA4_CHICK	Ephrin type-A receptor 4	EPHA4_CHICK	Ephrin type-A receptor 4	UniRef90_UPI0003504D5D	PREDICTED: ephrin type-A receptor 2 isoform X2 n=3	UniRef90_Q6DII4	EphA2 n=5	tr|F8W481|F8W481_DANRE	F8W481	Ephrin type-A receptor 4a (Fragment)	-	-	-	-	-	-	-	-	-	0.127883	1.28359	10.0372	3.32729	0.0201	0.0484498	Pass	yes	2Fold
XLOC_007298	SMESG000015922.1	SMEST015922001.1	dd_Smed_v6_31589_0_1	dd_Smed_v4_31589_0_1	GELS1_LUMTE	Gelsolin-like protein 1	GELS1_LUMTE	Gelsolin-like protein 1	UniRef90_UPI0002B4DBD0	PREDICTED: gelsolin-like protein 2-like n=1	UniRef90_UPI0002B4DBD0	PREDICTED: gelsolin-like protein 2-like n=1	tr|B4KCW4|B4KCW4_DROMO	B4KCW4	GI10844	-	-	-	-	-	-	-	-	-	0.282733	2.83748	10.0359	3.3271	0.00275	0.0100103	Pass	yes	2Fold
XLOC_022659	SMESG000064423.1	SMEST064423001.1	dd_Smed_v6_13289_0_1	dd_Smed_v4_13289_0_1	HYLS1_HUMAN	Hydrolethalus syndrome protein 1	HYLS1_HUMAN	Hydrolethalus syndrome protein 1	UniRef90_UPI0001CF1376	PREDICTED: hydrolethalus syndrome protein 1 homolog isoform X1 n=1	UniRef90_UPI0003501577	PREDICTED: hydrolethalus syndrome protein 1 homolog isoform X1 n=1	sp|Q96M11|HYLS1_HUMAN	Q96M11	Hydrolethalus syndrome protein 1	-	-	-	-	-	-	-	-	-	0.34742	3.48617	10.0345	3.32689	0.00115	0.00503266	Pass	yes	2Fold
XLOC_017633	SMESG000044602.1	SMEST044602001.1	dd_Smed_v6_11608_0_1	dd_Smed_v4_11608_0_1	EGFR_DROME	Epidermal growth factor receptor	EGFR_DROME	Epidermal growth factor receptor	UniRef90_Q6SAE0	Epidermal growth factor receptor (Fragment) n=1	UniRef90_Q6SAE0	Epidermal growth factor receptor (Fragment) n=1	tr|Q86NZ2|Q86NZ2_DROME	Q86NZ2	LP05058p (Fragment)	-	-	-	-	-	-	-	dd_smedV4_11608_0_1	Cell-type-specificity: Epidermal progenitors (late) SimilarTo: NA Description: NA	0.156205	1.56688	10.0309	3.32638	0.0023	0.00867416	Pass	yes	2Fold
XLOC_021227	SMESG000054821.1	SMEST054821002.1	dd_Smed_v6_2265_0_1	dd_Smed_v4_2265_0_1	-	-	-	-	UniRef90_UPI0001A626DF	hypothetical protein, partial n=1	UniRef90_G4VFN8	Putative thrombospondin (Fragment) n=1	tr|B4MBM5|B4MBM5_DROVI	B4MBM5	GJ14480	-	-	-	-	-	-	-	dd_smedV4_2265_0_1	Cell-type-specificity: Gut SimilarTo: NA Description: NA	2.47585	24.7639	10.0022	3.32224	5e-05	0.000406327	Pass	yes	2Fold
XLOC_011694	SMESG000027386.1	SMEST027386001.1	dd_Smed_v6_23260_0_1	dd_Smed_v4_23260_0_1	ACM4_CHICK	Muscarinic acetylcholine receptor M4	ACM4_CHICK	Muscarinic acetylcholine receptor M4	UniRef90_G4VIZ1	Putative muscarinic acetylcholine (GAR) receptor n=1	UniRef90_G4VIZ1	Putative muscarinic acetylcholine (GAR) receptor n=1	tr|B4G5Z6|B4G5Z6_DROPE	B4G5Z6	GL23751	-	-	-	GCR013	Cluster: Rho-C Description: muscarinic acetylcholine receptor	-	-	-	-	0.392351	3.92255	9.99755	3.32158	0.00315	0.0111034	Pass	yes	2Fold
XLOC_001217	SMESG000000150.1	SMEST000150001.1	dd_Smed_v6_16658_0_1	dd_Smed_v4_16658_0_1	FANA_HELAS	FMRFamide-activated amiloride-sensitive sodium channel	FANA_HELAS	FMRFamide-activated amiloride-sensitive sodium channel	UniRef90_G4LYX1	Amiloride-sensitive sodium channel,putative n=1	UniRef90_G4LYX1	Amiloride-sensitive sodium channel,putative n=1	-	-	-	-	-	-	-	-	-	-	dd_smedV4_16658_0_1	Cell-type-specificity: Epidermal progenitors (late) SimilarTo: uc001gdf.3 Description: microsomal glutathione S-transferase 3 (MGST3)	0.150056	1.49955	9.99327	3.32096	0.00155	0.00635984	Pass	yes	2Fold
XLOC_015481	SMESG000038938.1	SMEST038938001.1	dd_Smed_v6_16372_0_1	dd_Smed_v4_16372_0_1	-	-	-	-	-	-	-	-	-	-	-	-	-	-	-	-	-	-	-	-	0.613663	6.12071	9.97406	3.31818	0.0013	0.00554498	Pass	yes	2Fold
XLOC_026636	SMESG000074227.1	SMEST074227002.1	-	-	-	-	-	-	-	-	-	-	-	-	-	-	-	-	-	-	-	-	-	-	0.165446	1.64554	9.94609	3.31413	5e-05	0.000406327	Pass	yes	2Fold
XLOC_028977	SMESG000076398.1	SMEST076398002.1	dd_Smed_v6_21368_0_1	dd_Smed_v4_21368_0_1	DNHD1_HUMAN	Dynein heavy chain domain-containing protein 1	DNHD1_HUMAN	Dynein heavy chain domain-containing protein 1	UniRef90_UPI00038363DC	PREDICTED: dynein heavy chain domain-containing protein 1-like n=1	UniRef90_UPI0003D7659A	PREDICTED: dynein heavy chain domain-containing protein 1 isoform X16 n=8	tr|D3Z2X2|D3Z2X2_MOUSE	D3Z2X2	Protein Dnhd1	-	-	-	-	-	-	-	dd_smedV4_8984_0_1	Cell-type-specificity: Parapharyngeal SimilarTo: uc002yzf.1 Description: myxovirus (influenza virus) resistance 2 (mouse) (MX2)	0.219579	2.18372	9.94503	3.31398	5e-05	0.000406327	Pass	yes	2Fold
XLOC_009259	SMESG000022837.1	SMEST022837001.1	dd_Smed_v6_16017_0_1	dd_Smed_v4_16017_0_1	FSIP1_MACFA	Fibrous sheath-interacting protein 1	FSIP1_MACFA	Fibrous sheath-interacting protein 1	UniRef90_B1H3J4	LOC100145648 protein (Fragment) n=3	UniRef90_B1H3J4	LOC100145648 protein (Fragment) n=3	tr|F6U8Q0|F6U8Q0_XENTR	F6U8Q0	Uncharacterized protein (Fragment)	-	-	-	-	-	-	-	-	-	0.575854	5.7238	9.93967	3.3132	0.0031	0.0109776	Pass	yes	2Fold
XLOC_023690	SMESG000061980.1	SMEST061980002.1	-	-	CC147_HUMAN	Coiled-coil domain-containing protein 147	CC147_HUMAN	Coiled-coil domain-containing protein 147	UniRef90_B2GU48	LOC779580 protein n=2	UniRef90_B2GU48	LOC779580 protein n=2	tr|B2GU48|B2GU48_XENTR	B2GU48	LOC779580 protein	-	-	-	-	-	-	-	dd_smedV4_5727_0_1	Cell-type-specificity: Gut SimilarTo: NA Description: NA	2.76204	27.3817	9.91358	3.30941	5e-05	0.000406327	Pass	yes	2Fold
XLOC_026548	SMESG000073518.1	SMEST073518001.1	dd_Smed_v6_10322_0_1	dd_Smed_v4_10322_0_1	ACH10_CHICK	Neuronal acetylcholine receptor subunit alpha-10	ACHN3_CARAU	Neuronal acetylcholine receptor subunit non-alpha-3	UniRef90_G4VQY6	Putative nachr subunit n=2	UniRef90_G4VQY6	Putative nachr subunit n=2	tr|F1Q8K2|F1Q8K2_DANRE	F1Q8K2	Uncharacterized protein (Fragment)	-	-	-	-	-	-	-	-	-	1.45714	14.4088	9.88841	3.30574	5e-05	0.000406327	Pass	yes	2Fold
XLOC_014668	SMESG000035948.1	SMEST035948002.1	dd_Smed_v6_15742_0_1	dd_Smed_v4_15742_0_1	GRP3_HUMAN	Ras guanyl-releasing protein 3	GRP3_HUMAN	Ras guanyl-releasing protein 3	UniRef90_F7BJ20	Uncharacterized protein n=2	UniRef90_F7BJ20	Uncharacterized protein n=2	sp|Q8IV61|GRP3_HUMAN	Q8IV61	Ras guanyl-releasing protein 3	-	-	-	-	-	-	-	dd_smedV4_15742_1_1	Cell-type-specificity: Neural (both ciliated and non-ciliated) SimilarTo: uc003ylp.3 Description: regulating synaptic membrane exocytosis 2 (RIMS2)	0.363926	3.5934	9.87399	3.30363	5e-05	0.000406327	Pass	yes	2Fold
XLOC_029572	SMESG000080965.1	SMEST080965001.1	dd_Smed_v6_18843_0_2	dd_Smed_v4_18843_0_2	CUBN_RAT	Cubilin	CUBN_RAT	Cubilin	UniRef90_C4Q2F7	Putative uncharacterized protein n=1	UniRef90_C4Q2F7	Putative uncharacterized protein n=1	tr|Q9VE20|Q9VE20_DROME	Q9VE20	CG42613	-	-	-	-	-	-	-	-	-	0.11949	1.179	9.86693	3.3026	0.00015	0.0010039	Pass	yes	2Fold
XLOC_006647	SMESG000016965.1	SMEST016965001.1	dd_Smed_v6_19397_0_1	dd_Smed_v4_19397_0_1	-	-	-	-	UniRef90_G4VGV2	Putative rhodopsin-like orphan GPCR n=1	UniRef90_G4VGV2	Putative rhodopsin-like orphan GPCR n=1	-	-	-	-	-	-	GCR375	Cluster: Srfc Description: rhodopsin-like orphan gpcr	-	-	-	-	0.113133	1.1139	9.84593	3.29953	0.0017	0.00681728	Pass	yes	2Fold
XLOC_011208	SMESG000042350.1	SMEST042350001.1	dd_Smed_v6_13840_0_1	dd_Smed_v4_13840_0_1	-	-	-	-	-	-	-	-	-	-	-	-	-	-	-	-	-	-	-	-	1.01848	10.0068	9.82523	3.29649	5e-05	0.000406327	Pass	yes	2Fold
XLOC_030078	SMESG000079236.1	SMEST079236001.1	dd_Smed_v6_11622_0_1	dd_Smed_v4_11622_0_1	-	-	-	-	UniRef90_G4VAK5	Putative uncharacterized protein n=1	UniRef90_G4VAK5	Putative uncharacterized protein n=1	tr|E7FD53|E7FD53_DANRE	E7FD53	Uncharacterized protein	-	-	-	-	-	-	-	dd_smedV4_11622_0_1	Cell-type-specificity: Sigma neoblasts SimilarTo: NA Description: NA	0.122249	1.19994	9.81554	3.29507	0.0028	0.0101416	Pass	yes	2Fold
XLOC_016941	SMESG000050759.1	SMEST050759001.1	dd_Smed_v6_9780_0_1	dd_Smed_v4_9780_0_1	LR2BP_XENLA	LRP2-binding protein	LR2BP_RAT	LRP2-binding protein	UniRef90_Q6IND7	LRP2-binding protein n=2	UniRef90_Q6IND7	LRP2-binding protein n=2	sp|Q6IND7|LR2BP_XENLA	Q6IND7	LRP2-binding protein	-	-	-	-	-	-	-	-	-	1.19283	11.6868	9.79754	3.29242	5e-05	0.000406327	Pass	yes	2Fold
XLOC_019390	SMESG000049955.1	SMEST049955003.1	dd_Smed_v6_13646_0_1	dd_Smed_v4_13646_0_1	-	-	-	-	UniRef90_G4VBT7	Putative nephrin n=1	UniRef90_G4VBT7	Putative nephrin n=1	tr|Q58QC3|Q58QC3_XENLA	Q58QC3	Nephrin	-	-	-	-	-	-	-	-	-	0.295272	2.89172	9.79341	3.29181	5e-05	0.000406327	Pass	yes	2Fold
XLOC_006669	SMESG000017035.1	SMEST017035001.1	dd_Smed_v6_1426_0_3	dd_Smed_v4_1426_0_3	ANK3_MOUSE	Ankyrin-3	ANK3_MOUSE	Ankyrin-3	UniRef90_UPI0002B4C34F	PREDICTED: ankyrin-1-like, partial n=1	UniRef90_UPI0002B4C34F	PREDICTED: ankyrin-1-like, partial n=1	tr|F1QV17|F1QV17_DANRE	F1QV17	Uncharacterized protein (Fragment)	-	-	-	-	-	-	-	dd_smedV4_1426_0_1	Cell-type-specificity: Neural (ciliated) SimilarTo: NA Description: NA	0.437463	4.2747	9.77157	3.28859	5e-05	0.000406327	Pass	yes	2Fold
XLOC_010815	SMESG000024365.1	SMEST024365001.1	dd_Smed_v6_9325_0_1	dd_Smed_v4_9325_0_1	-	-	-	-	UniRef90_Q5C6F6	SJCHGC05639 protein (Fragment) n=1	UniRef90_Q5C6F6	SJCHGC05639 protein (Fragment) n=1	-	-	-	-	-	-	-	-	-	-	dd_smedV4_9325_0_1	Cell-type-specificity: Epidermal progenitors (late) SimilarTo: NA Description: NA	0.247887	2.42186	9.77002	3.28836	0.0008	0.00378793	Pass	yes	2Fold
XLOC_017746	SMESG000044179.1	SMEST044179001.1	dd_Smed_v6_3854_0_1	dd_Smed_v4_3854_0_1	RSH6A_MOUSE	Radial spoke head protein 6 homolog A	RSH6A_MOUSE	Radial spoke head protein 6 homolog A	UniRef90_D4A8S8	Protein Rsph4a n=1	UniRef90_D4A8S8	Protein Rsph4a n=1	tr|B2RQM5|B2RQM5_MOUSE	B2RQM5	Radial spokehead-like 1	-	-	-	-	-	-	-	dd_smedV4_3854_0_1	Cell-type-specificity: Neural (both ciliated and non-ciliated) SimilarTo: uc021ywr.1 Description: inositol 1,4,5-trisphosphate receptor, type 3 (ITPR3)	0.167674	1.63576	9.7556	3.28623	5e-05	0.000406327	Pass	yes	2Fold
XLOC_009216	SMESG000022744.1	SMEST022744001.1	dd_Smed_v6_26560_0_2	dd_Smed_v4_26560_0_2	-	-	-	-	UniRef90_G4VFU5	Putative rhodopsin-like orphan GPCR n=1	UniRef90_G4VPX7	Strain Puerto Rico chromosome W, complete genome n=1	-	-	-	-	-	-	GCR117	Cluster: Srfb Description: rhodopsin-like orphan gpcr	-	-	-	-	0.492315	4.79862	9.74705	3.28497	0.00235	0.00883618	Pass	yes	2Fold
XLOC_022573	SMESG000064024.1	SMEST064024001.1	dd_Smed_v6_16354_0_1	dd_Smed_v4_16354_0_1	-	-	-	-	-	-	-	-	-	-	-	-	-	-	-	-	-	-	dd_smedV4_16354_0_1	Cell-type-specificity: Neoblast SimilarTo: uc003uzn.3 Description: leucine-rich repeats and WD repeat domain containing 1 (LRWD1)	0.169866	1.6553	9.74474	3.28462	0.00205	0.00794174	Pass	yes	2Fold
XLOC_005128	SMESG000010491.1	SMEST010491001.1	dd_Smed_v6_889_0_1	dd_Smed_v4_889_0_1	-	-	-	-	UniRef90_E3CTK8	EYE53-1 n=1	-	-	-	-	-	-	-	-	-	-	-	-	-	-	3.11643	30.3336	9.73344	3.28295	5e-05	0.000406327	Pass	yes	2Fold
XLOC_022003	SMESG000056914.1	SMEST056914001.1	dd_Smed_v6_8301_0_2	dd_Smed_v4_8301_0_2	-	-	-	-	-	-	-	-	-	-	-	-	-	-	-	-	-	-	-	-	1.53157	14.8693	9.70853	3.27925	0.0017	0.00681728	Pass	yes	2Fold
XLOC_023813	SMESG000062345.1	SMEST062345002.1	dd_Smed_v6_11380_0_1	dd_Smed_v4_11380_0_1	-	-	-	-	-	-	-	-	-	-	-	-	-	-	GCR219	Cluster: Rho-R2 Description: ---NA---	-	-	-	-	0.374893	3.6391	9.70704	3.27903	0.0014	0.00587889	Pass	yes	2Fold
XLOC_029139	SMESG000076665.1	SMEST076665001.1	dd_Smed_v6_18373_0_1	dd_Smed_v4_18373_0_1	PC11X_PIG	Protocadherin-11 X-linked	PC11X_PIG	Protocadherin-11 X-linked	UniRef90_A4II80	Pcdh1 protein n=8	UniRef90_A4II80	Pcdh1 protein n=8	tr|E7F743|E7F743_DANRE	E7F743	Uncharacterized protein	-	-	-	-	-	-	-	dd_smedV4_18373_0_1	Cell-type-specificity: Neural (both ciliated and non-ciliated) SimilarTo: uc002jqm.1 Description: galanin receptor 2 (GALR2)	0.296238	2.87308	9.69855	3.27777	0.001	0.00451504	Pass	yes	2Fold
XLOC_002679	SMESG000004029.1	SMEST004029002.1	dd_Smed_v6_4798_0_1	dd_Smed_v4_4798_0_1	-	-	-	-	-	-	-	-	-	-	-	-	-	-	-	-	-	-	dd_smedV4_4798_0_1	Cell-type-specificity: Neural (non-ciliated) SimilarTo: NA Description: NA	7.12069	69.0579	9.6982	3.27772	5e-05	0.000406327	Pass	yes	2Fold
XLOC_005517	SMESG000014370.1	SMEST014370003.1	dd_Smed_v6_20508_1_2	dd_Smed_v4_20508_1_2	SYTL3_MOUSE	Synaptotagmin-like protein 3	SYTL3_MOUSE	Synaptotagmin-like protein 3	UniRef90_B7Z0K2	Bitesize, isoform F n=2	UniRef90_B7Z0K2	Bitesize, isoform F n=2	tr|Q1EBZ7|Q1EBZ7_DROME	Q1EBZ7	IP13955p	-	-	-	-	-	-	-	dd_smedV4_10375_0_1	Cell-type-specificity: Neural (non-ciliated) SimilarTo: uc001hcv.4 Description: major facilitator superfamily domain containing 4 (MFSD4)	0.627316	6.07772	9.68845	3.27627	5e-05	0.000406327	Pass	yes	2Fold
XLOC_022333	SMESG000064469.1	SMEST064469001.1	dd_Smed_v6_11762_0_1	dd_Smed_v4_11762_0_1	-	-	-	-	-	-	-	-	-	-	-	-	-	-	-	-	-	-	-	-	0.649228	6.28511	9.6809	3.27514	5e-05	0.000406327	Pass	yes	2Fold
XLOC_028921	SMESG000076075.1	SMEST076075002.1	dd_Smed_v6_10587_0_2	dd_Smed_v4_10587_0_2	GALT9_DROME	Putative polypeptide N-acetylgalactosaminyltransferase 9	GALT9_DROME	Putative polypeptide N-acetylgalactosaminyltransferase 9	UniRef90_G4LXX4	N-acetylgalactosaminyltransferase, putative n=2	UniRef90_G4LXX4	N-acetylgalactosaminyltransferase, putative n=2	tr|B4KSN8|B4KSN8_DROMO	B4KSN8	GI18492	-	-	-	-	-	-	-	dd_smedV4_10587_0_1	Cell-type-specificity: Neural (non-ciliated) SimilarTo: NA Description: NA	0.225607	2.18404	9.68073	3.27512	0.0016	0.00652042	Pass	yes	2Fold
XLOC_028251	SMESG000078157.1	SMEST078157001.1	-	-	-	-	-	-	-	-	-	-	-	-	-	-	-	-	-	-	-	-	-	-	0.596538	5.76236	9.65967	3.27197	0.002	0.00778737	Pass	yes	2Fold
XLOC_029163	SMESG000077093.1	SMEST077093001.1	dd_Smed_v6_19193_0_1	dd_Smed_v4_19193_0_1	PDE4D_MOUSE	cAMP-specific 3',5'-cyclic phosphodiesterase 4D	PDE4D_MOUSE	cAMP-specific 3',5'-cyclic phosphodiesterase 4D	UniRef90_UPI00034F5363	PREDICTED: cAMP-specific 3'''',5''''-cyclic phosphodiesterase 4D isoform X2 n=3	UniRef90_UPI00034F5363	PREDICTED: cAMP-specific 3'''',5''''-cyclic phosphodiesterase 4D isoform X2 n=3	tr|F1Q5E8|F1Q5E8_DANRE	F1Q5E8	Uncharacterized protein	-	-	-	-	-	-	-	dd_smedV4_3394_0_1	Cell-type-specificity: Neural (ciliated) SimilarTo: uc021omk.1 Description: WD repeat domain 65 (WDR65)5	0.511402	4.93874	9.65726	3.27161	5e-05	0.000406327	Pass	yes	2Fold
XLOC_012028	SMESG000030634.1	SMEST030634002.1	dd_Smed_v6_5372_0_1	dd_Smed_v4_5372_0_1	-	-	-	-	-	-	-	-	-	-	-	-	-	-	-	-	-	-	-	-	0.458349	4.42163	9.64686	3.27006	0.00185	0.00729382	Pass	yes	2Fold
XLOC_006893	SMESG000016968.1	SMEST016968001.1	-	-	-	-	-	-	-	-	-	-	-	-	-	-	-	-	-	-	-	-	-	-	0.127097	1.22523	9.64012	3.26905	0.00375	0.0127591	Pass	yes	2Fold
XLOC_030433	SMESG000080399.1	SMEST080399003.1	-	-	-	-	CALRL_DANRE	Calcitonin gene-related peptide type 1 receptor	UniRef90_F1QFW7	Uncharacterized protein (Fragment) n=2	UniRef90_Q68EK2	Calcitonin gene-related peptide type 1 receptor n=3	tr|F1Q8L7|F1Q8L7_DANRE	F1Q8L7	Calcitonin gene-related peptide type 1 receptor	-	-	-	GCR295	Cluster: Secretin Description: corticotropin-releasing factor receptor 2	-	-	dd_smedV4_7328_0_1	Cell-type-specificity: Epidermal progenitors (late) SimilarTo: uc001gvv.3 Description: calcium channel, voltage-dependent, L type, alpha 1S subunit (CACNA1S)	0.554347	5.34284	9.63808	3.26875	5e-05	0.000406327	Pass	yes	2Fold
XLOC_007374	SMESG000016279.1	SMEST016279001.1	dd_Smed_v6_21592_0_1	dd_Smed_v4_21592_0_1	MC5R_BOVIN	Melanocortin receptor 5	MC5R_BOVIN	Melanocortin receptor 5	UniRef90_Q29ST5	Adenosine receptor A2 n=1	UniRef90_Q29ST5	Adenosine receptor A2 n=1	tr|Q29ST5|Q29ST5_DANRE	Q29ST5	Adenosine receptor A2a.2	-	-	-	-	-	-	-	-	-	0.165767	1.59339	9.61223	3.26487	0.00125	0.00535653	Pass	yes	2Fold
XLOC_008549	SMESG000020797.1	SMEST020797001.1	dd_Smed_v6_6650_0_1	dd_Smed_v4_6650_0_1	PICAL_DROME	Phosphatidylinositol-binding clathrin assembly protein LAP	PICAL_DROME	Phosphatidylinositol-binding clathrin assembly protein LAP	UniRef90_G4VLB8	Putative phosphatidylinositol-binding clathrin assembly protein n=1	UniRef90_G4VLB8	Putative phosphatidylinositol-binding clathrin assembly protein n=1	tr|B4K688|B4K688_DROMO	B4K688	GI24100	-	-	-	-	-	-	-	dd_smedV4_6650_0_1	Cell-type-specificity: Gut SimilarTo: uc002xgg.1 Description: TBC/LysM-associated domain containing 2 (TLDC2)	2.32442	22.3328	9.6079	3.26422	5e-05	0.000406327	Pass	yes	2Fold
XLOC_023031	SMESG000060159.1	SMEST060159001.1	dd_Smed_v6_2729_0_1	dd_Smed_v4_2729_0_1	CT085_HUMAN	Uncharacterized protein C20orf85	CT085_HUMAN	Uncharacterized protein C20orf85	UniRef90_C1L3T8	Uncharacterized protein n=1	UniRef90_C1L3T8	Uncharacterized protein n=1	tr|F6RXY8|F6RXY8_XENTR	F6RXY8	Uncharacterized protein	-	-	-	-	-	-	-	dd_smedV4_2729_0_1	Cell-type-specificity: Epidermal progenitors (late) SimilarTo: NA Description: NA	4.93643	47.4125	9.60461	3.26373	5e-05	0.000406327	Pass	yes	2Fold
XLOC_020085	SMESG000058251.1	SMEST058251001.1	dd_Smed_v6_10158_0_1	dd_Smed_v4_10158_0_1	-	-	-	-	-	-	-	-	-	-	-	-	-	-	-	-	-	-	-	-	1.37621	13.1899	9.58422	3.26066	0.00135	0.00571762	Pass	yes	2Fold
XLOC_030622	SMESG000080856.1	SMEST080856001.1	dd_Smed_v6_10778_0_1	dd_Smed_v4_10778_0_1	DIRA2_MOUSE	GTP-binding protein Di-Ras2	DIRA2_MOUSE	GTP-binding protein Di-Ras2	UniRef90_Q5PQ55	LOC495976 protein n=1	UniRef90_Q5PQ55	LOC495976 protein n=1	tr|Q3UWU7|Q3UWU7_MOUSE	Q3UWU7	Putative uncharacterized protein	-	-	-	-	-	-	-	dd_smedV4_10778_0_1	Cell-type-specificity: Muscle SimilarTo: NA Description: NA	0.264098	2.53002	9.57985	3.26	0.00145	0.00604838	Pass	yes	2Fold
XLOC_004789	SMESG000009971.1	SMEST009971001.1	dd_Smed_v6_1538_0_1	dd_Smed_v4_1538_0_1	-	-	-	-	UniRef90_E3CTK4	Secreted peptide prohormone-13 n=1	-	-	-	-	-	-	-	-	-	-	-	-	-	-	4.07299	39.0086	9.57739	3.25963	0.00075	0.00359682	Pass	yes	2Fold
XLOC_004977	SMESG000010244.1	SMEST010244001.1	dd_Smed_v6_10239_0_1	dd_Smed_v4_10239_0_1	CALM_STYLE	Calmodulin	CALM_STYLE	Calmodulin	UniRef90_G4VG24	Putative calmodulin n=1	UniRef90_G4VG24	Putative calmodulin n=1	tr|E7ETZ0|E7ETZ0_HUMAN	E7ETZ0	Calmodulin	-	-	-	-	-	-	-	-	-	1.10234	10.5546	9.57472	3.25923	5e-05	0.000406327	Pass	yes	2Fold
XLOC_006042	SMESG000013036.1	SMEST013036001.1	dd_Smed_v6_53003_0_1	dd_Smed_v4_53003_0_1	-	-	-	-	UniRef90_V9XTG6	X1.D.A5.1 n=1	-	-	-	-	-	-	-	-	-	-	-	-	-	-	0.830408	7.93965	9.56114	3.25718	5e-05	0.000406327	Pass	yes	2Fold
XLOC_017234	SMESG000043377.1	SMEST043377002.1	dd_Smed_v6_18628_0_1	dd_Smed_v4_18628_0_1	CFA74_MOUSE	Cilia- and flagella-associated protein 74 {ECO:0000312|MGI:MGI:1917130}	CFA74_MOUSE	Cilia- and flagella-associated protein 74 {ECO:0000312|MGI:MGI:1917130}	UniRef90_UPI0003D73891	PREDICTED: uncharacterized protein KIAA1751 homolog isoform X6 n=1	UniRef90_UPI000350604E	PREDICTED: uncharacterized protein LOC419400 isoform X5 n=2	tr|F1QD01|F1QD01_DANRE	F1QD01	Uncharacterized protein	-	-	-	-	-	-	-	-	-	0.287827	2.73914	9.51662	3.25045	5e-05	0.000406327	Pass	yes	2Fold
XLOC_018399	SMESG000046729.1	SMEST046729002.1	dd_Smed_v6_7865_0_2	dd_Smed_v4_7865_0_2	P2RX4_HUMAN	P2X purinoceptor 4	P2RX4_HUMAN	P2X purinoceptor 4	UniRef90_T2M782	P2X purinoceptor n=2	UniRef90_T2M782	P2X purinoceptor n=2	sp|Q99571|P2RX4_HUMAN	Q99571	P2X purinoceptor 4	-	-	-	-	-	-	-	-	-	0.134708	1.28073	9.50745	3.24906	0.0021	0.00810134	Pass	yes	2Fold
XLOC_026479	SMESG000074081.1	SMEST074081001.1	dd_Smed_v6_11554_0_1	dd_Smed_v4_11554_0_1	ICCR_DROME	Irregular chiasm C-roughest protein	ICCR_DROME	Irregular chiasm C-roughest protein	UniRef90_G4VCK5	Nephrin related n=1	UniRef90_G4VCK5	Nephrin related n=1	tr|B4MCS5|B4MCS5_DROVI	B4MCS5	Rst	-	-	-	-	-	-	-	-	-	0.366749	3.48656	9.50667	3.24894	5e-05	0.000406327	Pass	yes	2Fold
XLOC_017172	SMESG000043841.1	SMEST043841001.1	dd_Smed_v6_9617_0_1	dd_Smed_v4_9617_0_1	KAD9_HUMAN	Adenylate kinase 9	KAD9_HUMAN	Adenylate kinase 9	UniRef90_UPI0003D0DD18	PREDICTED: adenylate kinase 9-like, partial n=2	UniRef90_UPI0002B4D912	PREDICTED: adenylate kinase domain-containing protein 1-like n=1	tr|G3UYQ4|G3UYQ4_MOUSE	G3UYQ4	Protein Akd1 (Fragment)	-	-	-	-	-	-	-	dd_smedV4_9617_0_1	Cell-type-specificity: Muscle SimilarTo: uc003pcs.3 Description: collagen, type XXI, alpha 1 (COL21A1)	0.482815	4.58966	9.50604	3.24884	5e-05	0.000406327	Pass	yes	2Fold
XLOC_024035	SMESG000062875.1	SMEST062875002.1	dd_Smed_v6_38568_0_1	dd_Smed_v4_38568_0_1	TRPC3_HUMAN	Short transient receptor potential channel 3	TRPC3_HUMAN	Short transient receptor potential channel 3	UniRef90_G4M0V6	Transient receptor potential channel,putative n=1	UniRef90_G4M0V6	Transient receptor potential channel,putative n=1	sp|Q13507|TRPC3_HUMAN	Q13507	Short transient receptor potential channel 3	-	-	-	-	-	-	-	-	-	0.421062	4.00172	9.50387	3.24852	0.0017	0.00681728	Pass	yes	2Fold
XLOC_023728	SMESG000061752.1	SMEST061752001.1	dd_Smed_v6_12459_0_1	dd_Smed_v4_12459_0_1	-	-	-	-	-	-	-	-	-	-	-	-	-	-	-	-	-	-	-	-	0.684903	6.50221	9.49362	3.24696	0.0013	0.00554498	Pass	yes	2Fold
XLOC_022704	SMESG000064712.1	SMEST064712002.1	dd_Smed_v6_9671_0_1	dd_Smed_v4_9671_0_1	CEP78_HUMAN	Centrosomal protein of 78 kDa	CEP78_HUMAN	Centrosomal protein of 78 kDa	UniRef90_H6WA35	CEP78 (Fragment) n=1	UniRef90_H6WA35	CEP78 (Fragment) n=1	tr|H6WA35|H6WA35_SCHMD	H6WA35	CEP78 (Fragment)	-	-	-	-	-	-	-	-	-	0.739122	7.0031	9.47489	3.24411	5e-05	0.000406327	Pass	yes	2Fold
XLOC_022403	SMESG000064318.1	SMEST064318001.1	dd_Smed_v6_10400_0_1	dd_Smed_v4_10400_0_1	-	-	-	-	-	-	UniRef90_G4V7U7	Putative uncharacterized protein n=1	-	-	-	-	-	-	-	-	-	-	-	-	1.98903	18.8338	9.46884	3.24319	5e-05	0.000406327	Pass	yes	2Fold
XLOC_006595	SMESG000016833.1	SMEST016833001.1	dd_Smed_v6_4940_0_1	dd_Smed_v4_4940_0_1	-	-	-	-	-	-	-	-	-	-	-	-	-	-	-	-	-	-	dd_smedV4_4940_0_1	Cell-type-specificity: Gamma neoblasts SimilarTo: uc001dqg.1 Description: glutamate-cysteine ligase, modifier subunit (GCLM)	0.504025	4.76588	9.45564	3.24118	5e-05	0.000406327	Pass	yes	2Fold
XLOC_009160	SMESG000020707.1	SMEST020707004.1	dd_Smed_v6_96152_0_1	dd_Smed_v4_96152_0_1	ANK1_MOUSE	Ankyrin-1	ANK3_RAT	Ankyrin-3	UniRef90_Q7T1G6	Ion channel NompC n=1	UniRef90_Q7T1G6	Ion channel NompC n=1	tr|B5DHR9|B5DHR9_DROPS	B5DHR9	GA25465	-	-	-	-	-	-	-	dd_smedV4_29517_0_1	Cell-type-specificity: Gut SimilarTo: uc003edw.3 Description: homogentisate 1,2-dioxygenase (HGD)	0.144392	1.36499	9.45336	3.24083	0.00035	0.00198295	Pass	yes	2Fold
XLOC_024468	SMESG000069031.1	SMEST069031001.1	dd_Smed_v6_12428_0_1	dd_Smed_v4_12428_0_1	CC108_HUMAN	Coiled-coil domain-containing protein 108	CC108_MOUSE	Coiled-coil domain-containing protein 108	UniRef90_B0JZF6	Ccdc108 protein n=3	UniRef90_B0JZF6	Ccdc108 protein n=3	tr|B0JZF6|B0JZF6_XENTR	B0JZF6	Ccdc108 protein	-	-	-	-	-	-	-	-	-	0.41222	3.89053	9.43799	3.23848	5e-05	0.000406327	Pass	yes	2Fold
XLOC_006586	SMESG000016814.1	SMEST016814002.1	dd_Smed_v6_9492_0_1	dd_Smed_v4_9492_0_1	-	-	TM107_HUMAN	Transmembrane protein 107	-	-	UniRef90_X1WFH8	Uncharacterized protein n=2	sp|Q6UX40|TM107_HUMAN	Q6UX40	Transmembrane protein 107	-	-	-	-	-	-	-	dd_smedV4_9492_0_1	Cell-type-specificity: Parapharyngeal SimilarTo: uc010lpk.3 Description: SCO-spondin homolog (Bos taurus) (SSPO)	1.45963	13.7617	9.42821	3.23698	5e-05	0.000406327	Pass	yes	2Fold
XLOC_016470	SMESG000051384.1	SMEST051384001.1	dd_Smed_v6_7992_0_1	dd_Smed_v4_7992_0_1	CC170_HUMAN	Coiled-coil domain-containing protein 170	CC170_HUMAN	Coiled-coil domain-containing protein 170	UniRef90_UPI00034F3A00	PREDICTED: coiled-coil domain-containing protein 170 n=1	UniRef90_UPI00034F3A00	PREDICTED: coiled-coil domain-containing protein 170 n=1	tr|F6S4G0|F6S4G0_XENTR	F6S4G0	Uncharacterized protein (Fragment)	-	-	-	-	-	-	-	-	-	1.10497	10.4175	9.42786	3.23693	0.0008	0.00378793	Pass	yes	2Fold
XLOC_002117	SMESG000005654.1	SMEST005654001.1	dd_Smed_v6_37593_0_1	dd_Smed_v4_37593_0_1	-	-	-	-	-	-	-	-	-	-	-	-	-	-	-	-	-	-	-	-	0.201044	1.89516	9.42659	3.23674	0.00045	0.0024082	Pass	yes	2Fold
XLOC_009726	SMESG000021654.1	SMEST021654001.1	dd_Smed_v6_21491_0_1	dd_Smed_v4_21491_0_1	-	-	-	-	-	-	UniRef90_S5W2R2	Asic n=1	-	-	-	-	-	-	-	-	-	-	dd_smedV4_21491_0_1	Cell-type-specificity: Gut SimilarTo: uc010zjm.1 Description: BRCA1 associated RING domain 1 (BARD1)	0.148767	1.40103	9.41761	3.23536	0.0011	0.00486318	Pass	yes	2Fold
XLOC_016596	SMESG000051965.1	SMEST051965001.1	dd_Smed_v6_8867_0_1	dd_Smed_v4_8867_0_1	-	-	-	-	UniRef90_G4VDC1	Putative uncharacterized protein n=1	UniRef90_G4VDC1	Putative uncharacterized protein n=1	-	-	-	-	-	-	-	-	-	-	dd_smedV4_8867_0_1	Cell-type-specificity: Muscle SimilarTo: FJ471490.1 Description: noggin-like protein 8 (nlg8)	0.712542	6.70782	9.41393	3.2348	5e-05	0.000406327	Pass	yes	2Fold
XLOC_017860	SMESG000045131.1	SMEST045131001.1	dd_Smed_v6_18219_0_1	dd_Smed_v4_18219_0_1	FANA_HELAS	FMRFamide-activated amiloride-sensitive sodium channel	FANA_HELAS	FMRFamide-activated amiloride-sensitive sodium channel	UniRef90_G4VB38	Putative fmrfamide-gated Na+ channel n=1	UniRef90_G4VB38	Putative fmrfamide-gated Na+ channel n=1	sp|Q22851|ASIC2_CAEEL	Q22851	Degenerin-like protein asic-2	-	-	-	-	-	-	-	-	-	0.129031	1.21393	9.40805	3.2339	0.00085	0.0039729	Pass	yes	2Fold
XLOC_009190	SMESG000023074.1	SMEST023074001.1	dd_Smed_v6_6477_0_1	dd_Smed_v4_6477_0_1	EFC10_HUMAN	EF-hand calcium-binding domain-containing protein 10	EFC10_HUMAN	EF-hand calcium-binding domain-containing protein 10	UniRef90_C1LFH6	Uncharacterized protein n=3	UniRef90_C1LFH6	Uncharacterized protein n=3	tr|F1QHV2|F1QHV2_DANRE	F1QHV2	Uncharacterized protein (Fragment)	-	-	-	-	-	-	-	-	-	1.96412	18.4731	9.40528	3.23347	5e-05	0.000406327	Pass	yes	2Fold
XLOC_010756	SMESG000024273.1	SMEST024273001.1	dd_Smed_v6_16055_0_1	dd_Smed_v4_16055_0_1	SSR4_RAT	Somatostatin receptor type 4	SSR4_RAT	Somatostatin receptor type 4	UniRef90_B3ND71	GG13659 n=1	UniRef90_B4L060	GI11711 n=1	tr|B3M897|B3M897_DROAN	B3M897	GF23626	-	-	-	GCR313	Cluster: Rho-C Description: somatostatin receptor type 2-like	-	-	-	-	0.448	4.21323	9.40453	3.23336	0.0017	0.00681728	Pass	yes	2Fold
XLOC_001655	SMESG000001266.1	SMEST001266001.1	-	-	IDLC_STRPU	33 kDa inner dynein arm light chain, axonemal	IDLC_STRPU	33 kDa inner dynein arm light chain, axonemal	UniRef90_C1LG15	33 kDa inner dynein arm light chain, axonemal (P33) n=3	UniRef90_C1LG15	33 kDa inner dynein arm light chain, axonemal (P33) n=3	sp|O14645|IDLC_HUMAN	O14645	Axonemal dynein light intermediate polypeptide 1	-	-	-	-	-	-	-	dd_smedV4_4453_0_1	Cell-type-specificity: Sigma neoblasts SimilarTo: uc001mws.2 Description: TNF receptor-associated factor 6, E3 ubiquitin protein ligase (TRAF6)	0.429044	4.01378	9.35517	3.22576	0.0028	0.0101416	Pass	yes	2Fold
XLOC_022425	SMESG000064407.1	SMEST064407001.1	dd_Smed_v6_12177_0_1	dd_Smed_v4_12177_0_1	-	-	-	-	-	-	-	-	-	-	-	-	-	-	-	-	-	-	-	-	0.4894	4.57402	9.34618	3.22438	5e-05	0.000406327	Pass	yes	2Fold
XLOC_024702	SMESG000069110.1	SMEST069110001.1	dd_Smed_v6_11778_0_1	dd_Smed_v4_11778_0_1	-	-	RGS22_HUMAN	Regulator of G-protein signaling 22	UniRef90_G4VEA1	Putative uncharacterized protein n=1	UniRef90_G4VEA1	Putative uncharacterized protein n=1	tr|G3V112|G3V112_HUMAN	G3V112	Regulator of G-protein signalling 22, isoform CRA_c	-	-	-	-	-	-	-	dd_smedV4_11778_0_1	Cell-type-specificity: Epidermal lineage (early + late) SimilarTo: uc003aut.3 Description: protein interacting with PRKCA 1 (PICK1)	0.48803	4.5588	9.34123	3.22361	5e-05	0.000406327	Pass	yes	2Fold
XLOC_008316	SMESG000018510.1	SMEST018510001.1	dd_Smed_v6_15626_0_1	dd_Smed_v4_15626_0_1	PK2L1_MOUSE	Polycystic kidney disease 2-like 1 protein	PKD2_MOUSE	Polycystin-2	UniRef90_T2MDY8	Polycystin-2 n=2	UniRef90_T2MDY8	Polycystin-2 n=2	sp|O35245-3|PKD2_MOUSE	O35245-3	Isoform 3 of Polycystin-2	-	-	-	-	-	-	-	-	-	1.21343	11.3011	9.31335	3.2193	5e-05	0.000406327	Pass	yes	2Fold
XLOC_000228	SMESG000025325.1	SMEST025325008.1	-	-	PTPRS_RAT	Receptor-type tyrosine-protein phosphatase S	LAR_DROME	Tyrosine-protein phosphatase Lar	UniRef90_M0RA99	Receptor-type tyrosine-protein phosphatase S n=1	UniRef90_M9PG93	Leukocyte-antigen-related-like, isoform I n=4	tr|B4MWA1|B4MWA1_DROWI	B4MWA1	GK14922	-	-	-	-	-	-	-	dd_smedV4_14794_0_1	Cell-type-specificity: Neural (both ciliated and non-ciliated) SimilarTo: uc003vjq.4 Description: cadherin-like and PC-esterase domain containing 1 (CPED1)	0.612687	5.70516	9.3117	3.21905	5e-05	0.000406327	Pass	yes	2Fold
XLOC_029116	SMESG000076529.1	SMEST076529001.1	dd_Smed_v6_475_0_1	dd_Smed_v4_475_0_1	TITIN_DROME	Titin	TITIN_DROME	Titin	UniRef90_Q5DI56	SJCHGC09287 protein n=2	UniRef90_Q5DI56	SJCHGC09287 protein n=2	tr|B3NBE3|B3NBE3_DROER	B3NBE3	GG14535	-	-	-	-	-	-	-	dd_smedV4_475_0_1	Cell-type-specificity: Epidermal lineage (early + late + mature) SimilarTo: NA Description: NA	8.13423	75.6838	9.30436	3.21791	5e-05	0.000406327	Pass	yes	2Fold
XLOC_001928	SMESG000002053.1	SMEST002053001.1	dd_Smed_v6_14210_0_1	dd_Smed_v4_14210_0_1	TECT1_HUMAN	Tectonic-1	TECT1_HUMAN	Tectonic-1	UniRef90_F6UR94	Uncharacterized protein n=3	UniRef90_F6UR94	Uncharacterized protein n=3	tr|Q07G70|Q07G70_XENTR	Q07G70	Putative uncharacterized protein	-	-	-	-	-	-	-	-	-	0.446115	4.14862	9.29944	3.21714	0.0001	0.000728602	Pass	yes	2Fold
XLOC_003283	SMESG000005578.1	SMEST005578001.1	dd_Smed_v6_1737_0_1	dd_Smed_v4_1737_0_1	-	-	-	-	-	-	-	-	-	-	-	-	-	-	-	-	-	-	dd_smedV4_1737_0_1	Cell-type-specificity: Parapharyngeal SimilarTo: uc010sxh.1 Description: SV2 related protein homolog (rat) (SVOP)	5.62016	52.0133	9.25477	3.2102	0.0022	0.00839331	Pass	yes	2Fold
XLOC_029420	SMESG000081231.1	SMEST081231014.1	-	-	QRIC2_HUMAN	Glutamine-rich protein 2	QRIC2_HUMAN	Glutamine-rich protein 2	UniRef90_C1LFZ0	Glutamine rich 2 n=2	UniRef90_C1LFZ0	Glutamine rich 2 n=2	sp|Q9H0J4-3|QRIC2_HUMAN	Q9H0J4-3	Isoform 3 of Glutamine-rich protein 2	-	-	-	-	-	-	-	-	-	1.17153	10.8392	9.25217	3.20979	5e-05	0.000406327	Pass	yes	2Fold
XLOC_011952	SMESG000028279.1	SMEST028279025.1	-	-	CAC1A_APIME	Voltage-dependent calcium channel type A subunit alpha-1	CAC1A_APIME	Voltage-dependent calcium channel type A subunit alpha-1	UniRef90_Q963L6	High voltage-activated calcium channel Cav2B (Fragment) n=1	UniRef90_Q963L6	High voltage-activated calcium channel Cav2B (Fragment) n=1	tr|Q59E51|Q59E51_DROME	Q59E51	Cacophony, isoform G	-	-	-	-	-	-	-	dd_smedV4_13295_0_1	Cell-type-specificity: Neural (non-ciliated) SimilarTo: uc001qkp.2 Description: calcium channel, voltage-dependent, L type, alpha 1C subunit (CACNA1C)5	0.329936	3.04864	9.2401	3.20791	5e-05	0.000406327	Pass	yes	2Fold
XLOC_001497	SMESG000000986.1	SMEST000986001.1	dd_Smed_v6_16822_0_1	dd_Smed_v4_16822_0_1	CAC1H_RAT	Voltage-dependent T-type calcium channel subunit alpha-1H	CAC1H_MOUSE	Voltage-dependent T-type calcium channel subunit alpha-1H	UniRef90_G0YP35	Voltage operated calcium channel Cav3 (Fragment) n=1	UniRef90_UPI0003838BD4	PREDICTED: voltage-dependent T-type calcium channel subunit alpha-1G isoform X8 n=1	sp|O88427-2|CAC1H_MOUSE	O88427-2	Isoform 2 of Voltage-dependent T-type calcium channel subunit alpha-1H	-	-	-	-	-	-	-	dd_smedV4_16822_0_1	Cell-type-specificity: Parapharyngeal SimilarTo: uc010gdn.1 Description: ninein-like (NINL)	0.183965	1.69808	9.23045	3.2064	0.00015	0.0010039	Pass	yes	2Fold
XLOC_009833	SMESG000022050.1	SMEST022050002.1	dd_Smed_v6_439_0_1	-	-	-	-	-	-	-	-	-	-	-	-	-	-	-	-	-	-	-	-	-	18.1055	166.87	9.21654	3.20422	5e-05	0.000406327	Pass	yes	2Fold
XLOC_001291	SMESG000000353.1	SMEST000353001.1	-	-	-	-	-	-	UniRef90_I1ZI85	GLI pathogenesis related-1 (Fragment) n=1	UniRef90_I1ZI85	GLI pathogenesis related-1 (Fragment) n=1	tr|I1ZI85|I1ZI85_SCHMD	I1ZI85	GLI pathogenesis related-1 (Fragment)	-	-	-	-	-	-	-	dd_smedV4_924_0_1	Cell-type-specificity: Gut SimilarTo: uc001siw.3 Description: RAB5B, member RAS oncogene family (RAB5B)	0.470197	4.31324	9.17326	3.19743	0.0027	0.00986998	Pass	yes	2Fold
XLOC_005572	SMESG000014724.1	SMEST014724001.1	dd_Smed_v6_4420_0_4	dd_Smed_v4_4420_0_4	-	-	-	-	UniRef90_I1ZID8	TNF receptor associated factor-2 (Fragment) n=1	UniRef90_I1ZID8	TNF receptor associated factor-2 (Fragment) n=1	tr|I1ZID8|I1ZID8_SCHMD	I1ZID8	TNF receptor associated factor-2 (Fragment)	-	-	-	-	-	-	-	dd_smedV4_4420_0_1	Cell-type-specificity: Muscle SimilarTo: NA Description: NA	0.436794	4.0045	9.16794	3.1966	0.00245	0.00912767	Pass	yes	2Fold
XLOC_016763	SMESG000050831.1	SMEST050831001.1	dd_Smed_v6_5509_0_1	dd_Smed_v4_5509_0_1	SLO1_CAEEL	Calcium-activated potassium channel slo-1	SLO1_CAEEL	Calcium-activated potassium channel slo-1	UniRef90_H7BRM5	Protein SLO-1, isoform h n=3	UniRef90_H7BRM5	Protein SLO-1, isoform h n=3	tr|G0N0Z1|G0N0Z1_CAEBE	G0N0Z1	CBN-SLO-1 protein	-	-	-	-	-	-	-	dd_smedV4_5509_0_1	Cell-type-specificity: Gut SimilarTo: NA Description: NA	0.472589	4.33138	9.16522	3.19617	5e-05	0.000406327	Pass	yes	2Fold
XLOC_011085	SMESG000041839.1	SMEST041839002.1	dd_Smed_v6_12933_0_1	dd_Smed_v4_12933_0_1	ANPRA_HUMAN	Atrial natriuretic peptide receptor 1	ANPRA_HUMAN	Atrial natriuretic peptide receptor 1	UniRef90_B4J2Z9	Guanylate cyclase n=4	UniRef90_B4J2Z9	Guanylate cyclase n=4	tr|Q29E17|Q29E17_DROPS	Q29E17	Guanylate cyclase	-	-	-	-	-	-	-	-	-	0.351435	3.22058	9.16408	3.19599	0.01875	0.045844	Pass	yes	2Fold
XLOC_018639	SMESG000047563.1	SMEST047563005.1	-	-	WDR78_HUMAN	WD repeat-containing protein 78	WDR78_HUMAN	WD repeat-containing protein 78	UniRef90_E9PYY5	WD repeat-containing protein 78 n=2	UniRef90_E9PYY5	WD repeat-containing protein 78 n=2	sp|Q5VTH9|WDR78_HUMAN	Q5VTH9	WD repeat-containing protein 78	-	-	-	-	-	-	-	dd_smedV4_8721_0_1	Cell-type-specificity: Gut SimilarTo: NA Description: NA	0.424556	3.88937	9.16103	3.19551	5e-05	0.000406327	Pass	yes	2Fold
XLOC_004582	SMESG000011627.1	SMEST011627001.1	dd_Smed_v6_22958_0_1	dd_Smed_v4_22958_0_1	F115C_HUMAN	Protein FAM115C	F115C_HUMAN	Protein FAM115C	UniRef90_A6NFQ2-3	Isoform 3 of Protein FAM115C n=1	UniRef90_A6NFQ2-3	Isoform 3 of Protein FAM115C n=1	sp|A6NFQ2-3|F115C_HUMAN	A6NFQ2-3	Isoform 3 of Protein FAM115C	-	-	-	-	-	-	-	dd_smedV4_13298_0_1	Cell-type-specificity: Neural (non-ciliated) SimilarTo: uc001qkp.2 Description: calcium channel, voltage-dependent, L type, alpha 1C subunit (CACNA1C)5	0.250697	2.29655	9.16066	3.19545	0.0023	0.00867416	Pass	yes	2Fold
XLOC_003329	SMESG000008719.1	SMEST008719001.1	dd_Smed_v6_16599_0_1	dd_Smed_v4_16599_0_1	NMD3A_RAT	Glutamate receptor ionotropic, NMDA 3A	NMD3A_HUMAN	Glutamate receptor ionotropic, NMDA 3A	UniRef90_F7E003	Uncharacterized protein n=1	UniRef90_UPI00034F81EA	PREDICTED: glutamate receptor ionotropic, NMDA 3A isoform X1 n=2	sp|Q8TCU5|NMD3A_HUMAN	Q8TCU5	Glutamate [NMDA] receptor subunit 3A	-	-	-	-	-	-	-	-	-	0.133458	1.22081	9.14752	3.19338	0.00185	0.00729382	Pass	yes	2Fold
XLOC_022510	SMESG000064787.1	SMEST064787001.1	dd_Smed_v6_13489_0_1	dd_Smed_v4_13489_0_1	-	-	-	-	-	-	-	-	-	-	-	-	-	-	-	-	-	-	dd_smedV4_13489_0_1	Cell-type-specificity: Gut SimilarTo: uc009xae.2 Description: protein phosphatase 1, regulatory subunit 12B (PPP1R12B)6	0.742406	6.7855	9.13988	3.19217	5e-05	0.000406327	Pass	yes	2Fold
XLOC_029395	SMESG000081132.1	SMEST081132001.1	dd_Smed_v6_6290_0_1	dd_Smed_v4_6290_0_1	-	-	-	-	UniRef90_G4M0S4	Putative uncharacterized protein n=1	UniRef90_G4M0S4	Putative uncharacterized protein n=1	-	-	-	-	-	-	-	-	-	-	-	-	1.14472	10.4159	9.09908	3.18572	5e-05	0.000406327	Pass	yes	2Fold
XLOC_007067	SMESG000015266.1	SMEST015266001.1	dd_Smed_v6_14297_0_1	dd_Smed_v4_14297_0_1	-	-	-	-	UniRef90_G4VDL5	Putative uncharacterized protein n=2	UniRef90_G4VDL5	Putative uncharacterized protein n=2	-	-	-	-	-	-	-	-	-	-	-	-	0.589537	5.35979	9.09152	3.18452	0.00115	0.00503266	Pass	yes	2Fold
XLOC_014311	SMESG000036221.1	SMEST036221001.1	dd_Smed_v6_16440_0_2	dd_Smed_v4_16440_0_2	-	-	-	-	-	-	-	-	-	-	-	-	-	-	-	-	-	-	dd_smedV4_16440_0_1	Cell-type-specificity: Neural (non-ciliated) SimilarTo: uc003ipe.1 Description: acid-sensing (proton-gated) ion channel family member 5 (ASIC5)	0.258286	2.34439	9.07672	3.18217	5e-05	0.000406327	Pass	yes	2Fold
XLOC_006841	SMESG000016810.1	SMEST016810001.1	dd_Smed_v6_783_0_1	dd_Smed_v4_783_0_1	-	-	-	-	-	-	-	-	-	-	-	-	-	-	-	-	-	-	-	-	6.11424	55.3388	9.05081	3.17805	5e-05	0.000406327	Pass	yes	2Fold
XLOC_011133	SMESG000041729.1	SMEST041729001.1	dd_Smed_v6_20769_0_1	dd_Smed_v4_20769_0_1	GBRB1_BOVIN	Gamma-aminobutyric acid receptor subunit beta-1	GBRB_LYMST	Gamma-aminobutyric acid receptor subunit beta	UniRef90_C7TYG3	Putative Glra4a protein 175 n=1	UniRef90_C7TYG3	Putative Glra4a protein 175 n=1	tr|B4I016|B4I016_DROSE	B4I016	GM12091	-	-	-	-	-	-	-	dd_smedV4_20769_0_1	Cell-type-specificity: Epidermal progenitors (early) SimilarTo: NA Description: NA	0.64995	5.87403	9.03766	3.17595	0.00315	0.0111034	Pass	yes	2Fold
XLOC_015890	SMESG000040060.1	SMEST040060001.1	dd_Smed_v6_14973_0_2	dd_Smed_v4_14973_0_2	-	-	-	-	UniRef90_G4VJR3	Putative peptide (Allatostatin/somatostatin)-like receptor n=1	UniRef90_G4VJR3	Putative peptide (Allatostatin/somatostatin)-like receptor n=1	-	-	-	-	-	-	GCR243	Cluster: Srfb Description: peptide (allatostatin somatostatin)-like receptor	-	-	-	-	0.924601	8.33951	9.01958	3.17306	0.0018	0.00714566	Pass	yes	2Fold
XLOC_016429	SMESG000050787.1	SMEST050787001.1	dd_Smed_v6_11884_0_1	dd_Smed_v4_11884_0_1	CC113_HUMAN	Coiled-coil domain-containing protein 113	CC113_HUMAN	Coiled-coil domain-containing protein 113	UniRef90_T2M5P4	Coiled-coil domain-containing protein 113 (Fragment) n=2	UniRef90_T2M5P4	Coiled-coil domain-containing protein 113 (Fragment) n=2	tr|Q3KPW9|Q3KPW9_XENLA	Q3KPW9	LOC733369 protein (Fragment)	-	-	-	-	-	-	-	-	-	0.822096	7.41309	9.0173	3.1727	5e-05	0.000406327	Pass	yes	2Fold
XLOC_007354	SMESG000016325.1	SMEST016325001.1	dd_Smed_v6_10325_0_1	dd_Smed_v4_10325_0_1	AR_BOMMO	Allatostatin-A receptor	AR_BOMMO	Allatostatin-A receptor	UniRef90_G4VRZ3	Strain Puerto Rico chromosome W, complete genome n=1	UniRef90_G4VRZ3	Strain Puerto Rico chromosome W, complete genome n=1	tr|Q29BJ2|Q29BJ2_DROPS	Q29BJ2	GA10001	-	-	-	GCR304	Cluster: Rho-C Description: g-protein coupled receptor	-	-	-	-	0.442423	3.98898	9.01621	3.17252	0.0028	0.0101416	Pass	yes	2Fold
XLOC_016352	SMESG000040510.1	SMEST040510001.1	dd_Smed_v6_10846_0_1	dd_Smed_v4_10846_0_1	DYH3_HUMAN	Dynein heavy chain 3, axonemal	DYH3_HUMAN	Dynein heavy chain 3, axonemal	UniRef90_UPI0003500DDA	PREDICTED: dynein heavy chain 3, axonemal n=1	UniRef90_UPI0003500DDA	PREDICTED: dynein heavy chain 3, axonemal n=1	tr|F7AR91|F7AR91_XENTR	F7AR91	Uncharacterized protein (Fragment)	-	-	-	-	-	-	-	dd_smedV4_10846_0_1	Cell-type-specificity: Epidermis II SimilarTo: uc010vbe.2 Description: dynein, axonemal, heavy chain 3 (DNAH3)	0.302829	2.72641	9.00313	3.17043	0.0029	0.0104299	Pass	yes	2Fold
XLOC_016874	SMESG000051829.1	SMEST051829001.1	dd_Smed_v6_12797_0_1	dd_Smed_v4_12797_0_1	DYH10_HUMAN	Dynein heavy chain 10, axonemal	DYH10_HUMAN	Dynein heavy chain 10, axonemal	UniRef90_UPI00034FDCF3	PREDICTED: dynein heavy chain 10, axonemal n=1	UniRef90_UPI00034FDCF3	PREDICTED: dynein heavy chain 10, axonemal n=1	tr|D3YYQ8|D3YYQ8_MOUSE	D3YYQ8	Protein Dnahc10	-	-	-	-	-	-	-	dd_smedV4_5169_0_1	Cell-type-specificity: Sigma neoblasts SimilarTo: HF952108.1 Description: Ast2 protein	0.471866	4.24354	8.9931	3.16882	5e-05	0.000406327	Pass	yes	2Fold
XLOC_011469	SMESG000028859.1	SMEST028859003.1	dd_Smed_v6_10337_0_15	dd_Smed_v4_10337_0_15	AGRIN_HUMAN	Agrin	AGRIN_HUMAN	Agrin	UniRef90_G4LY67	Agrin, putative n=2	UniRef90_G4LY67	Agrin, putative n=2	tr|G5EG68|G5EG68_CAEEL	G5EG68	AGRin (Synaptic protein) homolog family member	-	-	-	-	-	-	-	dd_smedV4_3649_0_1	Cell-type-specificity: Epidermal progenitors (early) SimilarTo: NA Description: NA	0.367642	3.29931	8.97425	3.16579	5e-05	0.000406327	Pass	yes	2Fold
XLOC_016752	SMESG000051897.1	SMEST051897001.1	-	-	-	-	-	-	-	-	-	-	-	-	-	-	-	-	-	-	-	-	-	-	0.43923	3.93995	8.97013	3.16513	0.0011	0.00486318	Pass	yes	2Fold
XLOC_023547	SMESG000061638.1	SMEST061638001.1	dd_Smed_v6_33870_0_1	dd_Smed_v4_33870_0_1	-	-	-	-	-	-	-	-	-	-	-	-	-	-	GCR376	Cluster: Srfc Description: ---NA---	-	-	-	-	0.374171	3.34568	8.94158	3.16053	0.0011	0.00486318	Pass	yes	2Fold
XLOC_009005	SMESG000020327.1	SMEST020327001.1	dd_Smed_v6_14262_0_3	dd_Smed_v4_14262_0_3	FLNB_MOUSE	Filamin-B	FLNB_MOUSE	Filamin-B	UniRef90_D0VWL6	Protein FLN-2, isoform a n=4	UniRef90_D0VWL6	Protein FLN-2, isoform a n=4	tr|D0VWL6|D0VWL6_CAEEL	D0VWL6	Protein FLN-2, isoform a	-	-	-	-	-	-	-	dd_smedV4_14262_0_1	Cell-type-specificity: Epidermis II SimilarTo: uc001jlc.1 Description: ankyrin 3, node of Ranvier (ankyrin G) (ANK3)	0.697529	6.21653	8.91222	3.15578	5e-05	0.000406327	Pass	yes	2Fold
XLOC_014456	SMESG000036403.1	SMEST036403001.1	dd_Smed_v6_15335_0_1	dd_Smed_v4_15335_0_1	GPR83_MOUSE	Probable G-protein coupled receptor 83	GPR83_MOUSE	Probable G-protein coupled receptor 83	UniRef90_Q964E5	Putative neuropeptide receptor NPR1 n=1	UniRef90_Q964E5	Putative neuropeptide receptor NPR1 n=1	tr|Q964E5|Q964E5_DUGTI	Q964E5	Putative neuropeptide receptor NPR1	-	-	-	GCR099	Cluster: Rho-C Description: prolactin-releasing peptide receptor-like	-	-	-	-	0.792845	7.06341	8.90894	3.15525	0.0024	0.00898016	Pass	yes	2Fold
XLOC_017936	SMESG000045473.1	SMEST045473001.1	dd_Smed_v6_840_0_1	dd_Smed_v4_840_0_1	CO1A2_CANFA	Collagen alpha-2(I) chain	CO1A2_RAT	Collagen alpha-2(I) chain	UniRef90_G4VIR6	Putative collagen alpha-1(I) chain n=1	UniRef90_A1XVT1	Fibrillar collagen n=3	tr|A0JM00|A0JM00_XENTR	A0JM00	Collagen, type 1, alpha 2	-	-	-	-	-	-	-	dd_smedV4_840_0_1	Cell-type-specificity: Neural (non-ciliated) SimilarTo: uc004cli.1 Description: glutamate receptor, ionotropic, N-methyl D-aspartate 1 (GRIN1)NR1-4	2.29717	20.4524	8.9033	3.15434	5e-05	0.000406327	Pass	yes	2Fold
XLOC_008158	SMESG000018144.1	SMEST018144001.1	dd_Smed_v6_9848_0_1	dd_Smed_v4_9848_0_1	DZAN1_HUMAN	Double zinc ribbon and ankyrin repeat-containing protein 1	DZAN1_HUMAN	Double zinc ribbon and ankyrin repeat-containing protein 1	UniRef90_B2GU82	LOC100158524 protein n=3	UniRef90_B2GU82	LOC100158524 protein n=3	tr|B2GU82|B2GU82_XENTR	B2GU82	LOC100158524 protein	-	-	-	-	-	-	-	dd_smedV4_9848_0_1	Cell-type-specificity: Gut SimilarTo: NA Description: NA	0.971388	8.64587	8.90053	3.15389	5e-05	0.000406327	Pass	yes	2Fold
XLOC_023661	SMESG000061810.1	SMEST061810001.1	dd_Smed_v6_15790_0_1	dd_Smed_v4_15790_0_1	-	-	-	-	-	-	-	-	-	-	-	-	-	-	-	-	-	-	-	-	0.244086	2.16672	8.87687	3.15005	0.00115	0.00503266	Pass	yes	2Fold
XLOC_015359	SMESG000038939.1,SMESG000038940.1		-	-	-	-	-	-	-	-	-	-	-	-	-	-	-	-	-	-	-	-	-	-	0.984162	8.73004	8.87053	3.14902	0.00015	0.0010039	Pass	yes	2Fold
XLOC_014116	SMESG000034101.1	SMEST034101001.1	dd_Smed_v6_12274_0_2	dd_Smed_v4_12274_0_2	CCD96_MOUSE	Coiled-coil domain-containing protein 96	CCD96_MOUSE	Coiled-coil domain-containing protein 96	UniRef90_C7TZG2	Coiled-coil domain containing 96 n=1	UniRef90_C7TZG2	Coiled-coil domain containing 96 n=1	tr|F7D1V3|F7D1V3_XENTR	F7D1V3	Uncharacterized protein (Fragment)	-	-	-	-	-	-	-	-	-	0.468259	4.14959	8.86174	3.14759	0.0043	0.014183	Pass	yes	2Fold
XLOC_019402	SMESG000049467.1	SMEST049467001.1	dd_Smed_v6_16476_0_1	dd_Smed_v4_16476_0_1	GRID1_RAT	Glutamate receptor ionotropic, delta-1	GRID1_RAT	Glutamate receptor ionotropic, delta-1	UniRef90_Q8MMK3	DjGluR1 n=1	UniRef90_Q8MMK3	DjGluR1 n=1	tr|Q8MMK3|Q8MMK3_DUGJA	Q8MMK3	DjGluR1	-	-	-	-	-	-	-	-	-	0.603979	5.34954	8.85716	3.14684	5e-05	0.000406327	Pass	yes	2Fold
XLOC_008547	SMESG000020792.1	SMEST020792001.1	dd_Smed_v6_3187_0_1	dd_Smed_v4_3187_0_1	TEKT3_HUMAN	Tektin-3	TEKT3_HUMAN	Tektin-3	UniRef90_Q28HF9	Tektin 3 n=4	UniRef90_Q28HF9	Tektin 3 n=4	tr|Q7T0V0|Q7T0V0_XENLA	Q7T0V0	MGC68964 protein	-	-	-	-	-	-	-	-	-	2.60196	23.0135	8.84468	3.14481	5e-05	0.000406327	Pass	yes	2Fold
XLOC_016492	SMESG000051521.1	SMEST051521001.1	dd_Smed_v6_9158_0_2	dd_Smed_v4_9158_0_2	TTC29_MACFA	Tetratricopeptide repeat protein 29	TTC29_MACFA	Tetratricopeptide repeat protein 29	UniRef90_F7AXU8	Uncharacterized protein n=2	UniRef90_F7AXU8	Uncharacterized protein n=2	tr|F7AXU8|F7AXU8_XENTR	F7AXU8	Uncharacterized protein	-	-	-	-	-	-	-	-	-	0.549759	4.85768	8.83602	3.1434	0.00165	0.00667689	Pass	yes	2Fold
XLOC_022280	SMESG000057489.1	SMEST057489001.1	dd_Smed_v6_11225_0_1	dd_Smed_v4_11225_0_1	TECT1_MOUSE	Tectonic-1	TECT1_MOUSE	Tectonic-1	UniRef90_F6UR94	Uncharacterized protein n=3	UniRef90_F6UR94	Uncharacterized protein n=3	sp|Q6NUS6-5|TECT3_HUMAN	Q6NUS6-5	Isoform 5 of Tectonic-3	-	-	-	-	-	-	-	-	-	0.610066	5.38166	8.82144	3.14101	0.0001	0.000728602	Pass	yes	2Fold
XLOC_026430	SMESG000073692.1	SMEST073692001.1	dd_Smed_v6_15935_0_4	-	GRIA1_MACFA	Glutamate receptor 1	GRIA1_MACFA	Glutamate receptor 1	UniRef90_L7N2J8	Uncharacterized protein n=9	UniRef90_UPI00038366B2	PREDICTED: glutamate receptor, ionotropic, AMPA 1b isoform X2 n=4	sp|P42261-2|GRIA1_HUMAN	P42261-2	Isoform Flip of Glutamate receptor 1	-	-	-	-	-	-	-	dd_smedV4_20242_0_1	Cell-type-specificity: Muscle SimilarTo: uc001jxq.3 Description: potassium large conductance calcium-activated channel, subfamily M, alpha member 1 (KCNMA1)6	0.452775	3.99278	8.81846	3.14053	5e-05	0.000406327	Pass	yes	2Fold
XLOC_007211	SMESG000015838.1	SMEST015838001.1	dd_Smed_v6_21046_0_1	dd_Smed_v4_21046_0_1	-	-	SLIT1_HUMAN	Slit homolog 1 protein	-	-	UniRef90_M0R580	Slit homolog 1 protein n=2	tr|Q5T0V3|Q5T0V3_HUMAN	Q5T0V3	Slit homolog 1 (Drosophila) (Fragment)	-	-	-	-	-	-	-	-	-	0.306249	2.69884	8.81257	3.13956	0.0019	0.00745688	Pass	yes	2Fold
XLOC_015132	SMESG000037087.1	SMEST037087001.1	dd_Smed_v6_10194_0_1	dd_Smed_v4_10194_0_1	-	-	-	-	UniRef90_G4VDL5	Putative uncharacterized protein n=2	UniRef90_G4VDL5	Putative uncharacterized protein n=2	-	-	-	-	-	-	-	-	-	-	dd_smedV4_10194_0_1	Cell-type-specificity: Neural (non-ciliated) SimilarTo: KC568455.1 Description: vesicular glutamate transporter (vglut)	0.268691	2.36721	8.81016	3.13917	5e-05	0.000406327	Pass	yes	2Fold
XLOC_028875	SMESG000076099.1	SMEST076099002.1	dd_Smed_v6_4284_0_1	dd_Smed_v4_4284_0_1	RASEF_MOUSE	Ras and EF-hand domain-containing protein homolog	RASEF_MOUSE	Ras and EF-hand domain-containing protein homolog	UniRef90_Q5RI75	Ras and EF-hand domain-containing protein homolog n=1	UniRef90_F1LVA5	Protein Rasef (Fragment) n=2	sp|Q5RI75|RASEF_MOUSE	Q5RI75	Ras and EF-hand domain-containing protein homolog	-	-	-	-	-	-	-	dd_smedV4_4284_0_1	Cell-type-specificity: Gamma neoblasts SimilarTo: NA Description: NA	1.14962	10.1264	8.80848	3.13889	5e-05	0.000406327	Pass	yes	2Fold
XLOC_005091	SMESG000010444.1	SMEST010444005.1	-	-	MRP4_HUMAN	Multidrug resistance-associated protein 4	MRP4_HUMAN	Multidrug resistance-associated protein 4	UniRef90_F7EA92	Uncharacterized protein (Fragment) n=2	UniRef90_F7EA92	Uncharacterized protein (Fragment) n=2	tr|Q8QFL6|Q8QFL6_DANRE	Q8QFL6	Novel ABC transporter similar to human multidrug-resistance proteins (MRP)	-	-	-	-	-	-	-	dd_smedV4_15216_0_1	Cell-type-specificity: Sigma neoblasts SimilarTo: uc021oro.1 Description: potassium voltage-gated channel, shaker-related subfamily, member 2 (KCNA2)	0.381929	3.36341	8.80638	3.13855	5e-05	0.000406327	Pass	yes	2Fold
XLOC_011841	SMESG000027887.1	SMEST027887002.1	dd_Smed_v6_15372_0_1	dd_Smed_v4_15372_0_1	-	-	-	-	-	-	-	-	-	-	-	-	-	-	-	-	-	-	dd_smedV4_15372_0_1	Cell-type-specificity: Gamma neoblasts SimilarTo: NA Description: NA	1.11881	9.83849	8.79371	3.13647	0.0033	0.0115379	Pass	yes	2Fold
XLOC_010748	SMESG000024244.1	SMEST024244001.1	dd_Smed_v6_740_0_1	dd_Smed_v4_740_0_1	CO1A1_CYNPY	Collagen alpha-1(I) chain	CO1A2_RAT	Collagen alpha-2(I) chain	UniRef90_G4VFE1	Uncharacterized protein n=1	UniRef90_A1XVT1	Fibrillar collagen n=3	sp|P05997|CO5A2_HUMAN	P05997	Collagen alpha-2(V) chain	-	-	-	-	-	-	-	dd_smedV4_740_0_1	Cell-type-specificity: Gamma neoblasts SimilarTo: NA Description: NA	2.64323	23.2122	8.78176	3.13451	5e-05	0.000406327	Pass	yes	2Fold
XLOC_003128	SMESG000005159.1	SMEST005159001.1	dd_Smed_v6_15794_0_1	dd_Smed_v4_15794_0_1	NIM1_HUMAN	Serine/threonine-protein kinase NIM1	NIM1_HUMAN	Serine/threonine-protein kinase NIM1	UniRef90_F7BF55	Uncharacterized protein n=2	UniRef90_F7BF55	Uncharacterized protein n=2	sp|Q8IY84|NIM1_HUMAN	Q8IY84	Serine/threonine-protein kinase NIM1	-	-	-	-	-	-	-	-	-	0.443229	3.8889	8.77402	3.13324	5e-05	0.000406327	Pass	yes	2Fold
XLOC_004683	SMESG000012304.1	SMEST012304001.1	dd_Smed_v6_3591_0_1	dd_Smed_v4_3591_0_1	GRDN_HUMAN	Girdin	GRDN_HUMAN	Girdin	UniRef90_Q6DCA5	CCDC88A protein (Fragment) n=2	UniRef90_Q6DCA5	CCDC88A protein (Fragment) n=2	tr|Q6DCA5|Q6DCA5_HUMAN	Q6DCA5	CCDC88A protein (Fragment)	-	-	-	-	-	-	-	dd_smedV4_3591_0_1	Cell-type-specificity: Epidermis II SimilarTo: NA Description: NA	2.74684	24.0422	8.75268	3.12972	5e-05	0.000406327	Pass	yes	2Fold
XLOC_027793	SMESG000073246.1	SMEST073246001.1	dd_Smed_v6_11669_0_1	dd_Smed_v4_11669_0_1	PATS1_DICDI	Probable serine/threonine-protein kinase pats1	PATS1_DICDI	Probable serine/threonine-protein kinase pats1	UniRef90_F6URV2	Uncharacterized protein (Fragment) n=2	UniRef90_F6URV2	Uncharacterized protein (Fragment) n=2	tr|F6URV2|F6URV2_XENTR	F6URV2	Uncharacterized protein (Fragment)	-	-	-	-	-	-	-	dd_smedV4_11669_0_1	Cell-type-specificity: Neural (non-ciliated) SimilarTo: NA Description: NA	0.115208	1.0081	8.75026	3.12933	0.0003	0.00175068	Pass	yes	2Fold
XLOC_024043	SMESG000062901.1	SMEST062901001.1	dd_Smed_v6_11053_0_1	dd_Smed_v4_11053_0_1	FER3_DROME	Protein Fer3	FER3_DROME	Protein Fer3	UniRef90_U5YR58	Fer3l-3 protein (Fragment) n=1	UniRef90_U5YR58	Fer3l-3 protein (Fragment) n=1	tr|B4K635|B4K635_DROMO	B4K635	GI23534	-	-	-	-	-	-	-	-	-	0.887243	7.76333	8.74995	3.12927	0.00175	0.00697323	Pass	yes	2Fold
XLOC_014539	SMESG000035568.1	SMEST035568001.1	-	-	PCDH9_HUMAN	Protocadherin-9	PCDH9_HUMAN	Protocadherin-9	UniRef90_F6YVR8	Uncharacterized protein n=3	UniRef90_F6YVR8	Uncharacterized protein n=3	tr|F6YVR8|F6YVR8_XENTR	F6YVR8	Uncharacterized protein	-	-	-	-	-	-	-	-	-	0.549172	4.78202	8.70769	3.12229	0.00445	0.0145699	Pass	yes	2Fold
XLOC_005000	SMESG000010382.1	SMEST010382001.1	dd_Smed_v6_11828_0_1	dd_Smed_v4_11828_0_1	K1875_HUMAN	WD repeat-containing protein KIAA1875	K1875_HUMAN	WD repeat-containing protein KIAA1875	UniRef90_UPI0003D0D60A	PREDICTED: WD repeat-containing protein KIAA1875-like isoform X1 n=1	UniRef90_UPI0003D7492C	PREDICTED: WD repeat-containing protein KIAA1875-like isoform X2 n=2	sp|A6NE52|K1875_HUMAN	A6NE52	WD repeat-containing protein KIAA1875	-	-	-	-	-	-	-	dd_smedV4_11828_0_1	Cell-type-specificity: Epidermal progenitors (late) SimilarTo: uc002dbd.3 Description: lipopolysaccharide-induced TNF factor (LITAF)	0.237327	2.06516	8.70175	3.12131	5e-05	0.000406327	Pass	yes	2Fold
XLOC_018603	SMESG000047385.1	SMEST047385001.1	dd_Smed_v6_11229_0_1	dd_Smed_v4_11229_0_1	-	-	-	-	-	-	-	-	-	-	-	-	-	-	-	-	-	-	dd_smedV4_11229_0_1	Cell-type-specificity: Muscle SimilarTo: uc003yvg.1 Description: potassium channel, subfamily K, member 9 (KCNK9)	0.737566	6.41782	8.70135	3.12124	5e-05	0.000406327	Pass	yes	2Fold
XLOC_021815	SMESG000056865.1	SMEST056865001.1	dd_Smed_v6_9772_0_1	dd_Smed_v4_9772_0_1	EVG1_MOUSE	UPF0193 protein EVG1 homolog	EVG1_MOUSE	UPF0193 protein EVG1 homolog	UniRef90_F6SAG1	Uncharacterized protein n=1	UniRef90_F6SAG1	Uncharacterized protein n=1	tr|F6SAG1|F6SAG1_XENTR	F6SAG1	Uncharacterized protein	-	-	-	-	-	-	-	-	-	2.16862	18.8122	8.67473	3.11682	5e-05	0.000406327	Pass	yes	2Fold
XLOC_022632	SMESG000064271.1	SMEST064271001.1	dd_Smed_v6_12856_0_1	dd_Smed_v4_12856_0_1	-	-	-	-	-	-	-	-	-	-	-	-	-	-	-	-	-	-	-	-	0.734514	6.37086	8.67357	3.11663	0.00455	0.0148165	Pass	yes	2Fold
XLOC_027715	SMESG000072823.1	SMEST072823001.1	dd_Smed_v6_11587_0_1	dd_Smed_v4_11587_0_1	-	-	-	-	-	-	-	-	-	-	-	-	-	-	-	-	-	-	-	-	0.213451	1.85112	8.67234	3.11642	5e-05	0.000406327	Pass	yes	2Fold
XLOC_024330	SMESG000063504.1	SMEST063504001.1	-	-	DUS10_BOVIN	Dual specificity protein phosphatase 10	DUS10_BOVIN	Dual specificity protein phosphatase 10	UniRef90_G4VQ48	Putative dual specificity protein phosphatase n=1	UniRef90_G4VQ48	Putative dual specificity protein phosphatase n=1	tr|F1QIT6|F1QIT6_DANRE	F1QIT6	Uncharacterized protein	-	-	-	-	-	-	-	-	-	2.9754	25.7455	8.65279	3.11316	5e-05	0.000406327	Pass	yes	2Fold
XLOC_022323	SMESG000057827.1	SMEST057827002.1	dd_Smed_v6_5065_0_1	dd_Smed_v4_5065_0_1	ARMC4_MOUSE	Armadillo repeat-containing protein 4	ARMC4_MOUSE	Armadillo repeat-containing protein 4	UniRef90_UPI0001A62EB7	armc4 n=1	UniRef90_UPI0001A62EB7	armc4 n=1	tr|Q0P4S4|Q0P4S4_XENTR	Q0P4S4	Putative uncharacterized protein MGC146210	-	-	-	-	-	-	-	dd_smedV4_5065_0_1	Cell-type-specificity: Neural (non-ciliated) SimilarTo: NA Description: NA	0.457306	3.95324	8.64463	3.1118	5e-05	0.000406327	Pass	yes	2Fold
XLOC_008523	SMESG000021478.1	SMEST021478002.1	dd_Smed_v6_6920_0_1	dd_Smed_v4_6920_0_1	SY65_APLCA	Synaptotagmin-1	SY65_DROME	Synaptotagmin 1	UniRef90_Q9U8R6	Djsyt protein n=1	UniRef90_C1L3R1	Synaptotagmin II n=2	tr|Q9U8R6|Q9U8R6_DUGJA	Q9U8R6	Djsyt protein	-	-	-	-	-	-	-	dd_smedV4_6920_0_1	Cell-type-specificity: Muscle SimilarTo: uc001bfj.3 Description: heparan sulfate proteoglycan 2 (HSPG2)	2.13249	18.4219	8.63868	3.11081	5e-05	0.000406327	Pass	yes	2Fold
XLOC_017233	SMESG000043375.1	SMEST043375001.1	dd_Smed_v6_18897_0_1	dd_Smed_v4_18897_0_1	GALR2_RAT	Galanin receptor type 2	GALR2_RAT	Galanin receptor type 2	UniRef90_G4VBL0	Putative g-protein coupled receptor n=1	UniRef90_F1R332	Uncharacterized protein n=1	tr|F1R332|F1R332_DANRE	F1R332	Uncharacterized protein (Fragment)	-	-	-	GCR116	Cluster: Rho-C Description: galanin receptor type 2	-	-	-	-	0.632147	5.46	8.63723	3.11057	5e-05	0.000406327	Pass	yes	2Fold
XLOC_028762	SMESG000075620.1	SMEST075620001.1	-	-	VGLU3_DANRE	Vesicular glutamate transporter 3	VGLU3_DANRE	Vesicular glutamate transporter 3	UniRef90_E7FAK4	Uncharacterized protein n=2	UniRef90_E7FAK4	Uncharacterized protein n=2	sp|Q1L8X9|VGLU3_DANRE	Q1L8X9	Vesicular glutamate transporter 3	-	-	-	-	-	-	-	dd_smedV4_13219_0_1	Cell-type-specificity: Neural (ciliated) SimilarTo: uc002rvt.2 Description: calmodulin 2 (phosphorylase kinase, delta) (CALM2)	0.441901	3.79967	8.59846	3.10408	0.00025	0.00152059	Pass	yes	2Fold
XLOC_020671	SMESG000053392.1,SMESG000053393.1		-	-	-	-	-	-	-	-	-	-	-	-	-	-	-	-	-	-	-	-	-	-	0.287371	2.47001	8.5952	3.10353	5e-05	0.000406327	Pass	yes	2Fold
XLOC_026117	SMESG000068398.1	SMEST068398001.1	dd_Smed_v6_17986_0_1	dd_Smed_v4_17986_0_1	NTDO_CAEEL	Sodium-dependent dopamine transporter	NTDO_CAEEL	Sodium-dependent dopamine transporter	UniRef90_E9LD23	Transporter n=2	UniRef90_E9LD23	Transporter n=2	tr|B4P656|B4P656_DROYA	B4P656	Transporter	-	-	-	-	-	-	-	-	-	0.708662	6.0897	8.59324	3.1032	5e-05	0.000406327	Pass	yes	2Fold
XLOC_019654	SMESG000050650.1	SMEST050650001.1	dd_Smed_v6_13026_0_1	dd_Smed_v4_13026_0_1	-	-	-	-	-	-	-	-	-	-	-	-	-	-	-	-	-	-	dd_smedV4_13026_0_1	Cell-type-specificity: Epidermal progenitors (early) SimilarTo: NA Description: NA	0.232627	1.99776	8.58783	3.10229	0.0088	0.0250158	Pass	yes	2Fold
XLOC_028898	SMESG000075933.1	SMEST075933001.1	dd_Smed_v6_6816_0_1	dd_Smed_v4_6816_0_1	MYOF_HUMAN	Myoferlin	DYSF_HUMAN	Dysferlin	UniRef90_T2MIJ7	Dysferlin n=1	UniRef90_T2MIJ7	Dysferlin n=1	sp|O75923-12|DYSF_HUMAN	O75923-12	Isoform 12 of Dysferlin	-	-	-	-	-	-	-	dd_smedV4_6816_0_1	Cell-type-specificity: Parapharyngeal SimilarTo: NA Description: NA	1.40731	12.0461	8.55966	3.09755	5e-05	0.000406327	Pass	yes	2Fold
XLOC_009597	SMESG000023194.1	SMEST023194001.1	dd_Smed_v6_5030_0_1	dd_Smed_v4_5030_0_1	CAB32_DROME	Calbindin-32	CAB32_DROME	Calbindin-32	UniRef90_G4VSS5	Putative calbindin-32 n=1	UniRef90_G4VSS5	Putative calbindin-32 n=1	tr|B3MD84|B3MD84_DROAN	B3MD84	GF11427	-	-	-	-	-	-	-	dd_smedV4_5030_0_1	Cell-type-specificity: Gut SimilarTo: uc010rru.2 Description: monoacylglycerol O-acyltransferase 2 (MOGAT2)	5.45898	46.6762	8.55035	3.09598	5e-05	0.000406327	Pass	yes	2Fold
XLOC_010607	SMESG000023846.1	SMEST023846001.1	dd_Smed_v6_477_0_1	dd_Smed_v4_477_0_1	-	-	-	-	UniRef90_UPI000192700B	PREDICTED: protein PLANT CADMIUM RESISTANCE 3-like n=1	UniRef90_UPI000192700B	PREDICTED: protein PLANT CADMIUM RESISTANCE 3-like n=1	-	-	-	-	-	-	-	-	-	-	dd_smedV4_477_0_1	Cell-type-specificity: Epidermal lineage (early + late + mature) SimilarTo: NA Description: NA	3.9905	34.1161	8.54933	3.09581	5e-05	0.000406327	Pass	yes	2Fold
XLOC_030587	SMESG000080892.1	SMEST080892002.1	dd_Smed_v6_11839_0_2	dd_Smed_v4_11839_0_2	-	-	-	-	UniRef90_G4VQY5	Putative nachr subunit n=1	UniRef90_G4VQY5	Putative nachr subunit n=1	-	-	-	-	-	-	-	-	-	-	dd_smedV4_11839_0_1	Cell-type-specificity: Epidermal progenitors (late) SimilarTo: uc010sxh.1 Description: SV2 related protein homolog (rat) (SVOP)	0.781055	6.67733	8.54912	3.09578	0.00285	0.0102956	Pass	yes	2Fold
XLOC_008159	SMESG000018145.1	SMEST018145001.1	-	-	DZAN1_MACFA	Double zinc ribbon and ankyrin repeat-containing protein 1	DZAN1_MACFA	Double zinc ribbon and ankyrin repeat-containing protein 1	UniRef90_E1BW13	Uncharacterized protein n=1	UniRef90_B2GU82	LOC100158524 protein n=3	tr|F6SDP8|F6SDP8_XENTR	F6SDP8	Uncharacterized protein	-	-	-	-	-	-	-	dd_smedV4_9848_0_1	Cell-type-specificity: Gut SimilarTo: NA Description: NA	1.98496	16.9477	8.53806	3.09391	5e-05	0.000406327	Pass	yes	2Fold
XLOC_004280	SMESG000008659.1	SMEST008659001.1	dd_Smed_v6_6501_0_1	dd_Smed_v4_6501_0_1	CD9_BOVIN	CD9 antigen	CD9_BOVIN	CD9 antigen	UniRef90_C4Q3U8	Tetraspanin, putative n=4	UniRef90_C4Q3U8	Tetraspanin, putative n=4	tr|E9QBC5|E9QBC5_DANRE	E9QBC5	Uncharacterized protein	-	-	-	-	-	-	-	dd_smedV4_6501_0_1	Cell-type-specificity: Epidermis II SimilarTo: NA Description: NA	0.256421	2.18915	8.53733	3.09378	0.00545	0.0171057	Pass	yes	2Fold
XLOC_018948	SMESG000048191.1	SMEST048191001.1	dd_Smed_v6_23515_0_1	dd_Smed_v4_23515_0_1	-	-	-	-	-	-	-	-	-	-	-	-	-	-	-	-	-	-	dd_smedV4_23515_0_1	Cell-type-specificity: Neural (ciliated) SimilarTo: uc001bzr.3 Description: tektin 2 (testicular) (TEKT2)	0.151576	1.29354	8.53394	3.09321	0.0033	0.0115379	Pass	yes	2Fold
XLOC_019803	SMESG000059112.1	SMEST059112001.1	dd_Smed_v6_10327_0_3	dd_Smed_v4_10327_0_3	PPIL6_HUMAN	Peptidyl-prolyl cis-trans isomerase-like 6	PPIL6_HUMAN	Peptidyl-prolyl cis-trans isomerase-like 6	UniRef90_G4VQK3	Putative cyclophilin n=1	UniRef90_G4VQK3	Putative cyclophilin n=1	tr|F1QSS9|F1QSS9_DANRE	F1QSS9	Uncharacterized protein	-	-	-	-	-	-	-	-	-	0.760688	6.48631	8.5269	3.09202	5e-05	0.000406327	Pass	yes	2Fold
XLOC_022444	SMESG000064523.1	SMEST064523003.1	dd_Smed_v6_11262_0_2	-	CC173_HUMAN	Coiled-coil domain-containing protein 173	CC173_HUMAN	Coiled-coil domain-containing protein 173	UniRef90_E7F133	Uncharacterized protein n=2	UniRef90_E7F133	Uncharacterized protein n=2	tr|E7F133|E7F133_DANRE	E7F133	Uncharacterized protein	-	-	-	-	-	-	-	-	-	2.36425	20.1571	8.52579	3.09183	5e-05	0.000406327	Pass	yes	2Fold
XLOC_020520	SMESG000052707.1	SMEST052707001.1	dd_Smed_v6_3031_1_1	dd_Smed_v4_3031_1_1	CG072_HUMAN	Uncharacterized protein C7orf72	CG072_HUMAN	Uncharacterized protein C7orf72	UniRef90_E1BVA3	Uncharacterized protein (Fragment) n=2	UniRef90_E1BVA3	Uncharacterized protein (Fragment) n=2	sp|A4D263|CG072_HUMAN	A4D263	Uncharacterized protein C7orf72	-	-	-	-	-	-	-	-	-	0.369172	3.13555	8.49347	3.08635	0.0038	0.0128879	Pass	yes	2Fold
XLOC_016421	SMESG000051919.1	SMEST051919001.1	dd_Smed_v6_17743_0_1	dd_Smed_v4_17743_0_1	TUTL_DROME	Protein turtle	TUTL_DROME	Protein turtle	UniRef90_C0PTW0	RT01550p (Fragment) n=1	UniRef90_C0PTW0	RT01550p (Fragment) n=1	tr|C0PTW0|C0PTW0_DROME	C0PTW0	RT01550p (Fragment)	-	-	-	-	-	-	-	-	-	0.307078	2.6077	8.49198	3.0861	5e-05	0.000406327	Pass	yes	2Fold
XLOC_023850	SMESG000062155.1	SMEST062155001.1	dd_Smed_v6_12717_0_3	dd_Smed_v4_12717_0_3	TTLL3_DANRE	Tubulin monoglycylase TTLL3	TTLL3_DANRE	Tubulin monoglycylase TTLL3	UniRef90_G4VIL0	Tubulin tyrosine ligase-related n=1	UniRef90_G4VIL0	Tubulin tyrosine ligase-related n=1	tr|B2GUB3|B2GUB3_XENTR	B2GUB3	LOC100158544 protein	-	-	-	-	-	-	-	dd_smedV4_12717_0_1	Cell-type-specificity: Epidermal lineage (early + late + mature) SimilarTo: uc009zwe.1 Description: rabphilin 3A homolog (mouse) (RPH3A)	2.3537	19.9874	8.49191	3.08609	5e-05	0.000406327	Pass	yes	2Fold
XLOC_025488	SMESG000066416.1	SMEST066416001.1	dd_Smed_v6_115_0_1	dd_Smed_v4_115_0_1	-	-	-	-	-	-	-	-	-	-	-	-	-	-	-	-	-	-	-	-	1.15512	9.7973	8.48163	3.08434	0.00065	0.00320863	Pass	yes	2Fold
XLOC_005703	SMESG000014330.1	SMEST014330001.1	dd_Smed_v6_11910_0_1	dd_Smed_v4_11910_0_1	-	-	-	-	UniRef90_G4LV37	Growth hormone secretagogue receptor,putative n=1	UniRef90_G4LV37	Growth hormone secretagogue receptor,putative n=1	tr|B4IY97|B4IY97_DROGR	B4IY97	GH16314	-	-	-	GCR079	Cluster: Srfa Description: rhodopsin-like orphan gpcr	-	-	-	-	0.350856	2.97352	8.47504	3.08322	5e-05	0.000406327	Pass	yes	2Fold
XLOC_025456	SMESG000066580.1	SMEST066580001.1	dd_Smed_v6_17120_0_1	dd_Smed_v4_17120_0_1	TRFR_SHEEP	Thyrotropin-releasing hormone receptor	TRFR_CHICK	Thyrotropin-releasing hormone receptor	UniRef90_F1RAS4	Uncharacterized protein (Fragment) n=2	UniRef90_F1RAS4	Uncharacterized protein (Fragment) n=2	tr|F1RAS4|F1RAS4_DANRE	F1RAS4	Uncharacterized protein (Fragment)	-	-	-	GCR185	Cluster: Rho-C Description: thyrotropin-releasing hormone receptor-like	-	-	-	-	0.711684	6.02549	8.46652	3.08177	0.002	0.00778737	Pass	yes	2Fold
XLOC_001455	SMESG000000764.1	SMEST000764001.1	dd_Smed_v6_7362_0_1	dd_Smed_v4_7362_0_1	B9D2_DANRE	B9 domain-containing protein 2	B9D2_DANRE	B9 domain-containing protein 2	UniRef90_Q5DHA5	SJCHGC03225 protein n=2	UniRef90_Q5DHA5	SJCHGC03225 protein n=2	sp|Q6DGZ1|B9D2_DANRE	Q6DGZ1	B9 domain-containing protein 2	-	-	-	-	-	-	-	-	-	0.374082	3.16703	8.46614	3.0817	0.00465	0.0150639	Pass	yes	2Fold
XLOC_028009	SMESG000077937.1	SMEST077937001.1	dd_Smed_v6_13553_0_1	dd_Smed_v4_13553_0_1	-	-	-	-	-	-	-	-	-	-	-	-	-	-	-	-	-	-	dd_smedV4_13553_0_1	Cell-type-specificity: Gut SimilarTo: uc021wsj.1 Description: inositol 1,4,5-trisphosphate receptor, type 1 (ITPR1)	0.453696	3.84034	8.46457	3.08144	0.00115	0.00503266	Pass	yes	2Fold
XLOC_007169	SMESG000015535.1	SMEST015535001.1	dd_Smed_v6_1132_0_1	dd_Smed_v4_1132_0_1	SEVE_ECHGR	Severin	SEVE_ECHGR	Severin	UniRef90_G4VIJ1	Putative gelsolin n=3	UniRef90_G4VIJ1	Putative gelsolin n=3	tr|Q96AC8|Q96AC8_HUMAN	Q96AC8	VIL1 protein	-	-	-	-	-	-	-	dd_smedV4_1132_0_1	Cell-type-specificity: Protonephridia SimilarTo: KC262347.1 Description: EGFR-5	11.3797	96.2522	8.45824	3.08036	5e-05	0.000406327	Pass	yes	2Fold
XLOC_028035	SMESG000078057.1	SMEST078057001.1	dd_Smed_v6_16835_0_1	dd_Smed_v4_16835_0_1	CCD24_HUMAN	Coiled-coil domain-containing protein 24	CCD24_HUMAN	Coiled-coil domain-containing protein 24	UniRef90_A8WHY7	Uncharacterized protein n=2	UniRef90_UPI00034F2CBE	PREDICTED: coiled-coil domain-containing protein 24 n=1	tr|A8WHY7|A8WHY7_DANRE	A8WHY7	Coiled-coil domain containing 24 (Fragment)	-	-	-	-	-	-	-	-	-	0.412543	3.48383	8.44477	3.07806	5e-05	0.000406327	Pass	yes	2Fold
XLOC_021170	SMESG000054150.1	SMEST054150001.1	-	-	-	-	-	-	-	-	-	-	-	-	-	-	-	-	-	-	-	-	dd_smedV4_2867_0_1	Cell-type-specificity: Parapharyngeal SimilarTo: NA Description: NA	0.361015	3.04787	8.4425	3.07767	0.0079	0.0230117	Pass	yes	2Fold
XLOC_018227	SMESG000045572.1	SMEST045572001.1	dd_Smed_v6_11993_0_1	dd_Smed_v4_11993_0_1	MYBPP_HUMAN	MYCBP-associated protein	MYBPP_HUMAN	MYCBP-associated protein	UniRef90_UPI0003507425	PREDICTED: MYCBP-associated protein isoform X7 n=4	UniRef90_UPI0003507425	PREDICTED: MYCBP-associated protein isoform X7 n=4	tr|B4DZQ1|B4DZQ1_HUMAN	B4DZQ1	cDNA FLJ56486, highly similar to Homo sapiens MYCBP associated protein (MYCBPAP), mRNA	-	-	-	-	-	-	-	-	-	0.574897	4.84354	8.42506	3.07469	0.00015	0.0010039	Pass	yes	2Fold
XLOC_007891	SMESG000017383.1	SMEST017383001.1	-	-	VA5_VESVI	Venom allergen 5	VA5_VESVI	Venom allergen 5	UniRef90_I1ZI85	GLI pathogenesis related-1 (Fragment) n=1	UniRef90_I1ZI85	GLI pathogenesis related-1 (Fragment) n=1	tr|I1ZI85|I1ZI85_SCHMD	I1ZI85	GLI pathogenesis related-1 (Fragment)	-	-	-	-	-	-	-	dd_smedV4_924_0_1	Cell-type-specificity: Neoblast SimilarTo: JX010539.1 Description: aurora kinase-1	2.01161	16.9234	8.41286	3.0726	5e-05	0.000406327	Pass	yes	2Fold
XLOC_012135	SMESG000030619.1	SMEST030619001.1	dd_Smed_v6_1573_0_1	dd_Smed_v4_1573_0_1	RAB8A_RAT	Ras-related protein Rab-8A	RAB8A_BOVIN	Ras-related protein Rab-8A	UniRef90_Q5DGN7	Rab-protein 8 n=1	UniRef90_Q5DGN7	Rab-protein 8 n=1	tr|A0JPA5|A0JPA5_XENTR	A0JPA5	Rab8b protein	-	-	-	-	-	-	-	-	-	0.162537	1.36712	8.41113	3.0723	0.0078	0.0227636	Pass	yes	2Fold
XLOC_009811	SMESG000021966.1	SMEST021966001.1	dd_Smed_v6_2470_0_2	dd_Smed_v4_2470_0_2	CA2D2_RAT	Voltage-dependent calcium channel subunit alpha-2/delta-2	CA2D2_RAT	Voltage-dependent calcium channel subunit alpha-2/delta-2	UniRef90_UPI00034F87E3	PREDICTED: voltage-dependent calcium channel subunit alpha-2/delta-2 n=1	UniRef90_UPI00034F87E3	PREDICTED: voltage-dependent calcium channel subunit alpha-2/delta-2 n=1	sp|Q6PHS9-6|CA2D2_MOUSE	Q6PHS9-6	Isoform 6 of Voltage-dependent calcium channel subunit alpha-2/delta-2	-	-	-	-	-	-	-	dd_smedV4_2470_0_1	Cell-type-specificity: Epidermal progenitors (late) SimilarTo: NA Description: NA	0.413317	3.47618	8.41045	3.07218	5e-05	0.000406327	Pass	yes	2Fold
XLOC_007886	SMESG000017353.1	SMEST017353002.1	-	-	PI16_MOUSE	Peptidase inhibitor 16	VA5_VESVI	Venom allergen 5	UniRef90_I1ZI85	GLI pathogenesis related-1 (Fragment) n=1	UniRef90_I1ZI85	GLI pathogenesis related-1 (Fragment) n=1	tr|I1ZI85|I1ZI85_SCHMD	I1ZI85	GLI pathogenesis related-1 (Fragment)	-	-	-	-	-	-	-	dd_smedV4_924_0_1	Cell-type-specificity: Muscle SimilarTo: JN100094.1 Description: vang-1 (vang-1)	2.44531	20.557	8.40671	3.07154	5e-05	0.000406327	Pass	yes	2Fold
XLOC_000152	SMESG000026902.1	SMEST026902001.1	dd_Smed_v6_29963_0_1	dd_Smed_v4_29963_0_1	-	-	-	-	-	-	-	-	-	-	-	-	-	-	-	-	-	-	-	-	0.211401	1.77587	8.40048	3.07047	0.00135	0.00571762	Pass	yes	2Fold
XLOC_000028	SMESG000025920.1	SMEST025920001.1	dd_Smed_v6_11533_0_1	dd_Smed_v4_11533_0_1	-	-	-	-	UniRef90_I1ZIL5	Slit-2 n=1	UniRef90_I1ZIL5	Slit-2 n=1	tr|I1ZIL5|I1ZIL5_SCHMD	I1ZIL5	Slit-2	-	-	-	-	-	-	-	-	-	0.194031	1.62779	8.38933	3.06856	0.00195	0.00762062	Pass	yes	2Fold
XLOC_007272	SMESG000015924.1	SMEST015924001.1	dd_Smed_v6_1673_0_1	dd_Smed_v4_1673_0_1	GELS2_LUMTE	Gelsolin-like protein 2	GELS2_LUMTE	Gelsolin-like protein 2	UniRef90_UPI0002B4DBD0	PREDICTED: gelsolin-like protein 2-like n=1	UniRef90_UPI0002B4DBD0	PREDICTED: gelsolin-like protein 2-like n=1	tr|B4I3K2|B4I3K2_DROSE	B4I3K2	GM10736	-	-	-	-	-	-	-	dd_smedV4_1673_0_1	Cell-type-specificity: Neural (non-ciliated) SimilarTo: uc010nmv.2 Description: protocadherin 11 X-linked (PCDH11X)f	4.59963	38.5728	8.38607	3.06799	5e-05	0.000406327	Pass	yes	2Fold
XLOC_001716	SMESG000001313.1	SMEST001313001.1	dd_Smed_v6_18217_0_1	dd_Smed_v4_18217_0_1	TULP4_MOUSE	Tubby-related protein 4	TULP4_MOUSE	Tubby-related protein 4	UniRef90_UPI0003835F5A	PREDICTED: tubby-related protein 4-like isoform X4 n=2	UniRef90_X1WHL1	Uncharacterized protein n=1	tr|E7EZ31|E7EZ31_DANRE	E7EZ31	Uncharacterized protein	-	-	-	-	-	-	-	-	-	0.32367	2.70246	8.34943	3.06168	5e-05	0.000406327	Pass	yes	2Fold
XLOC_004878	SMESG000009914.1	SMEST009914001.1	dd_Smed_v6_16346_0_1	dd_Smed_v4_16346_0_1	-	-	-	-	-	-	-	-	-	-	-	-	-	-	-	-	-	-	dd_smedV4_16346_0_1	Cell-type-specificity: Neoblast SimilarTo: uc002cvw.3 Description: CREB binding protein (CREBBP)	0.455684	3.79564	8.32954	3.05824	5e-05	0.000406327	Pass	yes	2Fold
XLOC_012369	SMESG000029197.1	SMEST029197002.1	-	-	TITIN_DROME	Titin	TITIN_DROME	Titin	UniRef90_G4V6Y5	Kettin/titin-related protein n=1	UniRef90_G4V6Y5	Kettin/titin-related protein n=1	tr|G0MT52|G0MT52_CAEBE	G0MT52	Putative uncharacterized protein	-	-	-	-	-	-	-	dd_smedV4_866_0_1	Cell-type-specificity: Neural (both ciliated and non-ciliated) SimilarTo: uc001nev.1 Description: MAP-kinase activating death domain (MADD)6	2.41524	20.1018	8.3229	3.05709	5e-05	0.000406327	Pass	yes	2Fold
XLOC_004799	SMESG000010003.1	SMEST010003001.1	dd_Smed_v6_20858_0_1	dd_Smed_v4_20858_0_1	KCNC2_MOUSE	Potassium voltage-gated channel subfamily C member 2	KCNC2_MOUSE	Potassium voltage-gated channel subfamily C member 2	UniRef90_G4VIM0	Putative voltage-gated potassium channel n=2	UniRef90_G4VIM0	Putative voltage-gated potassium channel n=2	tr|E7F0J5|E7F0J5_DANRE	E7F0J5	Uncharacterized protein	-	-	-	-	-	-	-	dd_smedV4_20858_0_1	Cell-type-specificity: Neural (both ciliated and non-ciliated) SimilarTo: uc011ier.2 Description: gamma-aminobutyric acid (GABA) B receptor, 1 (GABBR1)	0.370889	3.08192	8.30955	3.05477	5e-05	0.000406327	Pass	yes	2Fold
XLOC_006934	SMESG000017133.1	SMEST017133001.1	dd_Smed_v6_9364_0_1	dd_Smed_v4_9364_0_1	-	-	-	-	-	-	-	-	-	-	-	-	-	-	-	-	-	-	dd_smedV4_9364_0_1	Cell-type-specificity: Parapharyngeal SimilarTo: JX010496.1 Description: GLI pathogenesis related-1	0.623171	5.17728	8.30796	3.05449	0.0031	0.0109776	Pass	yes	2Fold
XLOC_029015	SMESG000076263.1	SMEST076263001.1	-	-	-	-	-	-	-	-	-	-	-	-	-	-	-	-	-	-	-	-	-	-	2.69317	22.3587	8.302	3.05346	5e-05	0.000406327	Pass	yes	2Fold
XLOC_002003	SMESG000002071.1	SMEST002071002.1	dd_Smed_v6_323_0_1	dd_Smed_v4_323_0_1	TNNI_CHLNI	Troponin I	TNNI4_CAEEL	Troponin I 4	UniRef90_Q5DDC3	SJCHGC00516 protein n=6	UniRef90_Q5DDC3	SJCHGC00516 protein n=6	tr|G0NRF8|G0NRF8_CAEBE	G0NRF8	CBN-TNI-4 protein	-	-	-	-	-	-	-	dd_smedV4_323_0_1	Cell-type-specificity: Gut SimilarTo: NA Description: NA	18.1832	150.843	8.29573	3.05237	5e-05	0.000406327	Pass	yes	2Fold
XLOC_025189	SMESG000065837.1	SMEST065837001.1	dd_Smed_v6_12305_0_1	dd_Smed_v4_12305_0_1	GCY3E_DROME	Guanylate cyclase 32E	GCY3E_DROME	Guanylate cyclase 32E	UniRef90_B4LQH0	Guanylate cyclase n=2	UniRef90_B4LQH0	Guanylate cyclase n=2	tr|B4JBD1|B4JBD1_DROGR	B4JBD1	Guanylate cyclase	-	-	-	-	-	-	-	dd_smedV4_12305_0_1	Cell-type-specificity: Neural (non-ciliated) SimilarTo: uc003nfb.3 Description: secretagogin, EF-hand calcium binding protein (SCGN)	0.365963	3.02896	8.27668	3.04905	5e-05	0.000406327	Pass	yes	2Fold
XLOC_003744	SMESG000006779.1	SMEST006779001.1	dd_Smed_v6_9737_0_1	dd_Smed_v4_9737_0_1	NET1_HUMAN	Netrin-1	NET1_HUMAN	Netrin-1	UniRef90_Q49BF9	Netrin 1 n=1	UniRef90_Q49BF9	Netrin 1 n=1	tr|Q49BF9|Q49BF9_SCHMD	Q49BF9	Netrin 1	-	-	-	-	-	-	-	dd_smedV4_9737_0_1	Cell-type-specificity: Neural (non-ciliated) SimilarTo: uc003uhu.1 Description: piccolo presynaptic cytomatrix protein (PCLO)	0.55223	4.56959	8.27479	3.04872	5e-05	0.000406327	Pass	yes	2Fold
XLOC_020202	SMESG000059206.1	SMEST059206001.1	dd_Smed_v6_2985_0_1	dd_Smed_v4_2985_0_1	-	-	NPDC1_HUMAN	Neural proliferation differentiation and control protein 1	-	-	UniRef90_F1NHR0	Uncharacterized protein (Fragment) n=2	tr|Q640V7|Q640V7_XENLA	Q640V7	LOC446973 protein (Fragment)	-	-	-	-	-	-	-	dd_smedV4_2985_0_1	Cell-type-specificity: Parapharyngeal SimilarTo: KC916780.1 Description: clone PL08007A2G03 histone H2A	6.39787	52.8248	8.25662	3.04555	5e-05	0.000406327	Pass	yes	2Fold
XLOC_023324	SMESG000061252.1	SMEST061252001.1	dd_Smed_v6_8154_0_1	dd_Smed_v4_8154_0_1	GA2L1_MOUSE	GAS2-like protein 1	GA2L1_MOUSE	GAS2-like protein 1	UniRef90_B4M7F9	GJ16981 n=1	UniRef90_B4M7F9	GJ16981 n=1	tr|B4M7F9|B4M7F9_DROVI	B4M7F9	GJ16981	-	-	-	-	-	-	-	-	-	2.35396	19.4112	8.24619	3.04373	5e-05	0.000406327	Pass	yes	2Fold
XLOC_014520	SMESG000035516.1	SMEST035516012.1	-	-	LAR_DROME	Tyrosine-protein phosphatase Lar	LAR_DROME	Tyrosine-protein phosphatase Lar	UniRef90_M9PG93	Leukocyte-antigen-related-like, isoform I n=4	UniRef90_M9PG93	Leukocyte-antigen-related-like, isoform I n=4	tr|E9Q7I7|E9Q7I7_MOUSE	E9Q7I7	Receptor-type tyrosine-protein phosphatase delta	-	-	-	-	-	-	-	-	-	0.16038	1.32233	8.24498	3.04352	5e-05	0.000406327	Pass	yes	2Fold
XLOC_000826	SMESG000003228.1	SMEST003228001.1	dd_Smed_v6_1726_0_1	dd_Smed_v4_1726_0_1	NCASE_DROPS	Neutral ceramidase	NCASE_DROPS	Neutral ceramidase	UniRef90_B4NGW1	GK14135 n=1	UniRef90_B4NGW1	GK14135 n=1	tr|B4NGW1|B4NGW1_DROWI	B4NGW1	GK14135	-	-	-	-	-	-	-	dd_smedV4_1726_0_1	Cell-type-specificity: Neoblast SimilarTo: uc001iyz.1 Description: frizzled family receptor 8 (FZD8)	2.9931	24.6279	8.22822	3.04058	5e-05	0.000406327	Pass	yes	2Fold
XLOC_018683	SMESG000047741.1	SMEST047741001.1	dd_Smed_v6_6435_0_1	dd_Smed_v4_6435_0_1	SPT17_MOUSE	Spermatogenesis-associated protein 17	SPT17_MOUSE	Spermatogenesis-associated protein 17	UniRef90_B6VAM9	Spermatogenesis-associated 17 n=1	UniRef90_B6VAM9	Spermatogenesis-associated 17 n=1	tr|B6VAM9|B6VAM9_DANRE	B6VAM9	Spermatogenesis-associated 17	-	-	-	-	-	-	-	dd_smedV4_6435_0_1	Cell-type-specificity: Muscle SimilarTo: uc001pqp.3 Description: transgelin (TAGLN)	1.27715	10.4952	8.21767	3.03873	0.00015	0.0010039	Pass	yes	2Fold
XLOC_011062	SMESG000041639.1	SMEST041639001.1	dd_Smed_v6_9130_0_1	dd_Smed_v4_9130_0_1	-	-	TM107_RAT	Transmembrane protein 107	UniRef90_X1WFH8	Uncharacterized protein n=2	UniRef90_X1WFH8	Uncharacterized protein n=2	tr|E7F1V6|E7F1V6_DANRE	E7F1V6	Uncharacterized protein	-	-	-	-	-	-	-	-	-	1.00676	8.26926	8.21374	3.03804	0.0029	0.0104299	Pass	yes	2Fold
XLOC_009772	SMESG000021802.1	SMEST021802001.1	dd_Smed_v6_6981_0_1	dd_Smed_v4_6981_0_1	CD63_RAT	CD63 antigen	CD63_RAT	CD63 antigen	UniRef90_P08962-2	Isoform 2 of CD63 antigen n=1	UniRef90_P08962-2	Isoform 2 of CD63 antigen n=1	tr|Q3UC80|Q3UC80_MOUSE	Q3UC80	Putative uncharacterized protein	-	-	-	-	-	-	-	-	-	0.635361	5.21847	8.21339	3.03798	0.0028	0.0101416	Pass	yes	2Fold
XLOC_020737	SMESG000053268.1	SMEST053268001.1	dd_Smed_v6_12880_0_1	dd_Smed_v4_12880_0_1	-	-	-	-	-	-	UniRef90_G4LY50	Putative uncharacterized protein n=1	-	-	-	-	-	-	-	-	-	-	dd_smedV4_12880_0_1	Cell-type-specificity: Gut SimilarTo: uc001svd.2 Description: bestrophin 3 (BEST3)	0.824975	6.76166	8.1962	3.03496	5e-05	0.000406327	Pass	yes	2Fold
XLOC_005276	SMESG000011029.1	SMEST011029001.1	dd_Smed_v6_660_0_1	dd_Smed_v4_660_0_1	SM20_SCHMA	20 kDa calcium-binding protein	SM20_SCHMA	20 kDa calcium-binding protein	UniRef90_P15845	20 kDa calcium-binding protein n=1	UniRef90_G4LZ30	Calcium-binding protein, putative n=2	tr|C6SUZ2|C6SUZ2_DROME	C6SUZ2	AT15141p (Fragment)	-	-	-	-	-	-	-	dd_smedV4_660_0_1	Cell-type-specificity: Gut SimilarTo: uc001ipm.3 Description: NA	6.66299	54.5466	8.1865	3.03325	5e-05	0.000406327	Pass	yes	2Fold
XLOC_003384	SMESG000008997.1	SMEST008997001.1	dd_Smed_v6_7480_0_2	dd_Smed_v4_7480_0_2	KCC2A_DROME	Calcium/calmodulin-dependent protein kinase type II alpha chain	KCC2A_DROME	Calcium/calmodulin-dependent protein kinase type II alpha chain	UniRef90_G4VSZ2	Protein kinase n=6	UniRef90_G4VSZ2	Protein kinase n=6	tr|A4V134|A4V134_DROME	A4V134	Calcium/calmodulin-dependent protein kinase II, isoform E	-	-	-	-	-	-	-	-	-	4.64617	38.0277	8.18474	3.03294	5e-05	0.000406327	Pass	yes	2Fold
XLOC_011874	SMESG000027982.1	SMEST027982001.1	dd_Smed_v6_5266_0_1	dd_Smed_v4_5266_0_1	NCS2_CAEEL	Neuronal calcium sensor 2	NCS2_CAEEL	Neuronal calcium sensor 2	UniRef90_G4LZZ3	Neuronal calcium sensor, putative n=3	UniRef90_G4LZZ3	Neuronal calcium sensor, putative n=3	tr|H2W2Y8|H2W2Y8_CAEJA	H2W2Y8	Uncharacterized protein	-	-	-	-	-	-	-	dd_smedV4_5266_0_1	Cell-type-specificity: Epidermal progenitors (late) SimilarTo: KF730673.1 Description: X1.C4.1	1.98281	16.2198	8.18021	3.03214	5e-05	0.000406327	Pass	yes	2Fold
XLOC_022203	SMESG000057504.1	SMEST057504001.1	dd_Smed_v6_8804_0_3	dd_Smed_v4_8804_0_3	-	-	-	-	-	-	-	-	-	-	-	-	-	-	-	-	-	-	dd_smedV4_8804_0_1	Cell-type-specificity: Neural (non-ciliated) SimilarTo: uc010rrd.2 Description: phosphodiesterase 2A, cGMP-stimulated (PDE2A)	0.277064	2.26371	8.17035	3.0304	0.00325	0.0113919	Pass	yes	2Fold
XLOC_014888	SMESG000037719.1	SMEST037719001.1	dd_Smed_v6_1127_0_1	dd_Smed_v4_1127_0_1	GNMT_MOUSE	Glycine N-methyltransferase	GNMT_MOUSE	Glycine N-methyltransferase	UniRef90_F1Q884	Glycine N-methyltransferase n=2	UniRef90_F1Q884	Glycine N-methyltransferase n=2	tr|Q6P607|Q6P607_DANRE	Q6P607	Glycine N-methyltransferase	-	-	-	-	-	-	-	-	-	0.594825	4.85968	8.16993	3.03032	5e-05	0.000406327	Pass	yes	2Fold
XLOC_005567	SMESG000014677.1	SMEST014677001.1	dd_Smed_v6_5648_0_1	dd_Smed_v4_5648_0_1	SPEF1_HUMAN	Sperm flagellar protein 1	SPEF1_HUMAN	Sperm flagellar protein 1	UniRef90_G4VQV0	Uncharacterized protein n=2	UniRef90_G4VQV0	Uncharacterized protein n=2	tr|B7ZCZ9|B7ZCZ9_DANRE	B7ZCZ9	Novel protein (Zgc:66426)	-	-	-	-	-	-	-	-	-	0.955723	7.79778	8.15904	3.0284	5e-05	0.000406327	Pass	yes	2Fold
XLOC_029461	SMESG000081414.1	SMEST081414001.1	dd_Smed_v6_12339_0_1	dd_Smed_v4_12339_0_1	ENKD1_HUMAN	Enkurin domain-containing protein 1	ENKD1_HUMAN	Enkurin domain-containing protein 1	UniRef90_Q5DA62	SJCHGC06096 protein n=1	UniRef90_Q5DA62	SJCHGC06096 protein n=1	tr|B0R196|B0R196_DANRE	B0R196	Novel protein	-	-	-	-	-	-	-	-	-	1.01492	8.27824	8.15654	3.02796	5e-05	0.000406327	Pass	yes	2Fold
XLOC_004153	SMESG000008275.1	SMEST008275003.1	-	-	ENO4_DANRE	Enolase-like protein ENO4	ENO4_DANRE	Enolase-like protein ENO4	UniRef90_Q08BC6	Enolase-like protein ENO4 n=3	UniRef90_Q08BC6	Enolase-like protein ENO4 n=3	sp|Q08BC6|ENO4_DANRE	Q08BC6	Enolase-like protein ENO4	-	-	-	-	-	-	-	-	-	0.486911	3.96611	8.14545	3.02599	0.0003	0.00175068	Pass	yes	2Fold
XLOC_006693	SMESG000017113.1	SMEST017113001.1	dd_Smed_v6_16752_0_1	dd_Smed_v4_16752_0_1	5HT1R_DROME	5-hydroxytryptamine receptor 1	5HT1R_DROME	5-hydroxytryptamine receptor 1	UniRef90_O15970	Serotonin receptor-like planarian receptor 1 n=1	UniRef90_O15970	Serotonin receptor-like planarian receptor 1 n=1	tr|O15970|O15970_DUGJA	O15970	Serotonin receptor-like planarian receptor 1	-	-	-	GCR279	Cluster: Rho-C Description: serotonin receptor	-	-	-	-	0.143853	1.17104	8.14053	3.02512	0.00365	0.0124772	Pass	yes	2Fold
XLOC_005654	SMESG000015070.1	SMEST015070002.1	dd_Smed_v6_3283_0_1	dd_Smed_v4_3283_0_1	NCS2_CAEEL	Neuronal calcium sensor 2	NCS2_CAEEL	Neuronal calcium sensor 2	UniRef90_G4LZZ3	Neuronal calcium sensor, putative n=3	UniRef90_G4LZZ3	Neuronal calcium sensor, putative n=3	tr|H2W2Y8|H2W2Y8_CAEJA	H2W2Y8	Uncharacterized protein	-	-	-	-	-	-	-	dd_smedV4_3283_0_1	Cell-type-specificity: Parapharyngeal SimilarTo: uc009vni.3 Description: mitofusin 2 (MFN2)	3.23691	26.3386	8.13696	3.02449	5e-05	0.000406327	Pass	yes	2Fold
XLOC_005390	SMESG000011194.1	SMEST011194001.1	-	-	-	-	-	-	-	-	-	-	-	-	-	-	-	-	-	-	-	-	-	-	0.852902	6.93633	8.13262	3.02372	0.00485	0.0155875	Pass	yes	2Fold
XLOC_023256	SMESG000060469.1	SMEST060469001.1	dd_Smed_v6_24759_0_1	dd_Smed_v4_24759_0_1	ACM3_HUMAN	Muscarinic acetylcholine receptor M3	ACM3_PANTR	Muscarinic acetylcholine receptor M3	UniRef90_G4VIZ1	Putative muscarinic acetylcholine (GAR) receptor n=1	UniRef90_G4VIZ1	Putative muscarinic acetylcholine (GAR) receptor n=1	tr|E7F3K3|E7F3K3_DANRE	E7F3K3	Uncharacterized protein	-	-	-	GCR022	Cluster: Rho-C Description: muscarinic acetylcholine receptor	-	-	dd_smedV4_24759_0_1	Cell-type-specificity: Neoblast SimilarTo: NA Description: NA	0.819632	6.66413	8.13064	3.02337	0.00015	0.0010039	Pass	yes	2Fold
XLOC_020344	SMESG000052420.1	SMEST052420001.1	dd_Smed_v6_8523_0_1	dd_Smed_v4_8523_0_1	BBS5_DANRE	Bardet-Biedl syndrome 5 protein homolog	BBS5_DANRE	Bardet-Biedl syndrome 5 protein homolog	UniRef90_UPI0002B49CE1	PREDICTED: Bardet-Biedl syndrome 5 protein homolog n=1	UniRef90_UPI0002B49CE1	PREDICTED: Bardet-Biedl syndrome 5 protein homolog n=1	sp|Q7ZWB7|BBS5_DANRE	Q7ZWB7	Bardet-Biedl syndrome 5 protein homolog	-	-	-	-	-	-	-	-	-	1.91098	15.483	8.10213	3.0183	5e-05	0.000406327	Pass	yes	2Fold
XLOC_013113	SMESG000031517.1	SMEST031517002.1	dd_Smed_v6_20617_0_2	dd_Smed_v4_20617_0_2	-	-	-	-	UniRef90_B4M3N2	GJ19240 n=2	UniRef90_B4M3N2	GJ19240 n=2	tr|B7Z0X0|B7Z0X0_DROME	B7Z0X0	CG42265, isoform B	-	-	-	-	-	-	-	dd_smedV4_1406_0_1	Cell-type-specificity: Neural (non-ciliated) SimilarTo: uc002lxl.2 Description: CUGBP, Elav-like family member 5 (CELF5)	0.167036	1.35085	8.08718	3.01564	5e-05	0.000406327	Pass	yes	2Fold
XLOC_003525	SMESG000008768.1	SMEST008768001.1	dd_Smed_v6_12489_0_1	dd_Smed_v4_12489_0_1	-	-	-	-	-	-	UniRef90_Q9GQA2	Mf2 protein n=2	-	-	-	-	-	-	-	-	-	-	dd_smedV4_12489_0_1	Cell-type-specificity: Epidermal progenitors (late) SimilarTo: NA Description: NA	0.478346	3.85911	8.06761	3.01214	0.00555	0.0173565	Pass	yes	2Fold
XLOC_015509	SMESG000039140.1	SMEST039140001.1	dd_Smed_v6_11051_0_1	dd_Smed_v4_11051_0_1	STAC3_XENTR	SH3 and cysteine-rich domain-containing protein 3	STAC3_XENTR	SH3 and cysteine-rich domain-containing protein 3	UniRef90_UPI000294052B	CG43729, isoform E n=1	UniRef90_UPI000294052B	CG43729, isoform E n=1	tr|A8DYF0|A8DYF0_DROME	A8DYF0	CG34318, isoform B	-	-	-	-	-	-	-	dd_smedV4_11051_0_1	Cell-type-specificity: Neural (non-ciliated) SimilarTo: uc003tcs.3 Description: phosphodiesterase 1C, calmodulin-dependent 70kDa (PDE1C)	2.45268	19.7543	8.05417	3.00974	5e-05	0.000406327	Pass	yes	2Fold
XLOC_005519	SMESG000014374.1	SMEST014374002.1	dd_Smed_v6_1970_0_1	dd_Smed_v4_1970_0_1	NCS2_CAEEL	Neuronal calcium sensor 2	NCS2_CAEEL	Neuronal calcium sensor 2	UniRef90_Q5DAR4	SJCHGC01597 protein n=2	UniRef90_Q5DAR4	SJCHGC01597 protein n=2	tr|H2W2Y8|H2W2Y8_CAEJA	H2W2Y8	Uncharacterized protein	-	-	-	-	-	-	-	dd_smedV4_1970_0_1	Cell-type-specificity: Epidermis II SimilarTo: NA Description: NA	2.26753	18.2499	8.04836	3.0087	5e-05	0.000406327	Pass	yes	2Fold
XLOC_014640	SMESG000035922.1	SMEST035922002.1	dd_Smed_v6_18111_0_2	dd_Smed_v4_18111_0_2	GCY8E_DROME	Soluble guanylate cyclase 88E	GCY8E_DROME	Soluble guanylate cyclase 88E	UniRef90_UPI0001A6452D	soluble guanylate cyclase gcy n=1	UniRef90_UPI0001A6452D	soluble guanylate cyclase gcy n=1	tr|B4KDK3|B4KDK3_DROMO	B4KDK3	GI23930	-	-	-	-	-	-	-	dd_smedV4_18111_0_1	Cell-type-specificity: Epidermal lineage (early + late + mature) SimilarTo: NA Description: NA	0.189968	1.525	8.02767	3.00498	0.00375	0.0127591	Pass	yes	2Fold
XLOC_009451	SMESG000023360.1	SMEST023360001.1	dd_Smed_v6_14923_0_1	dd_Smed_v4_14923_0_1	ACHA6_MOUSE	Neuronal acetylcholine receptor subunit alpha-6	ACHA6_MOUSE	Neuronal acetylcholine receptor subunit alpha-6	UniRef90_UPI0001A638F4	nAChR subunit n=1	UniRef90_UPI0001A638F4	nAChR subunit n=1	tr|F6YPK2|F6YPK2_XENTR	F6YPK2	Uncharacterized protein (Fragment)	-	-	-	-	-	-	-	dd_smedV4_14680_0_1	Cell-type-specificity: Parapharyngeal SimilarTo: uc003jde.3 Description: iroquois homeobox 1 (IRX1)	0.987544	7.90992	8.00969	3.00175	5e-05	0.000406327	Pass	yes	2Fold
XLOC_011370	SMESG000028773.1	SMEST028773001.1	dd_Smed_v6_14584_0_1	dd_Smed_v4_14584_0_1	-	-	-	-	-	-	-	-	-	-	-	-	-	-	-	-	-	-	dd_smedV4_14584_0_1	Cell-type-specificity: Muscle SimilarTo: NA Description: NA	4.61271	36.8864	7.99669	2.9994	0.00015	0.0010039	Pass	yes	2Fold
XLOC_027159	SMESG000071534.1	SMEST071534001.1	dd_Smed_v6_3658_0_1	dd_Smed_v4_3658_0_1	-	-	-	-	-	-	-	-	-	-	-	-	-	-	-	-	-	-	dd_smedV4_3658_0_1	Cell-type-specificity: Epidermis II SimilarTo: uc001ack.2 Description: agrin (AGRN)	19.4781	155.645	7.99077	2.99833	5e-05	0.000406327	Pass	yes	2Fold
XLOC_003780	SMESG000006950.1	SMEST006950001.1	dd_Smed_v6_6707_0_3	dd_Smed_v4_6707_0_3	TEGU_SCHMA	Tegument antigen	TEGU_SCHMA	Tegument antigen	UniRef90_P91804	Putative tegumental protein Sm 20.8 n=1	UniRef90_P91804	Putative tegumental protein Sm 20.8 n=1	-	-	-	-	-	-	-	-	-	-	-	-	2.27517	18.1638	7.98349	2.99702	0.00015	0.0010039	Pass	yes	2Fold
XLOC_011265	SMESG000042714.1	SMEST042714001.1	dd_Smed_v6_628_0_1	dd_Smed_v4_628_0_1	SSPO_CHICK	SCO-spondin	SSPO_CHICK	SCO-spondin	UniRef90_UPI00034FB0CC	PREDICTED: SCO-spondin-like n=1	UniRef90_Q2PC93	SCO-spondin n=1	tr|F6SSQ4|F6SSQ4_XENTR	F6SSQ4	Uncharacterized protein (Fragment)	-	-	-	-	-	-	-	dd_smedV4_628_0_1	Cell-type-specificity: Gut SimilarTo: NA Description: NA	1.4748	11.7718	7.98196	2.99674	5e-05	0.000406327	Pass	yes	2Fold
XLOC_027771	SMESG000072750.1	SMEST072750001.1	dd_Smed_v6_5894_0_1	dd_Smed_v4_5894_0_1	F92AA_XENLA	Protein FAM92A1-A	F92AA_XENLA	Protein FAM92A1-A	UniRef90_Q5DFF6	SJCHGC07511 protein n=1	UniRef90_Q5DFF6	SJCHGC07511 protein n=1	tr|J3KMP6|J3KMP6_MOUSE	J3KMP6	Protein Fam92a	-	-	-	-	-	-	-	dd_smedV4_5894_0_1	Cell-type-specificity: Epidermis II SimilarTo: uc001ngp.4 Description: protein tyrosine phosphatase, receptor type, J (PTPRJ)	1.2097	9.65307	7.97972	2.99634	5e-05	0.000406327	Pass	yes	2Fold
XLOC_029136	SMESG000076636.1	SMEST076636001.1	dd_Smed_v6_2638_0_1	dd_Smed_v4_2638_0_1	FRIS_LYMST	Soma ferritin	FRIS_LYMST	Soma ferritin	UniRef90_T2MGZ7	Ferritin n=1	UniRef90_T2MGZ7	Ferritin n=1	sp|P17663|FRIHB_XENLA	P17663	Ferritin heavy chain B	-	-	-	-	-	-	-	dd_smedV4_2638_0_1	Cell-type-specificity: Epidermal lineage (early + late + mature) SimilarTo: NA Description: NA	8.1494	64.7983	7.9513	2.99119	5e-05	0.000406327	Pass	yes	2Fold
XLOC_012530	SMESG000029735.1	SMEST029735001.1	dd_Smed_v6_12036_0_1	dd_Smed_v4_12036_0_1	-	-	-	-	-	-	-	-	-	-	-	-	-	-	-	-	-	-	-	-	1.06598	8.46221	7.93843	2.98885	0.00035	0.00198295	Pass	yes	2Fold
XLOC_016273	SMESG000040271.1	SMEST040271001.1	dd_Smed_v6_10032_0_1	dd_Smed_v4_10032_0_1	WDR60_MOUSE	WD repeat-containing protein 60	WDR60_HUMAN	WD repeat-containing protein 60	UniRef90_UPI000383706F	PREDICTED: WD repeat-containing protein 60-like isoform X1 n=3	UniRef90_UPI000383706F	PREDICTED: WD repeat-containing protein 60-like isoform X1 n=3	tr|F1QU71|F1QU71_DANRE	F1QU71	Uncharacterized protein (Fragment)	-	-	-	-	-	-	-	-	-	0.30077	2.38589	7.93261	2.98779	5e-05	0.000406327	Pass	yes	2Fold
XLOC_017194	SMESG000043863.1	SMEST043863001.1	dd_Smed_v6_13133_0_1	dd_Smed_v4_13133_0_1	-	-	-	-	-	-	-	-	-	-	-	-	-	-	GCR306	Cluster: W Description: hypothetical protein CLF_102931	-	-	-	-	1.77561	14.0766	7.92775	2.98691	5e-05	0.000406327	Pass	yes	2Fold
XLOC_002011	SMESG000002127.1	SMEST002127001.1	dd_Smed_v6_9101_0_1	dd_Smed_v4_9101_0_1	CEP76_PONAB	Centrosomal protein of 76 kDa	CEP76_PONAB	Centrosomal protein of 76 kDa	UniRef90_H6WA34	CEP76 (Fragment) n=1	UniRef90_H6WA34	CEP76 (Fragment) n=1	tr|H6WA34|H6WA34_SCHMD	H6WA34	CEP76 (Fragment)	-	-	-	-	-	-	-	-	-	0.816134	6.4537	7.90765	2.98325	5e-05	0.000406327	Pass	yes	2Fold
XLOC_028031	SMESG000078046.1	SMEST078046001.1	dd_Smed_v6_9328_0_1	dd_Smed_v4_9328_0_1	BBOF1_MACFA	Basal body-orientation factor 1	BBOF1_HUMAN	Basal body-orientation factor 1	UniRef90_UPI0003D0814E	PREDICTED: coiled-coil domain containing 176 isoform X1 n=2	UniRef90_UPI0003D0814E	PREDICTED: coiled-coil domain containing 176 isoform X1 n=2	sp|Q8ND07|CC176_HUMAN	Q8ND07	Coiled-coil domain-containing protein 176	-	-	-	-	-	-	-	-	-	2.23199	17.6493	7.90743	2.98321	5e-05	0.000406327	Pass	yes	2Fold
XLOC_006964	SMESG000017210.1	SMEST017210002.1	-	-	S12A8_XENLA	Solute carrier family 12 member 8	S12A8_XENLA	Solute carrier family 12 member 8	UniRef90_O46100	CG12773, isoform A n=5	UniRef90_O46100	CG12773, isoform A n=5	tr|B3P9G7|B3P9G7_DROER	B3P9G7	GG12705	-	-	-	-	-	-	-	dd_smedV4_8108_0_1	Cell-type-specificity: Protonephridia SimilarTo: uc009xgi.1 Description: actinin, alpha 2 (ACTN2)	0.462124	3.6521	7.90286	2.98237	0.00015	0.0010039	Pass	yes	2Fold
XLOC_022777	SMESG000064025.1	SMEST064025001.1	dd_Smed_v6_16043_0_1	dd_Smed_v4_16043_0_1	VMAT2_BOVIN	Synaptic vesicular amine transporter	VMAT2_BOVIN	Synaptic vesicular amine transporter	UniRef90_S5W2Q8	Vmat n=1	UniRef90_S5W2Q8	Vmat n=1	tr|B4KMK2|B4KMK2_DROMO	B4KMK2	GI21330	-	-	-	-	-	-	-	-	-	0.168466	1.33101	7.90076	2.98199	0.0021	0.00810134	Pass	yes	2Fold
XLOC_004036	SMESG000007793.1	SMEST007793001.1	dd_Smed_v6_8061_0_1	dd_Smed_v4_8061_0_1	CSTN3_PONAB	Calsyntenin-3	CSTN3_PONAB	Calsyntenin-3	UniRef90_A1L1E1	LOC100036725 protein n=4	UniRef90_A1L1E1	LOC100036725 protein n=4	tr|A8WU25|A8WU25_CAEBR	A8WU25	Protein CBR-CASY-1	-	-	-	-	-	-	-	dd_smedV4_8061_0_1	Cell-type-specificity: Muscle SimilarTo: uc003dpy.4 Description: roundabout, axon guidance receptor, homolog 2 (Drosophila) (ROBO2)	0.791494	6.24835	7.89437	2.98082	5e-05	0.000406327	Pass	yes	2Fold
XLOC_030423	SMESG000080361.1	SMEST080361001.1	dd_Smed_v6_13453_0_1	dd_Smed_v4_13453_0_1	-	-	CSPP1_MOUSE	Centrosome and spindle pole associated protein 1	UniRef90_UPI0003501981	PREDICTED: centrosome and spindle pole-associated protein 1 isoform X2 n=2	UniRef90_T2MD43	Centrosome and spindle pole-associated protein 1 (Fragment) n=1	tr|F1R5K4|F1R5K4_DANRE	F1R5K4	Uncharacterized protein (Fragment)	-	-	-	-	-	-	-	-	-	1.29177	10.1903	7.88863	2.97978	5e-05	0.000406327	Pass	yes	2Fold
XLOC_001136	SMESG000003359.1	SMEST003359004.1	dd_Smed_v6_11987_0_1	dd_Smed_v4_11987_0_1	NPHN_HUMAN	Nephrin	NPHN_HUMAN	Nephrin	UniRef90_B4J5Z7	GH21109 n=3	UniRef90_B4J5Z7	GH21109 n=3	tr|B4KP29|B4KP29_DROMO	B4KP29	GI18711	-	-	-	-	-	-	-	dd_smedV4_11987_0_1	Cell-type-specificity: Parapharyngeal SimilarTo: NA Description: NA	0.507252	3.99456	7.8749	2.97726	5e-05	0.000406327	Pass	yes	2Fold
XLOC_024155	SMESG000062885.1	SMEST062885002.1	dd_Smed_v6_13111_0_1	dd_Smed_v4_13111_0_1	PTRO_DROME	Patronin	PTRO_DROME	Patronin	UniRef90_Q5BSP1	SJCHGC03663 protein (Fragment) n=1	UniRef90_Q5BSP1	SJCHGC03663 protein (Fragment) n=1	tr|B4QB86|B4QB86_DROSI	B4QB86	GD25469	-	-	-	-	-	-	-	dd_smedV4_13111_0_1	Cell-type-specificity: Neural (both ciliated and non-ciliated) SimilarTo: uc010gca.2 Description: synaptosomal-associated protein, 25kDa (SNAP25)	0.691538	5.44463	7.87322	2.97695	5e-05	0.000406327	Pass	yes	2Fold
XLOC_021112	SMESG000054276.1	SMEST054276001.1	dd_Smed_v6_14173_0_1	dd_Smed_v4_14173_0_1	SC5A8_HUMAN	Sodium-coupled monocarboxylate transporter 1	SC5A8_HUMAN	Sodium-coupled monocarboxylate transporter 1	UniRef90_F6VDP0	Uncharacterized protein (Fragment) n=2	UniRef90_Q7SYH5-2	Isoform 2 of Sodium-coupled monocarboxylate transporter 1 n=1	tr|B2R9H8|B2R9H8_HUMAN	B2R9H8	cDNA, FLJ94398, highly similar to Homo sapiens solute carrier family 5 (iodide transporter), member 8 (SLC5A8), mRNA	-	-	-	-	-	-	-	dd_smedV4_14173_0_1	Cell-type-specificity: Gut SimilarTo: uc001vzd.3 Description: NDRG family member 2 (NDRG2)	0.180645	1.41942	7.85751	2.97407	0.0051	0.0162398	Pass	yes	2Fold
XLOC_013347	SMESG000033751.1	SMEST033751001.1	dd_Smed_v6_16827_0_1	dd_Smed_v4_16827_0_1	-	-	-	-	-	-	-	-	-	-	-	-	-	-	-	-	-	-	dd_smedV4_16827_0_1	Cell-type-specificity: Parapharyngeal SimilarTo: uc010gdn.1 Description: ninein-like (NINL)	0.695593	5.45474	7.84186	2.9712	5e-05	0.000406327	Pass	yes	2Fold
XLOC_011490	SMESG000028975.1	SMEST028975001.1	dd_Smed_v6_13361_0_1	dd_Smed_v4_13361_0_1	PTPRT_MOUSE	Receptor-type tyrosine-protein phosphatase T	PTPRT_MOUSE	Receptor-type tyrosine-protein phosphatase T	UniRef90_G4V8L8	Putative uncharacterized protein n=1	UniRef90_G4V8L8	Putative uncharacterized protein n=1	tr|E7F899|E7F899_DANRE	E7F899	Uncharacterized protein	-	-	-	-	-	-	-	-	-	0.77109	6.04142	7.83491	2.96992	5e-05	0.000406327	Pass	yes	2Fold
XLOC_024737	SMESG000069367.1	SMEST069367001.1	dd_Smed_v6_11838_0_1	dd_Smed_v4_11838_0_1	-	-	-	-	-	-	-	-	-	-	-	-	-	-	-	-	-	-	dd_smedV4_9233_0_1	Cell-type-specificity: Muscle SimilarTo: NA Description: NA	1.28556	10.0613	7.82639	2.96835	5e-05	0.000406327	Pass	yes	2Fold
XLOC_000377	SMESG000026141.1	SMEST026141001.1	dd_Smed_v6_8803_0_1	dd_Smed_v4_8803_0_1	IFT81_RAT	Intraflagellar transport protein 81 homolog	IFT81_RAT	Intraflagellar transport protein 81 homolog	UniRef90_A9C3Q6	Intraflagellar transport 81 homolog n=3	UniRef90_A9C3Q6	Intraflagellar transport 81 homolog n=3	sp|O35594|IFT81_MOUSE	O35594	Intraflagellar transport protein 81 homolog	-	-	-	-	-	-	-	dd_smedV4_8803_0_1	Cell-type-specificity: Epidermis II SimilarTo: NA Description: NA	1.69908	13.2942	7.82435	2.96797	5e-05	0.000406327	Pass	yes	2Fold
XLOC_018422	SMESG000046595.1	SMEST046595001.1	-	-	FAT4_HUMAN	Protocadherin Fat 4	FAT4_HUMAN	Protocadherin Fat 4	UniRef90_G4V863	Putative cadherin n=2	UniRef90_G4V863	Putative cadherin n=2	tr|F6XE74|F6XE74_XENTR	F6XE74	Uncharacterized protein (Fragment)	-	-	-	-	-	-	-	-	-	0.182395	1.42636	7.82017	2.9672	0.00775	0.022632	Pass	yes	2Fold
XLOC_006399	SMESG000013817.1	SMEST013817001.1	dd_Smed_v6_7111_0_1	dd_Smed_v4_7111_0_1	ROP_DROME	Protein ROP	ROP_DROME	Protein ROP	UniRef90_C1LHY5	Syntaxin-binding protein 1 n=4	UniRef90_C1LHY5	Syntaxin-binding protein 1 n=4	tr|B4JKH1|B4JKH1_DROGR	B4JKH1	GH12659	-	-	-	-	-	-	-	dd_smedV4_7111_0_1	Cell-type-specificity: Neoblast SimilarTo: uc010osr.2 Description: protein kinase N2 (PKN2)	3.92504	30.6898	7.81898	2.96698	5e-05	0.000406327	Pass	yes	2Fold
XLOC_006684	SMESG000017088.1	SMEST017088001.1	dd_Smed_v6_13009_0_1	dd_Smed_v4_13009_0_1	FXJ1B_DANRE	Forkhead box protein J1-B {ECO:0000305}	FXJ1A_DANRE	Forkhead box protein J1-A {ECO:0000305}	UniRef90_K7WR19	Forkhead box J1-like protein 2 (Fragment) n=1	UniRef90_K7WR19	Forkhead box J1-like protein 2 (Fragment) n=1	tr|Q08CI2|Q08CI2_DANRE	Q08CI2	Forkhead box J1a	-	-	-	-	-	-	-	-	-	0.627871	4.9044	7.81116	2.96554	5e-05	0.000406327	Pass	yes	2Fold
XLOC_007772	SMESG000018885.1	SMEST018885001.1	dd_Smed_v6_9183_0_1	dd_Smed_v4_9183_0_1	DPP4_PIG	Dipeptidyl peptidase 4	DPP6_PANTR	Dipeptidyl aminopeptidase-like protein 6	UniRef90_G4VMV1	Subfamily S9B unassigned peptidase (S09 family) n=2	UniRef90_G4VMV1	Subfamily S9B unassigned peptidase (S09 family) n=2	tr|A4IIX6|A4IIX6_XENTR	A4IIX6	LOC100125080 protein	-	-	-	-	-	-	-	dd_smedV4_9183_0_1	Cell-type-specificity: Epidermal progenitors (late) SimilarTo: uc001gpd.2 Description: glutamate-ammonia ligase (GLUL)	1.74826	13.6525	7.80919	2.96517	5e-05	0.000406327	Pass	yes	2Fold
XLOC_001456	SMESG000000772.1	SMEST000772001.1	dd_Smed_v6_16202_0_2	dd_Smed_v4_16202_0_2	-	-	-	-	-	-	-	-	-	-	-	-	-	-	-	-	-	-	-	-	0.304801	2.38008	7.80864	2.96507	0.0046	0.0149405	Pass	yes	2Fold
XLOC_009232	SMESG000022777.1	SMEST022777002.1	dd_Smed_v6_13803_0_1	dd_Smed_v4_13803_0_1	KIRR3_HUMAN	Kin of IRRE-like protein 3	KIRR3_HUMAN	Kin of IRRE-like protein 3	UniRef90_G4VCK5	Nephrin related n=1	UniRef90_G4VCK5	Nephrin related n=1	tr|E7FGK4|E7FGK4_DANRE	E7FGK4	Uncharacterized protein	-	-	-	-	-	-	-	dd_smedV4_11280_0_1	Cell-type-specificity: Neoblast SimilarTo: uc001jld.3 Description: cyclin-dependent kinase 1 (CDK1)	0.655464	5.11261	7.79999	2.96347	5e-05	0.000406327	Pass	yes	2Fold
XLOC_001704	SMESG000001495.1,SMESG000001496.1		-	-	-	-	-	-	-	-	-	-	-	-	-	-	-	-	-	-	-	-	-	-	0.598411	4.6658	7.79698	2.96292	0.00305	0.0108395	Pass	yes	2Fold
XLOC_013445	SMESG000033759.1	SMEST033759001.1	dd_Smed_v6_9362_0_1	dd_Smed_v4_9362_0_1	LRGUK_HUMAN	Leucine-rich repeat and guanylate kinase domain-containing protein	LRGUK_HUMAN	Leucine-rich repeat and guanylate kinase domain-containing protein	UniRef90_F6S3A8	Uncharacterized protein (Fragment) n=2	UniRef90_F6S3A8	Uncharacterized protein (Fragment) n=2	tr|F6S3A8|F6S3A8_XENTR	F6S3A8	Uncharacterized protein (Fragment)	-	-	-	-	-	-	-	-	-	1.26982	9.89428	7.79188	2.96197	5e-05	0.000406327	Pass	yes	2Fold
XLOC_014776	SMESG000037988.1	SMEST037988001.1	dd_Smed_v6_9230_0_1	dd_Smed_v4_9230_0_1	-	-	-	-	-	-	-	-	-	-	-	-	-	-	-	-	-	-	dd_smedV4_9230_0_1	Cell-type-specificity: Epidermis I SimilarTo: NA Description: NA	0.158245	1.23235	7.78761	2.96118	0.0022	0.00839331	Pass	yes	2Fold
XLOC_015343	SMESG000038874.1	SMEST038874001.1	dd_Smed_v6_18218_0_1	dd_Smed_v4_18218_0_1	KCNA1_HUMAN	Potassium voltage-gated channel subfamily A member 1	KCNA1_HUMAN	Potassium voltage-gated channel subfamily A member 1	UniRef90_Q26597	Potassium channel protein n=1	UniRef90_Q26597	Potassium channel protein n=1	sp|Q09470|KCNA1_HUMAN	Q09470	Potassium voltage-gated channel subfamily A member 1	-	-	-	-	-	-	-	dd_smedV4_18218_0_1	Cell-type-specificity: Epidermis I SimilarTo: NA Description: NA	0.231421	1.79996	7.77786	2.95937	0.00545	0.0171057	Pass	yes	2Fold
XLOC_028000	SMESG000077913.1	SMEST077913001.1	dd_Smed_v6_9476_0_1	dd_Smed_v4_9476_0_1	PAR3L_MOUSE	Partitioning defective 3 homolog B	PAR3L_MOUSE	Partitioning defective 3 homolog B	UniRef90_E7F9J3	Uncharacterized protein n=2	UniRef90_E7F9J3	Uncharacterized protein n=2	tr|E7F9J3|E7F9J3_DANRE	E7F9J3	Uncharacterized protein	-	-	-	-	-	-	-	dd_smedV4_9476_0_1	Cell-type-specificity: Parapharyngeal SimilarTo: uc010lpk.3 Description: SCO-spondin homolog (Bos taurus) (SSPO)	1.38258	10.7387	7.76715	2.95738	5e-05	0.000406327	Pass	yes	2Fold
XLOC_006830	SMESG000016772.1	SMEST016772001.1	-	-	-	-	-	-	-	-	-	-	-	-	-	-	-	-	-	-	-	-	dd_smedV4_422_0_1	Cell-type-specificity: Epidermal lineage (early + late + mature) SimilarTo: uc010zov.2 Description: NA	1.37412	10.6694	7.76453	2.9569	5e-05	0.000406327	Pass	yes	2Fold
XLOC_002094	SMESG000005850.1	SMEST005850001.1	dd_Smed_v6_17255_0_1	dd_Smed_v4_17255_0_1	PCDH1_HUMAN	Protocadherin-1	PCDH1_HUMAN	Protocadherin-1	UniRef90_G4V8S4	Putative cadherin n=1	UniRef90_G4V8S4	Putative cadherin n=1	tr|E7F743|E7F743_DANRE	E7F743	Uncharacterized protein	-	-	-	-	-	-	-	dd_smedV4_17255_0_1	Cell-type-specificity: Zeta neoblasts SimilarTo: NA Description: NA	0.33172	2.57562	7.76444	2.95688	5e-05	0.000406327	Pass	yes	2Fold
XLOC_026676	SMESG000070298.1	SMEST070298001.1	dd_Smed_v6_10098_0_2	dd_Smed_v4_10098_0_2	-	-	-	-	UniRef90_E3CTK7	Secreted peptide prohormone-2 n=1	-	-	-	-	-	-	-	-	-	-	-	-	-	-	1.11395	8.64686	7.76234	2.95649	0.0026	0.0095703	Pass	yes	2Fold
XLOC_014337	SMESG000036345.1	SMEST036345001.1	dd_Smed_v6_9862_0_1	dd_Smed_v4_9862_0_1	CI117_XENTR	Uncharacterized protein C9orf117 homolog	CI117_XENTR	Uncharacterized protein C9orf117 homolog	UniRef90_Q0VFN8	Uncharacterized protein C9orf117 homolog n=2	UniRef90_Q0VFN8	Uncharacterized protein C9orf117 homolog n=2	sp|Q0VFN8|CI117_XENTR	Q0VFN8	Uncharacterized protein C9orf117 homolog	-	-	-	-	-	-	-	-	-	2.01375	15.6243	7.75881	2.95584	5e-05	0.000406327	Pass	yes	2Fold
XLOC_024059	SMESG000062615.1	SMEST062615001.1	dd_Smed_v6_6883_0_1	dd_Smed_v4_6883_0_1	TEKT3_HUMAN	Tektin-3	TEKT3_HUMAN	Tektin-3	UniRef90_Q28HF9	Tektin 3 n=4	UniRef90_Q28HF9	Tektin 3 n=4	tr|Q5M7C9|Q5M7C9_XENLA	Q5M7C9	LOC496239 protein	-	-	-	-	-	-	-	dd_smedV4_6883_0_1	Cell-type-specificity: Epidermal progenitors (late) SimilarTo: NA Description: NA	2.55044	19.7252	7.73404	2.95122	5e-05	0.000406327	Pass	yes	2Fold
XLOC_017530	SMESG000044534.1	SMEST044534001.1	dd_Smed_v6_9407_0_1	dd_Smed_v4_9407_0_1	-	-	-	-	-	-	-	-	-	-	-	-	-	-	-	-	-	-	-	-	0.833757	6.44748	7.73304	2.95104	5e-05	0.000406327	Pass	yes	2Fold
XLOC_003788	SMESG000006778.1	SMEST006778003.1	dd_Smed_v6_10715_0_1	dd_Smed_v4_10715_0_1	LRC71_HUMAN	Leucine-rich repeat-containing protein 71	LRC71_HUMAN	Leucine-rich repeat-containing protein 71	UniRef90_G4VFQ4	Putative leucine rich repeat-containing n=1	UniRef90_G4VFQ4	Putative leucine rich repeat-containing n=1	tr|A8K8H7|A8K8H7_HUMAN	A8K8H7	cDNA FLJ77598	-	-	-	-	-	-	-	dd_smedV4_12043_0_1	Cell-type-specificity: Sigma neoblasts SimilarTo: NA Description: NA	0.886965	6.85822	7.73223	2.95089	0.00025	0.00152059	Pass	yes	2Fold
XLOC_008173	SMESG000018180.1	SMEST018180001.1	dd_Smed_v6_7888_0_1	dd_Smed_v4_7888_0_1	DC1L1_HUMAN	Cytoplasmic dynein 1 light intermediate chain 1	DC1L2_MOUSE	Cytoplasmic dynein 1 light intermediate chain 2	UniRef90_F1RB89	Uncharacterized protein n=4	UniRef90_F1RB89	Uncharacterized protein n=4	tr|A8KBW4|A8KBW4_DANRE	A8KBW4	Dynein, cytoplasmic 1, light intermediate chain 2	-	-	-	-	-	-	-	dd_smedV4_8444_0_1	Cell-type-specificity: Gut SimilarTo: JN837711.1 Description: bicarbonate transporter-like	1.25023	9.6601	7.72666	2.94984	5e-05	0.000406327	Pass	yes	2Fold
XLOC_025378	SMESG000066553.1	SMEST066553002.1	-	-	PATS1_DICDI	Probable serine/threonine-protein kinase pats1	PATS1_DICDI	Probable serine/threonine-protein kinase pats1	UniRef90_UPI0003D709FF	PREDICTED: leucine-rich repeat serine/threonine-protein kinase 2 isoform X1 n=1	UniRef90_UPI0003D709FF	PREDICTED: leucine-rich repeat serine/threonine-protein kinase 2 isoform X1 n=1	sp|Q5S006|LRRK2_MOUSE	Q5S006	Leucine-rich repeat serine/threonine-protein kinase 2	-	-	-	-	-	-	-	dd_smedV4_12105_0_1	Cell-type-specificity: Neoblast SimilarTo: NA Description: NA	1.0666	8.20407	7.6918	2.94332	5e-05	0.000406327	Pass	yes	2Fold
XLOC_007916	SMESG000017376.1	SMEST017376004.1	-	-	-	-	-	-	UniRef90_I1ZI85	GLI pathogenesis related-1 (Fragment) n=1	UniRef90_I1ZI85	GLI pathogenesis related-1 (Fragment) n=1	tr|I1ZI85|I1ZI85_SCHMD	I1ZI85	GLI pathogenesis related-1 (Fragment)	-	-	-	-	-	-	-	dd_smedV4_924_0_1	Cell-type-specificity: Gut SimilarTo: uc002spr.3 Description: methionine adenosyltransferase II, alpha (MAT2A)	1.42383	10.9241	7.67233	2.93967	5e-05	0.000406327	Pass	yes	2Fold
XLOC_027366	SMESG000071674.1	SMEST071674002.1	dd_Smed_v6_6053_0_1	dd_Smed_v4_6053_0_1	-	-	MEX3B_XENLA	RNA-binding protein MEX3B	UniRef90_G4VSI4	Uncharacterized protein n=1	UniRef90_G4VSI4	Uncharacterized protein n=1	tr|G0PCP0|G0PCP0_CAEBE	G0PCP0	CBN-MEX-3 protein	-	-	-	-	-	dd_smedV4_6053_0_1	Wound-response-genes-reddien-category: Early SimilarTo: uc001fnd.4 Description: mex-3 homolog A (C. elegans) (MEX3A)	-	-	0.60461	4.63827	7.67151	2.93951	5e-05	0.000406327	Pass	yes	2Fold
XLOC_000510	SMESG000026635.1	SMEST026635001.1	dd_Smed_v6_8959_0_1	dd_Smed_v4_8959_0_1	-	-	-	-	-	-	-	-	-	-	-	-	-	-	-	-	-	-	dd_smedV4_8959_0_1	Cell-type-specificity: Muscle SimilarTo: uc003zne.4 Description: ADAMTS-like 1 (ADAMTSL1)	1.43634	11.0158	7.66935	2.93911	5e-05	0.000406327	Pass	yes	2Fold
XLOC_025202	SMESG000066233.1	SMEST066233001.1	-	-	LNX2_HUMAN	Ligand of Numb protein X 2	LNX2_HUMAN	Ligand of Numb protein X 2	UniRef90_G4VC01	Putative multiple pdz domain protein n=2	UniRef90_G4VC01	Putative multiple pdz domain protein n=2	tr|Q5BJA9|Q5BJA9_DANRE	Q5BJA9	Lnx2 protein (Fragment)	-	-	-	-	-	-	-	-	-	0.458323	3.50376	7.64474	2.93447	0.0042	0.0139197	Pass	yes	2Fold
XLOC_004033	SMESG000007771.1	SMEST007771001.1	dd_Smed_v6_4526_0_1	dd_Smed_v4_4526_0_1	CC151_BOVIN	Coiled-coil domain-containing protein 151	CC151_MOUSE	Coiled-coil domain-containing protein 151	UniRef90_G4VAX9	Putative DNA double-strand break repair rad50 ATPase n=1	UniRef90_G4VAX9	Putative DNA double-strand break repair rad50 ATPase n=1	tr|B0JZT5|B0JZT5_XENTR	B0JZT5	LOC100145237 protein (Fragment)	-	-	-	-	-	-	-	dd_smedV4_4526_0_1	Cell-type-specificity: Muscle SimilarTo: uc002vgs.2 Description: tensin 1 (TNS1)	3.40054	25.9731	7.63793	2.93318	5e-05	0.000406327	Pass	yes	2Fold
XLOC_030216	SMESG000079541.1	SMEST079541002.1	dd_Smed_v6_12511_0_1	dd_Smed_v4_12511_0_1	-	-	-	-	-	-	-	-	-	-	-	-	-	-	-	-	-	-	-	-	0.45778	3.48376	7.61012	2.92792	5e-05	0.000406327	Pass	yes	2Fold
XLOC_003500	SMESG000009083.1	SMEST009083001.1	dd_Smed_v6_12977_0_1	dd_Smed_v4_12977_0_1	DOC2B_RAT	Double C2-like domain-containing protein beta	DOC2B_RAT	Double C2-like domain-containing protein beta	UniRef90_E7FEI1	Uncharacterized protein n=2	UniRef90_E7FEI1	Uncharacterized protein n=2	tr|E7FEI1|E7FEI1_DANRE	E7FEI1	Uncharacterized protein	-	-	-	-	-	-	-	dd_smedV4_12977_0_1	Cell-type-specificity: Protonephridia SimilarTo: NA Description: NA	0.713464	5.42856	7.60874	2.92766	5e-05	0.000406327	Pass	yes	2Fold
XLOC_005240	SMESG000010790.1	SMEST010790001.1	dd_Smed_v6_7584_0_1	dd_Smed_v4_7584_0_1	-	-	-	-	-	-	-	-	-	-	-	-	-	-	-	-	-	-	dd_smedV4_7584_0_1	Cell-type-specificity: Muscle SimilarTo: uc010fwg.3 Description: SPEG complex locus (SPEG)	0.264624	2.00165	7.56413	2.91917	0.007	0.020861	Pass	yes	2Fold
XLOC_023180	SMESG000060638.1	SMEST060638002.1	dd_Smed_v6_15138_0_1	dd_Smed_v4_15138_0_1	TM232_MOUSE	Transmembrane protein 232	TM232_HUMAN	Transmembrane protein 232	UniRef90_A5WVS1	Uncharacterized protein n=3	UniRef90_Q5K6N0	Transmembrane protein 232 n=5	sp|C9JQI7|TM232_HUMAN	C9JQI7	Transmembrane protein 232	-	-	-	-	-	-	-	-	-	0.439262	3.32246	7.56373	2.9191	5e-05	0.000406327	Pass	yes	2Fold
XLOC_016729	SMESG000051138.1,SMESG000051139.1		-	-	-	-	-	-	-	-	-	-	-	-	-	-	-	-	-	-	-	-	-	-	2.83439	21.4287	7.56025	2.91843	5e-05	0.000406327	Pass	yes	2Fold
XLOC_029776	SMESG000078434.1	SMEST078434002.1	dd_Smed_v6_2935_0_1	dd_Smed_v4_2935_0_1	EFHC1_HUMAN	EF-hand domain-containing protein 1	EFHC1_HUMAN	EF-hand domain-containing protein 1	UniRef90_G4VAE7	Putative ef-hand domain (C-terminal) containing protein n=3	UniRef90_G4VAE7	Putative ef-hand domain (C-terminal) containing protein n=3	tr|B2CKC5|B2CKC5_HUMAN	B2CKC5	EF-hand domain (C-terminal) containing 1, isoform CRA_a	-	-	-	-	-	-	-	dd_smedV4_2935_0_1	Cell-type-specificity: Epidermal progenitors (late) SimilarTo: NA Description: NA	3.68096	27.8195	7.55768	2.91794	5e-05	0.000406327	Pass	yes	2Fold
XLOC_019105	SMESG000048981.1	SMEST048981001.1	dd_Smed_v6_8648_0_1	dd_Smed_v4_8648_0_1	RGS5_HUMAN	Regulator of G-protein signaling 5	RGS5_HUMAN	Regulator of G-protein signaling 5	UniRef90_G4VSE6	Putative regulator of G protein signaling n=1	UniRef90_G4VSE6	Putative regulator of G protein signaling n=1	tr|B2RD05|B2RD05_HUMAN	B2RD05	cDNA, FLJ96402, highly similar to Homo sapiens regulator of G-protein signalling 5 (RGS5), mRNA	-	-	-	-	-	-	-	dd_smedV4_8648_0_1	Cell-type-specificity: Neural (both ciliated and non-ciliated) SimilarTo: uc001nev.1 Description: MAP-kinase activating death domain (MADD)6	1.85145	13.9838	7.55289	2.91703	5e-05	0.000406327	Pass	yes	2Fold
XLOC_001277	SMESG000000190.1	SMEST000190001.1	dd_Smed_v6_436_0_1	dd_Smed_v4_436_0_1	TPM2_SCHMA	Tropomyosin-2	TPM2_SCHMA	Tropomyosin-2	UniRef90_P42638	Tropomyosin-2 n=5	UniRef90_P42638	Tropomyosin-2 n=5	tr|H8WHA8|H8WHA8_CAEBR	H8WHA8	Protein CBR-LEV-11, isoform b	-	-	-	-	-	-	-	dd_smedV4_436_0_1	Cell-type-specificity: Muscle SimilarTo: AF112359.2 Description: clone M11 myosin heavy chain A (MhcA)	9.01475	67.9097	7.53318	2.91326	5e-05	0.000406327	Pass	yes	2Fold
XLOC_013857	SMESG000035186.1	SMEST035186002.1	dd_Smed_v6_5321_0_1	dd_Smed_v4_5321_0_1	PI16_MOUSE	Peptidase inhibitor 16	PI16_HUMAN	Peptidase inhibitor 16	UniRef90_Q9ET66-2	Isoform 2 of Peptidase inhibitor 16 n=4	-	-	-	-	-	-	-	-	-	-	-	-	dd_smedV4_5321_0_1	Cell-type-specificity: Epidermis II SimilarTo: uc010yoz.1 Description: coiled-coil domain containing 88A (CCDC88A)	2.21271	16.6646	7.53131	2.9129	5e-05	0.000406327	Pass	yes	2Fold
XLOC_005413	SMESG000011523.1	SMEST011523001.1	dd_Smed_v6_9633_0_1	dd_Smed_v4_9633_0_1	-	-	-	-	UniRef90_S5W2R2	Asic n=1	UniRef90_S5W2R2	Asic n=1	-	-	-	-	-	-	-	-	-	-	-	-	0.78821	5.93177	7.52562	2.91181	0.00275	0.0100103	Pass	yes	2Fold
XLOC_003034	SMESG000005009.1	SMEST005009001.1	dd_Smed_v6_10615_0_1	dd_Smed_v4_10615_0_1	ANR42_MOUSE	Ankyrin repeat domain-containing protein 42	ANR42_MOUSE	Ankyrin repeat domain-containing protein 42	UniRef90_F7ED38	Uncharacterized protein (Fragment) n=1	UniRef90_F7ED38	Uncharacterized protein (Fragment) n=1	tr|F7ED38|F7ED38_XENTR	F7ED38	Uncharacterized protein (Fragment)	-	-	-	-	-	-	-	dd_smedV4_10615_0_1	Cell-type-specificity: Epidermis II SimilarTo: uc003vbz.3 Description: solute carrier family 26, member 5 (prestin) (SLC26A5)a	1.00711	7.57436	7.52089	2.9109	5e-05	0.000406327	Pass	yes	2Fold
XLOC_010850	SMESG000042842.1	SMEST042842003.1	-	-	-	-	PARD3_HUMAN	Partitioning defective 3 homolog	UniRef90_Q0KHR3	Bazooka, isoform B n=2	UniRef90_B4GY90	GL19872 n=1	tr|O96782|O96782_DROME	O96782	Bazooka protein	-	-	-	-	-	-	-	-	-	1.19784	8.99342	7.50803	2.90843	5e-05	0.000406327	Pass	yes	2Fold
XLOC_014057	SMESG000035416.1	SMEST035416002.1	dd_Smed_v6_18793_0_1	dd_Smed_v4_18793_0_1	KCNAE_DROME	Potassium voltage-gated channel protein eag	KCNAE_DROME	Potassium voltage-gated channel protein eag	UniRef90_B3NUW4	GG17855 n=1	UniRef90_B5DLA7	GA23028 n=1	tr|B5DLA7|B5DLA7_DROPS	B5DLA7	GA23028	-	-	-	-	-	-	-	-	-	0.579236	4.34782	7.50613	2.90807	5e-05	0.000406327	Pass	yes	2Fold
XLOC_002419	SMESG000006412.1	SMEST006412001.1	dd_Smed_v6_11787_0_1	dd_Smed_v4_11787_0_1	UNC8_CAEEL	Degenerin unc-8	UNC8_CAEEL	Degenerin unc-8	UniRef90_P91835	Protein DEL-4 n=4	UniRef90_P91835	Protein DEL-4 n=4	tr|P91835|P91835_CAEEL	P91835	Protein DEL-4	-	-	-	-	-	-	-	dd_smedV4_11787_0_1	Cell-type-specificity: Epidermal lineage (early + late + mature) SimilarTo: uc003yja.1 Description: regulator of G-protein signaling 22 (RGS22)	0.863147	6.47841	7.50557	2.90796	5e-05	0.000406327	Pass	yes	2Fold
XLOC_010003	SMESG000022419.1	SMEST022419001.1	dd_Smed_v6_4617_0_1	dd_Smed_v4_4617_0_1	-	-	-	-	UniRef90_G4V7U7	Putative uncharacterized protein n=1	UniRef90_G4V7U7	Putative uncharacterized protein n=1	-	-	-	-	-	-	-	-	-	-	-	-	3.29716	24.742	7.50403	2.90767	5e-05	0.000406327	Pass	yes	2Fold
XLOC_011438	SMESG000028688.1,SMESG000028689.1		-	-	-	-	-	-	-	-	-	-	-	-	-	-	-	-	-	-	-	-	-	-	0.65584	4.91809	7.49892	2.90668	5e-05	0.000406327	Pass	yes	2Fold
XLOC_020352	SMESG000052451.1	SMEST052451001.1	dd_Smed_v6_11072_0_1	dd_Smed_v4_11072_0_1	-	-	-	-	UniRef90_UPI0003502766	PREDICTED: probable DNA double-strand break repair Rad50 ATPase-like isoform X2 n=2	UniRef90_UPI0003502766	PREDICTED: probable DNA double-strand break repair Rad50 ATPase-like isoform X2 n=2	-	-	-	-	-	-	-	-	-	-	-	-	3.09877	23.2118	7.49065	2.90509	0.0002	0.00126612	Pass	yes	2Fold
XLOC_005351	SMESG000011195.1	SMEST011195001.1	-	-	-	-	-	-	-	-	-	-	-	-	-	-	-	-	-	-	-	-	-	-	0.154383	1.15452	7.47828	2.90271	0.00985	0.0272871	Pass	yes	2Fold
XLOC_000754	SMESG000026079.1	SMEST026079001.1	dd_Smed_v6_12140_0_1	dd_Smed_v4_12140_0_1	-	-	-	-	-	-	-	-	-	-	-	-	-	-	-	-	-	-	dd_smedV4_12140_0_1	Cell-type-specificity: Neural (non-ciliated) SimilarTo: uc003abg.2 Description: small G protein signaling modulator 1 (SGSM1)	0.66288	4.95241	7.47105	2.90131	5e-05	0.000406327	Pass	yes	2Fold
XLOC_001566	SMESG000000883.1	SMEST000883001.1	dd_Smed_v6_10058_0_1	dd_Smed_v4_10058_0_1	YC006_HUMAN	Uncharacterized protein FLJ43738	YC006_HUMAN	Uncharacterized protein FLJ43738	UniRef90_UPI00035066D7	PREDICTED: uncharacterized protein LOC100857401 isoform X1 n=8	UniRef90_UPI00035066D7	PREDICTED: uncharacterized protein LOC100857401 isoform X1 n=8	sp|Q6ZUG5|YC006_HUMAN	Q6ZUG5	Uncharacterized protein FLJ43738	-	-	-	-	-	-	-	-	-	0.174953	1.3064	7.46715	2.90056	0.0038	0.0128879	Pass	yes	2Fold
XLOC_013990	SMESG000035061.1	SMEST035061001.1	dd_Smed_v6_1356_0_2	dd_Smed_v4_1356_0_2	-	-	-	-	UniRef90_G4VS89	Putative nad dependent epimerase/dehydratase n=1	UniRef90_G4VS89	Putative nad dependent epimerase/dehydratase n=1	-	-	-	-	-	-	-	-	-	-	-	-	1.39399	10.4006	7.46103	2.89937	5e-05	0.000406327	Pass	yes	2Fold
XLOC_022700	SMESG000064697.1	SMEST064697001.1	dd_Smed_v6_15196_0_1	dd_Smed_v4_15196_0_1	-	-	-	-	-	-	-	-	-	-	-	-	-	-	-	-	-	-	-	-	0.199028	1.48305	7.45146	2.89752	0.00465	0.0150639	Pass	yes	2Fold
XLOC_009430	SMESG000023063.1	SMEST023063001.1	dd_Smed_v6_1251_0_1	dd_Smed_v4_1251_0_1	FHL3_HUMAN	Four and a half LIM domains protein 3	FHL3_HUMAN	Four and a half LIM domains protein 3	UniRef90_C1LES7	Four and a half LIM domains protein 3 n=3	UniRef90_C1LES7	Four and a half LIM domains protein 3 n=3	tr|Q96C98|Q96C98_HUMAN	Q96C98	FHL3 protein	-	-	-	-	-	-	-	-	-	2.3748	17.6951	7.4512	2.89747	0.00015	0.0010039	Pass	yes	2Fold
XLOC_009730	SMESG000021672.1	SMEST021672001.1	dd_Smed_v6_13130_0_4	dd_Smed_v4_13130_0_4	CC020_HUMAN	Uncharacterized protein C3orf20	CC020_HUMAN	Uncharacterized protein C3orf20	UniRef90_UPI00034FBAF3	PREDICTED: uncharacterized protein C3orf20-like n=1	UniRef90_UPI00034FBAF3	PREDICTED: uncharacterized protein C3orf20-like n=1	sp|Q8ND61-2|CC020_HUMAN	Q8ND61-2	Isoform 2 of Uncharacterized protein C3orf20	-	-	-	-	-	-	-	-	-	1.36412	10.1553	7.44458	2.89619	0.00015	0.0010039	Pass	yes	2Fold
XLOC_018748	SMESG000047632.1	SMEST047632001.1	-	-	LRC48_HUMAN	Leucine-rich repeat-containing protein 48	LRC48_HUMAN	Leucine-rich repeat-containing protein 48	UniRef90_G4LZG7	Putative uncharacterized protein n=1	UniRef90_G4LZG7	Putative uncharacterized protein n=1	tr|J3QR90|J3QR90_HUMAN	J3QR90	Leucine-rich repeat-containing protein 48 (Fragment)	-	-	-	-	-	-	-	-	-	0.924627	6.8827	7.44376	2.89603	5e-05	0.000406327	Pass	yes	2Fold
XLOC_010523	SMESG000023661.1	SMEST023661001.1	dd_Smed_v6_13154_0_1	dd_Smed_v4_13154_0_1	-	-	-	-	UniRef90_C1LEX5	Hypotheticial protein n=1	UniRef90_C1LEX5	Hypotheticial protein n=1	-	-	-	-	-	-	-	-	-	-	dd_smedV4_13154_0_1	Cell-type-specificity: Muscle SimilarTo: NA Description: NA	0.688398	5.12265	7.44141	2.89558	0.0058	0.0179593	Pass	yes	2Fold
XLOC_017662	SMESG000043973.1	SMEST043973003.1	-	-	TULP_DROPE	Protein king tubby {ECO:0000250|UniProtKB:Q86PC9}	TULP_DROPE	Protein king tubby {ECO:0000250|UniProtKB:Q86PC9}	UniRef90_C7C211	Reverse transcriptase n=1	UniRef90_C7C211	Reverse transcriptase n=1	tr|Q9GSW1|Q9GSW1_DROVI	Q9GSW1	Putative uncharacterized protein	-	-	-	-	-	-	-	dd_smedV4_27_0_1	Cell-type-specificity: Neoblast SimilarTo: uc021qrj.1 Description: histone H4 transcription factor (HINFP)	0.177514	1.3207	7.43998	2.8953	0.00045	0.0024082	Pass	yes	2Fold
XLOC_028073	SMESG000078214.1	SMEST078214001.1	dd_Smed_v6_17752_0_1	dd_Smed_v4_17752_0_1	NPFR_DROME	Neuropeptide F receptor {ECO:0000303|PubMed:11897397, ECO:0000312|EMBL:AAF51909.3}	NPFR_DROME	Neuropeptide F receptor {ECO:0000303|PubMed:11897397, ECO:0000312|EMBL:AAF51909.3}	UniRef90_C1LE87	Rhodopsin-like GPCR superfamily,domain-containing protein n=1	UniRef90_B4JYG2	GH14016 n=1	tr|B4JYG2|B4JYG2_DROGR	B4JYG2	GH14016	-	-	-	GCR114	Cluster: Rho-C Description: neuropeptide f receptor-like	-	-	-	-	0.385229	2.86215	7.42974	2.89331	0.0044	0.0144473	Pass	yes	2Fold
XLOC_007515	SMESG000016386.1	SMEST016386001.1	dd_Smed_v6_11012_0_1	dd_Smed_v4_11012_0_1	KIF6_HUMAN	Kinesin-like protein KIF6	KIF6_HUMAN	Kinesin-like protein KIF6	UniRef90_A8KBG9	LOC100127668 protein n=1	UniRef90_A8KBG9	LOC100127668 protein n=1	tr|A8KBG9|A8KBG9_XENTR	A8KBG9	LOC100127668 protein	-	-	-	-	-	-	-	-	-	0.692819	5.13005	7.4046	2.88842	0.00015	0.0010039	Pass	yes	2Fold
XLOC_019634	SMESG000050554.1	SMEST050554005.1	-	-	ATC1_DROME	Calcium-transporting ATPase sarcoplasmic/endoplasmic reticulum type	ATC1_ANOGA	Calcium-transporting ATPase sarcoplasmic/endoplasmic reticulum type	UniRef90_O96527	Calcium ATPase 2 n=6	UniRef90_O96527	Calcium ATPase 2 n=6	tr|B4LNZ0|B4LNZ0_DROVI	B4LNZ0	GJ21881	-	-	-	-	-	-	-	dd_smedV4_1772_0_1	Cell-type-specificity: Muscle SimilarTo: uc010txj.1 Description: retrotransposon-like 1 (RTL1)	11.5492	85.4234	7.39648	2.88684	5e-05	0.000406327	Pass	yes	2Fold
XLOC_000078	SMESG000026651.1	SMEST026651002.1	-	-	CO2A1_XENLA	Collagen alpha-1(II) chain	CO1A2_RAT	Collagen alpha-2(I) chain	UniRef90_B3DLK0	Col2a1a protein n=3	UniRef90_Q8MUF5	Fibrillar collagen n=4	tr|Q2LDA1|Q2LDA1_DANRE	Q2LDA1	Collagen type II, alpha 1	-	-	-	-	-	-	-	dd_smedV4_649_0_1	Cell-type-specificity: Epidermis II SimilarTo: NA Description: NA	3.59414	26.5648	7.39114	2.8858	5e-05	0.000406327	Pass	yes	2Fold
XLOC_027764	SMESG000072719.1	SMEST072719001.1	dd_Smed_v6_1015_0_1	dd_Smed_v4_1015_0_1	-	-	-	-	UniRef90_E3CTL0	Neuropeptide-2 n=1	UniRef90_E3CTL0	Neuropeptide-2 n=1	tr|E3CTL0|E3CTL0_SCHMD	E3CTL0	Neuropeptide-2	-	-	-	-	-	-	-	-	-	3.90976	28.8817	7.38708	2.885	5e-05	0.000406327	Pass	yes	2Fold
XLOC_024154	SMESG000062880.1	SMEST062880001.1	dd_Smed_v6_22952_0_1	dd_Smed_v4_22952_0_1	NPFF2_HUMAN	Neuropeptide FF receptor 2	NPFF2_HUMAN	Neuropeptide FF receptor 2	UniRef90_A7MBW9	Si:ch211-89m7.1 protein n=2	UniRef90_A7MBW9	Si:ch211-89m7.1 protein n=2	sp|Q9Y5X5-3|NPFF2_HUMAN	Q9Y5X5-3	Isoform 3 of Neuropeptide FF receptor 2	-	-	-	GCR368	Cluster: Rho-C Description: neuropeptide ff receptor 2	-	-	dd_smedV4_22952_0_1	Cell-type-specificity: Neural (non-ciliated) SimilarTo: NA Description: NA	0.517629	3.81577	7.37163	2.88198	0.00155	0.00635984	Pass	yes	2Fold
XLOC_017196	SMESG000043889.1	SMEST043889001.1	dd_Smed_v6_16149_0_1	dd_Smed_v4_16149_0_1	TRFR_CHICK	Thyrotropin-releasing hormone receptor	TRFR_CHICK	Thyrotropin-releasing hormone receptor	UniRef90_B4M3A8	GJ18993 n=1	UniRef90_B4M3A8	GJ18993 n=1	tr|B4M3A8|B4M3A8_DROVI	B4M3A8	GJ18993	-	-	-	GCR569	Cluster: Srw Description: myosuppressin receptor	-	-	dd_smedV4_16149_0_1	Cell-type-specificity: Epidermis I SimilarTo: uc003bpy.4 Description: SET domain and mariner transposase fusion gene (SETMAR)5	0.227363	1.67549	7.36923	2.88151	0.00235	0.00883618	Pass	yes	2Fold
XLOC_015908	SMESG000040148.1	SMEST040148001.1	dd_Smed_v6_9321_0_1	dd_Smed_v4_9321_0_1	TC1DB_XENLA	Tctex1 domain-containing protein 1-B	TC1DB_XENLA	Tctex1 domain-containing protein 1-B	UniRef90_Q3B8D7	Tctex1 domain-containing protein 1-A n=6	UniRef90_Q3B8D7	Tctex1 domain-containing protein 1-A n=6	tr|A9ULT6|A9ULT6_XENLA	A9ULT6	Tctex1 domain-containing protein 1-B	-	-	-	-	-	-	-	-	-	3.28894	24.235	7.36864	2.8814	5e-05	0.000406327	Pass	yes	2Fold
XLOC_009345	SMESG000023093.1	SMEST023093001.1	dd_Smed_v6_12524_0_1	dd_Smed_v4_12524_0_1	TCTE1_MACFA	T-complex-associated testis-expressed protein 1	TCTE1_MACFA	T-complex-associated testis-expressed protein 1	UniRef90_D3ZQW5	Protein Tcte1 n=1	UniRef90_I3IS38	Uncharacterized protein n=2	tr|I3IS38|I3IS38_DANRE	I3IS38	Uncharacterized protein	-	-	-	-	-	-	-	-	-	0.509008	3.74588	7.35918	2.87954	0.00015	0.0010039	Pass	yes	2Fold
XLOC_024067	SMESG000062814.1	SMEST062814001.1	dd_Smed_v6_7515_0_1	dd_Smed_v4_7515_0_1	-	-	-	-	-	-	-	-	-	-	-	-	-	-	-	-	-	-	-	-	6.68935	49.2214	7.35817	2.87935	0.0001	0.000728602	Pass	yes	2Fold
XLOC_013068	SMESG000031417.1	SMEST031417001.1	dd_Smed_v6_11958_0_1	dd_Smed_v4_11958_0_1	-	-	-	-	-	-	-	-	-	-	-	-	-	-	-	-	-	-	-	-	2.52632	18.5377	7.33783	2.87535	0.0003	0.00175068	Pass	yes	2Fold
XLOC_001047	SMESG000002786.1	SMEST002786002.1	dd_Smed_v6_7710_0_1	dd_Smed_v4_7710_0_1	SXL_MUSDO	Sex-lethal homolog	SXL_MUSDO	Sex-lethal homolog	UniRef90_G4VGF5	Putative single-stranded DNA-binding protein mssp-1 n=1	UniRef90_G4VGF5	Putative single-stranded DNA-binding protein mssp-1 n=1	tr|B4IHJ8|B4IHJ8_DROSE	B4IHJ8	Sxl	-	-	-	-	-	-	-	dd_smedV4_7710_0_1	Cell-type-specificity: Neural (both ciliated and non-ciliated) SimilarTo: uc001mwe.3 Description: solute carrier family 1 (glial high affinity glutamate transporter), member 2 (SLC1A2)	0.525173	3.85282	7.33629	2.87505	0.0057	0.0177172	Pass	yes	2Fold
XLOC_023985	SMESG000062683.1	SMEST062683002.1	dd_Smed_v6_18153_0_1	dd_Smed_v4_18153_0_1	GALR2_RAT	Galanin receptor type 2	GALR2_RAT	Galanin receptor type 2	UniRef90_B4MV14	GK14702 n=1	UniRef90_F1R332	Uncharacterized protein n=1	tr|F1R332|F1R332_DANRE	F1R332	Uncharacterized protein (Fragment)	-	-	-	GCR041	Cluster: Rho-C Description: neuropeptide receptor a31	-	-	-	-	0.202698	1.48588	7.33051	2.87391	0.00385	0.0130255	Pass	yes	2Fold
XLOC_019143	SMESG000048786.1	SMEST048786002.1	dd_Smed_v6_8386_0_1	dd_Smed_v4_8386_0_1	TRIM9_BOVIN	E3 ubiquitin-protein ligase TRIM9	TRIM9_HUMAN	E3 ubiquitin-protein ligase TRIM9	UniRef90_E7FGQ6	Uncharacterized protein n=1	UniRef90_E7FGQ6	Uncharacterized protein n=1	sp|Q9C026|TRIM9_HUMAN	Q9C026	E3 ubiquitin-protein ligase TRIM9	-	-	-	-	-	-	-	dd_smedV4_8386_0_1	Cell-type-specificity: Neural (non-ciliated) SimilarTo: uc004cli.1 Description: glutamate receptor, ionotropic, N-methyl D-aspartate 1 (GRIN1)NR1-4	1.63525	11.973	7.32182	2.8722	5e-05	0.000406327	Pass	yes	2Fold
XLOC_019656	SMESG000050120.1	SMEST050120001.1	dd_Smed_v6_24970_0_1	dd_Smed_v4_24970_0_1	-	-	-	-	-	-	-	-	-	-	-	-	-	-	-	-	-	-	dd_smedV4_8355_0_1	Cell-type-specificity: Epidermal progenitors (late) SimilarTo: uc003awc.3 Description: chibby homolog 1 (Drosophila) (CBY1)	0.457018	3.32702	7.27984	2.86391	0.00195	0.00762062	Pass	yes	2Fold
XLOC_005260	SMESG000011115.1	SMEST011115001.1	dd_Smed_v6_2611_0_1	dd_Smed_v4_2611_0_1	PARP3_HUMAN	Poly [ADP-ribose] polymerase 3	PARP3_HUMAN	Poly [ADP-ribose] polymerase 3	UniRef90_B1WBK7	LOC100145803 protein n=3	UniRef90_B1WBK7	LOC100145803 protein n=3	tr|F6ZHT9|F6ZHT9_XENTR	F6ZHT9	Uncharacterized protein	-	-	-	-	-	-	-	-	-	4.77977	34.7912	7.27884	2.86371	5e-05	0.000406327	Pass	yes	2Fold
XLOC_019071	SMESG000048767.1	SMEST048767001.1	dd_Smed_v6_7066_0_1	dd_Smed_v4_7066_0_1	CC170_HUMAN	Coiled-coil domain-containing protein 170	CC170_HUMAN	Coiled-coil domain-containing protein 170	UniRef90_F6S4G0	Uncharacterized protein (Fragment) n=1	UniRef90_F6S4G0	Uncharacterized protein (Fragment) n=1	tr|F6S4G0|F6S4G0_XENTR	F6S4G0	Uncharacterized protein (Fragment)	-	-	-	-	-	-	-	-	-	2.0361	14.8151	7.27621	2.86319	5e-05	0.000406327	Pass	yes	2Fold
XLOC_014838	SMESG000037698.1	SMEST037698001.1	dd_Smed_v6_6112_0_1	dd_Smed_v4_6112_0_1	AAKB2_HUMAN	5'-AMP-activated protein kinase subunit beta-2	AAKB2_HUMAN	5'-AMP-activated protein kinase subunit beta-2	UniRef90_Q5DEQ6	SJCHGC00891 protein n=1	UniRef90_A9JSV8	LOC100127782 protein n=2	tr|B4DH06|B4DH06_HUMAN	B4DH06	5'-AMP-activated protein kinase subunit beta-2	-	-	-	-	-	-	-	-	-	1.50674	10.9461	7.26476	2.86091	0.0002	0.00126612	Pass	yes	2Fold
XLOC_016353	SMESG000040511.1	SMEST040511002.1	dd_Smed_v6_6557_0_1	dd_Smed_v4_6557_0_1	DYH3_HUMAN	Dynein heavy chain 3, axonemal	DYH3_HUMAN	Dynein heavy chain 3, axonemal	UniRef90_UPI0003500DDA	PREDICTED: dynein heavy chain 3, axonemal n=1	UniRef90_G4M1G4	Dynein heavy chain, putative n=3	sp|Q8TD57|DYH3_HUMAN	Q8TD57	Dynein heavy chain 3, axonemal	-	-	-	-	-	-	-	dd_smedV4_10846_0_1	Cell-type-specificity: Epidermis II SimilarTo: uc010vbe.2 Description: dynein, axonemal, heavy chain 3 (DNAH3)	0.654898	4.75486	7.26046	2.86006	5e-05	0.000406327	Pass	yes	2Fold
XLOC_005236	SMESG000010977.1	SMEST010977001.1	dd_Smed_v6_15795_0_1	dd_Smed_v4_15795_0_1	TT23L_HUMAN	Tetratricopeptide repeat protein 23-like	TTC23_BOVIN	Tetratricopeptide repeat protein 23	UniRef90_F7E3U6	Uncharacterized protein (Fragment) n=2	UniRef90_F7E3U6	Uncharacterized protein (Fragment) n=2	tr|F7E3U6|F7E3U6_XENTR	F7E3U6	Uncharacterized protein (Fragment)	-	-	-	-	-	-	-	-	-	0.184696	1.34065	7.25868	2.85971	0.0113	0.0304665	Pass	yes	2Fold
XLOC_024644	SMESG000068881.1	SMEST068881003.1	-	-	ANPRA_MOUSE	Atrial natriuretic peptide receptor 1	ANPRA_MOUSE	Atrial natriuretic peptide receptor 1	UniRef90_G4V651	Guanylate cyclase n=2	UniRef90_G4V651	Guanylate cyclase n=2	tr|B4JT47|B4JT47_DROGR	B4JT47	Guanylate cyclase	-	-	-	-	-	-	-	dd_smedV4_14331_0_1	Cell-type-specificity: Parapharyngeal SimilarTo: uc011lyg.2 Description: TNF receptor-associated factor 1 (TRAF1)	0.247648	1.79503	7.24831	2.85765	0.0014	0.00587889	Pass	yes	2Fold
XLOC_001636	SMESG000001071.1	SMEST001071001.1	-	-	RIMB1_MOUSE	Peripheral-type benzodiazepine receptor-associated protein 1	RIMB1_MOUSE	Peripheral-type benzodiazepine receptor-associated protein 1	UniRef90_F6WV49	Peripheral-type benzodiazepine receptor-associated protein 1 (Fragment) n=1	UniRef90_F7EA33	Uncharacterized protein (Fragment) n=1	tr|F7EA33|F7EA33_XENTR	F7EA33	Uncharacterized protein (Fragment)	-	-	-	-	-	-	-	dd_smedV4_9824_0_1	Cell-type-specificity: Parapharyngeal SimilarTo: uc002qzb.2 Description: kinase D-interacting substrate, 220kDa (KIDINS220)	0.181102	1.31267	7.24824	2.85763	0.007	0.020861	Pass	yes	2Fold
XLOC_011127	SMESG000041540.1	SMEST041540001.1	dd_Smed_v6_13075_0_1	dd_Smed_v4_13075_0_1	-	-	-	-	UniRef90_G4VD76	Putative uncharacterized protein n=2	UniRef90_G4VD76	Putative uncharacterized protein n=2	-	-	-	-	-	-	-	-	-	-	dd_smedV4_13075_0_1	Cell-type-specificity: Neural (both ciliated and non-ciliated) SimilarTo: NA Description: NA	0.461508	3.34476	7.24746	2.85748	0.00025	0.00152059	Pass	yes	2Fold
XLOC_008712	SMESG000019618.1	SMEST019618002.1	dd_Smed_v6_13519_0_1	dd_Smed_v4_13519_0_1	XRRA1_MOUSE	X-ray radiation resistance-associated protein 1	XRRA1_MOUSE	X-ray radiation resistance-associated protein 1	UniRef90_UPI0003D722C5	PREDICTED: X-ray radiation resistance-associated protein 1 isoform X1 n=1	UniRef90_UPI0003D722C5	PREDICTED: X-ray radiation resistance-associated protein 1 isoform X1 n=1	sp|Q3U3V8|XRRA1_MOUSE	Q3U3V8	X-ray radiation resistance-associated protein 1	-	-	-	-	-	-	-	-	-	1.10616	8.01559	7.24632	2.85725	5e-05	0.000406327	Pass	yes	2Fold
XLOC_015862	SMESG000039906.1	SMEST039906002.1	-	-	IFT88_MOUSE	Intraflagellar transport protein 88 homolog	IFT88_MOUSE	Intraflagellar transport protein 88 homolog	UniRef90_F1QVN7	Uncharacterized protein n=7	UniRef90_F1QVN7	Uncharacterized protein n=7	tr|B0UYB0|B0UYB0_DANRE	B0UYB0	Intraflagellar transport 88 homolog	-	-	-	-	-	-	-	-	-	1.21014	8.75712	7.23645	2.85528	5e-05	0.000406327	Pass	yes	2Fold
XLOC_029061	SMESG000076528.1	SMEST076528001.1	dd_Smed_v6_2868_0_1	dd_Smed_v4_2868_0_1	ENKUR_HUMAN	Enkurin	ENKUR_HUMAN	Enkurin	UniRef90_F6T9U7	Uncharacterized protein n=3	UniRef90_F6T9U7	Uncharacterized protein n=3	tr|F6T9U7|F6T9U7_XENTR	F6T9U7	Uncharacterized protein	-	-	-	-	-	-	-	dd_smedV4_2868_0_1	Cell-type-specificity: Neoblast SimilarTo: uc003kga.2 Description: PAP associated domain containing 4 (PAPD4)	3.41536	24.7122	7.23561	2.85511	5e-05	0.000406327	Pass	yes	2Fold
XLOC_017167	SMESG000043809.1	SMEST043809018.1	-	-	DYST_HUMAN	Dystonin	DYST_HUMAN	Dystonin	UniRef90_UPI0003D0C404	PREDICTED: microtubule-actin cross-linking factor 1 isoform X9 n=1	UniRef90_UPI0003D0E85E	PREDICTED: microtubule-actin cross-linking factor 1 isoform X13 n=7	tr|B1ARU1|B1ARU1_MOUSE	B1ARU1	Microtubule-actin cross-linking factor 1	-	-	-	-	-	-	-	dd_smedV4_1205_0_1	Cell-type-specificity: Epidermis II SimilarTo: uc003pcy.4 Description: dystonin (DST)eA	1.22883	8.88937	7.23401	2.8548	5e-05	0.000406327	Pass	yes	2Fold
XLOC_011290	SMESG000041479.1	SMEST041479002.1	dd_Smed_v6_15781_0_1	dd_Smed_v4_15781_0_1	-	-	-	-	-	-	-	-	-	-	-	-	-	-	-	-	-	-	-	-	0.389889	2.8141	7.2177	2.85154	0.0099	0.0273872	Pass	yes	2Fold
XLOC_012265	SMESG000030595.1	SMEST030595001.1	-	-	-	-	-	-	-	-	-	-	-	-	-	-	-	-	-	-	-	-	-	-	0.395805	2.85416	7.21103	2.8502	0.00625	0.0190452	Pass	yes	2Fold
XLOC_015711	SMESG000039887.1	SMEST039887001.1	dd_Smed_v6_18024_0_1	dd_Smed_v4_18024_0_1	SYDE_DROME	Rho GTPase-activating protein 100F	SYDE_DROME	Rho GTPase-activating protein 100F	UniRef90_I5AP18	GA15167, isoform B n=1	UniRef90_B4JTR4	GH13772 n=1	tr|B4JTR4|B4JTR4_DROGR	B4JTR4	GH13772	-	-	-	-	-	-	-	dd_smedV4_18024_0_1	Cell-type-specificity: Epidermis I SimilarTo: NA Description: NA	0.293011	2.11165	7.20673	2.84934	5e-05	0.000406327	Pass	yes	2Fold
XLOC_015402	SMESG000039127.1	SMEST039127002.1	dd_Smed_v6_11211_0_1	dd_Smed_v4_11211_0_1	-	-	-	-	-	-	-	-	-	-	-	-	-	-	-	-	-	-	dd_smedV4_11211_0_1	Cell-type-specificity: Parapharyngeal SimilarTo: uc002joi.3 Description: lethal giant larvae homolog 2 (Drosophila) (LLGL2)	0.843773	6.07931	7.20491	2.84898	5e-05	0.000406327	Pass	yes	2Fold
XLOC_006502	SMESG000017303.1	SMEST017303001.1	dd_Smed_v6_10777_0_1	dd_Smed_v4_10777_0_1	-	-	-	-	-	-	-	-	-	-	-	-	-	-	-	-	-	-	dd_smedV4_10777_0_1	Cell-type-specificity: Muscle SimilarTo: NA Description: NA	1.79749	12.9449	7.20165	2.84833	5e-05	0.000406327	Pass	yes	2Fold
XLOC_019050	SMESG000049063.1	SMEST049063002.1	dd_Smed_v6_11081_0_4	dd_Smed_v4_11081_0_4	-	-	-	-	-	-	-	-	-	-	-	-	-	-	-	-	-	-	-	-	0.253855	1.82618	7.19379	2.84675	0.00015	0.0010039	Pass	yes	2Fold
XLOC_025859	SMESG000067438.1	SMEST067438004.1	-	-	DDR2_MOUSE	Discoidin domain-containing receptor 2	DDR2_MOUSE	Discoidin domain-containing receptor 2	UniRef90_G4VDF2	Putative discoidin domain receptor n=2	UniRef90_G4VDF2	Putative discoidin domain receptor n=2	tr|B3MKG8|B3MKG8_DROAN	B3MKG8	GF14510	-	-	-	-	-	-	-	-	-	0.32621	2.34642	7.19297	2.84659	5e-05	0.000406327	Pass	yes	2Fold
XLOC_000942	SMESG000003163.1	SMEST003163003.1	dd_Smed_v6_23144_0_1	dd_Smed_v4_23144_0_1	RMIL_AVII1	Serine/threonine-protein kinase-transforming protein Rmil	RMIL_AVII1	Serine/threonine-protein kinase-transforming protein Rmil	UniRef90_UPI0001A61D05	serine/threonine protein kinase n=1	UniRef90_UPI0001A61D05	serine/threonine protein kinase n=1	tr|D7PBN4|D7PBN4_HUMAN	D7PBN4	SLC45A3-BRAF fusion protein	-	-	-	-	-	-	-	dd_smedV4_18341_0_1	Cell-type-specificity: Neoblast SimilarTo: NA Description: NA	0.837798	6.02224	7.18818	2.84563	5e-05	0.000406327	Pass	yes	2Fold
XLOC_008308	SMESG000018472.1	SMEST018472001.1	dd_Smed_v6_3226_0_2	dd_Smed_v4_3226_0_2	-	-	-	-	-	-	-	-	-	-	-	-	-	-	-	-	-	-	dd_smedV4_3226_0_1	Cell-type-specificity: Gut SimilarTo: uc002vvn.3 Description: ADP-ribosylation factor-like 4C (ARL4C)	2.16684	15.5655	7.1835	2.84469	5e-05	0.000406327	Pass	yes	2Fold
XLOC_004455	SMESG000011859.1	SMEST011859001.1	dd_Smed_v6_1283_0_1	dd_Smed_v4_1283_0_1	-	-	-	-	-	-	-	-	-	-	-	-	-	-	-	-	-	-	-	-	1.72078	12.3481	7.17587	2.84315	0.0005	0.00261794	Pass	yes	2Fold
XLOC_005763	SMESG000014706.1	SMEST014706001.1	dd_Smed_v6_14483_0_2	dd_Smed_v4_14483_0_2	TRAF6_XENTR	TNF receptor-associated factor 6	TRAF6_XENTR	TNF receptor-associated factor 6	UniRef90_I1ZID8	TNF receptor associated factor-2 (Fragment) n=1	UniRef90_Q28DL4	TNF receptor-associated factor 6 n=2	tr|F6Q0W8|F6Q0W8_XENTR	F6Q0W8	TNF receptor-associated factor 6	-	-	-	-	-	-	-	dd_smedV4_14483_0_1	Cell-type-specificity: Neoblast SimilarTo: NA Description: NA	0.210201	1.50837	7.17585	2.84315	0.00395	0.0132889	Pass	yes	2Fold
XLOC_025844	SMESG000067698.1	SMEST067698001.1	dd_Smed_v6_2287_0_1	dd_Smed_v4_2287_0_1	RSPH3_HUMAN	Radial spoke head protein 3 homolog	RSPH3_HUMAN	Radial spoke head protein 3 homolog	UniRef90_Q6NVU0	Radial spoke 3 homolog n=3	UniRef90_T2MB47	Radial spoke head protein 3 homolog n=2	tr|Q08B05|Q08B05_XENLA	Q08B05	LOC100158369 protein	-	-	-	-	-	-	-	dd_smedV4_2287_0_1	Cell-type-specificity: Sigma neoblasts SimilarTo: uc009zui.1 Description: NA	3.70621	26.4497	7.13659	2.83523	5e-05	0.000406327	Pass	yes	2Fold
XLOC_016834	SMESG000051527.1	SMEST051527001.1	dd_Smed_v6_2232_0_1	dd_Smed_v4_2232_0_1	-	-	-	-	UniRef90_G4LX92	Putative uncharacterized protein n=1	UniRef90_Q5DHE4	SJCHGC04453 protein n=1	tr|B4QFL5|B4QFL5_DROSI	B4QFL5	GD25227	-	-	-	-	-	-	-	-	-	2.00532	14.3089	7.13547	2.83501	5e-05	0.000406327	Pass	yes	2Fold
XLOC_024608	SMESG000069834.1	SMEST069834001.1	dd_Smed_v6_5981_0_1	dd_Smed_v4_5981_0_1	-	-	-	-	-	-	-	-	-	-	-	-	-	-	-	-	-	-	dd_smedV4_5981_0_1	Cell-type-specificity: Epidermis II SimilarTo: uc003ibc.2 Description: ankyrin 2, neuronal (ANK2)	2.39195	17.0434	7.12532	2.83295	5e-05	0.000406327	Pass	yes	2Fold
XLOC_010710	SMESG000024012.1	SMEST024012001.1	dd_Smed_v6_31894_0_1	dd_Smed_v4_31894_0_1	GBB1_CAEEL	Guanine nucleotide-binding protein subunit beta-1	GBB1_CAEEL	Guanine nucleotide-binding protein subunit beta-1	UniRef90_Q18NX5	Putative G-protein beta subunit (Fragment) n=1	UniRef90_Q18NX5	Putative G-protein beta subunit (Fragment) n=1	tr|Q18NX5|Q18NX5_DUGJA	Q18NX5	Putative G-protein beta subunit (Fragment)	-	-	-	-	-	-	-	-	-	0.281121	2.00224	7.12234	2.83235	0.00785	0.022895	Pass	yes	2Fold
XLOC_008355	SMESG000018625.1	SMEST018625001.1	dd_Smed_v6_7135_0_1	dd_Smed_v4_7135_0_1	-	-	-	-	-	-	-	-	-	-	-	-	-	-	-	-	-	-	dd_smedV4_7135_0_1	Cell-type-specificity: Neoblast SimilarTo: uc010osr.2 Description: protein kinase N2 (PKN2)	1.80414	12.8463	7.12046	2.83197	5e-05	0.000406327	Pass	yes	2Fold
XLOC_010807	SMESG000024438.1	SMEST024438001.1	dd_Smed_v6_7255_0_1	dd_Smed_v4_7255_0_1	-	-	-	-	-	-	-	-	-	-	-	-	-	-	-	-	-	-	dd_smedV4_7255_0_1	Cell-type-specificity: Neural (non-ciliated) SimilarTo: uc002vzy.3 Description: NA	0.911965	6.48755	7.11381	2.83062	0.00015	0.0010039	Pass	yes	2Fold
XLOC_007065	SMESG000015254.1	SMEST015254001.1	-	-	DGKI_HUMAN	Diacylglycerol kinase iota	DGKI_HUMAN	Diacylglycerol kinase iota	UniRef90_UPI0003836D40	PREDICTED: diacylglycerol kinase iota n=1	UniRef90_UPI0003836D40	PREDICTED: diacylglycerol kinase iota n=1	tr|E7F577|E7F577_DANRE	E7F577	Uncharacterized protein	-	-	-	-	-	-	-	-	-	0.606952	4.31656	7.11186	2.83023	5e-05	0.000406327	Pass	yes	2Fold
XLOC_013280	SMESG000033532.1	SMEST033532001.1	dd_Smed_v6_10790_0_1	dd_Smed_v4_10790_0_1	SYB_TORCA	Synaptobrevin	VAMP1_BOVIN	Vesicle-associated membrane protein 1	UniRef90_Q27236	Synaptobrevin-like protein n=1	UniRef90_A7MC67	LOC100127560 protein n=3	tr|A7MC67|A7MC67_XENTR	A7MC67	LOC100127560 protein	-	-	-	-	-	-	-	dd_smedV4_10790_0_1	Cell-type-specificity: Neural (non-ciliated) SimilarTo: NA Description: NA	2.23697	15.9084	7.11158	2.83017	0.0059	0.0181793	Pass	yes	2Fold
XLOC_024428	SMESG000063648.1	SMEST063648003.1	dd_Smed_v6_10764_0_1	dd_Smed_v4_10764_0_1	ANKR6_HUMAN	Ankyrin repeat domain-containing protein 6	ANKR6_HUMAN	Ankyrin repeat domain-containing protein 6	UniRef90_F2WMR2	Diversin (Fragment) n=1	UniRef90_F2WMR2	Diversin (Fragment) n=1	tr|F2WMR2|F2WMR2_SCHMD	F2WMR2	Diversin (Fragment)	-	-	-	-	-	-	-	dd_smedV4_10764_0_1	Cell-type-specificity: Epidermis I SimilarTo: uc002dbd.3 Description: lipopolysaccharide-induced TNF factor (LITAF)	0.506069	3.59773	7.10917	2.82968	0.0001	0.000728602	Pass	yes	2Fold
XLOC_026584	SMESG000073851.1	SMEST073851002.1	dd_Smed_v6_2646_0_1	dd_Smed_v4_2646_0_1	PHM_CAEEL	Probable peptidylglycine alpha-hydroxylating monooxygenase Y71G12B.4	PHM_CAEEL	Probable peptidylglycine alpha-hydroxylating monooxygenase Y71G12B.4	UniRef90_Q4W7B5	Peptidylglycine a-hydroxylating monooxygenase n=1	UniRef90_Q4W7B5	Peptidylglycine a-hydroxylating monooxygenase n=1	tr|Q4W7B5|Q4W7B5_DUGJA	Q4W7B5	Peptidylglycine a-hydroxylating monooxygenase	-	-	-	-	-	-	-	dd_smedV4_2646_0_1	Cell-type-specificity: Muscle SimilarTo: uc001mpu.3 Description: neuron navigator 2 (NAV2)	11.9866	85.1568	7.10433	2.8287	5e-05	0.000406327	Pass	yes	2Fold
XLOC_017310	SMESG000043798.1	SMEST043798001.1	dd_Smed_v6_1857_0_1	dd_Smed_v4_1857_0_1	-	-	-	-	-	-	-	-	-	-	-	-	-	-	-	-	-	-	-	-	3.17249	22.5097	7.09528	2.82686	0.0037	0.01262	Pass	yes	2Fold
XLOC_014901	SMESG000037841.1	SMEST037841001.1	dd_Smed_v6_4579_0_1	dd_Smed_v4_4579_0_1	TLN2_HUMAN	Talin-2	TLN2_HUMAN	Talin-2	UniRef90_G4V653	Putative talin 2 n=1	UniRef90_G4V653	Putative talin 2 n=1	tr|B4QM43|B4QM43_DROSI	B4QM43	GD14103	-	-	-	-	-	-	-	dd_smedV4_4579_0_1	Cell-type-specificity: Epidermal lineage (early + late + mature) SimilarTo: uc002cmk.3 Description: mitogen-activated protein kinase 8 interacting protein 3 (MAPK8IP3)	0.433036	3.07175	7.09352	2.8265	5e-05	0.000406327	Pass	yes	2Fold
[truncated: 12,813 more rows]

## Sheet: DiffExp_Genes
XLOC_Id	Gene_Id	TranscriptId	Dresden_V6	Dresden_V4	Swissprot_blastx	Description	Swissprot_blastp	Description	Uniref_blastx	Description	Uniref_blastp	Description	Uniprot_blastp	Accesion_id	Description	Progenitor_Id	Neoblast_specialization	Description	GPCR_Id	Description	WoundResponseId	Description	CellType-Specificity	Description	X2_MTG_Low	X2_MTG_High	FoldChange(X2_MTG High/X2_MTG Low)	Log2(FC)	pvalue	adjusted_Pvalue	FPKM Filter	Significance	Flodchange Cutoff
[truncated: 5,767 more rows]

[truncated: 2 more sheets: Upreg_Pathway_GO, Downreg_Pathway_GO]
