# Supplementary material for: Mitochondrial state determines functionally divergent stem cell population in planaria
Source: Stem Cell Reports. 2021 Apr 15;16(5):1302–16. doi: 10.1016/j.stemcr.2021.03.022 (PMC8185449; doi:10.1016/j.stemcr.2021.03.022)
Supplement: Table S3. X2_MTG_low HFSC vs LFSC [file mmc4.xlsx]

## Sheet: AllGenes_OK
XLOC_Id	Gene_Id	TranscriptId	Dresden_V6	Dresden_V4	Swissprot_blastx	Description	Swissprot_blastp	Description	Uniref_blastx	Description	Uniref_blastp	Description	Uniprot_blastp	Accesion_id	Description	Progenitor_Id	Neoblast_specialization	Description	GPCR_Id	Description	WoundResponseId	Description	CellType-Specificity	Description	X2_MTG_Low_HFSC	X2_MTG_Low_LFSC	FoldChange(X2ML_LFSC/X2ML_HFSC)	Log2(FC)	pvalue	adjusted_Pvalue	FPKM Filter	Significance
XLOC_004789	SMESG000009971.1	SMEST009971001.1	dd_Smed_v6_1538_0_1	dd_Smed_v4_1538_0_1	-	-	-	-	UniRef90_E3CTK4	Secreted peptide prohormone-13 n=1	-	-	-	-	-	-	-	-	-	-	-	-	-	-	0	3.98592	0	inf	0.0001	0.00397955	Pass	yes
XLOC_005413	SMESG000011523.1	SMEST011523001.1	dd_Smed_v6_9633_0_1	dd_Smed_v4_9633_0_1	-	-	-	-	UniRef90_S5W2R2	Asic n=1	UniRef90_S5W2R2	Asic n=1	-	-	-	-	-	-	-	-	-	-	-	-	0	1.35599	0	inf	5e-05	0.00223226	Pass	yes
XLOC_006731	SMESG000017206.1	SMEST017206001.1	dd_Smed_v6_13781_0_1	dd_Smed_v4_13781_0_1	TLX3_CHICK	T-cell leukemia homeobox protein 3	TLX3_CHICK	T-cell leukemia homeobox protein 3	UniRef90_UPI0003502D1E	PREDICTED: T-cell leukemia homeobox protein 3-like n=1	UniRef90_Q8JI13	Homeobox protein Hox11 n=1	tr|F6TEU6|F6TEU6_XENTR	F6TEU6	Uncharacterized protein	-	-	-	-	-	-	-	-	-	0	2.18853	0	inf	5e-05	0.00223226	Pass	yes
XLOC_006969	SMESG000017226.1	SMEST017226001.1	dd_Smed_v6_15762_0_1	dd_Smed_v4_15762_0_1	-	-	-	-	UniRef90_G4V6M8	Putative uncharacterized protein n=1	UniRef90_G4V6M8	Putative uncharacterized protein n=1	-	-	-	-	-	-	-	-	-	-	-	-	0	3.46795	0	inf	5e-05	0.00223226	Pass	yes
XLOC_007431	SMESG000016260.1	SMEST016260002.1	-	-	-	-	-	-	-	-	-	-	-	-	-	-	-	-	-	-	-	-	-	-	0	1.01187	0	inf	5e-05	0.00223226	Pass	yes
XLOC_007794	SMESG000019043.1	SMEST019043001.1	dd_Smed_v6_7199_0_1	dd_Smed_v4_7199_0_1	-	-	-	-	-	-	-	-	-	-	-	-	-	-	-	-	-	-	-	-	0	10.0589	0	inf	5e-05	0.00223226	Pass	yes
XLOC_008189	SMESG000018067.1	SMEST018067001.1	dd_Smed_v6_23846_0_1	dd_Smed_v4_23846_0_1	NPFR_DROME	Neuropeptide F receptor {ECO:0000303|PubMed:11897397, ECO:0000312|EMBL:AAF51909.3}	NPFR_DROME	Neuropeptide F receptor {ECO:0000303|PubMed:11897397, ECO:0000312|EMBL:AAF51909.3}	UniRef90_G4VQD0	Putative neuropeptide F-like receptor n=1	UniRef90_G4VQD0	Putative neuropeptide F-like receptor n=1	tr|Q297Y5|Q297Y5_DROPS	Q297Y5	GA11019	-	-	-	GCR362	Cluster: Rho-C Description: neuropeptide y receptor type 6-like	-	-	-	-	0	1.04331	0	inf	5e-05	0.00223226	Pass	yes
XLOC_009305	SMESG000022955.1	SMEST022955001.1	dd_Smed_v6_6493_0_1	dd_Smed_v4_6493_0_1	-	-	-	-	-	-	-	-	-	-	-	-	-	-	-	-	-	-	-	-	0	2.10109	0	inf	5e-05	0.00223226	Pass	yes
XLOC_009739	SMESG000021761.1	SMEST021761001.1	dd_Smed_v6_30720_0_1	dd_Smed_v4_30720_0_1	FOXD3_RAT	Forkhead box protein D3	FD3_DROME	Fork head domain-containing protein FD3	UniRef90_Q9PSY4	Forkhead box protein D1 n=2	UniRef90_X2C870	Winged helix/forkhead transcription factor n=1	tr|G0MVC4|G0MVC4_CAEBE	G0MVC4	CBN-UNC-130 protein	-	-	-	-	-	-	-	-	-	0	1.64739	0	inf	5e-05	0.00223226	Pass	yes
XLOC_010136	SMESG000024498.1	SMEST024498001.1	dd_Smed_v6_2575_0_1	dd_Smed_v4_2575_0_1	-	-	-	-	UniRef90_E3CTL1	Neuropeptide-1 n=1	-	-	-	-	-	-	-	-	-	-	-	-	-	-	0	1.38619	0	inf	5e-05	0.00223226	Pass	yes
XLOC_011547	SMESG000028445.1	SMEST028445001.1	dd_Smed_v6_3815_0_1	dd_Smed_v4_3815_0_1	-	-	-	-	UniRef90_V9XRN7	X1.C.A4.1 (Fragment) n=1	-	-	-	-	-	-	-	-	-	-	-	-	-	-	0	2.73174	0	inf	5e-05	0.00223226	Pass	yes
XLOC_012670	SMESG000031895.1	SMEST031895001.1	-	-	-	-	-	-	UniRef90_C1LF30	Innexin n=1	UniRef90_G4V9H2	Innexin n=2	tr|Q2L6M6|Q2L6M6_DUGJA	Q2L6M6	Innexin9	-	-	-	-	-	-	-	dd_smedV4_15239_0_1	Cell-type-specificity: Parapharyngeal SimilarTo: uc001vmd.4 Description: ATP-binding cassette, sub-family C (CFTR/MRP), member 4 (ABCC4)	0	4.18633	0	inf	5e-05	0.00223226	Pass	yes
XLOC_013562	SMESG000032751.1	SMEST032751001.1	dd_Smed_v6_22331_0_1	dd_Smed_v4_22331_0_1	HM26_CAEEL	Homeobox protein ceh-26	PROS_DROME	Homeobox protein prospero	UniRef90_H9CXU6	PROX-1 n=1	UniRef90_H9CXU6	PROX-1 n=1	tr|H9CXU6|H9CXU6_SCHMD	H9CXU6	PROX-1	SAAH-aab83f05.b1 Agen 0058 Schmidtea mediterranea cDNA 3' similar to sp|Q92786|PRX1_HUMAN Homeobox prospero-like protein PROX1 (PROX 1) gb|AAC50656.1| homeodomain protein, mRNA sequence	-	-	-	-	-	-	-	-	0	2.60109	0	inf	5e-05	0.00223226	Pass	yes
XLOC_014996	SMESG000037804.1	SMEST037804001.1	dd_Smed_v6_8593_0_1	dd_Smed_v4_8593_0_1	SCAM3_BOVIN	Secretory carrier-associated membrane protein 3	SCAM3_BOVIN	Secretory carrier-associated membrane protein 3	UniRef90_C1LED4	Secretory carrier-associated membrane protein 2 n=2	UniRef90_C1LED4	Secretory carrier-associated membrane protein 2 n=2	tr|B4E2V7|B4E2V7_HUMAN	B4E2V7	cDNA FLJ54243, highly similar to Secretory carrier-associated membrane protein1	-	-	-	-	-	-	-	dd_smedV4_8593_0_1	Cell-type-specificity: Epidermal lineage (early + late + mature) SimilarTo: NA Description: NA	0	2.40242	0	inf	5e-05	0.00223226	Pass	yes
XLOC_015169	SMESG000037116.1	SMEST037116001.1	dd_Smed_v6_26335_0_1	dd_Smed_v4_26335_0_1	-	-	-	-	UniRef90_B3DHT3	Uncharacterized protein n=1	UniRef90_B3DHT3	Uncharacterized protein n=1	tr|B3DHT3|B3DHT3_DANRE	B3DHT3	Uncharacterized protein	-	-	-	-	-	-	-	-	-	0	1.26624	0	inf	5e-05	0.00223226	Pass	yes
XLOC_015460	SMESG000038809.1	SMEST038809001.1	-	-	KCNAB_DROME	Potassium voltage-gated channel protein Shab	KCNAB_DROME	Potassium voltage-gated channel protein Shab	UniRef90_B3M7G6	GF24253 n=1	UniRef90_A8JNI9	Shaker cognate b, isoform K n=1	tr|A8JNI9|A8JNI9_DROME	A8JNI9	Shaker cognate b, isoform F	-	-	-	-	-	-	-	-	-	0	1.37066	0	inf	5e-05	0.00223226	Pass	yes
XLOC_015651	SMESG000038428.1	SMEST038428002.1	dd_Smed_v6_15903_0_1	dd_Smed_v4_15903_0_1	-	-	-	-	UniRef90_G4V8I9	Putative uncharacterized protein n=1	UniRef90_G4V8I9	Putative uncharacterized protein n=1	-	-	-	-	-	-	-	-	-	-	-	-	0	1.07329	0	inf	5e-05	0.00223226	Pass	yes
XLOC_016453	SMESG000051325.1	SMEST051325001.1	-	-	-	-	-	-	-	-	-	-	-	-	-	-	-	-	-	-	-	-	-	-	0	1.02044	0	inf	0.00025	0.00774627	Pass	yes
XLOC_016720	SMESG000051096.1	SMEST051096001.1	dd_Smed_v6_20146_0_1	dd_Smed_v4_20146_0_1	IGS10_HUMAN	Immunoglobulin superfamily member 10	LRIG2_HUMAN	Leucine-rich repeats and immunoglobulin-like domains protein 2	UniRef90_F1NB34	Uncharacterized protein n=2	UniRef90_B4MWL0	GK14817 n=1	tr|B4MWL0|B4MWL0_DROWI	B4MWL0	GK14817	-	-	-	-	-	-	-	-	-	0	1.02345	0	inf	5e-05	0.00223226	Pass	yes
XLOC_018228	SMESG000045574.1	SMEST045574001.1	dd_Smed_v6_19180_0_1	dd_Smed_v4_19180_0_1	ALS_RAT	Insulin-like growth factor-binding protein complex acid labile subunit	ALS_RAT	Insulin-like growth factor-binding protein complex acid labile subunit	UniRef90_E9QJJ1	Uncharacterized protein n=2	UniRef90_E9QJJ1	Uncharacterized protein n=2	tr|Q9JIL0|Q9JIL0_MOUSE	Q9JIL0	Als splice variant 2 (Fragment)	-	-	-	-	-	-	-	dd_smedV4_19180_0_1	Cell-type-specificity: Neural (non-ciliated) SimilarTo: NA Description: NA	0	1.16236	0	inf	5e-05	0.00223226	Pass	yes
XLOC_018604	SMESG000047387.1	SMEST047387001.1	dd_Smed_v6_15809_0_1	dd_Smed_v4_15809_0_1	-	-	-	-	UniRef90_G4LY50	Putative uncharacterized protein n=1	UniRef90_G4LY50	Putative uncharacterized protein n=1	-	-	-	-	-	-	-	-	-	-	-	-	0	1.22379	0	inf	5e-05	0.00223226	Pass	yes
XLOC_018634	SMESG000047525.1	SMEST047525001.1	-	-	-	-	-	-	-	-	-	-	-	-	-	-	-	-	-	-	-	-	-	-	0	8.88729	0	inf	5e-05	0.00223226	Pass	yes
XLOC_018929	SMESG000048041.1	SMEST048041003.1	dd_Smed_v6_20625_0_2	dd_Smed_v4_20625_0_2	-	-	-	-	-	-	-	-	-	-	-	-	-	-	-	-	-	-	-	-	0	1.05632	0	inf	5e-05	0.00223226	Pass	yes
XLOC_020362	SMESG000052478.1	SMEST052478001.1	dd_Smed_v6_29211_0_1	dd_Smed_v4_29211_0_1	PHX2A_MOUSE	Paired mesoderm homeobox protein 2A	PHX2A_MOUSE	Paired mesoderm homeobox protein 2A	UniRef90_F6X0A4	Uncharacterized protein n=2	UniRef90_F6X0A4	Uncharacterized protein n=2	tr|Q5XGX2|Q5XGX2_XENLA	Q5XGX2	LOC495120 protein	-	-	-	-	-	-	-	-	-	0	5.68916	0	inf	5e-05	0.00223226	Pass	yes
XLOC_022347	SMESG000064050.1	SMEST064050001.1	-	-	-	-	-	-	-	-	-	-	-	-	-	-	-	-	-	-	-	-	-	-	0	2.32079	0	inf	5e-05	0.00223226	Pass	yes
XLOC_022765	SMESG000063925.1	SMEST063925001.1	dd_Smed_v6_22819_0_1	dd_Smed_v4_22819_0_1	DGKI_HUMAN	Diacylglycerol kinase iota	DGKI_HUMAN	Diacylglycerol kinase iota	UniRef90_UPI0003D0FD90	PREDICTED: diacylglycerol kinase iota isoform X2 n=1	UniRef90_UPI0003D0FD90	PREDICTED: diacylglycerol kinase iota isoform X2 n=1	tr|E7EWQ4|E7EWQ4_HUMAN	E7EWQ4	Diacylglycerol kinase iota	-	-	-	-	-	-	-	-	-	0	1.6021	0	inf	5e-05	0.00223226	Pass	yes
XLOC_023685	SMESG000061917.1	SMEST061917001.1	dd_Smed_v6_588_0_1	dd_Smed_v4_588_0_1	-	-	-	-	-	-	-	-	-	-	-	-	-	-	-	-	-	-	-	-	0	18.4735	0	inf	5e-05	0.00223226	Pass	yes
XLOC_024633	SMESG000068801.1	SMEST068801001.1	dd_Smed_v6_22452_0_1	dd_Smed_v4_22452_0_1	-	-	-	-	-	-	-	-	-	-	-	-	-	-	-	-	-	-	-	-	0	1.08056	0	inf	5e-05	0.00223226	Pass	yes
XLOC_026590	SMESG000073871.1	SMEST073871001.1	dd_Smed_v6_5756_0_1	dd_Smed_v4_5756_0_1	-	-	-	-	-	-	-	-	-	-	-	-	-	-	-	-	-	-	-	-	0	2.64709	0	inf	5e-05	0.00223226	Pass	yes
XLOC_028175	SMESG000077820.1	SMEST077820001.1	-	-	-	-	-	-	-	-	-	-	-	-	-	-	-	-	-	-	-	-	-	-	0	1.33646	0	inf	0.0002	0.00657309	Pass	yes
XLOC_029269	SMESG000077162.1	SMEST077162001.1	-	-	-	-	-	-	UniRef90_E3CTJ7	Secreted peptide prohormone-3 n=1	-	-	-	-	-	-	-	-	-	-	-	-	-	-	0	7.09498	0	inf	0.0017	0.0338803	Pass	yes
XLOC_029441	SMESG000081356.1	SMEST081356001.1	-	-	-	-	-	-	-	-	-	-	-	-	-	-	-	-	-	-	-	-	-	-	0	1.07555	0	inf	0.0001	0.00397955	Pass	yes
XLOC_016463	SMESG000051357.1	SMEST051357001.1	-	-	CLAT_PIG	Choline O-acetyltransferase	CLAT_PIG	Choline O-acetyltransferase	UniRef90_D5MS68	Choline acetyltransferase n=2	UniRef90_D5MS68	Choline acetyltransferase n=2	tr|D5MS68|D5MS68_DUGJA	D5MS68	Choline acetyltransferase	H.71.10c H (Schmidtea mediterranea Head) Schmidtea mediterranea cDNA clone H.71.10c, mRNA sequence (Chat)	-	-	-	-	-	-	dd_smedV4_6208_0_1	Cell-type-specificity: Epidermal progenitors (late) SimilarTo: NA Description: NA	1.43461	113.686	79.2452	6.30825	5e-05	0.00223226	Pass	yes
XLOC_025651	SMESG000067290.1	SMEST067290001.1	dd_Smed_v6_10921_0_1	dd_Smed_v4_10921_0_1	SKI_AVIES	Transforming protein Ski	SKI_AVIES	Transforming protein Ski	UniRef90_F1R1T6	Uncharacterized protein (Fragment) n=1	UniRef90_F1R1T6	Uncharacterized protein (Fragment) n=1	tr|B0S6E7|B0S6E7_DANRE	B0S6E7	Novel protein similar to vertebrate SKI-like oncogene (SKIL) (Fragment)	-	-	-	-	-	-	-	dd_smedV4_10921_0_1	Cell-type-specificity: Sigma neoblasts SimilarTo: uc003wow.3 Description: zinc finger protein 596 (ZNF596)	0.552162	42.2905	76.5907	6.2591	5e-05	0.00223226	Pass	yes
XLOC_005037	SMESG000010555.1	SMEST010555001.1	dd_Smed_v6_12697_0_1	dd_Smed_v4_12697_0_1	PCDH9_HUMAN	Protocadherin-9	PCDH9_HUMAN	Protocadherin-9	UniRef90_A4II80	Pcdh1 protein n=8	UniRef90_A4II80	Pcdh1 protein n=8	tr|Q6AX49|Q6AX49_XENLA	Q6AX49	Putative uncharacterized protein	-	-	-	-	-	-	-	dd_smedV4_12697_0_1	Cell-type-specificity: Neoblast SimilarTo: uc001wrc.1 Description: HECT domain containing E3 ubiquitin protein ligase 1 (HECTD1)	0.13616	9.78056	71.8314	6.16654	0.00015	0.00536897	Pass	yes
XLOC_019091	SMESG000048879.1	SMEST048879001.1	dd_Smed_v6_9475_0_1	dd_Smed_v4_9475_0_1	DAPK_CAEEL	Death-associated protein kinase dapk-1	DAPK_CAEEL	Death-associated protein kinase dapk-1	UniRef90_O44997	Death-associated protein kinase dapk-1 n=3	UniRef90_O44997	Death-associated protein kinase dapk-1 n=3	sp|O44997|DAPK_CAEEL	O44997	Death-associated protein kinase dapk-1	-	-	-	-	-	-	-	dd_smedV4_9475_0_1	Cell-type-specificity: Parapharyngeal SimilarTo: uc010lpk.3 Description: SCO-spondin homolog (Bos taurus) (SSPO)	0.146905	9.65074	65.6937	6.03768	5e-05	0.00223226	Pass	yes
XLOC_003602	SMESG000009225.1	SMEST009225004.1	-	-	LEF1_MOUSE	Lymphoid enhancer-binding factor 1	TCF7_HUMAN	Transcription factor 7	UniRef90_Q589S4	HMG protein TCF/LEF (Fragment) n=1	UniRef90_Q589S4	HMG protein TCF/LEF (Fragment) n=1	tr|Q589S4|Q589S4_DUGJA	Q589S4	HMG protein TCF/LEF (Fragment)	-	-	-	-	-	-	-	-	-	0.3756	21.5536	57.3845	5.84259	5e-05	0.00223226	Pass	yes
XLOC_000246	SMESG000025393.1	SMEST025393002.1	dd_Smed_v6_5501_0_14	dd_Smed_v4_5501_0_14	PCDH1_HUMAN	Protocadherin-1	PCDH1_HUMAN	Protocadherin-1	UniRef90_G4VD70	Putative cadherin n=1	UniRef90_G4VD70	Putative cadherin n=1	tr|F6YVR8|F6YVR8_XENTR	F6YVR8	Uncharacterized protein	-	-	-	-	-	-	-	dd_smedV4_14344_0_1	Cell-type-specificity: Neural (both ciliated and non-ciliated) SimilarTo: uc022bjs.1 Description: DIRAS family, GTP-binding RAS-like 2 (DIRAS2)	0.064172	3.62035	56.4163	5.81804	0.0022	0.0404177	Pass	yes
XLOC_000542	SMESG000026789.1	SMEST026789001.1	dd_Smed_v6_10187_0_1	dd_Smed_v4_10187_0_1	-	-	-	-	-	-	-	-	-	-	-	-	-	-	-	-	-	-	dd_smedV4_10187_0_1	Cell-type-specificity: Sigma neoblasts SimilarTo: NA Description: NA	0.3538	19.2583	54.4327	5.7664	0.00015	0.00536897	Pass	yes
XLOC_019867	SMESG000058817.1	SMEST058817001.1	dd_Smed_v6_12647_0_1	dd_Smed_v4_12647_0_1	SYT15_RAT	Synaptotagmin-15	SYT15_RAT	Synaptotagmin-15	UniRef90_F1P2U3	Uncharacterized protein n=4	UniRef90_F1P2U3	Uncharacterized protein n=4	sp|Q9BQS2|SYT15_HUMAN	Q9BQS2	Synaptotagmin-15	-	-	-	-	-	-	-	dd_smedV4_12647_0_1	Cell-type-specificity: Neural (non-ciliated) SimilarTo: uc002ehz.4 Description: matrix metallopeptidase 2 (gelatinase A, 72kDa gelatinase, 72kDa type IV collagenase) (MMP2)	0.176373	9.31078	52.7903	5.7222	0.00015	0.00536897	Pass	yes
XLOC_014629	SMESG000035854.1	SMEST035854001.1	-	-	GORS2_RAT	Golgi reassembly-stacking protein 2	GORS2_RAT	Golgi reassembly-stacking protein 2	UniRef90_F1RBF9	Uncharacterized protein n=2	UniRef90_F1RBF9	Uncharacterized protein n=2	tr|Q6PC76|Q6PC76_DANRE	Q6PC76	Golgi reassembly stacking protein 2	-	-	-	-	-	-	-	-	-	0.315385	16.352	51.8477	5.69621	0.00075	0.0184625	Pass	yes
XLOC_000228	SMESG000025325.1	SMEST025325008.1	-	-	PTPRS_RAT	Receptor-type tyrosine-protein phosphatase S	LAR_DROME	Tyrosine-protein phosphatase Lar	UniRef90_M0RA99	Receptor-type tyrosine-protein phosphatase S n=1	UniRef90_M9PG93	Leukocyte-antigen-related-like, isoform I n=4	tr|B4MWA1|B4MWA1_DROWI	B4MWA1	GK14922	-	-	-	-	-	-	-	dd_smedV4_14794_0_1	Cell-type-specificity: Neural (both ciliated and non-ciliated) SimilarTo: uc003vjq.4 Description: cadherin-like and PC-esterase domain containing 1 (CPED1)	0.0320977	1.56954	48.8988	5.61173	0.0001	0.00397955	Pass	yes
XLOC_030188	SMESG000079648.1	SMEST079648001.1	dd_Smed_v6_13704_0_1	dd_Smed_v4_13704_0_1	PTF1A_XENLA	Pancreas transcription factor 1 subunit alpha	PTF1A_XENLA	Pancreas transcription factor 1 subunit alpha	UniRef90_U5YTB4	Ptf-4 protein (Fragment) n=1	UniRef90_U5YTB4	Ptf-4 protein (Fragment) n=1	tr|B3LYD5|B3LYD5_DROAN	B3LYD5	GF17655	-	-	-	-	-	-	-	-	-	0.230501	11.1882	48.5386	5.60106	0.00095	0.0219948	Pass	yes
XLOC_029749	SMESG000078333.1	SMEST078333002.1	dd_Smed_v6_11113_0_1	dd_Smed_v4_11113_0_1	ERG_LYTVA	Transcriptional regulator ERG homolog	ETS3_DROME	DNA-binding protein D-ETS-3	UniRef90_B4MKZ3	GK17265 n=1	UniRef90_B4MKZ3	GK17265 n=1	tr|B5DPW2|B5DPW2_DROPS	B5DPW2	GA23445	-	-	-	-	-	-	-	dd_smedV4_11113_0_1	Cell-type-specificity: Epidermal lineage (early + late + mature) SimilarTo: NA Description: NA	0.272857	13.191	48.344	5.59527	0.0002	0.00657309	Pass	yes
XLOC_019962	SMESG000059443.1	SMEST059443001.1	dd_Smed_v6_58683_0_1	dd_Smed_v4_58683_0_1	TCF7_HUMAN	Transcription factor 7	TCF7_HUMAN	Transcription factor 7	UniRef90_H0YBC8	Transcription factor 7 (Fragment) n=1	UniRef90_H0YBC8	Transcription factor 7 (Fragment) n=1	tr|H0YAR8|H0YAR8_HUMAN	H0YAR8	Transcription factor 7 (Fragment)	-	-	-	-	-	-	-	-	-	0.14628	6.62188	45.2685	5.50044	0.00025	0.00774627	Pass	yes
XLOC_014309	SMESG000036217.1	SMEST036217001.1	dd_Smed_v6_19816_0_1	dd_Smed_v4_19816_0_1	PC11Y_HUMAN	Protocadherin-11 Y-linked	PC11Y_HUMAN	Protocadherin-11 Y-linked	UniRef90_G4V8S4	Putative cadherin n=1	UniRef90_G4V8S4	Putative cadherin n=1	tr|A8K0W1|A8K0W1_HUMAN	A8K0W1	cDNA FLJ76645, highly similar to Homo sapiens protocadherin 11 Y-linked (PCDH11Y), transcript variant a, mRNA (Fragment)	-	-	-	-	-	-	-	dd_smedV4_19816_0_1	Cell-type-specificity: Epidermis II SimilarTo: NA Description: NA	0.115821	5.09304	43.9734	5.45856	0.00035	0.0101622	Pass	yes
XLOC_027764	SMESG000072719.1	SMEST072719001.1	dd_Smed_v6_1015_0_1	dd_Smed_v4_1015_0_1	-	-	-	-	UniRef90_E3CTL0	Neuropeptide-2 n=1	UniRef90_E3CTL0	Neuropeptide-2 n=1	tr|E3CTL0|E3CTL0_SCHMD	E3CTL0	Neuropeptide-2	-	-	-	-	-	-	-	-	-	0.334574	14.0632	42.0332	5.39346	0.00015	0.00536897	Pass	yes
XLOC_024344	SMESG000063589.1	SMEST063589002.1	dd_Smed_v6_8543_0_1	dd_Smed_v4_8543_0_1	PCDH1_HUMAN	Protocadherin-1	PCDH1_HUMAN	Protocadherin-1	UniRef90_A4II80	Pcdh1 protein n=8	UniRef90_E7F376	Uncharacterized protein n=2	tr|E7F376|E7F376_DANRE	E7F376	Uncharacterized protein	-	-	-	-	-	-	-	dd_smedV4_8543_0_1	Cell-type-specificity: Parapharyngeal SimilarTo: uc002zqz.3 Description: armadillo repeat gene deleted in velocardiofacial syndrome (ARVCF)	0.0923879	3.86584	41.8436	5.38693	0.00015	0.00536897	Pass	yes
XLOC_005517	SMESG000014370.1	SMEST014370003.1	dd_Smed_v6_20508_1_2	dd_Smed_v4_20508_1_2	SYTL3_MOUSE	Synaptotagmin-like protein 3	SYTL3_MOUSE	Synaptotagmin-like protein 3	UniRef90_B7Z0K2	Bitesize, isoform F n=2	UniRef90_B7Z0K2	Bitesize, isoform F n=2	tr|Q1EBZ7|Q1EBZ7_DROME	Q1EBZ7	IP13955p	-	-	-	-	-	-	-	dd_smedV4_10375_0_1	Cell-type-specificity: Neural (non-ciliated) SimilarTo: uc001hcv.4 Description: major facilitator superfamily domain containing 4 (MFSD4)	0.128094	5.00971	39.1096	5.28945	0.0001	0.00397955	Pass	yes
XLOC_015170	SMESG000037117.1	SMEST037117001.1	dd_Smed_v6_12601_0_1	dd_Smed_v4_12601_0_1	MMP2_HUMAN	72 kDa type IV collagenase	MMP2_HUMAN	72 kDa type IV collagenase	UniRef90_UPI0001A62615	matrix metallopeptidase-9 (M10 family) n=1	UniRef90_UPI0001A62615	matrix metallopeptidase-9 (M10 family) n=1	tr|Q7SYA5|Q7SYA5_XENLA	Q7SYA5	Mmp2 protein	-	-	-	-	-	-	-	dd_smedV4_12601_0_1	Cell-type-specificity: Neoblast SimilarTo: uc002apr.2 Description: TIMELESS interacting protein (TIPIN)	0.19811	7.62841	38.5059	5.26701	5e-05	0.00223226	Pass	yes
XLOC_012851	SMESG000031965.1,SMESG000031966.1		-	-	-	-	-	-	-	-	-	-	-	-	-	-	-	-	-	-	-	-	-	-	0.286728	10.9621	38.2317	5.2567	0.0001	0.00397955	Pass	yes
XLOC_029897	SMESG000078543.1	SMEST078543001.1	dd_Smed_v6_15290_0_1	dd_Smed_v4_15290_0_1	S29A4_MOUSE	Equilibrative nucleoside transporter 4	S29A4_MOUSE	Equilibrative nucleoside transporter 4	UniRef90_B4ML30	GK16831 n=1	UniRef90_E7F3Z8	Uncharacterized protein n=1	tr|E7F3Z8|E7F3Z8_DANRE	E7F3Z8	Uncharacterized protein	-	-	-	-	-	-	-	dd_smedV4_15290_0_1	Cell-type-specificity: Epidermal lineage (early + late + mature) SimilarTo: uc002nbf.4 Description: peptidoglycan recognition protein 2 (PGLYRP2)	0.300974	11.3691	37.7744	5.23934	0.00025	0.00774627	Pass	yes
XLOC_022930	SMESG000059633.1	SMEST059633001.1	dd_Smed_v6_8820_0_1	dd_Smed_v4_8820_0_1	ISL2B_ONCTS	Insulin gene enhancer protein ISL-2B	ISL2B_ONCTS	Insulin gene enhancer protein ISL-2B	UniRef90_G4V643	Putative insulinprotein enhancer protein isl n=1	UniRef90_G4V643	Putative insulinprotein enhancer protein isl n=1	tr|F8WQS6|F8WQS6_DUGJA	F8WQS6	Insulin gene enhancer protein isl-1	-	-	-	-	-	-	-	-	-	0.198612	7.49004	37.7119	5.23695	5e-05	0.00223226	Pass	yes
XLOC_019143	SMESG000048786.1	SMEST048786002.1	dd_Smed_v6_8386_0_1	dd_Smed_v4_8386_0_1	TRIM9_BOVIN	E3 ubiquitin-protein ligase TRIM9	TRIM9_HUMAN	E3 ubiquitin-protein ligase TRIM9	UniRef90_E7FGQ6	Uncharacterized protein n=1	UniRef90_E7FGQ6	Uncharacterized protein n=1	sp|Q9C026|TRIM9_HUMAN	Q9C026	E3 ubiquitin-protein ligase TRIM9	-	-	-	-	-	-	-	dd_smedV4_8386_0_1	Cell-type-specificity: Neural (non-ciliated) SimilarTo: uc004cli.1 Description: glutamate receptor, ionotropic, N-methyl D-aspartate 1 (GRIN1)NR1-4	0.0920436	3.45868	37.5765	5.23176	0.00025	0.00774627	Pass	yes
XLOC_020633	SMESG000053174.1	SMEST053174002.1	dd_Smed_v6_7871_0_1	dd_Smed_v4_7871_0_1	PCD17_HUMAN	Protocadherin-17	PCD19_HUMAN	Protocadherin-19	UniRef90_G4VRE5	Putative cadherin n=1	UniRef90_G4VRE5	Putative cadherin n=1	tr|F1QUX6|F1QUX6_DANRE	F1QUX6	Uncharacterized protein (Fragment)	-	-	-	-	-	-	-	-	-	0.209583	7.85787	37.4929	5.22854	5e-05	0.00223226	Pass	yes
XLOC_023078	SMESG000060422.1	SMEST060422001.1	dd_Smed_v6_14315_0_1	dd_Smed_v4_14315_0_1	ZN816_HUMAN	Zinc finger protein 816	ZG58_XENLA	Gastrula zinc finger protein XlCGF58.1	UniRef90_G4VIS1	Putative zinc finger protein n=1	UniRef90_G4VIS1	Putative zinc finger protein n=1	tr|B4JXL2|B4JXL2_DROGR	B4JXL2	GH17759	-	-	-	-	-	-	-	-	-	0.291608	10.6612	36.56	5.1922	5e-05	0.00223226	Pass	yes
XLOC_006573	SMESG000016762.1	SMEST016762004.1	-	-	PCDH9_HUMAN	Protocadherin-9	PCDH9_HUMAN	Protocadherin-9	UniRef90_G4V8S4	Putative cadherin n=1	UniRef90_G4V8S4	Putative cadherin n=1	tr|F7BUJ8|F7BUJ8_XENTR	F7BUJ8	Uncharacterized protein	-	-	-	-	-	-	-	-	-	0.0515544	1.86597	36.1942	5.17769	0.00055	0.0145762	Pass	yes
XLOC_026974	SMESG000070784.1	SMEST070784001.1	dd_Smed_v6_17498_0_1	dd_Smed_v4_17498_0_1	LCOR_HUMAN	Ligand-dependent corepressor	LCOR_HUMAN	Ligand-dependent corepressor	UniRef90_A8WXN8	Protein CBR-MBR-1 n=1	UniRef90_A8WXN8	Protein CBR-MBR-1 n=1	tr|H2W823|H2W823_CAEJA	H2W823	Uncharacterized protein	-	-	-	-	-	-	-	-	-	0.252616	9.10523	36.0438	5.17168	0.0003	0.00896115	Pass	yes
XLOC_024515	SMESG000069340.1	SMEST069340002.1	dd_Smed_v6_14209_0_1	dd_Smed_v4_14209_0_1	PC11X_HUMAN	Protocadherin-11 X-linked	PC11X_HUMAN	Protocadherin-11 X-linked	UniRef90_G4V863	Putative cadherin n=2	UniRef90_G4V863	Putative cadherin n=2	sp|Q9BZA7-7|PC11X_HUMAN	Q9BZA7-7	Isoform 7 of Protocadherin-11 X-linked	-	-	-	-	-	-	-	dd_smedV4_14209_0_1	Cell-type-specificity: Epidermal lineage (early + late + mature) SimilarTo: uc021tvq.1 Description: phosphatidylinositol glycan anchor biosynthesis, class W (PIGW)	0.0945566	3.37636	35.7073	5.15815	0.0003	0.00896115	Pass	yes
XLOC_011522	SMESG000028784.1	SMEST028784002.1	dd_Smed_v6_3519_0_1	dd_Smed_v4_3519_0_1	DPYL2_CHICK	Dihydropyrimidinase-related protein 2	DPYL2_CHICK	Dihydropyrimidinase-related protein 2	UniRef90_C1L524	Dihydropyrimidinase-like 2 n=2	UniRef90_C1L524	Dihydropyrimidinase-like 2 n=2	tr|Q52PJ7|Q52PJ7_DANRE	Q52PJ7	Collapsin response mediator protein 5.1	-	-	-	-	-	-	-	dd_smedV4_3519_0_1	Cell-type-specificity: Epidermal progenitors (early) SimilarTo: NA Description: NA	2.66005	94.487	35.5208	5.15059	5e-05	0.00223226	Pass	yes
XLOC_013612	SMESG000032890.1	SMEST032890001.1	dd_Smed_v6_11010_0_1	dd_Smed_v4_11010_0_1	RAD_RAT	GTP-binding protein RAD	RIT1_MOUSE	GTP-binding protein Rit1	UniRef90_G4VKV7	Putative uncharacterized protein n=3	UniRef90_G4VKV7	Putative uncharacterized protein n=3	tr|B3NJI5|B3NJI5_DROER	B3NJI5	GG20915	-	-	-	-	-	-	-	dd_smedV4_11010_0_1	Cell-type-specificity: Neoblast SimilarTo: uc001xbm.2 Description: WD repeat and HMG-box DNA binding protein 1 (WDHD1)	0.195213	6.91298	35.4125	5.14619	0.0002	0.00657309	Pass	yes
XLOC_000230	SMESG000025329.1	SMEST025329001.1	dd_Smed_v6_4222_0_1	dd_Smed_v4_4222_0_1	SY65_APLCA	Synaptotagmin-1	SY65_APLCA	Synaptotagmin-1	UniRef90_Q9U8R6	Djsyt protein n=1	UniRef90_Q9U8R6	Djsyt protein n=1	tr|Q9U8R6|Q9U8R6_DUGJA	Q9U8R6	Djsyt protein	-	-	-	-	-	-	-	dd_smedV4_4222_0_1	Cell-type-specificity: Parapharyngeal SimilarTo: NA Description: NA	0.369874	12.7515	34.4753	5.10749	0.00015	0.00536897	Pass	yes
XLOC_003092	SMESG000005192.1	SMEST005192001.1	-	-	GRIK2_HUMAN	Glutamate receptor ionotropic, kainate 2	GRIK2_HUMAN	Glutamate receptor ionotropic, kainate 2	UniRef90_G4VQN6	Putative glutamate receptor, kainate n=1	UniRef90_G4VQN6	Putative glutamate receptor, kainate n=1	tr|B4LWJ1|B4LWJ1_DROVI	B4LWJ1	GJ24267	-	-	-	-	-	-	-	dd_smedV4_13705_0_1	Cell-type-specificity: Muscle SimilarTo: uc021vhj.1 Description: neurexin 1 (NRXN1)alpha1	0.0593685	2.04391	34.4275	5.10549	0.00085	0.0203217	Pass	yes
XLOC_003093	SMESG000005199.1	SMEST005199001.1	dd_Smed_v6_4267_0_7	dd_Smed_v4_4267_0_7	GRIK2_HUMAN	Glutamate receptor ionotropic, kainate 2	GRIK2_HUMAN	Glutamate receptor ionotropic, kainate 2	UniRef90_G4VQN6	Putative glutamate receptor, kainate n=1	UniRef90_G4VQN6	Putative glutamate receptor, kainate n=1	tr|F8WEZ8|F8WEZ8_HUMAN	F8WEZ8	Glutamate receptor, ionotropic kainate 2	-	-	-	-	-	-	-	dd_smedV4_4267_0_1	Cell-type-specificity: Epidermis I SimilarTo: NA Description: NA	0.52549	18.0439	34.3373	5.1017	0.00015	0.00536897	Pass	yes
XLOC_018433	SMESG000046654.1	SMEST046654001.1	dd_Smed_v6_11223_0_1	dd_Smed_v4_11223_0_1	PC11X_PIG	Protocadherin-11 X-linked	PC11X_PIG	Protocadherin-11 X-linked	UniRef90_G4VDC4	Putative cadherin n=1	UniRef90_G4VDC4	Putative cadherin n=1	tr|Q90ZF2|Q90ZF2_XENLA	Q90ZF2	Axial protocadherin	-	-	-	-	-	-	-	dd_smedV4_11223_0_1	Cell-type-specificity: Epidermis I SimilarTo: uc002rxu.3 Description: spectrin, beta, non-erythrocytic 1 (SPTBN1)	0.174548	5.86693	33.6121	5.07091	5e-05	0.00223226	Pass	yes
XLOC_010984	SMESG000042589.1	SMEST042589002.1	dd_Smed_v6_11633_0_1	dd_Smed_v4_11633_0_1	PCDH1_HUMAN	Protocadherin-1	PCDH1_HUMAN	Protocadherin-1	UniRef90_A4II80	Pcdh1 protein n=8	UniRef90_A4II80	Pcdh1 protein n=8	tr|A8K0E7|A8K0E7_HUMAN	A8K0E7	cDNA FLJ77464, highly similar to Homo sapiens protocadherin 1 (cadherin-like 1) (PCDH1), transcript variant 1, mRNA	-	-	-	-	-	-	-	dd_smedV4_11633_0_1	Cell-type-specificity: Neural (non-ciliated) SimilarTo: uc002vqd.2 Description: solute carrier family 16, member 14 (monocarboxylic acid transporter 14) (SLC16A14)	0.1713	5.50754	32.1514	5.00681	5e-05	0.00223226	Pass	yes
XLOC_000581	SMESG000027007.1	SMEST027007001.1	dd_Smed_v6_12178_0_1	dd_Smed_v4_12178_0_1	UNC7_CAEEL	Innexin unc-7	UNC9_CAEEL	Innexin unc-9	UniRef90_Q2L6M3	Innexin n=1	UniRef90_Q2L6M3	Innexin n=1	tr|Q2L6M3|Q2L6M3_DUGJA	Q2L6M3	Innexin13	-	-	-	-	-	-	-	dd_smedV4_12178_0_1	Cell-type-specificity: Parapharyngeal SimilarTo: uc010xqa.1 Description: potassium intermediate/small conductance calcium-activated channel, subfamily N, member 1 (KCNN1)	0.175106	5.59244	31.9375	4.99718	0.0012	0.0262692	Pass	yes
XLOC_005047	SMESG000010590.1	SMEST010590001.1	dd_Smed_v6_11388_0_1	dd_Smed_v4_11388_0_1	-	-	-	-	-	-	-	-	-	-	-	-	-	-	-	-	-	-	dd_smedV4_11388_0_1	Cell-type-specificity: Epidermal lineage (early + late) SimilarTo: uc009yml.3 Description: cleavage and polyadenylation factor I subunit 1 (CLP1)	0.169668	5.34937	31.5285	4.97858	0.00035	0.0101622	Pass	yes
XLOC_017671	SMESG000043998.1	SMEST043998001.1	dd_Smed_v6_8438_0_1	dd_Smed_v4_8438_0_1	-	-	SYT17_HUMAN	Synaptotagmin-17	-	-	-	-	sp|Q9BSW7|SYT17_HUMAN	Q9BSW7	Synaptotagmin-17	-	-	-	-	-	-	-	dd_smedV4_8438_0_1	Cell-type-specificity: Neural (ciliated) SimilarTo: NA Description: NA	0.116327	3.65116	31.387	4.9721	0.00045	0.0122384	Pass	yes
XLOC_003042	SMESG000005043.1	SMEST005043002.1	-	-	FZD5_XENLA	Frizzled-5	FZD5_XENLA	Frizzled-5	UniRef90_T1DBJ2	Fzd-5/8-4 n=1	UniRef90_T1DBJ2	Fzd-5/8-4 n=1	tr|F6QAW3|F6QAW3_XENTR	F6QAW3	Uncharacterized protein	-	-	-	GCR246	Cluster: Frizzled Description: frizzled-5	-	-	-	-	0.51434	16.0067	31.1209	4.95981	5e-05	0.00223226	Pass	yes
XLOC_000667	SMESG000025574.1	SMEST025574001.1	dd_Smed_v6_17476_0_2	dd_Smed_v4_17476_0_2	-	-	-	-	UniRef90_UPI0001A63D65	zinc finger protein n=1	UniRef90_G4VI90	Putative zinc finger protein n=1	-	-	-	-	-	-	-	-	-	-	-	-	0.210584	6.42167	30.4946	4.93048	0.0002	0.00657309	Pass	yes
XLOC_012738	SMESG000032206.1	SMEST032206001.1	dd_Smed_v6_3879_0_1	dd_Smed_v4_3879_0_1	UNC9_CAEEL	Innexin unc-9	UNC9_CAEEL	Innexin unc-9	UniRef90_I7FTZ1	Innexin n=1	UniRef90_I7FTZ1	Innexin n=1	tr|I7FTZ1|I7FTZ1_DUGJA	I7FTZ1	Innexin12	-	-	-	-	-	-	-	dd_smedV4_3879_0_1	Cell-type-specificity: Epidermis I SimilarTo: uc002ljc.3 Description: serpin peptidase inhibitor, clade B (ovalbumin), member 13 (SERPINB13)	0.887181	25.9466	29.2461	4.87017	5e-05	0.00223226	Pass	yes
XLOC_014854	SMESG000037769.1	SMEST037769001.1	dd_Smed_v6_5037_0_1	dd_Smed_v4_5037_0_1	FHL2_MOUSE	Four and a half LIM domains protein 2	FHL2_MOUSE	Four and a half LIM domains protein 2	UniRef90_I1ZII2	Four and a half LIM domains-1 (Fragment) n=1	UniRef90_I1ZII2	Four and a half LIM domains-1 (Fragment) n=1	tr|I1ZII2|I1ZII2_SCHMD	I1ZII2	Four and a half LIM domains-1 (Fragment)	-	-	-	-	-	-	-	-	-	0.0960377	2.68392	27.9465	4.8046	0.0028	0.0477764	Pass	yes
XLOC_026491	SMESG000074162.1	SMEST074162001.1	dd_Smed_v6_14117_0_1	dd_Smed_v4_14117_0_1	PCDH1_HUMAN	Protocadherin-1	PCDH1_HUMAN	Protocadherin-1	UniRef90_G4LXY3	Cadherin-related n=2	UniRef90_G4LXY3	Cadherin-related n=2	tr|E7FD60|E7FD60_DANRE	E7FD60	Uncharacterized protein	-	-	-	-	-	-	-	-	-	0.158346	4.37856	27.6519	4.7893	0.0003	0.00896115	Pass	yes
XLOC_030477	SMESG000080376.1	SMEST080376001.1	dd_Smed_v6_23203_0_1	dd_Smed_v4_23203_0_1	-	-	-	-	UniRef90_G4VC16	Putative zinc finger protein n=2	UniRef90_G4VC16	Putative zinc finger protein n=2	-	-	-	-	-	-	-	-	-	-	dd_smedV4_15473_0_1	Cell-type-specificity: Neural (non-ciliated) SimilarTo: uc003yls.3 Description: regulating synaptic membrane exocytosis 2 (RIMS2)	0.765807	20.9148	27.3108	4.7714	5e-05	0.00223226	Pass	yes
XLOC_025284	SMESG000066165.1	SMEST066165002.1	-	-	MYCB2_MOUSE	E3 ubiquitin-protein ligase MYCBP2	MYCB2_MOUSE	E3 ubiquitin-protein ligase MYCBP2	UniRef90_I1ZI76	E3 ubiquitin protein ligase-1 n=1	UniRef90_I1ZI76	E3 ubiquitin protein ligase-1 n=1	tr|I1ZI76|I1ZI76_SCHMD	I1ZI76	E3 ubiquitin protein ligase-1	-	-	-	-	-	-	-	dd_smedV4_9945_0_1	Cell-type-specificity: Epidermal lineage (early + late + mature) SimilarTo: NA Description: NA	0.0409153	1.1151	27.2539	4.76839	0.00015	0.00536897	Pass	yes
XLOC_020225	SMESG000059376.1	SMEST059376002.1	dd_Smed_v6_13040_0_1	dd_Smed_v4_13040_0_1	PC11X_PIG	Protocadherin-11 X-linked	PC11X_PIG	Protocadherin-11 X-linked	UniRef90_UPI00038378EA	PREDICTED: protocadherin-11 Y-linked isoform X1 n=1	UniRef90_UPI00038378EA	PREDICTED: protocadherin-11 Y-linked isoform X1 n=1	tr|A7E2D9|A7E2D9_HUMAN	A7E2D9	PCDH9 protein	-	-	-	-	-	-	-	-	-	0.159351	4.27056	26.7997	4.74415	0.0005	0.0133935	Pass	yes
XLOC_015886	SMESG000040037.1	SMEST040037001.1	-	-	SYT11_MOUSE	Synaptotagmin-11	SYT11_MOUSE	Synaptotagmin-11	UniRef90_B4I4R8	GM10947 n=1	UniRef90_B4I4R8	GM10947 n=1	tr|B4I4R8|B4I4R8_DROSE	B4I4R8	GM10947	-	-	-	-	-	-	-	dd_smedV4_7243_0_1	Cell-type-specificity: Epidermis II SimilarTo: NA Description: NA	0.206951	5.28037	25.5151	4.67328	0.00045	0.0122384	Pass	yes
XLOC_016804	SMESG000051375.1	SMEST051375002.1	-	-	WNT4_XENLA	Protein Wnt-4	WNT4_XENLA	Protein Wnt-4	UniRef90_C3U5B1	Protein Wnt n=1	UniRef90_C3U5B1	Protein Wnt n=1	tr|C3U5B1|C3U5B1_SCHMD	C3U5B1	Protein Wnt	-	-	-	-	-	-	-	dd_smedV4_4877_0_1	Cell-type-specificity: Neoblast SimilarTo: NA Description: NA	0.90429	22.9253	25.3517	4.66401	5e-05	0.00223226	Pass	yes
XLOC_014025	SMESG000035212.1	SMEST035212001.1	dd_Smed_v6_15686_0_1	dd_Smed_v4_15686_0_1	-	-	-	-	-	-	-	-	-	-	-	-	-	-	-	-	-	-	-	-	0.339406	8.42206	24.8141	4.63309	0.00045	0.0122384	Pass	yes
XLOC_012373	SMESG000029213.1	SMEST029213001.1	dd_Smed_v6_12535_0_1	dd_Smed_v4_12535_0_1	ACH3_DROME	Acetylcholine receptor subunit beta-like 1	ACH3_DROME	Acetylcholine receptor subunit beta-like 1	UniRef90_B4QQL6	GD13845 n=1	UniRef90_B4QQL6	GD13845 n=1	tr|B4KX76|B4KX76_DROMO	B4KX76	GI12728	-	-	-	-	-	-	-	-	-	0.287032	7.09693	24.7252	4.62791	0.0002	0.00657309	Pass	yes
XLOC_013425	SMESG000033639.1	SMEST033639002.1	dd_Smed_v6_12429_0_1	dd_Smed_v4_12429_0_1	PCDH1_HUMAN	Protocadherin-1	PCDH1_HUMAN	Protocadherin-1	UniRef90_G4VR12	Putative cadherin n=1	UniRef90_G4VR12	Putative cadherin n=1	tr|A4II80|A4II80_XENTR	A4II80	Pcdh1 protein	-	-	-	-	-	-	-	dd_smedV4_12429_0_1	Cell-type-specificity: Gut SimilarTo: NA Description: NA	0.169638	4.19124	24.707	4.62685	0.0007	0.0176502	Pass	yes
XLOC_008511	SMESG000021416.1	SMEST021416003.1	dd_Smed_v6_11481_0_1	dd_Smed_v4_11481_0_1	NMDE1_MOUSE	Glutamate receptor ionotropic, NMDA 2A	NMDE1_MOUSE	Glutamate receptor ionotropic, NMDA 2A	UniRef90_G4VNA8	Putative glutamate receptor, NMDA n=1	UniRef90_G4VNA8	Putative glutamate receptor, NMDA n=1	tr|B4NPT1|B4NPT1_DROWI	B4NPT1	GK14575	-	-	-	-	-	-	-	dd_smedV4_11481_0_1	Cell-type-specificity: Epidermal lineage (early + late + mature) SimilarTo: uc002neu.4 Description: NACHT and WD repeat domain containing 1 (NWD1)	0.114624	2.64672	23.0905	4.52922	0.0006	0.0156025	Pass	yes
XLOC_005219	SMESG000010822.1	SMEST010822001.1	dd_Smed_v6_10640_0_1	dd_Smed_v4_10640_0_1	MFSD6_PIG	Major facilitator superfamily domain-containing protein 6	MFSD6_PIG	Major facilitator superfamily domain-containing protein 6	UniRef90_G4VJU3	Putative uncharacterized protein n=1	UniRef90_G4VJU3	Putative uncharacterized protein n=1	tr|B4MNS0|B4MNS0_DROWI	B4MNS0	GK19518	-	-	-	-	-	-	-	dd_smedV4_10640_0_1	Cell-type-specificity: Gut SimilarTo: uc002jxq.3 Description: glucosidase, alpha; acid (GAA)	1.21947	28.0132	22.9716	4.52178	5e-05	0.00223226	Pass	yes
XLOC_009441	SMESG000023338.1	SMEST023338001.1	dd_Smed_v6_11266_0_1	dd_Smed_v4_11266_0_1	LRIG2_HUMAN	Leucine-rich repeats and immunoglobulin-like domains protein 2	LRIG2_HUMAN	Leucine-rich repeats and immunoglobulin-like domains protein 2	UniRef90_Q29MX7	GA18568 n=1	UniRef90_B3MJR7	GF14566 n=1	tr|Q9V9V6|Q9V9V6_DROME	Q9V9V6	Kek6	-	-	-	-	-	-	-	dd_smedV4_11266_0_1	Cell-type-specificity: Neoblast SimilarTo: uc002twk.3 Description: origin recognition complex, subunit 4 (ORC4)	0.15726	3.57033	22.7034	4.50483	0.0005	0.0133935	Pass	yes
XLOC_002410	SMESG000006324.1	SMEST006324001.1	dd_Smed_v6_12738_0_1	dd_Smed_v4_12738_0_1	FXL16_MOUSE	F-box/LRR-repeat protein 16	FXL16_MOUSE	F-box/LRR-repeat protein 16	UniRef90_A4IIL8	LOC100125019 protein n=3	UniRef90_A4IIL8	LOC100125019 protein n=3	tr|F6XVB8|F6XVB8_XENTR	F6XVB8	Uncharacterized protein	-	-	-	-	-	-	-	dd_smedV4_12738_0_1	Cell-type-specificity: Neural (ciliated) SimilarTo: uc010hco.1 Description: tubulin tyrosine ligase-like family, member 3 (TTLL3)	0.201026	4.54493	22.6087	4.4988	0.00125	0.0271728	Pass	yes
XLOC_024362	SMESG000063656.1	SMEST063656003.1	dd_Smed_v6_13217_0_1	dd_Smed_v4_13217_0_1	HMCN1_HUMAN	Hemicentin-1	HMCN1_HUMAN	Hemicentin-1	UniRef90_UPI0001A63CC0	hypothetical protein n=1	UniRef90_UPI0001A63CC0	hypothetical protein n=1	tr|E7F004|E7F004_DANRE	E7F004	Uncharacterized protein	-	-	-	-	-	-	-	-	-	0.105604	2.36798	22.4232	4.48692	0.0007	0.0176502	Pass	yes
XLOC_014115	SMESG000034094.1	SMEST034094001.1	dd_Smed_v6_15344_0_1	dd_Smed_v4_15344_0_1	FMN1_HUMAN	Formin-1	FMN1_HUMAN	Formin-1	UniRef90_G4V866	Putative sphingosine phosphate lyase n=1	UniRef90_G4V866	Putative sphingosine phosphate lyase n=1	sp|Q05860-2|FMN1_MOUSE	Q05860-2	Isoform 2 of Formin-1	-	-	-	-	-	-	-	dd_smedV4_15344_0_1	Cell-type-specificity: Neural (non-ciliated) SimilarTo: NA Description: NA	0.254747	5.67991	22.2963	4.47873	5e-05	0.00223226	Pass	yes
XLOC_011438	SMESG000028688.1,SMESG000028689.1		-	-	-	-	-	-	-	-	-	-	-	-	-	-	-	-	-	-	-	-	-	-	0.0530213	1.15678	21.8173	4.4474	0.0003	0.00896115	Pass	yes
XLOC_003408	SMESG000009125.1	SMEST009125002.1	dd_Smed_v6_7659_0_1	dd_Smed_v4_7659_0_1	GRIP2_XENLA	Glutamate receptor-interacting protein 2	GRIP1_HUMAN	Glutamate receptor-interacting protein 1	UniRef90_A8E0R9	Glutamate receptor-interacting protein 2 n=8	UniRef90_UPI00034FA2E2	PREDICTED: glutamate receptor-interacting protein 1 isoform X5 n=3	sp|Q9Y3R0-3|GRIP1_HUMAN	Q9Y3R0-3	Isoform 3 of Glutamate receptor-interacting protein 1	-	-	-	-	-	-	-	-	-	0.121899	2.63224	21.5936	4.43253	0.00085	0.0203217	Pass	yes
XLOC_000506	SMESG000026621.1	SMEST026621001.1	dd_Smed_v6_6467_0_1	dd_Smed_v4_6467_0_1	DS_DROME	Protein dachsous	PCDH9_HUMAN	Protocadherin-9	UniRef90_E7F376	Uncharacterized protein n=2	UniRef90_E7F376	Uncharacterized protein n=2	tr|E7FBE3|E7FBE3_DANRE	E7FBE3	Uncharacterized protein	-	-	-	-	-	-	-	dd_smedV4_6467_0_1	Cell-type-specificity: Epidermis II SimilarTo: NA Description: NA	0.111227	2.36719	21.2825	4.4116	0.0004	0.0112216	Pass	yes
XLOC_000565	SMESG000026871.1	SMEST026871002.1	-	-	-	-	-	-	-	-	-	-	-	-	-	-	-	-	-	-	-	-	-	-	0.0766329	1.61309	21.0496	4.39572	0.00015	0.00536897	Pass	yes
XLOC_007799	SMESG000019070.1	SMEST019070001.1	dd_Smed_v6_13041_0_1	dd_Smed_v4_13041_0_1	RAD_RAT	GTP-binding protein RAD	RAD_RAT	GTP-binding protein RAD	UniRef90_G4VKV7	Putative uncharacterized protein n=3	UniRef90_G4VKV7	Putative uncharacterized protein n=3	tr|B4L745|B4L745_DROMO	B4L745	GI16048	-	-	-	-	-	-	-	dd_smedV4_13041_0_1	Cell-type-specificity: Neural (non-ciliated) SimilarTo: uc002ulq.3 Description: phosphodiesterase 11A (PDE11A)	0.267339	5.54655	20.7473	4.37485	0.00095	0.0219948	Pass	yes
XLOC_028119	SMESG000077545.1	SMEST077545002.1	dd_Smed_v6_14386_0_1	dd_Smed_v4_14386_0_1	SCN1A_RAT	Sodium channel protein type 1 subunit alpha	SCN1A_RAT	Sodium channel protein type 1 subunit alpha	UniRef90_UPI00035042D3	PREDICTED: sodium channel protein type 5 subunit alpha n=1	UniRef90_A7Y3Y2	Cardiac voltage-gated sodium channel alpha subunit Nav1.5 n=3	tr|A7Y3Y2|A7Y3Y2_DANRE	A7Y3Y2	Cardiac voltage-gated sodium channel alpha subunit Nav1.5	-	-	-	-	-	-	-	-	-	0.256457	5.27689	20.5761	4.3629	5e-05	0.00223226	Pass	yes
XLOC_026328	SMESG000068495.1	SMEST068495001.1	dd_Smed_v6_12576_0_1	dd_Smed_v4_12576_0_1	-	-	-	-	-	-	UniRef90_A8XPS1	Protein CBG16766 (Fragment) n=1	tr|A8XPS1|A8XPS1_CAEBR	A8XPS1	Protein CBG16766 (Fragment)	-	-	-	-	-	-	-	-	-	0.327699	6.61974	20.2007	4.33633	5e-05	0.00223226	Pass	yes
XLOC_021776	SMESG000056241.1	SMEST056241001.1	-	-	GCM_DROME	Transcription factor glial cells missing	GCM_DROME	Transcription factor glial cells missing	UniRef90_B4MTL2	GK23810 n=1	UniRef90_B4MTL2	GK23810 n=1	tr|B4MTL2|B4MTL2_DROWI	B4MTL2	GK23810	-	-	-	-	-	-	-	dd_smedV4_7752_0_1	Cell-type-specificity: Neural (non-ciliated) SimilarTo: uc001pgk.4 Description: transient receptor potential cation channel, subfamily C, member 6 (TRPC6)	0.447956	8.86151	19.7821	4.30612	5e-05	0.00223226	Pass	yes
XLOC_005185	SMESG000010675.1	SMEST010675001.1	dd_Smed_v6_13155_0_1	dd_Smed_v4_13155_0_1	PC11X_HUMAN	Protocadherin-11 X-linked	PC11X_HUMAN	Protocadherin-11 X-linked	UniRef90_UPI00038378EA	PREDICTED: protocadherin-11 Y-linked isoform X1 n=1	UniRef90_UPI00038378EA	PREDICTED: protocadherin-11 Y-linked isoform X1 n=1	tr|E7FD60|E7FD60_DANRE	E7FD60	Uncharacterized protein	-	-	-	-	-	-	-	-	-	0.352732	6.86244	19.4551	4.28208	5e-05	0.00223226	Pass	yes
XLOC_016265	SMESG000040268.1	SMEST040268002.1	dd_Smed_v6_12790_0_1	dd_Smed_v4_12790_0_1	BRS3_SHEEP	Bombesin receptor subtype-3	BRS3_SHEEP	Bombesin receptor subtype-3	UniRef90_F6PV41	Uncharacterized protein (Fragment) n=2	UniRef90_F6PV41	Uncharacterized protein (Fragment) n=2	tr|F6PV41|F6PV41_XENTR	F6PV41	Uncharacterized protein (Fragment)	-	-	-	GCR074	Cluster: Rho-C Description: gastrin-releasing peptide receptor	-	-	dd_smedV4_12790_0_1	Cell-type-specificity: Neural (non-ciliated) SimilarTo: uc002ycl.1 Description: oxysterol binding protein-like 2 (OSBPL2)	0.0710143	1.36334	19.1981	4.26289	0.00135	0.028501	Pass	yes
XLOC_016973	SMESG000050943.1	SMEST050943001.1	dd_Smed_v6_4180_0_1	dd_Smed_v4_4180_0_1	-	-	-	-	-	-	-	-	-	-	-	-	-	-	-	-	-	-	-	-	0.77324	14.6554	18.9532	4.24437	0.0002	0.00657309	Pass	yes
XLOC_022820	SMESG000059569.1	SMEST059569001.1	dd_Smed_v6_7331_0_1	dd_Smed_v4_7331_0_1	BND7A_AEDAE	Band 7 protein AAEL010189	BND7A_AEDAE	Band 7 protein AAEL010189	UniRef90_G4V8L7	Putative spfh domain / Band 7 family protein n=1	UniRef90_G4V8L7	Putative spfh domain / Band 7 family protein n=1	tr|B4M1T4|B4M1T4_DROVI	B4M1T4	GJ19367	-	-	-	-	-	-	-	dd_smedV4_7331_0_1	Cell-type-specificity: Muscle SimilarTo: uc010dhs.3 Description: NA	0.314544	5.94939	18.9143	4.24141	0.00115	0.025443	Pass	yes
XLOC_011676	SMESG000027402.1	SMEST027402002.1	dd_Smed_v6_11876_0_1	dd_Smed_v4_11876_0_1	JAG1_MOUSE	Protein jagged-1	JAG2_MOUSE	Protein jagged-2	UniRef90_F1NMD6	Delta-like protein n=1	UniRef90_F1NMD6	Delta-like protein n=1	tr|Q90YD2|Q90YD2_XENLA	Q90YD2	Delta-like protein	-	-	-	-	-	-	-	-	-	0.615177	11.4201	18.5639	4.21443	5e-05	0.00223226	Pass	yes
XLOC_026837	SMESG000070312.1	SMEST070312002.1	dd_Smed_v6_9373_0_1	dd_Smed_v4_9373_0_1	LHFP_HUMAN	Lipoma HMGIC fusion partner	LHFP_DANRE	Lipoma HMGIC fusion partner homolog	UniRef90_F6RJR9	Uncharacterized protein n=2	UniRef90_Q5DCM1	SJCHGC03450 protein n=1	sp|Q5PRC1|LHFP_DANRE	Q5PRC1	Lipoma HMGIC fusion partner homolog	-	-	-	-	-	-	-	dd_smedV4_9373_0_1	Cell-type-specificity: Parapharyngeal SimilarTo: JX010496.1 Description: GLI pathogenesis related-1	0.495064	9.16764	18.5181	4.21086	5e-05	0.00223226	Pass	yes
XLOC_030430	SMESG000080385.1	SMEST080385001.1	dd_Smed_v6_23800_0_1	dd_Smed_v4_23800_0_1	-	-	MAB3_CAEEL	Protein male abnormal 3	UniRef90_R4PWS7	Dmd-1 splice form 4 n=3	UniRef90_R4PWS7	Dmd-1 splice form 4 n=3	tr|A8WP12|A8WP12_CAEBR	A8WP12	Protein CBR-MAB-3.2	-	-	-	-	-	-	-	-	-	0.377932	6.89397	18.2413	4.18914	0.0011	0.0246876	Pass	yes
XLOC_001829	SMESG000001561.1	SMEST001561001.1	dd_Smed_v6_11372_0_1	dd_Smed_v4_11372_0_1	EYA1_HUMAN	Eyes absent homolog 1	EYA1_HUMAN	Eyes absent homolog 1	UniRef90_Q86FY6	Eyes absent protein n=1	UniRef90_Q86FY6	Eyes absent protein n=1	tr|Q86FY6|Q86FY6_DUGJA	Q86FY6	Eyes absent protein	-	-	-	-	-	-	-	-	-	0.609928	11.0302	18.0844	4.17668	5e-05	0.00223226	Pass	yes
XLOC_011663	SMESG000027359.1	SMEST027359001.1	dd_Smed_v6_8340_0_1	dd_Smed_v4_8340_0_1	-	-	-	-	UniRef90_D4P939	Smed-NDK-3 (Fragment) n=1	UniRef90_D4P939	Smed-NDK-3 (Fragment) n=1	tr|D4P939|D4P939_SCHMD	D4P939	Smed-NDK-3 (Fragment)	-	-	-	-	-	-	-	-	-	0.172401	3.10631	18.0179	4.17136	0.0013	0.0279668	Pass	yes
XLOC_004091	SMESG000007877.1	SMEST007877002.1	dd_Smed_v6_13961_0_1	dd_Smed_v4_13961_0_1	PCDH1_HUMAN	Protocadherin-1	PCDH1_HUMAN	Protocadherin-1	UniRef90_Q60H67	Protocadherin1-alpha-av3-vCP n=5	UniRef90_Q60H67	Protocadherin1-alpha-av3-vCP n=5	tr|Q8QZT6|Q8QZT6_MOUSE	Q8QZT6	Pcdh1 protein (Fragment)	-	-	-	-	-	-	-	-	-	0.186915	3.3323	17.8279	4.15606	5e-05	0.00223226	Pass	yes
XLOC_003562	SMESG000008993.1	SMEST008993001.1	dd_Smed_v6_10794_0_1	dd_Smed_v4_10794_0_1	GLRA2_MOUSE	Glycine receptor subunit alpha-2	GLRB_BOVIN	Glycine receptor subunit beta	UniRef90_G4VR43	Glutamate-gated chloride channel subunit 1 n=3	UniRef90_G4VR43	Glutamate-gated chloride channel subunit 1 n=3	tr|Q0VA59|Q0VA59_XENTR	Q0VA59	Glycine receptor, beta	-	-	-	-	-	-	-	dd_smedV4_10794_0_1	Cell-type-specificity: Neural (non-ciliated) SimilarTo: NA Description: NA	0.191132	3.31692	17.3541	4.1172	0.0005	0.0133935	Pass	yes
XLOC_026118	SMESG000068399.1	SMEST068399001.1	dd_Smed_v6_13063_0_1	dd_Smed_v4_13063_0_1	HOW_DROME	Protein held out wings	HOW_DROME	Protein held out wings	UniRef90_G4VRJ9	Kh-domain rna binding protein-related n=1	UniRef90_Q5DBD1	SJCHGC04205 protein n=1	tr|B4K6L5|B4K6L5_DROMO	B4K6L5	GI10457	-	-	-	-	-	-	-	-	-	0.59234	10.2708	17.3394	4.11598	5e-05	0.00223226	Pass	yes
XLOC_010825	SMESG000024440.1	SMEST024440001.1	dd_Smed_v6_7463_0_1	dd_Smed_v4_7463_0_1	-	-	-	-	-	-	-	-	-	-	-	-	-	-	-	-	-	-	-	-	0.838801	14.4811	17.264	4.1097	5e-05	0.00223226	Pass	yes
XLOC_006726	SMESG000017193.1	SMEST017193001.1	dd_Smed_v6_13200_0_1	dd_Smed_v4_13200_0_1	-	-	-	-	UniRef90_G4VH43	Uncharacterized protein n=1	UniRef90_G4VH43	Uncharacterized protein n=1	-	-	-	-	-	-	-	-	-	-	dd_smedV4_13200_0_1	Cell-type-specificity: Epidermis I SimilarTo: NA Description: NA	0.129286	2.22626	17.2197	4.10598	0.00115	0.025443	Pass	yes
XLOC_000457	SMESG000027294.1	SMEST027294002.1	dd_Smed_v6_12488_0_1	dd_Smed_v4_12488_0_1	S22A2_RABIT	Solute carrier family 22 member 2	S22A2_RABIT	Solute carrier family 22 member 2	UniRef90_F6S4E0	Uncharacterized protein n=2	UniRef90_F6S4E0	Uncharacterized protein n=2	tr|F6S4E0|F6S4E0_XENTR	F6S4E0	Uncharacterized protein	-	-	-	-	-	-	-	dd_smedV4_12488_0_1	Cell-type-specificity: Epidermis II SimilarTo: uc001zqp.3 Description: tau tubulin kinase 2 (TTBK2)	0.164583	2.81758	17.1195	4.09757	0.00215	0.0398518	Pass	yes
XLOC_014407	SMESG000036716.1	SMEST036716002.1	dd_Smed_v6_15643_0_1	dd_Smed_v4_15643_0_1	PCDH9_HUMAN	Protocadherin-9	PCDH9_HUMAN	Protocadherin-9	UniRef90_G4V8S4	Putative cadherin n=1	UniRef90_G4VDC4	Putative cadherin n=1	tr|F7BUJ8|F7BUJ8_XENTR	F7BUJ8	Uncharacterized protein	-	-	-	-	-	-	-	dd_smedV4_15643_0_1	Cell-type-specificity: Epidermal progenitors (early) SimilarTo: NA Description: NA	0.0909871	1.51564	16.6577	4.05812	0.0014	0.0291612	Pass	yes
XLOC_030394	SMESG000079991.1	SMEST079991001.1	-	-	KDIS_DANRE	Kinase D-interacting substrate of 220 kDa	KDIS_DANRE	Kinase D-interacting substrate of 220 kDa	UniRef90_B0JZF8	LOC100145198 protein n=2	UniRef90_B0JZF8	LOC100145198 protein n=2	tr|B0JZF8|B0JZF8_XENTR	B0JZF8	LOC100145198 protein	-	-	-	-	-	-	-	dd_smedV4_11743_0_1	Cell-type-specificity: Epidermal lineage (early + late) SimilarTo: NA Description: NA	0.126579	2.10812	16.6546	4.05785	0.0007	0.0176502	Pass	yes
XLOC_000784	SMESG000026243.1	SMEST026243001.1	dd_Smed_v6_7664_0_1	dd_Smed_v4_7664_0_1	-	-	ZNF91_HUMAN	Zinc finger protein 91	-	-	UniRef90_UPI0003EAECF6	PREDICTED: zinc finger protein 91 isoform X4 n=1	sp|Q05481|ZNF91_HUMAN	Q05481	Zinc finger protein 91	-	-	-	-	-	-	-	dd_smedV4_7664_0_1	Cell-type-specificity: Epidermis II SimilarTo: uc001dai.4 Description: KN motif and ankyrin repeat domains 4 (KANK4)	5.29283	87.4647	16.5251	4.04659	5e-05	0.00223226	Pass	yes
XLOC_010856	SMESG000041927.1	SMEST041927006.1	dd_Smed_v6_10176_0_1	dd_Smed_v4_10176_0_1	LAR_DROME	Tyrosine-protein phosphatase Lar	LAR_DROME	Tyrosine-protein phosphatase Lar	UniRef90_M9PG93	Leukocyte-antigen-related-like, isoform I n=4	UniRef90_M9PG93	Leukocyte-antigen-related-like, isoform I n=4	tr|B3ML69|B3ML69_DROAN	B3ML69	GF14429	-	-	-	-	-	-	-	dd_smedV4_10176_0_1	Cell-type-specificity: Neural (non-ciliated) SimilarTo: uc003zks.3 Description: protein tyrosine phosphatase, receptor type, D (PTPRD)6	0.0874576	1.43348	16.3906	4.03479	0.00025	0.00774627	Pass	yes
XLOC_026589	SMESG000073870.1	SMEST073870001.1	dd_Smed_v6_359_0_1	dd_Smed_v4_359_0_1	-	-	-	-	-	-	-	-	-	-	-	-	-	-	-	-	-	-	dd_smedV4_359_0_1	Cell-type-specificity: Epidermis II SimilarTo: NA Description: NA	1.33912	21.7194	16.2192	4.01963	0.0007	0.0176502	Pass	yes
XLOC_027725	SMESG000072895.1	SMEST072895001.1	dd_Smed_v6_14044_0_1	dd_Smed_v4_14044_0_1	-	-	-	-	-	-	-	-	-	-	-	-	-	-	-	-	-	-	-	-	0.167183	2.70688	16.1911	4.01713	0.00185	0.0359495	Pass	yes
XLOC_013289	SMESG000033587.1	SMEST033587001.1	dd_Smed_v6_2736_0_1	dd_Smed_v4_2736_0_1	P40_SCHMA	Major egg antigen	P40_SCHMA	Major egg antigen	UniRef90_P12812	Major egg antigen n=4	UniRef90_P12812	Major egg antigen n=4	-	-	-	-	-	-	-	-	-	-	dd_smedV4_2736_0_1	Cell-type-specificity: Neural (non-ciliated) SimilarTo: uc003qpm.3 Description: regulator of G-protein signaling 17 (RGS17)	1.36852	21.8385	15.9577	3.99619	5e-05	0.00223226	Pass	yes
XLOC_002743	SMESG000004456.1	SMEST004456001.1	dd_Smed_v6_13997_0_8	dd_Smed_v4_13997_0_8	-	-	-	-	UniRef90_G4VR05	Uncharacterized protein n=2	UniRef90_G4VR05	Uncharacterized protein n=2	-	-	-	-	-	-	-	-	-	-	-	-	0.476565	7.50878	15.756	3.97783	5e-05	0.00223226	Pass	yes
XLOC_009268	SMESG000022851.1	SMEST022851001.1	dd_Smed_v6_14655_0_1	dd_Smed_v4_14655_0_1	GRIK2_RAT	Glutamate receptor ionotropic, kainate 2	GRIK2_MOUSE	Glutamate receptor ionotropic, kainate 2	UniRef90_Q8MMK2	DjGluR2 (Fragment) n=1	UniRef90_Q8MMK2	DjGluR2 (Fragment) n=1	tr|Q8MMK2|Q8MMK2_DUGJA	Q8MMK2	DjGluR2 (Fragment)	-	-	-	-	-	-	-	dd_smedV4_14655_0_1	Cell-type-specificity: Parapharyngeal SimilarTo: uc002gvy.1 Description: solute carrier family 47, member 1 (SLC47A1)	0.127287	2.00474	15.7498	3.97726	0.00115	0.025443	Pass	yes
XLOC_027862	SMESG000073310.1	SMEST073310002.1	dd_Smed_v6_13151_0_1	dd_Smed_v4_13151_0_1	ELAV3_XENLA	ELAV-like protein 3	ELAV3_XENLA	ELAV-like protein 3	UniRef90_E2IXF8	ELAV2 n=1	UniRef90_E2IXF8	ELAV2 n=1	tr|E2IXF8|E2IXF8_SCHMD	E2IXF8	ELAV2	-	-	-	-	-	-	-	dd_smedV4_13151_0_1	Cell-type-specificity: Epidermal lineage (early + late + mature) SimilarTo: uc004aic.3 Description: transient receptor potential cation channel, subfamily M, member 3 (TRPM3)9	0.156659	2.44656	15.6171	3.96506	0.00115	0.025443	Pass	yes
XLOC_005552	SMESG000014610.1	SMEST014610004.1	dd_Smed_v6_17901_0_1	dd_Smed_v4_17901_0_1	GRIA4_MOUSE	Glutamate receptor 4	GRIA4_MOUSE	Glutamate receptor 4	UniRef90_UPI00038366B2	PREDICTED: glutamate receptor, ionotropic, AMPA 1b isoform X2 n=4	UniRef90_UPI00034FAD78	PREDICTED: glutamate receptor 1 isoform X5 n=1	tr|F6T423|F6T423_XENTR	F6T423	Uncharacterized protein	-	-	-	-	-	-	-	dd_smedV4_17901_0_1	Cell-type-specificity: Gut SimilarTo: NA Description: NA	0.26691	4.15872	15.581	3.96171	0.0001	0.00397955	Pass	yes
XLOC_024412	SMESG000063523.1	SMEST063523002.1	dd_Smed_v6_3135_0_2	dd_Smed_v4_3135_0_2	SYN_HELPO	Synapsin {ECO:0000312|EMBL:AAS45543.1}	SYN_HELPO	Synapsin {ECO:0000312|EMBL:AAS45543.1}	UniRef90_G4VIG8	Putative synapsin n=1	UniRef90_G4VIG8	Putative synapsin n=1	sp|Q64332-2|SYN2_MOUSE	Q64332-2	Isoform IIb of Synapsin-2	Schmidtea mediterranea clone H.22.2b unknown mRNA sequence (synapsin)	-	-	-	-	-	-	dd_smedV4_3135_0_1	Cell-type-specificity: Neural (non-ciliated) SimilarTo: NA Description: NA	0.745517	11.5898	15.546	3.95847	5e-05	0.00223226	Pass	yes
XLOC_000680	SMESG000025655.1	SMEST025655001.1	dd_Smed_v6_2047_0_1	dd_Smed_v4_2047_0_1	-	-	-	-	-	-	-	-	-	-	-	-	-	-	-	-	-	-	-	-	0.657662	10.1781	15.4762	3.95198	0.0006	0.0156025	Pass	yes
XLOC_012600	SMESG000029912.1	SMEST029912001.1	dd_Smed_v6_5057_0_1	dd_Smed_v4_5057_0_1	-	-	-	-	UniRef90_G4VH63	Putative surface protein PspC n=4	UniRef90_G4VH63	Putative surface protein PspC n=4	-	-	-	-	-	-	-	-	-	-	dd_smedV4_5057_0_1	Cell-type-specificity: Gamma neoblasts SimilarTo: NA Description: NA	0.219161	3.37276	15.3894	3.94387	0.00265	0.0462951	Pass	yes
XLOC_009833	SMESG000022050.1	SMEST022050002.1	dd_Smed_v6_439_0_1	-	-	-	-	-	-	-	-	-	-	-	-	-	-	-	-	-	-	-	-	-	1.75896	26.699	15.1789	3.92399	0.0002	0.00657309	Pass	yes
XLOC_005772	SMESG000014734.1	SMEST014734006.1	dd_Smed_v6_1721_0_3	dd_Smed_v4_1721_0_3	AT2B3_HUMAN	Plasma membrane calcium-transporting ATPase 3	AT2B3_HUMAN	Plasma membrane calcium-transporting ATPase 3	UniRef90_G4VID8	Putative plasma membrane calcium-transporting atpase n=1	UniRef90_G4VID8	Putative plasma membrane calcium-transporting atpase n=1	tr|Q59DP9|Q59DP9_DROME	Q59DP9	Plasma membrane calcium ATPase, isoform J	-	-	-	-	-	-	-	dd_smedV4_1721_0_1	Cell-type-specificity: Gut SimilarTo: uc011bwj.2 Description: prosaposin-like 1 (gene/pseudogene) (PSAPL1)	1.8982	28.5745	15.0535	3.91202	5e-05	0.00223226	Pass	yes
XLOC_002090	SMESG000005684.1	SMEST005684002.1	-	-	NRG_DROME	Neuroglian	NRG_DROME	Neuroglian	UniRef90_Q1JUB3	L1-like cell adhesion molecule n=1	UniRef90_Q1JUB3	L1-like cell adhesion molecule n=1	tr|Q1JUB3|Q1JUB3_DUGJA	Q1JUB3	L1-like cell adhesion molecule	-	-	-	-	-	-	-	-	-	0.225646	3.39396	15.0411	3.91084	5e-05	0.00223226	Pass	yes
XLOC_019105	SMESG000048981.1	SMEST048981001.1	dd_Smed_v6_8648_0_1	dd_Smed_v4_8648_0_1	RGS5_HUMAN	Regulator of G-protein signaling 5	RGS5_HUMAN	Regulator of G-protein signaling 5	UniRef90_G4VSE6	Putative regulator of G protein signaling n=1	UniRef90_G4VSE6	Putative regulator of G protein signaling n=1	tr|B2RD05|B2RD05_HUMAN	B2RD05	cDNA, FLJ96402, highly similar to Homo sapiens regulator of G-protein signalling 5 (RGS5), mRNA	-	-	-	-	-	-	-	dd_smedV4_8648_0_1	Cell-type-specificity: Neural (both ciliated and non-ciliated) SimilarTo: uc001nev.1 Description: MAP-kinase activating death domain (MADD)6	0.326959	4.91042	15.0185	3.90866	5e-05	0.00223226	Pass	yes
XLOC_004646	SMESG000012028.1	SMEST012028001.1	dd_Smed_v6_10399_0_1	dd_Smed_v4_10399_0_1	-	-	-	-	-	-	-	-	-	-	-	-	-	-	GCR158	Cluster: Rho-R2 Description: ---NA---	-	-	-	-	0.428871	6.43784	15.0111	3.90796	0.00155	0.0316505	Pass	yes
XLOC_005276	SMESG000011029.1	SMEST011029001.1	dd_Smed_v6_660_0_1	dd_Smed_v4_660_0_1	SM20_SCHMA	20 kDa calcium-binding protein	SM20_SCHMA	20 kDa calcium-binding protein	UniRef90_P15845	20 kDa calcium-binding protein n=1	UniRef90_G4LZ30	Calcium-binding protein, putative n=2	tr|C6SUZ2|C6SUZ2_DROME	C6SUZ2	AT15141p (Fragment)	-	-	-	-	-	-	-	dd_smedV4_660_0_1	Cell-type-specificity: Gut SimilarTo: uc001ipm.3 Description: NA	0.979257	14.6813	14.9923	3.90615	5e-05	0.00223226	Pass	yes
XLOC_003210	SMESG000005371.1	SMEST005371001.1	dd_Smed_v6_14613_0_1	dd_Smed_v4_14613_0_1	PCDH9_HUMAN	Protocadherin-9	PCDH9_HUMAN	Protocadherin-9	UniRef90_E7F376	Uncharacterized protein n=2	UniRef90_E7F376	Uncharacterized protein n=2	tr|F7BUJ8|F7BUJ8_XENTR	F7BUJ8	Uncharacterized protein	-	-	-	-	-	-	-	dd_smedV4_14613_0_1	Cell-type-specificity: Parapharyngeal SimilarTo: NA Description: NA	0.296072	4.42921	14.9599	3.90303	0.00015	0.00536897	Pass	yes
XLOC_002896	SMESG000004865.1	SMEST004865001.1	dd_Smed_v6_9063_0_1	dd_Smed_v4_9063_0_1	-	-	-	-	-	-	-	-	-	-	-	-	-	-	-	-	-	-	dd_smedV4_9063_0_1	Cell-type-specificity: Neural (both ciliated and non-ciliated) SimilarTo: uc010lyf.3 Description: regulator of G-protein signaling 20 (RGS20)	0.413137	6.15889	14.9076	3.89798	5e-05	0.00223226	Pass	yes
XLOC_004505	SMESG000012176.1	SMEST012176001.1	dd_Smed_v6_15901_0_1	dd_Smed_v4_15901_0_1	PC11X_PIG	Protocadherin-11 X-linked	PC11X_PIG	Protocadherin-11 X-linked	UniRef90_B5DIW2	GA26057 n=1	UniRef90_B5DIW2	GA26057 n=1	tr|E7F743|E7F743_DANRE	E7F743	Uncharacterized protein	-	-	-	-	-	-	-	-	-	0.182436	2.71944	14.9063	3.89785	0.00105	0.0239538	Pass	yes
XLOC_011239	SMESG000042512.1	SMEST042512002.1	-	-	-	-	-	-	-	-	-	-	-	-	-	-	-	-	-	-	-	-	dd_smedV4_6524_0_1	Cell-type-specificity: Muscle SimilarTo: uc003ndy.3 Description: doublecortin domain containing 2 (DCDC2)	0.401782	5.95126	14.8122	3.88871	5e-05	0.00223226	Pass	yes
XLOC_015433	SMESG000038656.1	SMEST038656001.1	dd_Smed_v6_15912_0_1	dd_Smed_v4_15912_0_1	KCNC4_HUMAN	Potassium voltage-gated channel subfamily C member 4	KCNC1_HUMAN	Potassium voltage-gated channel subfamily C member 1	UniRef90_G4VIM0	Putative voltage-gated potassium channel n=2	UniRef90_G4VIM0	Putative voltage-gated potassium channel n=2	tr|F6QX83|F6QX83_XENTR	F6QX83	Uncharacterized protein	-	-	-	-	-	-	-	dd_smedV4_15912_0_1	Cell-type-specificity: Muscle SimilarTo: uc001rzt.3 Description: nuclear receptor subfamily 4, group A, member 1 (NR4A1)	0.0937968	1.38833	14.8015	3.88767	0.00255	0.0455054	Pass	yes
XLOC_010964	SMESG000042480.1	SMEST042480001.1	dd_Smed_v6_3093_0_1	dd_Smed_v4_3093_0_1	PAL2_DROME	Peptidyl-alpha-hydroxyglycine alpha-amidating lyase 2	PAL2_DROME	Peptidyl-alpha-hydroxyglycine alpha-amidating lyase 2	UniRef90_B4J4G0	GH20345 n=3	UniRef90_Q28ZF6	GA18906 n=1	tr|B4GHU2|B4GHU2_DROPE	B4GHU2	GL16880	-	-	-	-	-	-	-	dd_smedV4_3093_0_1	Cell-type-specificity: Neoblast SimilarTo: NA Description: NA	0.514689	7.54296	14.6554	3.87336	0.0004	0.0112216	Pass	yes
XLOC_024682	SMESG000069011.1	SMEST069011001.1	dd_Smed_v6_9727_0_1	dd_Smed_v4_9727_0_1	KCIP1_MOUSE	Kv channel-interacting protein 1	KCIP1_MOUSE	Kv channel-interacting protein 1	UniRef90_G4VEN2	Uncharacterized protein n=2	UniRef90_G4VEN2	Uncharacterized protein n=2	tr|Q4V7N5|Q4V7N5_XENLA	Q4V7N5	MGC115522 protein	-	-	-	-	-	-	-	dd_smedV4_9727_0_1	Cell-type-specificity: Neural (non-ciliated) SimilarTo: uc003uhu.1 Description: piccolo presynaptic cytomatrix protein (PCLO)	0.460791	6.72525	14.595	3.8674	0.0019	0.0366921	Pass	yes
XLOC_002248	SMESG000006390.1	SMEST006390001.1	dd_Smed_v6_11311_0_1	dd_Smed_v4_11311_0_1	ELAV2_MOUSE	ELAV-like protein 2	ELAV2_PONAB	ELAV-like protein 2	UniRef90_M9PBZ2	RNA-binding protein 9, isoform J n=2	UniRef90_M9PBZ2	RNA-binding protein 9, isoform J n=2	tr|Q24474|Q24474_DROME	Q24474	GH26440p	-	-	-	-	-	-	-	dd_smedV4_11311_0_1	Cell-type-specificity: Protonephridia SimilarTo: KC262347.1 Description: EGFR-5	0.808279	11.7522	14.5398	3.86193	5e-05	0.00223226	Pass	yes
XLOC_009629	SMESG000023263.1	SMEST023263001.1	-	-	PMGT1_PONAB	Protein O-linked-mannose beta-1,2-N-acetylglucosaminyltransferase 1	PMGT1_PONAB	Protein O-linked-mannose beta-1,2-N-acetylglucosaminyltransferase 1	UniRef90_T2M8W2	Protein O-linked-mannose beta-1,2-N-acetylglucosaminyltransferase 1 (Fragment) n=2	UniRef90_F7D9W4	Uncharacterized protein n=4	tr|F7D9W4|F7D9W4_XENTR	F7D9W4	Uncharacterized protein	-	-	-	-	-	-	-	-	-	0.236563	3.4098	14.4139	3.84939	0.00045	0.0122384	Pass	yes
XLOC_022123	SMESG000057112.1	SMEST057112001.1	dd_Smed_v6_13343_0_1	dd_Smed_v4_13343_0_1	LHX2_HUMAN	LIM/homeobox protein Lhx2	LHX2_HUMAN	LIM/homeobox protein Lhx2	UniRef90_B0R107	Uncharacterized protein n=8	UniRef90_UPI0003D0E770	PREDICTED: LIM/homeobox protein Lhx2 isoform X2 n=1	tr|Q3LHM2|Q3LHM2_DANRE	Q3LHM2	LIM homeodomain type transcription factor Lhx2	-	-	-	-	-	-	-	-	-	0.394878	5.64328	14.2912	3.83706	0.00095	0.0219948	Pass	yes
XLOC_027470	SMESG000072154.1	SMEST072154001.1	dd_Smed_v6_1248_0_1	dd_Smed_v4_1248_0_1	-	-	-	-	-	-	-	-	-	-	-	-	-	-	-	-	-	-	-	-	0.722237	10.286	14.2419	3.83207	0.00185	0.0359495	Pass	yes
XLOC_003077	SMESG000004948.1	SMEST004948001.1	dd_Smed_v6_36433_0_1	dd_Smed_v4_36433_0_1	-	-	-	-	UniRef90_G4LWG3	Zinc finger protein, putative n=1	UniRef90_G4LWG3	Zinc finger protein, putative n=1	-	-	-	-	-	-	-	-	-	-	-	-	0.203007	2.88235	14.1983	3.82764	0.0009	0.0211517	Pass	yes
XLOC_005294	SMESG000011117.1	SMEST011117002.1	dd_Smed_v6_6562_0_1	dd_Smed_v4_6562_0_1	BND7A_ANOGA	Band 7 protein AGAP004871	BND7A_ANOGA	Band 7 protein AGAP004871	UniRef90_G4V8L7	Putative spfh domain / Band 7 family protein n=1	UniRef90_G4V8L7	Putative spfh domain / Band 7 family protein n=1	sp|Q9VZA4-3|BND7A_DROME	Q9VZA4-3	Isoform C of Band 7 protein CG42540	-	-	-	-	-	dd_smedV4_6562_0_1	Wound-response-genes-reddien-category: Late SimilarTo: uc004blh.3 Description: NA	dd_smedV4_6562_0_1	Cell-type-specificity: Neoblast SimilarTo: DQ186985.1 Description: PIWI-like protein 1 (wi-1)	0.425348	6.03817	14.1958	3.8274	5e-05	0.00223226	Pass	yes
XLOC_023520	SMESG000061526.1	SMEST061526003.1	dd_Smed_v6_11394_0_6	dd_Smed_v4_11394_0_6	UN13B_HUMAN	Protein unc-13 homolog B	UN13B_HUMAN	Protein unc-13 homolog B	UniRef90_D0Z7E8	Uncharacterized protein n=1	UniRef90_B4L7A5	GI14058 n=1	tr|B4L7A5|B4L7A5_DROMO	B4L7A5	GI14058	-	-	-	-	-	-	-	dd_smedV4_11394_0_1	Cell-type-specificity: Epidermal lineage (early + late) SimilarTo: uc003dfr.3 Description: NIMA-related kinase 4 (NEK4)	0.114064	1.60771	14.0948	3.81709	0.0009	0.0211517	Pass	yes
XLOC_000032	SMESG000026220.1	SMEST026220001.1	dd_Smed_v6_5005_0_1	dd_Smed_v4_5005_0_1	-	-	-	-	UniRef90_G4M1L1	Vesicular amine transporter, putative n=2	UniRef90_G4M1L1	Vesicular amine transporter, putative n=2	tr|Q1EC36|Q1EC36_DROME	Q1EC36	IP03330p	-	-	-	-	-	-	-	dd_smedV4_5005_0_1	Cell-type-specificity: Muscle SimilarTo: NA Description: NA	2.35225	33.0548	14.0524	3.81275	5e-05	0.00223226	Pass	yes
XLOC_002110	SMESG000005630.1	SMEST005630001.1	dd_Smed_v6_10334_0_1	dd_Smed_v4_10334_0_1	ACE1_CAEEL	Acetylcholinesterase 1	ACE1_CAEEL	Acetylcholinesterase 1	UniRef90_Q71SU7	Acetylcholinesterase n=3	UniRef90_Q71SU7	Acetylcholinesterase n=3	sp|P38433|ACE1_CAEEL	P38433	Acetylcholinesterase 1	-	-	-	-	-	-	-	dd_smedV4_10334_0_1	Cell-type-specificity: Epidermis II SimilarTo: uc001nsu.3 Description: ferritin, heavy polypeptide 1 (FTH1)	0.120362	1.66834	13.861	3.79296	0.00075	0.0184625	Pass	yes
XLOC_004836	SMESG000009917.1	SMEST009917002.1	dd_Smed_v6_14650_0_2	dd_Smed_v4_14650_0_2	OPRM_MACFA	Mu-type opioid receptor	AR_BOMMO	Allatostatin-A receptor	UniRef90_G4VRZ3	Strain Puerto Rico chromosome W, complete genome n=1	UniRef90_B4N8Q3	GK10988 n=1	tr|B4N8Q3|B4N8Q3_DROWI	B4N8Q3	GK10988	-	-	-	GCR032	Cluster: Rho-C Description: g-protein coupled receptor	-	-	dd_smedV4_14650_0_1	Cell-type-specificity: Neoblast SimilarTo: uc004eae.2 Description: acidic repeat containing (ACRC)	0.179695	2.48397	13.8233	3.78903	0.00295	0.0497902	Pass	yes
XLOC_030345	SMESG000079944.1	SMEST079944001.1	dd_Smed_v6_10946_0_1	dd_Smed_v4_10946_0_1	EGFLA_RAT	Pikachurin	EGFLA_RAT	Pikachurin	UniRef90_UPI0001A64450	laminin gamma-3 chain n=1	UniRef90_UPI0001A64450	laminin gamma-3 chain n=1	tr|F7EMV1|F7EMV1_XENTR	F7EMV1	Uncharacterized protein (Fragment)	-	-	-	-	-	-	-	dd_smedV4_10946_0_1	Cell-type-specificity: Neoblast SimilarTo: NA Description: NA	0.114268	1.57332	13.7687	3.78332	0.002	0.0381501	Pass	yes
XLOC_023681	SMESG000061905.1	SMEST061905001.1	dd_Smed_v6_8110_0_1	dd_Smed_v4_8110_0_1	GLRA1_DANRE	Glycine receptor subunit alphaZ1	GLRA1_DANRE	Glycine receptor subunit alphaZ1	UniRef90_T2C5A6	Glutamate-gated chloride channel subunit 2 isoform 1 n=2	UniRef90_G4VR43	Glutamate-gated chloride channel subunit 1 n=3	tr|B3DHZ5|B3DHZ5_DANRE	B3DHZ5	Glycine receptor, alpha 1	-	-	-	-	-	-	-	dd_smedV4_8110_0_1	Cell-type-specificity: Protonephridia SimilarTo: uc009xgi.1 Description: actinin, alpha 2 (ACTN2)	1.72782	23.5979	13.6576	3.77163	5e-05	0.00223226	Pass	yes
XLOC_009127	SMESG000020648.1	SMEST020648004.1	-	-	CA2D3_HUMAN	Voltage-dependent calcium channel subunit alpha-2/delta-3	CA2D3_MOUSE	Voltage-dependent calcium channel subunit alpha-2/delta-3	UniRef90_G4VE22	Putative dihydropyridine-sensitive l-type calcium channel n=1	UniRef90_G4VE22	Putative dihydropyridine-sensitive l-type calcium channel n=1	tr|B4J582|B4J582_DROGR	B4J582	GH21034	-	-	-	-	-	-	-	dd_smedV4_8926_0_1	Cell-type-specificity: Neoblast SimilarTo: uc001aed.3 Description: pseudouridylate synthase-like 1 (PUSL1)	0.584488	7.95952	13.6179	3.76744	5e-05	0.00223226	Pass	yes
XLOC_006533	SMESG000016670.1	SMEST016670002.1	dd_Smed_v6_11150_0_1	dd_Smed_v4_11150_0_1	AL_DROME	Homeobox protein aristaless	AL_DROME	Homeobox protein aristaless	UniRef90_G4V7Q2	Homeobox protein aristaless-related n=1	UniRef90_G4V7Q2	Homeobox protein aristaless-related n=1	tr|B4MTQ1|B4MTQ1_DROWI	B4MTQ1	GK23788	-	-	-	-	-	-	-	dd_smedV4_11150_0_1	Cell-type-specificity: Epidermal lineage (early + late) SimilarTo: uc003qti.3 Description: NA	0.342375	4.65559	13.5979	3.76531	5e-05	0.00223226	Pass	yes
XLOC_006232	SMESG000013633.1	SMEST013633011.1	-	-	KI26A_MOUSE	Kinesin-like protein KIF26A	KI26A_MOUSE	Kinesin-like protein KIF26A	UniRef90_E7FDX9	Uncharacterized protein n=4	UniRef90_G4V8L6	Putative kinesin n=1	sp|Q52KG5|KI26A_MOUSE	Q52KG5	Kinesin-like protein KIF26A	-	-	-	-	-	-	-	dd_smedV4_13562_0_1	Cell-type-specificity: Muscle SimilarTo: uc001ibg.1 Description: kinesin family member 26B (KIF26B)	0.147154	1.99946	13.5875	3.76421	5e-05	0.00223226	Pass	yes
XLOC_015382	SMESG000039056.1	SMEST039056001.1	dd_Smed_v6_17726_0_1	dd_Smed_v4_17726_0_1	PAX6_BOVIN	Paired box protein Pax-6	PAX6_COTJA	Paired box protein Pax-6	UniRef90_B4JZP2	GH23963 n=1	UniRef90_B4JZP2	GH23963 n=1	tr|I1ZI92|I1ZI92_SCHMD	I1ZI92	Pax6A	-	-	-	-	-	-	-	-	-	1.15065	15.4939	13.4653	3.75118	5e-05	0.00223226	Pass	yes
XLOC_017543	SMESG000044603.1	SMEST044603007.1	dd_Smed_v6_11310_0_1	dd_Smed_v4_11310_0_1	EGFR_DROME	Epidermal growth factor receptor	EGFR_DROME	Epidermal growth factor receptor	UniRef90_L0H9P9	EGFR-5 (Fragment) n=1	UniRef90_L0H9P9	EGFR-5 (Fragment) n=1	tr|B4P8X5|B4P8X5_DROYA	B4P8X5	GE12201	-	-	-	-	-	-	-	dd_smedV4_11310_0_1	Cell-type-specificity: Neural (both ciliated and non-ciliated) SimilarTo: NA Description: NA	0.293221	3.94072	13.4394	3.7484	5e-05	0.00223226	Pass	yes
XLOC_022405	SMESG000064331.1	SMEST064331002.1	dd_Smed_v6_4296_0_1	dd_Smed_v4_4296_0_1	CPO_DROME	Protein couch potato	CPO_DROME	Protein couch potato	UniRef90_G4VGC7	Uncharacterized protein n=2	UniRef90_G4VGC7	Uncharacterized protein n=2	tr|B3LZ42|B3LZ42_DROAN	B3LZ42	GF16747	-	-	-	-	-	-	-	-	-	0.471938	6.30444	13.3586	3.7397	0.0001	0.00397955	Pass	yes
XLOC_000451	SMESG000026861.1	SMEST026861001.1	dd_Smed_v6_1854_0_1	dd_Smed_v4_1854_0_1	-	-	ASCL4_HUMAN	Achaete-scute homolog 4	-	-	UniRef90_A8XA61	Protein CBR-HLH-4 n=2	tr|B4GXZ3|B4GXZ3_DROPE	B4GXZ3	GL20377	-	-	-	-	-	-	-	dd_smedV4_1854_0_1	Cell-type-specificity: Epidermal lineage (early + late) SimilarTo: uc001ohd.2 Description: kinesin light chain 2 (KLC2)	1.43573	19.0471	13.2665	3.72971	5e-05	0.00223226	Pass	yes
XLOC_028239	SMESG000078112.1	SMEST078112004.1	dd_Smed_v6_16420_0_2	dd_Smed_v4_16420_0_2	SCYL2_MOUSE	SCY1-like protein 2	SCYL2_MOUSE	SCY1-like protein 2	UniRef90_C6TP33	IP12866p n=4	UniRef90_C6TP33	IP12866p n=4	tr|C6TP33|C6TP33_DROME	C6TP33	IP12866p	-	-	-	-	-	-	-	dd_smedV4_18559_0_1	Cell-type-specificity: Epidermal lineage (early + late) SimilarTo: uc001ohd.2 Description: kinesin light chain 2 (KLC2)	0.135605	1.78919	13.1941	3.72182	0.0009	0.0211517	Pass	yes
XLOC_014170	SMESG000034316.1	SMEST034316001.1	dd_Smed_v6_328_0_1	dd_Smed_v4_328_0_1	-	-	-	-	-	-	-	-	-	-	-	-	-	-	-	-	-	-	-	-	0.829545	10.9227	13.1671	3.71887	0.00265	0.0462951	Pass	yes
XLOC_024695	SMESG000069088.1	SMEST069088001.1	dd_Smed_v6_9893_0_1	dd_Smed_v4_9893_0_1	COE1_RAT	Transcription factor COE1	COE1_RAT	Transcription factor COE1	UniRef90_U5YTB8	Coe protein (Fragment) n=1	UniRef90_U5YTB8	Coe protein (Fragment) n=1	tr|Q5SWK8|Q5SWK8_MOUSE	Q5SWK8	Early B-cell factor 1	Schmidtea mediterranea coe protein (coe) mRNA, partial cds	-	-	-	-	-	-	dd_smedV4_9893_0_1	Cell-type-specificity: Gut SimilarTo: uc003qtr.1 Description: 1-acylglycerol-3-phosphate O-acyltransferase 4 (AGPAT4)	0.716589	9.4105	13.1324	3.71505	5e-05	0.00223226	Pass	yes
XLOC_013346	SMESG000033740.1	SMEST033740004.1	dd_Smed_v6_6712_0_1	dd_Smed_v4_6712_0_1	-	-	-	-	-	-	-	-	-	-	-	-	-	-	-	-	-	-	dd_smedV4_6712_0_1	Cell-type-specificity: Epidermal progenitors (early) SimilarTo: uc002wub.3 Description: acyl-CoA synthetase short-chain family member 1 (ACSS1)	0.467926	6.13349	13.1078	3.71236	5e-05	0.00223226	Pass	yes
XLOC_018168	SMESG000045996.1	SMEST045996001.1	dd_Smed_v6_13741_0_2	dd_Smed_v4_13741_0_2	-	-	-	-	-	-	-	-	-	-	-	-	-	-	-	-	-	-	dd_smedV4_13741_0_1	Cell-type-specificity: Neoblast SimilarTo: uc003pdx.3 Description: primase, DNA, polypeptide 2 (58kDa) (PRIM2)	0.153098	1.99995	13.0632	3.70744	0.0026	0.0461333	Pass	yes
XLOC_028976	SMESG000076397.1	SMEST076397001.1	dd_Smed_v6_5556_0_1	dd_Smed_v4_5556_0_1	AMNLS_HUMAN	Protein amnionless	AMNLS_HUMAN	Protein amnionless	UniRef90_F7A691	Uncharacterized protein (Fragment) n=3	UniRef90_F7A691	Uncharacterized protein (Fragment) n=3	tr|Q29NW9|Q29NW9_DROPS	Q29NW9	GA11086	-	-	-	-	-	-	-	dd_smedV4_5556_0_1	Cell-type-specificity: Gut SimilarTo: NA Description: NA	0.429299	5.60507	13.0563	3.70668	0.0021	0.0394534	Pass	yes
XLOC_011229	SMESG000042475.1	SMEST042475002.1	dd_Smed_v6_11281_1_1	dd_Smed_v4_11281_1_1	NEO1_RAT	Neogenin	NEO1_RAT	Neogenin	UniRef90_Q45YJ8	Netrin receptor-like protein (Fragment) n=1	UniRef90_Q45YJ8	Netrin receptor-like protein (Fragment) n=1	tr|Q45YJ8|Q45YJ8_SCHMD	Q45YJ8	Netrin receptor-like protein (Fragment)	-	-	-	-	-	-	-	-	-	0.211424	2.74747	12.9951	3.69989	0.0002	0.00657309	Pass	yes
XLOC_023369	SMESG000061077.1	SMEST061077001.1	dd_Smed_v6_9714_0_1	dd_Smed_v4_9714_0_1	-	-	-	-	-	-	-	-	-	-	-	-	-	-	-	-	-	-	dd_smedV4_9714_0_1	Cell-type-specificity: Neural (non-ciliated) SimilarTo: uc003uhu.1 Description: piccolo presynaptic cytomatrix protein (PCLO)	0.279166	3.59887	12.8915	3.68835	0.0014	0.0291612	Pass	yes
XLOC_006322	SMESG000013712.1	SMEST013712001.1	dd_Smed_v6_3312_0_1	dd_Smed_v4_3312_0_1	NUC_SHIFL	Micrococcal nuclease	NUC_SHIFL	Micrococcal nuclease	-	-	-	-	tr|H2WUF4|H2WUF4_CAEJA	H2WUF4	Uncharacterized protein	-	-	-	-	-	-	-	-	-	0.606405	7.76383	12.803	3.67841	0.00145	0.0300519	Pass	yes
XLOC_013412	SMESG000033582.1	SMEST033582002.1	-	-	PCDH9_HUMAN	Protocadherin-9	PCDH9_HUMAN	Protocadherin-9	UniRef90_G4VRE5	Putative cadherin n=1	UniRef90_G4VRE5	Putative cadherin n=1	tr|E7FBE3|E7FBE3_DANRE	E7FBE3	Uncharacterized protein	-	-	-	-	-	-	-	dd_smedV4_5930_0_1	Cell-type-specificity: Epidermis II SimilarTo: uc003ibc.2 Description: ankyrin 2, neuronal (ANK2)	0.143507	1.83677	12.7992	3.67798	0.0016	0.0324586	Pass	yes
XLOC_001319	SMESG000000377.1	SMEST000377005.1	dd_Smed_v6_12978_0_3	dd_Smed_v4_12978_0_3	KCNH6_RAT	Potassium voltage-gated channel subfamily H member 6	KCNH7_HUMAN	Potassium voltage-gated channel subfamily H member 7	UniRef90_UPI0003835E2F	PREDICTED: potassium voltage-gated channel, subfamily H (eag-related), member 2 isoform X2 n=1	UniRef90_F7D9S5	Uncharacterized protein (Fragment) n=2	sp|Q9NS40|KCNH7_HUMAN	Q9NS40	Potassium voltage-gated channel subfamily H member 7	-	-	-	-	-	-	-	dd_smedV4_12978_0_1	Cell-type-specificity: Neural (ciliated) SimilarTo: uc001tde.3 Description: coiled-coil domain containing 41 (CCDC41)	0.112637	1.4177	12.5865	3.6538	0.0027	0.0469054	Pass	yes
XLOC_025150	SMESG000065555.1	SMEST065555001.1	dd_Smed_v6_11444_0_2	dd_Smed_v4_11444_0_2	-	-	-	-	-	-	-	-	-	-	-	-	-	-	-	-	-	-	dd_smedV4_11444_0_1	Cell-type-specificity: Epidermal lineage (early + late) SimilarTo: uc001svd.2 Description: bestrophin 3 (BEST3)	0.855138	10.7281	12.5455	3.64909	5e-05	0.00223226	Pass	yes
XLOC_009152	SMESG000020665.1	SMEST020665001.1	dd_Smed_v6_9799_0_1	dd_Smed_v4_9799_0_1	ACH1_MANSE	Acetylcholine receptor subunit alpha-like	ACH4_DROME	Acetylcholine receptor subunit beta-like 2	UniRef90_M9PDC9	Nicotinic acetylcholine receptor alpha4, isoform G n=1	UniRef90_M9PDC9	Nicotinic acetylcholine receptor alpha4, isoform G n=1	tr|B4GE67|B4GE67_DROPE	B4GE67	GL21880	-	-	-	-	-	-	-	-	-	0.274803	3.43079	12.4845	3.64207	0.00295	0.0497902	Pass	yes
XLOC_027022	SMESG000070743.1	SMEST070743002.1	dd_Smed_v6_17534_0_1	dd_Smed_v4_17534_0_1	AHR_DELLE	Aryl hydrocarbon receptor	AHR_DELLE	Aryl hydrocarbon receptor	UniRef90_U5YQ69	Arh protein n=1	UniRef90_U5YQ69	Arh protein n=1	tr|O61543|O61543_DROME	O61543	Ahr homolog spineless	-	-	-	-	-	-	-	dd_smedV4_17534_0_1	Cell-type-specificity: Neural (non-ciliated) SimilarTo: uc001rvv.3 Description: NA	0.281961	3.51365	12.4615	3.6394	0.00045	0.0122384	Pass	yes
XLOC_010831	SMESG000041674.1	SMEST041674001.1	dd_Smed_v6_12768_0_1	dd_Smed_v4_12768_0_1	SOCS7_MOUSE	Suppressor of cytokine signaling 7	SOCS7_MOUSE	Suppressor of cytokine signaling 7	UniRef90_G4LUM6	Suppressor of cytokine signaling, putative n=1	UniRef90_G4LUM6	Suppressor of cytokine signaling, putative n=1	tr|B0EVP9|B0EVP9_DANRE	B0EVP9	Suppressor of cytokine signaling 7	-	-	-	-	-	-	-	-	-	0.672363	8.3562	12.4281	3.63553	5e-05	0.00223226	Pass	yes
XLOC_013857	SMESG000035186.1	SMEST035186002.1	dd_Smed_v6_5321_0_1	dd_Smed_v4_5321_0_1	PI16_MOUSE	Peptidase inhibitor 16	PI16_HUMAN	Peptidase inhibitor 16	UniRef90_Q9ET66-2	Isoform 2 of Peptidase inhibitor 16 n=4	-	-	-	-	-	-	-	-	-	-	-	-	dd_smedV4_5321_0_1	Cell-type-specificity: Epidermis II SimilarTo: uc010yoz.1 Description: coiled-coil domain containing 88A (CCDC88A)	0.461288	5.69836	12.3532	3.62681	5e-05	0.00223226	Pass	yes
XLOC_002958	SMESG000005033.1	SMEST005033001.1	dd_Smed_v6_3752_0_1	dd_Smed_v4_3752_0_1	-	-	-	-	-	-	-	-	-	-	-	-	-	-	-	-	-	-	-	-	1.40966	17.125	12.1483	3.60268	0.00215	0.0398518	Pass	yes
XLOC_030390	SMESG000079961.1	SMEST079961001.1	dd_Smed_v6_12974_0_1	dd_Smed_v4_12974_0_1	IGS10_MOUSE	Immunoglobulin superfamily member 10	-	-	UniRef90_G4VG51	Putative leucine-rich transmembrane proteins n=2	UniRef90_G4VG51	Putative leucine-rich transmembrane proteins n=2	tr|I1ZIL5|I1ZIL5_SCHMD	I1ZIL5	Slit-2	-	-	-	-	-	-	-	-	-	0.340954	4.10366	12.0358	3.58926	0.00275	0.0472469	Pass	yes
XLOC_029559	SMESG000081662.1	SMEST081662002.1	-	-	GTR4_HUMAN	Solute carrier family 2, facilitated glucose transporter member 4	GTR4_BOVIN	Solute carrier family 2, facilitated glucose transporter member 4	UniRef90_Q26579	Glucose transport protein n=1	UniRef90_Q26579	Glucose transport protein n=1	tr|D2DJU0|D2DJU0_SCHMD	D2DJU0	Glut4-like protein (Fragment)	-	-	-	-	-	-	-	dd_smedV4_3190_0_1	Cell-type-specificity: Neural (non-ciliated) SimilarTo: NA Description: NA	0.714665	8.55953	11.977	3.58219	5e-05	0.00223226	Pass	yes
XLOC_026198	SMESG000068114.1	SMEST068114001.1	dd_Smed_v6_10914_0_2	dd_Smed_v4_10914_0_2	-	-	-	-	-	-	-	-	-	-	-	-	-	-	-	-	-	-	-	-	10.5745	126.331	11.9468	3.57855	5e-05	0.00223226	Pass	yes
XLOC_023204	SMESG000060736.1	SMEST060736001.1	dd_Smed_v6_15960_0_1	dd_Smed_v4_15960_0_1	-	-	-	-	-	-	-	-	-	-	-	-	-	-	-	-	-	-	dd_smedV4_15960_0_1	Cell-type-specificity: Epidermal progenitors (late) SimilarTo: NA Description: NA	1.82691	21.8134	11.9401	3.57774	0.00015	0.00536897	Pass	yes
XLOC_023208	SMESG000060758.1,SMESG000060761.1		-	-	-	-	-	-	-	-	-	-	-	-	-	-	-	-	-	-	-	-	-	-	0.187514	2.21745	11.8255	3.56383	0.00195	0.0373106	Pass	yes
XLOC_013717	SMESG000033248.1	SMEST033248001.1	dd_Smed_v6_17590_0_1	dd_Smed_v4_17590_0_1	-	-	-	-	UniRef90_A8Y4G9	Protein CBR-DMSR-1 n=3	UniRef90_A8Y4G9	Protein CBR-DMSR-1 n=3	tr|G0P6P6|G0P6P6_CAEBE	G0P6P6	Putative uncharacterized protein	-	-	-	GCR267	Cluster: Srw Description: myosuppressin receptor	-	-	-	-	0.246312	2.89808	11.7659	3.55654	0.0018	0.035476	Pass	yes
XLOC_011342	SMESG000041788.1	SMEST041788003.1	dd_Smed_v6_10801_0_1	dd_Smed_v4_10801_0_1	-	-	-	-	-	-	-	-	-	-	-	-	-	-	-	-	-	-	-	-	0.403363	4.74223	11.7567	3.55541	0.0003	0.00896115	Pass	yes
XLOC_020016	SMESG000058235.1	SMEST058235001.1	dd_Smed_v6_11447_0_1	dd_Smed_v4_11447_0_1	CUBN_HUMAN	Cubilin	CUBN_HUMAN	Cubilin	UniRef90_I5ANZ7	GA30151, isoform A n=2	UniRef90_I5ANZ7	GA30151, isoform A n=2	tr|Q9VE20|Q9VE20_DROME	Q9VE20	CG42613	-	-	-	-	-	-	-	dd_smedV4_11447_0_1	Cell-type-specificity: Epidermal lineage (early + late) SimilarTo: uc001svd.2 Description: bestrophin 3 (BEST3)	0.182895	2.14099	11.7061	3.54919	0.0002	0.00657309	Pass	yes
XLOC_010091	SMESG000022667.1	SMEST022667001.1	dd_Smed_v6_16227_0_1	dd_Smed_v4_16227_0_1	HXB7_BOVIN	Homeobox protein Hox-B7	HXB7_BOVIN	Homeobox protein Hox-B7	UniRef90_O76937	Homeodomain protein n=2	UniRef90_O76937	Homeodomain protein n=2	tr|Q9XY02|Q9XY02_DUGJA	Q9XY02	PLOX5-Dj (Fragment)	-	-	-	-	-	-	-	dd_smedV4_16227_0_1	Cell-type-specificity: Epidermal progenitors (late) SimilarTo: uc001nss.3 Description: bestrophin 1 (BEST1)	0.212961	2.48408	11.6645	3.54405	0.0022	0.0404177	Pass	yes
XLOC_009263	SMESG000022843.1	SMEST022843001.1	-	-	-	-	-	-	-	-	-	-	-	-	-	-	-	-	-	-	-	-	-	-	0.269927	3.13746	11.6234	3.53896	0.0019	0.0366921	Pass	yes
XLOC_021581	SMESG000055629.1	SMEST055629002.1	dd_Smed_v6_9944_0_1	dd_Smed_v4_9944_0_1	CPEB2_MOUSE	Cytoplasmic polyadenylation element-binding protein 2	CPEB3_MOUSE	Cytoplasmic polyadenylation element-binding protein 3	UniRef90_Q812E0	Cytoplasmic polyadenylation element-binding protein 2 n=5	UniRef90_Q812E0	Cytoplasmic polyadenylation element-binding protein 2 n=5	tr|B3KXC1|B3KXC1_HUMAN	B3KXC1	Cytoplasmic polyadenylation element binding protein 3, isoform CRA_b	-	-	-	-	-	-	-	dd_smedV4_8889_0_1	Cell-type-specificity: Neural (ciliated) SimilarTo: NA Description: NA	0.122209	1.41928	11.6135	3.53774	0.00015	0.00536897	Pass	yes
XLOC_010879	SMESG000042045.1	SMEST042045002.1	dd_Smed_v6_13468_0_1	dd_Smed_v4_13468_0_1	FAT4_MOUSE	Protocadherin Fat 4	FAT4_MOUSE	Protocadherin Fat 4	UniRef90_G4VRE5	Putative cadherin n=1	UniRef90_G4VRE5	Putative cadherin n=1	tr|F1REN7|F1REN7_DANRE	F1REN7	Uncharacterized protein (Fragment)	-	-	-	-	-	-	-	-	-	0.543678	6.28287	11.5562	3.5306	5e-05	0.00223226	Pass	yes
XLOC_012538	SMESG000029673.1	SMEST029673001.1	dd_Smed_v6_9677_0_1	dd_Smed_v4_9677_0_1	PC11X_PANTR	Protocadherin-11 X-linked	PC11X_GORGO	Protocadherin-11 X-linked	UniRef90_UPI00038378EA	PREDICTED: protocadherin-11 Y-linked isoform X1 n=1	UniRef90_UPI00038378EA	PREDICTED: protocadherin-11 Y-linked isoform X1 n=1	tr|E7FD60|E7FD60_DANRE	E7FD60	Uncharacterized protein	-	-	-	-	-	-	-	dd_smedV4_9677_0_1	Cell-type-specificity: Epidermal lineage (early + late + mature) SimilarTo: uc002uhl.3 Description: distal-less homeobox 1 (DLX1)	0.247343	2.85603	11.5468	3.52943	0.0002	0.00657309	Pass	yes
XLOC_004426	SMESG000011723.1	SMEST011723001.1	-	-	RGS8_DANRE	Regulator of G-protein signaling 8	RGS8_DANRE	Regulator of G-protein signaling 8	UniRef90_G4VSE6	Putative regulator of G protein signaling n=1	UniRef90_G4VSE6	Putative regulator of G protein signaling n=1	sp|Q6DGI0|RGS8_DANRE	Q6DGI0	Regulator of G-protein signaling 8	-	-	-	-	-	-	-	-	-	0.341383	3.91512	11.4684	3.51959	0.0001	0.00397955	Pass	yes
XLOC_022281	SMESG000057491.1	SMEST057491001.1	dd_Smed_v6_6116_0_1	dd_Smed_v4_6116_0_1	SUP9_CAEEL	Two pore potassium channel protein sup-9	SUP9_CAEEL	Two pore potassium channel protein sup-9	UniRef90_O17185	Two pore potassium channel protein sup-9 n=6	UniRef90_B4JIA0	GH19056 n=2	tr|G0PGZ5|G0PGZ5_CAEBE	G0PGZ5	Putative uncharacterized protein	-	-	-	-	-	-	-	dd_smedV4_6116_0_1	Cell-type-specificity: Neural (both ciliated and non-ciliated) SimilarTo: uc004bbq.1 Description: glutamate receptor, ionotropic, N-methyl-D-aspartate 3A (GRIN3A)	0.581013	6.6579	11.4591	3.51842	0.0003	0.00896115	Pass	yes
XLOC_002753	SMESG000004302.1	SMEST004302001.1	dd_Smed_v6_14327_0_1	dd_Smed_v4_14327_0_1	-	-	-	-	UniRef90_B4IWL8	GH15317 n=1	UniRef90_B4LEL0	GJ13055 n=1	tr|Q9VSM5|Q9VSM5_DROME	Q9VSM5	CG6282, isoform A	-	-	-	GCR270	Cluster: Description: isoform a	-	-	-	-	0.826443	9.44459	11.428	3.5145	0.00025	0.00774627	Pass	yes
XLOC_000717	SMESG000025882.1	SMEST025882001.1	dd_Smed_v6_6182_0_1	dd_Smed_v4_6182_0_1	LHPL2_DANRE	Lipoma HMGIC fusion partner-like 2 protein	LHPL2_DANRE	Lipoma HMGIC fusion partner-like 2 protein	UniRef90_UPI0000F1E375	PREDICTED: transmembrane protein 211 n=1	UniRef90_UPI0000F1E375	PREDICTED: transmembrane protein 211 n=1	sp|Q6P0C6|LHPL2_DANRE	Q6P0C6	Lipoma HMGIC fusion partner-like 2 protein	-	-	-	-	-	-	-	dd_smedV4_6182_0_1	Cell-type-specificity: Neoblast SimilarTo: NA Description: NA	1.66251	18.9459	11.396	3.51045	0.0003	0.00896115	Pass	yes
XLOC_003265	SMESG000005484.1	SMEST005484001.1	dd_Smed_v6_10221_0_1	dd_Smed_v4_10221_0_1	-	-	-	-	-	-	-	-	-	-	-	-	-	-	-	-	-	-	-	-	0.275602	3.12478	11.338	3.5031	0.0011	0.0246876	Pass	yes
XLOC_025765	SMESG000066973.1	SMEST066973002.1	dd_Smed_v6_7921_0_1	dd_Smed_v4_7921_0_1	ROBO1_MOUSE	Roundabout homolog 1	ROBO1_MOUSE	Roundabout homolog 1	UniRef90_G4VHL0	Axon guidance protein n=3	UniRef90_G4VHL0	Axon guidance protein n=3	tr|A1XCJ3|A1XCJ3_SCHMD	A1XCJ3	RoboA	-	-	-	-	-	-	-	dd_smedV4_7921_0_1	Cell-type-specificity: Gut SimilarTo: uc001cju.3 Description: protein tyrosine phosphatase, receptor type, F (PTPRF)	0.717737	8.06522	11.237	3.49019	5e-05	0.00223226	Pass	yes
XLOC_029309	SMESG000077361.1	SMEST077361001.1	dd_Smed_v6_821_0_1	dd_Smed_v4_821_0_1	PDIA5_MOUSE	Protein disulfide-isomerase A5	PDIA5_BOVIN	Protein disulfide-isomerase A5	UniRef90_T2MDU2	Protein disulfide-isomerase A5 n=1	UniRef90_T2MDU2	Protein disulfide-isomerase A5 n=1	tr|B4Q1R9|B4Q1R9_DROYA	B4Q1R9	GE15661	-	-	-	-	-	-	-	dd_smedV4_821_0_1	Cell-type-specificity: Neoblast SimilarTo: uc002bnq.1 Description: Fanconi anemia, complementation group I (FANCI)	11.9661	133.712	11.1742	3.4821	5e-05	0.00223226	Pass	yes
XLOC_028958	SMESG000076275.1	SMEST076275001.1	dd_Smed_v6_5746_0_1	dd_Smed_v4_5746_0_1	BND7A_AEDAE	Band 7 protein AAEL010189	BND7A_AEDAE	Band 7 protein AAEL010189	UniRef90_G4V8L7	Putative spfh domain / Band 7 family protein n=1	UniRef90_G4V8L7	Putative spfh domain / Band 7 family protein n=1	tr|B4M1T4|B4M1T4_DROVI	B4M1T4	GJ19367	-	-	-	-	-	-	-	dd_smedV4_5746_0_1	Cell-type-specificity: Muscle SimilarTo: uc002vgr.2 Description: tensin 1 (TNS1)	2.05777	22.8841	11.1208	3.47519	5e-05	0.00223226	Pass	yes
XLOC_018290	SMESG000046884.1	SMEST046884001.1	dd_Smed_v6_16435_0_1	dd_Smed_v4_16435_0_1	UNC5C_MOUSE	Netrin receptor UNC5C	UNC5C_CHICK	Netrin receptor UNC5C	UniRef90_E1CHK7	Uncoordinated 5 n=1	UniRef90_E1CHK7	Uncoordinated 5 n=1	tr|E1CHK7|E1CHK7_DUGJA	E1CHK7	Uncoordinated 5	-	-	-	-	-	-	-	-	-	0.206413	2.29368	11.1121	3.47406	0.0022	0.0404177	Pass	yes
XLOC_023986	SMESG000062691.1	SMEST062691001.1	dd_Smed_v6_10294_0_1	dd_Smed_v4_10294_0_1	-	-	-	-	-	-	-	-	-	-	-	-	-	-	-	-	-	-	dd_smedV4_10294_0_1	Cell-type-specificity: Parapharyngeal SimilarTo: NA Description: NA	1.48726	16.4496	11.0603	3.46732	5e-05	0.00223226	Pass	yes
XLOC_020505	SMESG000052604.1	SMEST052604001.1	dd_Smed_v6_11578_0_1	dd_Smed_v4_11578_0_1	-	-	-	-	-	-	-	-	-	-	-	-	-	-	-	-	-	-	-	-	0.63827	7.05809	11.0582	3.46704	0.0002	0.00657309	Pass	yes
XLOC_028992	SMESG000076282.1	SMEST076282001.1	dd_Smed_v6_16123_0_1	dd_Smed_v4_16123_0_1	PPE1_HUMAN	Serine/threonine-protein phosphatase with EF-hands 1	PPE1_HUMAN	Serine/threonine-protein phosphatase with EF-hands 1	UniRef90_F6WBL1	Serine/threonine-protein phosphatase n=1	UniRef90_F6WBL1	Serine/threonine-protein phosphatase n=1	tr|F6WBL1|F6WBL1_XENTR	F6WBL1	Serine/threonine-protein phosphatase	-	-	-	-	-	-	-	dd_smedV4_16123_0_1	Cell-type-specificity: Neural (both ciliated and non-ciliated) SimilarTo: uc001cjw.3 Description: protein tyrosine phosphatase, receptor type, F (PTPRF)	0.25817	2.7994	10.8432	3.43872	0.0012	0.0262692	Pass	yes
XLOC_003458	SMESG000009422.1	SMEST009422001.1	dd_Smed_v6_2381_0_2	dd_Smed_v4_2381_0_2	MYSP_SCHJA	Paramyosin	MYSP_SCHJA	Paramyosin	UniRef90_Q05870	Paramyosin n=5	UniRef90_Q05870	Paramyosin n=5	tr|B1AR69|B1AR69_MOUSE	B1AR69	Myosin, heavy polypeptide 13, skeletal muscle	-	-	-	-	-	-	-	dd_smedV4_2381_0_1	Cell-type-specificity: Epidermal lineage (early + late + mature) SimilarTo: uc002opr.1 Description: cytochrome P450, family 2, subfamily B, polypeptide 6 (CYP2B6)	0.673198	7.26538	10.7923	3.43194	5e-05	0.00223226	Pass	yes
XLOC_028746	SMESG000075721.1	SMEST075721001.1	dd_Smed_v6_11799_0_1	dd_Smed_v4_11799_0_1	-	-	-	-	-	-	-	-	-	-	-	-	-	-	-	-	-	-	dd_smedV4_11799_0_1	Cell-type-specificity: Epidermal lineage (early + late + mature) SimilarTo: uc003yja.1 Description: regulator of G-protein signaling 22 (RGS22)	0.52566	5.63351	10.717	3.42183	5e-05	0.00223226	Pass	yes
XLOC_011624	SMESG000028893.1	SMEST028893001.1	dd_Smed_v6_17422_0_1	dd_Smed_v4_17422_0_1	LMO3_RAT	LIM domain only protein 3	LMO3_RAT	LIM domain only protein 3	UniRef90_G4M0Z8	Rhombotin, putative n=1	UniRef90_G4M0Z8	Rhombotin, putative n=1	tr|P91608|P91608_DROSP	P91608	Dttg protein	-	-	-	-	-	-	-	-	-	1.24274	12.7839	10.2869	3.36273	0.0008	0.0195388	Pass	yes
XLOC_029636	SMESG000081428.1	SMEST081428001.1	dd_Smed_v6_6282_0_1	dd_Smed_v4_6282_0_1	-	-	-	-	-	-	-	-	-	-	-	-	-	-	-	-	-	-	dd_smedV4_6282_0_1	Cell-type-specificity: Gut SimilarTo: NA Description: NA	1.752	17.8913	10.2119	3.35218	0.00015	0.00536897	Pass	yes
XLOC_003380	SMESG000008981.1	SMEST008981001.1	dd_Smed_v6_3441_0_1	dd_Smed_v4_3441_0_1	CML6_ORYSJ	Putative calmodulin-like protein 6	CML6_ORYSJ	Putative calmodulin-like protein 6	UniRef90_B4JT33	GH23405 n=1	UniRef90_B4JT33	GH23405 n=1	tr|B4JT33|B4JT33_DROGR	B4JT33	GH23405	-	-	-	-	-	dd_smedV4_3441_0_1	Wound-response-genes-reddien-category: Sustained SimilarTo: uc010atq.2 Description: calmodulin 1 (phosphorylase kinase, delta) (CALM1)	dd_smedV4_3441_0_1	Cell-type-specificity: Gut SimilarTo: uc001ajm.1 Description: pantothenate kinase 4 (PANK4)	0.585298	5.97686	10.2117	3.35214	5e-05	0.00223226	Pass	yes
XLOC_003434	SMESG000009276.1	SMEST009276002.1	dd_Smed_v6_10255_0_1	dd_Smed_v4_10255_0_1	NOL4L_MOUSE	Nucleolar protein 4-like	NOL4L_MOUSE	Nucleolar protein 4-like	UniRef90_G4VDJ7	Putative uncharacterized protein n=1	UniRef90_G4VDJ7	Putative uncharacterized protein n=1	tr|B4P0J3|B4P0J3_DROYA	B4P0J3	GE19026 (Fragment)	-	-	-	-	-	-	-	-	-	1.90734	19.2375	10.086	3.33429	5e-05	0.00223226	Pass	yes
XLOC_027244	SMESG000071435.1	SMEST071435002.1	dd_Smed_v6_19890_0_1	dd_Smed_v4_19890_0_1	TBX20_CHICK	T-box transcription factor TBX20	TBX20_CHICK	T-box transcription factor TBX20	UniRef90_F1CDF2	TBX20 (Fragment) n=1	UniRef90_F1CDF2	TBX20 (Fragment) n=1	tr|F1CDF2|F1CDF2_SCHPL	F1CDF2	TBX20 (Fragment)	-	-	-	-	-	-	-	-	-	0.287784	2.89135	10.0469	3.32868	0.0022	0.0404177	Pass	yes
XLOC_005275	SMESG000011025.1	SMEST011025001.1	dd_Smed_v6_2765_0_1	dd_Smed_v4_2765_0_1	FKBP2_CRYNJ	FK506-binding protein 2	FKBP2_CRYNJ	FK506-binding protein 2	UniRef90_UPI0002B4D3DF	PREDICTED: FK506-binding protein 2B-like n=1	UniRef90_UPI0002B4D3DF	PREDICTED: FK506-binding protein 2B-like n=1	tr|Q7ZYC8|Q7ZYC8_XENLA	Q7ZYC8	Peptidyl-prolyl cis-trans isomerase	-	-	-	-	-	-	-	dd_smedV4_2765_0_1	Cell-type-specificity: Epidermis II SimilarTo: NA Description: NA	1.94567	19.5326	10.039	3.32755	5e-05	0.00223226	Pass	yes
XLOC_023388	SMESG000061184.1	SMEST061184001.1	dd_Smed_v6_11500_0_1	dd_Smed_v4_11500_0_1	CAUP_DROME	Homeobox protein caupolican	CAUP_DROME	Homeobox protein caupolican	UniRef90_F1NHU5	Uncharacterized protein n=2	UniRef90_Q503Z8	Iroquois homeobox protein 6a n=4	tr|Q2M0L1|Q2M0L1_DROPS	Q2M0L1	GA10434	-	-	-	-	-	-	-	-	-	0.434806	4.36492	10.0388	3.32751	0.00015	0.00536897	Pass	yes
XLOC_019201	SMESG000048976.1	SMEST048976001.1	dd_Smed_v6_14016_0_1	dd_Smed_v4_14016_0_1	-	-	-	-	UniRef90_G4VJR3	Putative peptide (Allatostatin/somatostatin)-like receptor n=1	UniRef90_G4VJR3	Putative peptide (Allatostatin/somatostatin)-like receptor n=1	-	-	-	-	-	-	GCR315	Cluster: Srfb Description: g-protein coupled receptor fragment	-	-	-	-	0.354579	3.55427	10.0239	3.32537	0.0017	0.0338803	Pass	yes
XLOC_011289	SMESG000041478.1	SMEST041478001.1	dd_Smed_v6_2928_0_1	dd_Smed_v4_2928_0_1	TITIN_DROME	Titin	TITIN_DROME	Titin	UniRef90_Q5DI56	SJCHGC09287 protein n=2	UniRef90_Q5DI56	SJCHGC09287 protein n=2	tr|B3M765|B3M765_DROAN	B3M765	GF24936	-	-	-	-	-	-	-	dd_smedV4_2928_0_1	Cell-type-specificity: Muscle SimilarTo: NA Description: NA	0.244806	2.45304	10.0203	3.32486	0.00025	0.00774627	Pass	yes
XLOC_019383	SMESG000049916.1	SMEST049916001.1	dd_Smed_v6_8376_0_1	dd_Smed_v4_8376_0_1	ELAV2_XENTR	ELAV-like protein 2	ELAV2_XENTR	ELAV-like protein 2	UniRef90_E2IXF8	ELAV2 n=1	UniRef90_E2IXF8	ELAV2 n=1	tr|E2IXF8|E2IXF8_SCHMD	E2IXF8	ELAV2	-	-	-	-	-	-	-	dd_smedV4_8376_0_1	Cell-type-specificity: Neural (non-ciliated) SimilarTo: uc004cli.1 Description: glutamate receptor, ionotropic, N-methyl D-aspartate 1 (GRIN1)NR1-4	1.00016	9.9364	9.93481	3.31249	5e-05	0.00223226	Pass	yes
XLOC_006526	SMESG000017305.1	SMEST017305001.1	dd_Smed_v6_6859_0_1	dd_Smed_v4_6859_0_1	STNB_DROME	Protein stoned-B	STNB_DROME	Protein stoned-B	UniRef90_G4V612	Stoned-related n=2	UniRef90_Q5BY00	SJCHGC04843 protein (Fragment) n=1	tr|B3MYJ3|B3MYJ3_DROAN	B3MYJ3	GF22155	-	-	-	-	-	-	-	dd_smedV4_6859_0_1	Cell-type-specificity: Epidermal lineage (early + late + mature) SimilarTo: NA Description: NA	0.154202	1.52969	9.92004	3.31035	0.0002	0.00657309	Pass	yes
XLOC_011276	SMESG000042801.1	SMEST042801001.1	dd_Smed_v6_14176_0_1	dd_Smed_v4_14176_0_1	SALL4_HUMAN	Sal-like protein 4	SALL4_HUMAN	Sal-like protein 4	UniRef90_UPI0001A63E22	hypothetical protein n=1	UniRef90_UPI0001A63E22	hypothetical protein n=1	tr|Q6PCL1|Q6PCL1_XENLA	Q6PCL1	MGC68418 protein	-	-	-	-	-	-	-	-	-	0.261221	2.58194	9.88412	3.30511	0.0017	0.0338803	Pass	yes
XLOC_021275	SMESG000055070.1	SMEST055070167.1	dd_Smed_v6_97518_0_1	-	PGBM_HUMAN	Basement membrane-specific heparan sulfate proteoglycan core protein	PGBM_HUMAN	Basement membrane-specific heparan sulfate proteoglycan core protein	UniRef90_G4VE01	Putative uncharacterized protein n=1	UniRef90_UPI0001A65330	hypothetical protein n=3	tr|F7CCA0|F7CCA0_XENTR	F7CCA0	Uncharacterized protein (Fragment)	-	-	-	-	-	-	-	dd_smedV4_6915_0_1	Cell-type-specificity: Muscle SimilarTo: uc001bfj.3 Description: heparan sulfate proteoglycan 2 (HSPG2)	1.72923	16.7803	9.70391	3.27857	5e-05	0.00223226	Pass	yes
XLOC_008645	SMESG000021248.1	SMEST021248001.1	dd_Smed_v6_1161_0_1	dd_Smed_v4_1161_0_1	HMCN1_HUMAN	Hemicentin-1	HMCN1_HUMAN	Hemicentin-1	UniRef90_F1QVQ2	Uncharacterized protein n=4	UniRef90_UPI0001A62394	titin n=1	tr|F1QVQ2|F1QVQ2_DANRE	F1QVQ2	Uncharacterized protein	-	-	-	-	-	-	-	dd_smedV4_1161_0_1	Cell-type-specificity: Gamma neoblasts SimilarTo: uc004fqo.3 Description: protocadherin 11 Y-linked (PCDH11Y)c	0.274764	2.66402	9.69567	3.27734	5e-05	0.00223226	Pass	yes
XLOC_021273	SMESG000055059.1	SMEST055059001.1	-	-	-	-	-	-	-	-	-	-	-	-	-	-	-	-	-	-	-	-	-	-	0.109492	1.06067	9.68719	3.27608	0.0002	0.00657309	Pass	yes
XLOC_009164	SMESG000020729.1,SMESG000020731.1		-	-	-	-	-	-	-	-	-	-	-	-	-	-	-	-	-	-	-	-	-	-	0.664354	6.42758	9.67493	3.27425	0.00275	0.0472469	Pass	yes
XLOC_008156	SMESG000018133.1	SMEST018133001.1	dd_Smed_v6_2922_0_1	dd_Smed_v4_2922_0_1	ARHGH_MOUSE	Rho guanine nucleotide exchange factor 17	ARHGH_MOUSE	Rho guanine nucleotide exchange factor 17	UniRef90_G4LVV2	Putative uncharacterized protein n=2	UniRef90_T2M7I3	Rho guanine nucleotide exchange factor 17 (Fragment) n=1	tr|B4JUG4|B4JUG4_DROGR	B4JUG4	GH15838	-	-	-	-	-	-	-	dd_smedV4_2922_0_1	Cell-type-specificity: Muscle SimilarTo: NA Description: NA	0.35128	3.36853	9.5893	3.26143	5e-05	0.00223226	Pass	yes
XLOC_022835	SMESG000059614.1	SMEST059614001.1	dd_Smed_v6_10103_0_1	dd_Smed_v4_10103_0_1	RREB1_CHICK	Ras-responsive element-binding protein 1	RREB1_CHICK	Ras-responsive element-binding protein 1	UniRef90_G4VAD8	Putative zinc finger protein n=2	UniRef90_G4VAD8	Putative zinc finger protein n=2	tr|C9JPJ6|C9JPJ6_HUMAN	C9JPJ6	Ras-responsive element-binding protein 1 (Fragment)	-	-	-	-	-	-	-	-	-	5.13338	49.0017	9.5457	3.25485	5e-05	0.00223226	Pass	yes
XLOC_007370	SMESG000016265.1	SMEST016265001.1	dd_Smed_v6_8681_0_1	dd_Smed_v4_8681_0_1	-	-	-	-	-	-	-	-	-	-	-	-	-	-	-	-	-	-	dd_smedV4_8681_0_1	Cell-type-specificity: Gut SimilarTo: NA Description: NA	0.648709	6.15407	9.48664	3.2459	0.0001	0.00397955	Pass	yes
XLOC_013859	SMESG000035197.1	SMEST035197002.1	dd_Smed_v6_11626_0_1	dd_Smed_v4_11626_0_1	MOT9_MOUSE	Monocarboxylate transporter 9	MOT14_MOUSE	Monocarboxylate transporter 14	UniRef90_A8X4X9	Protein CBG07361 n=4	UniRef90_A8X4X9	Protein CBG07361 n=4	tr|E3ME42|E3ME42_CAERE	E3ME42	Putative uncharacterized protein	-	-	-	-	-	-	-	dd_smedV4_11626_0_1	Cell-type-specificity: Sigma neoblasts SimilarTo: NA Description: NA	0.294104	2.77522	9.43619	3.2382	0.00265	0.0462951	Pass	yes
XLOC_021578	SMESG000055605.1	SMEST055605001.1	dd_Smed_v6_1230_0_1	dd_Smed_v4_1230_0_1	CAB32_DROME	Calbindin-32	CAB32_DROME	Calbindin-32	UniRef90_G4M0U4	Calbindin-32, putative n=4	UniRef90_G4M0U4	Calbindin-32, putative n=4	tr|B3MD84|B3MD84_DROAN	B3MD84	GF11427	-	-	-	-	-	-	-	dd_smedV4_1230_0_1	Cell-type-specificity: Muscle SimilarTo: uc004bsm.4 Description: adenylate kinase 1 (AK1)	2.66159	25.1055	9.43252	3.23764	5e-05	0.00223226	Pass	yes
XLOC_023459	SMESG000061194.1	SMEST061194001.1	dd_Smed_v6_17072_0_1	dd_Smed_v4_17072_0_1	KCNA1_HUMAN	Potassium voltage-gated channel subfamily A member 1	KCNAS_DROME	Potassium voltage-gated channel protein Shaker	UniRef90_Q26597	Potassium channel protein n=1	UniRef90_Q26597	Potassium channel protein n=1	tr|B4JJ88|B4JJ88_DROGR	B4JJ88	GH12305	-	-	-	-	-	-	-	dd_smedV4_17589_0_1	Cell-type-specificity: Muscle SimilarTo: uc010nuu.1 Description: filamin A, alpha (FLNA)	0.29395	2.76555	9.40823	3.23392	0.00015	0.00536897	Pass	yes
XLOC_005096	SMESG000010567.1	SMEST010567002.1	-	-	NFIL_PIG	Nuclear factor 1	NFIL_PIG	Nuclear factor 1	UniRef90_G4LYE7	Putative uncharacterized protein n=1	UniRef90_G4LYE7	Putative uncharacterized protein n=1	tr|F6UWU2|F6UWU2_XENTR	F6UWU2	Nuclear factor 1 (Fragment)	-	-	-	-	-	-	-	dd_smedV4_9508_0_1	Cell-type-specificity: Parapharyngeal SimilarTo: uc010lpk.3 Description: SCO-spondin homolog (Bos taurus) (SSPO)	1.45764	13.5566	9.30038	3.21729	5e-05	0.00223226	Pass	yes
XLOC_018852	SMESG000048066.1	SMEST048066001.1	-	-	CDK14_MOUSE	Cyclin-dependent kinase 14	CDK14_MOUSE	Cyclin-dependent kinase 14	UniRef90_G4LUN3	Serine/threonine kinase n=2	UniRef90_G4LUN3	Serine/threonine kinase n=2	tr|Q6NVF8|Q6NVF8_MOUSE	Q6NVF8	Pftk1 protein	-	-	-	-	-	-	-	-	-	0.959954	8.92133	9.2935	3.21622	5e-05	0.00223226	Pass	yes
XLOC_023274	SMESG000060612.1	SMEST060612001.1	dd_Smed_v6_2408_0_1	dd_Smed_v4_2408_0_1	DHPR_BOVIN	Dihydropteridine reductase	DHPR_BOVIN	Dihydropteridine reductase	UniRef90_B4N6Z7	GK23691 n=1	UniRef90_B4N6Z7	GK23691 n=1	tr|G0N4S7|G0N4S7_CAEBE	G0N4S7	CBN-QDPR-1 protein	-	-	-	-	-	-	-	dd_smedV4_2408_0_1	Cell-type-specificity: Muscle SimilarTo: uc002gmo.3 Description: myosin, heavy chain 1, skeletal muscle, adult (MYH1)	0.949221	8.76365	9.23247	3.20672	0.00245	0.0441638	Pass	yes
XLOC_024865	SMESG000068883.1	SMEST068883001.1	dd_Smed_v6_4575_0_1	dd_Smed_v4_4575_0_1	CUBN_RAT	Cubilin	CUBN_RAT	Cubilin	UniRef90_F1NIW7	Uncharacterized protein n=1	UniRef90_F1NIW7	Uncharacterized protein n=1	tr|F6WYD1|F6WYD1_XENTR	F6WYD1	Uncharacterized protein	-	-	-	-	-	-	-	dd_smedV4_4575_0_1	Cell-type-specificity: Epidermal lineage (early + late + mature) SimilarTo: uc002cmk.3 Description: mitogen-activated protein kinase 8 interacting protein 3 (MAPK8IP3)	0.115102	1.05166	9.13677	3.19168	5e-05	0.00223226	Pass	yes
XLOC_006574	SMESG000016766.1	SMEST016766001.1	dd_Smed_v6_2337_0_1	dd_Smed_v4_2337_0_1	CO4A1_DROME	Collagen alpha-1(IV) chain	CO4A1_DROME	Collagen alpha-1(IV) chain	UniRef90_G4V8A7	Putative collagen alpha-1(V) chain n=1	UniRef90_G4V697	Putative collagen alpha chain n=1	tr|B4I1B5|B4I1B5_DROSE	B4I1B5	GM18517	-	-	-	-	-	-	-	dd_smedV4_2337_0_1	Cell-type-specificity: Epidermis II SimilarTo: uc010iar.3 Description: leishmanolysin-like (metallopeptidase M8 family) (LMLN)	1.44883	13.1801	9.09706	3.1854	5e-05	0.00223226	Pass	yes
XLOC_029126	SMESG000076582.1	SMEST076582001.1	dd_Smed_v6_2649_0_2	dd_Smed_v4_2649_0_2	FBN1_HUMAN	Fibrillin-1	FBN2_HUMAN	Fibrillin-2	UniRef90_U3JB20	Uncharacterized protein n=1	UniRef90_U3JB20	Uncharacterized protein n=1	tr|Q5RGN7|Q5RGN7_DANRE	Q5RGN7	Novel EGF domain containing protein (Fragment)	-	-	-	-	-	-	-	-	-	1.21509	11.021	9.07011	3.18112	5e-05	0.00223226	Pass	yes
XLOC_025433	SMESG000066557.1	SMEST066557001.1	dd_Smed_v6_1237_0_2	dd_Smed_v4_1237_0_2	GBG1_DROME	Guanine nucleotide-binding protein subunit gamma-1	-	-	UniRef90_G4M241	Guanine nucleotide-binding protein subunit gamma n=3	-	-	-	-	-	-	-	-	-	-	-	-	-	-	13.7965	124.481	9.02265	3.17355	5e-05	0.00223226	Pass	yes
XLOC_012582	SMESG000029910.1	SMEST029910001.1	dd_Smed_v6_883_0_1	dd_Smed_v4_883_0_1	-	-	-	-	UniRef90_Q5DHE4	SJCHGC04453 protein n=1	UniRef90_Q5DHE4	SJCHGC04453 protein n=1	tr|B4LPJ1|B4LPJ1_DROVI	B4LPJ1	GJ21924	-	-	-	-	-	-	-	dd_smedV4_883_0_1	Cell-type-specificity: Zeta neoblasts SimilarTo: HM777018.1 Description: epidermal growth factor receptor 1 (egfr-1)	7.84427	70.4279	8.97826	3.16644	5e-05	0.00223226	Pass	yes
XLOC_011691	SMESG000027376.1	SMEST027376001.1	dd_Smed_v6_3090_0_1	dd_Smed_v4_3090_0_1	-	-	-	-	UniRef90_G4VA76	Putative uncharacterized protein n=2	UniRef90_G4VA76	Putative uncharacterized protein n=2	-	-	-	-	-	-	-	-	-	-	dd_smedV4_3090_0_1	Cell-type-specificity: Epidermal lineage (early + late + mature) SimilarTo: NA Description: NA	0.853906	7.62635	8.93114	3.15884	0.00035	0.0101622	Pass	yes
XLOC_010778	SMESG000024280.1	SMEST024280001.1	dd_Smed_v6_1021_0_1	dd_Smed_v4_1021_0_1	-	-	-	-	UniRef90_C0KQW5	SPARC-like protein n=1	UniRef90_C0KQW5	SPARC-like protein n=1	tr|C0KQW5|C0KQW5_DUGJA	C0KQW5	SPARC-like protein	-	-	-	-	-	-	-	dd_smedV4_1021_0_1	Cell-type-specificity: Epidermal progenitors (late) SimilarTo: NA Description: NA	1.23444	10.9891	8.90209	3.15414	0.0005	0.0133935	Pass	yes
XLOC_009706	SMESG000021722.1	SMEST021722001.1	dd_Smed_v6_18900_0_1	dd_Smed_v4_18900_0_1	-	-	-	-	-	-	-	-	-	-	-	-	-	-	-	-	-	-	dd_smedV4_18900_0_1	Cell-type-specificity: Neoblast SimilarTo: NA Description: NA	0.980811	8.63131	8.80018	3.13753	0.00015	0.00536897	Pass	yes
XLOC_014276	SMESG000036363.1	SMEST036363001.1	dd_Smed_v6_210_1_1	dd_Smed_v4_210_1_1	GPRL1_HUMAN	GLIPR1-like protein 1	GPRL1_BOVIN	GLIPR1-like protein 1	UniRef90_F1NBI0	Uncharacterized protein n=1	UniRef90_Q9DAG6	Protein Glipr1l1 n=1	tr|Q9DAG6|Q9DAG6_MOUSE	Q9DAG6	Protein Glipr1l1	-	-	-	-	-	-	-	-	-	2.67337	23.5042	8.79197	3.13619	5e-05	0.00223226	Pass	yes
XLOC_002860	SMESG000004485.1	SMEST004485002.1	dd_Smed_v6_1440_0_1	dd_Smed_v4_1440_0_1	-	-	-	-	-	-	-	-	-	-	-	-	-	-	-	-	-	-	dd_smedV4_1440_0_1	Cell-type-specificity: Neural (both ciliated and non-ciliated) SimilarTo: uc021unm.1 Description: fucosyltransferase 6 (alpha (1,3) fucosyltransferase) (FUT6)	2.059	17.9487	8.71719	3.12386	5e-05	0.00223226	Pass	yes
XLOC_027070	SMESG000071224.1	SMEST071224002.1	dd_Smed_v6_13377_0_1	dd_Smed_v4_13377_0_1	DYC1_CAEEL	Dystrophin-like protein 1	DYC1_CAEEL	Dystrophin-like protein 1	UniRef90_Q8STF6	Dystrophin-like protein 1 n=2	UniRef90_Q8STF6	Dystrophin-like protein 1 n=2	sp|Q8STF6|DYC1_CAEEL	Q8STF6	Dystrophin-like protein 1	-	-	-	-	-	-	-	dd_smedV4_13377_0_1	Cell-type-specificity: Neoblast SimilarTo: uc001esy.3 Description: histone cluster 2, H3c (HIST2H3C)	0.643469	5.58976	8.68691	3.11884	0.00025	0.00774627	Pass	yes
XLOC_004406	SMESG000011613.1	SMEST011613001.1	dd_Smed_v6_11093_0_1	dd_Smed_v4_11093_0_1	-	-	-	-	-	-	-	-	-	-	-	-	-	-	-	-	-	-	dd_smedV4_11093_0_1	Cell-type-specificity: Neoblast SimilarTo: JQ425134.1 Description: NSD-1	0.800954	6.95045	8.67771	3.11732	0.0006	0.0156025	Pass	yes
XLOC_011416	SMESG000028598.1	SMEST028598001.1	dd_Smed_v6_12312_0_1	dd_Smed_v4_12312_0_1	NFIC_MOUSE	Nuclear factor 1 C-type	NFIC_MOUSE	Nuclear factor 1 C-type	UniRef90_G4LYE7	Putative uncharacterized protein n=1	UniRef90_G4LYE7	Putative uncharacterized protein n=1	tr|Q91800|Q91800_XENLA	Q91800	Nuclear factor 1	-	-	-	-	-	-	-	-	-	0.901062	7.81484	8.67292	3.11652	5e-05	0.00223226	Pass	yes
XLOC_010965	SMESG000042482.1	SMEST042482003.1	-	-	KCNT1_MOUSE	Potassium channel subfamily T member 1	KCNT1_HUMAN	Potassium channel subfamily T member 1	UniRef90_F6RQA3	Uncharacterized protein n=2	UniRef90_F6RQA3	Uncharacterized protein n=2	tr|B4F6Q0|B4F6Q0_XENTR	B4F6Q0	Putative uncharacterized protein	-	-	-	-	-	-	-	dd_smedV4_9739_0_1	Cell-type-specificity: Neural (non-ciliated) SimilarTo: uc003uhu.1 Description: piccolo presynaptic cytomatrix protein (PCLO)	0.246946	2.11629	8.56985	3.09927	0.0001	0.00397955	Pass	yes
XLOC_008330	SMESG000018598.1	SMEST018598001.1	dd_Smed_v6_716_0_1	dd_Smed_v4_716_0_1	-	-	-	-	-	-	-	-	-	-	-	-	-	-	-	-	-	-	dd_smedV4_716_0_1	Cell-type-specificity: Neoblast SimilarTo: uc010osr.2 Description: protein kinase N2 (PKN2)	2.23096	19.0603	8.54354	3.09483	0.00215	0.0398518	Pass	yes
XLOC_020999	SMESG000053586.1	SMEST053586001.1	-	-	-	-	-	-	-	-	-	-	-	-	-	-	-	-	-	-	-	-	-	-	0.194574	1.6573	8.51758	3.09044	0.00075	0.0184625	Pass	yes
XLOC_030365	SMESG000080064.1	SMEST080064001.1	dd_Smed_v6_7370_0_1	dd_Smed_v4_7370_0_1	-	-	-	-	UniRef90_C1M267	Putative uncharacterized protein n=1	UniRef90_C1M267	Putative uncharacterized protein n=1	-	-	-	-	-	-	-	-	-	-	dd_smedV4_7370_0_1	Cell-type-specificity: Gut SimilarTo: NA Description: NA	1.05467	8.89984	8.43851	3.07699	5e-05	0.00223226	Pass	yes
XLOC_004021	SMESG000007726.1	SMEST007726001.1	dd_Smed_v6_11520_0_1	dd_Smed_v4_11520_0_1	PLSL_MOUSE	Plastin-2	PLSL_MOUSE	Plastin-2	UniRef90_C7TXR1	Lymphocyte cytosolic protein 1 n=1	UniRef90_C7TXR1	Lymphocyte cytosolic protein 1 n=1	tr|B4M2X5|B4M2X5_DROVI	B4M2X5	GJ19059	-	-	-	-	-	-	-	dd_smedV4_11520_0_1	Cell-type-specificity: Neoblast SimilarTo: JQ425158.1 Description: ARMC1	0.408576	3.42707	8.38784	3.0683	0.00285	0.0484967	Pass	yes
XLOC_024069	SMESG000062837.1	SMEST062837001.1	dd_Smed_v6_5730_0_1	dd_Smed_v4_5730_0_1	CSKP_DROME	Peripheral plasma membrane protein CASK	CSKP_DROME	Peripheral plasma membrane protein CASK	UniRef90_Q24210-4	Isoform G of Peripheral plasma membrane protein CASK n=8	UniRef90_Q24210	Peripheral plasma membrane protein CASK n=2	tr|B4G609|B4G609_DROPE	B4G609	GL23741	-	-	-	-	-	-	-	dd_smedV4_5730_0_1	Cell-type-specificity: Muscle SimilarTo: uc001hyl.1 Description: ryanodine receptor 2 (cardiac) (RYR2)	0.728844	6.07433	8.3342	3.05904	0.0009	0.0211517	Pass	yes
XLOC_023832	SMESG000062485.1	SMEST062485001.1	dd_Smed_v6_8816_0_1	dd_Smed_v4_8816_0_1	GRIK2_MOUSE	Glutamate receptor ionotropic, kainate 2	GRIK2_HUMAN	Glutamate receptor ionotropic, kainate 2	UniRef90_G4VN92	Putative glutamate receptor, kainate n=1	UniRef90_G4VN92	Putative glutamate receptor, kainate n=1	tr|F8WEZ8|F8WEZ8_HUMAN	F8WEZ8	Glutamate receptor, ionotropic kainate 2	-	-	-	-	-	-	-	dd_smedV4_8816_0_1	Cell-type-specificity: Neural (non-ciliated) SimilarTo: uc001fjt.3 Description: secretory carrier membrane protein 3 (SCAMP3)	1.13278	9.41123	8.30808	3.05452	5e-05	0.00223226	Pass	yes
XLOC_025866	SMESG000067492.1	SMEST067492001.1	dd_Smed_v6_348_0_1	dd_Smed_v4_348_0_1	PPIB_SCHMA	Peptidyl-prolyl cis-trans isomerase B	PPIB_CHICK	Peptidyl-prolyl cis-trans isomerase B	UniRef90_UPI0002B42FD5	PREDICTED: peptidyl-prolyl cis-trans isomerase B-like n=1	UniRef90_F7B346	Peptidyl-prolyl cis-trans isomerase n=4	tr|Q28G13|Q28G13_XENTR	Q28G13	Peptidyl-prolyl cis-trans isomerase	-	-	-	-	-	-	-	-	-	18.7294	155.226	8.28783	3.05099	5e-05	0.00223226	Pass	yes
XLOC_022293	SMESG000057599.1	SMEST057599001.1	-	-	MYPH_ECHGR	Myophilin	MYPH_ECHGR	Myophilin	UniRef90_G4LUS0	Calponin homolog, putative n=4	UniRef90_G4LUS0	Calponin homolog, putative n=4	tr|B4J5B9|B4J5B9_DROGR	B4J5B9	GH21621	-	-	-	-	-	-	-	dd_smedV4_635_0_1	Cell-type-specificity: Parapharyngeal SimilarTo: uc004fth.2 Description: neuroligin 4, Y-linked (NLGN4Y)	6.04939	49.9005	8.24885	3.04419	5e-05	0.00223226	Pass	yes
XLOC_022646	SMESG000064362.1	SMEST064362004.1	-	-	-	-	-	-	-	-	-	-	-	-	-	-	-	-	-	-	-	-	dd_smedV4_3795_0_1	Cell-type-specificity: Epidermal progenitors (late) SimilarTo: NA Description: NA	1.85043	15.0175	8.11568	3.02071	5e-05	0.00223226	Pass	yes
XLOC_022907	SMESG000059509.1	SMEST059509001.1	dd_Smed_v6_6710_0_1	dd_Smed_v4_6710_0_1	PROH4_APIME	Prohormone-4	PROH4_APIME	Prohormone-4	UniRef90_Q9U8F4	Low density lipoprotein-receptor, class A,domain-containing protein n=1	UniRef90_Q9U8F4	Low density lipoprotein-receptor, class A,domain-containing protein n=1	tr|B4NJ26|B4NJ26_DROWI	B4NJ26	GK13815	-	-	-	-	-	-	-	dd_smedV4_6710_0_1	Cell-type-specificity: Epidermal lineage (early + late + mature) SimilarTo: uc002gif.1 Description: ATPase, Na+/K+ transporting, beta 2 polypeptide (ATP1B2)	0.601518	4.84207	8.04975	3.00894	0.00275	0.0472469	Pass	yes
XLOC_006782	SMESG000016953.1	SMEST016953001.1	-	-	-	-	-	-	-	-	-	-	-	-	-	-	-	-	-	-	-	-	-	-	33.7085	270.478	8.02403	3.00433	5e-05	0.00223226	Pass	yes
XLOC_005318	SMESG000011024.1	SMEST011024001.1	dd_Smed_v6_4743_0_1	dd_Smed_v4_4743_0_1	-	-	-	-	-	-	-	-	tr|Q6P976|Q6P976_DANRE	Q6P976	Uncharacterized protein	-	-	-	-	-	-	-	dd_smedV4_4743_0_1	Cell-type-specificity: Epidermal lineage (early + late + mature) SimilarTo: NA Description: NA	1.36914	10.9027	7.96317	2.99334	5e-05	0.00223226	Pass	yes
XLOC_005069	SMESG000010479.1	SMEST010479001.1	dd_Smed_v6_12998_0_3	dd_Smed_v4_12998_0_3	FGFR2_DUGJA	Fibroblast growth factor receptor 2	FGFR2_DUGJA	Fibroblast growth factor receptor 2	UniRef90_Q8MY85	Fibroblast growth factor receptor 2 n=2	UniRef90_Q8MY85	Fibroblast growth factor receptor 2 n=2	sp|Q8MY85|FGFR2_DUGJA	Q8MY85	Fibroblast growth factor receptor 2	-	-	-	-	-	-	-	dd_smedV4_12998_0_1	Cell-type-specificity: Neural (non-ciliated) SimilarTo: uc003wid.3 Description: potassium voltage-gated channel, subfamily H (eag-related), member 2 (KCNH2)	0.305386	2.40954	7.89015	2.98005	0.0001	0.00397955	Pass	yes
XLOC_021974	SMESG000056781.1	SMEST056781001.1	-	-	DDR2_MOUSE	Discoidin domain-containing receptor 2	DDR2_MOUSE	Discoidin domain-containing receptor 2	UniRef90_G4V7C2	Putative discoidin domain receptor n=2	UniRef90_G4V7C2	Putative discoidin domain receptor n=2	tr|F6ZPJ5|F6ZPJ5_XENTR	F6ZPJ5	Uncharacterized protein (Fragment)	-	-	-	-	-	-	-	-	-	0.229452	1.78351	7.77291	2.95846	0.00055	0.0145762	Pass	yes
XLOC_016513	SMESG000051622.1,SMESG000051623.1		-	-	-	-	-	-	-	-	-	-	-	-	-	-	-	-	-	-	-	-	-	-	0.565759	4.36796	7.72053	2.9487	5e-05	0.00223226	Pass	yes
XLOC_018866	SMESG000048159.1	SMEST048159001.1	dd_Smed_v6_11837_0_1	dd_Smed_v4_11837_0_1	PCDH1_HUMAN	Protocadherin-1	PCDH1_HUMAN	Protocadherin-1	UniRef90_G4VRE5	Putative cadherin n=1	UniRef90_G4VRE5	Putative cadherin n=1	tr|Q8QZT6|Q8QZT6_MOUSE	Q8QZT6	Pcdh1 protein (Fragment)	-	-	-	-	-	-	-	-	-	0.359728	2.77376	7.71071	2.94686	0.00015	0.00536897	Pass	yes
XLOC_025428	SMESG000066497.1	SMEST066497001.1	dd_Smed_v6_6910_0_1	dd_Smed_v4_6910_0_1	FXF1B_XENLA	Forkhead box protein F1-B	FXF1B_XENLA	Forkhead box protein F1-B	UniRef90_A4IIG1	Foxf2 protein n=3	UniRef90_E7FER3	Uncharacterized protein n=1	tr|D2XP14|D2XP14_XENLA	D2XP14	FoxF2 (Fragment)	-	-	-	-	-	-	-	-	-	3.32205	25.5684	7.69657	2.94422	5e-05	0.00223226	Pass	yes
XLOC_028675	SMESG000075512.1	SMEST075512001.1	dd_Smed_v6_223_0_1	dd_Smed_v4_223_0_1	MLE_ARGIR	Myosin essential light chain, striated adductor muscle	MLE_ARGIR	Myosin essential light chain, striated adductor muscle	UniRef90_E5Q336	Myosin light chain protein n=1	UniRef90_E5Q336	Myosin light chain protein n=1	tr|E5Q336|E5Q336_DUGJA	E5Q336	Myosin light chain protein	-	-	-	-	-	-	-	dd_smedV4_223_0_1	Cell-type-specificity: Gut SimilarTo: uc010suw.1 Description: NA	6.6958	51.3345	7.66667	2.9386	5e-05	0.00223226	Pass	yes
XLOC_011865	SMESG000027936.1	SMEST027936002.1	dd_Smed_v6_13753_0_1	dd_Smed_v4_13753_0_1	RREB1_MOUSE	Ras-responsive element-binding protein 1	RREB1_MOUSE	Ras-responsive element-binding protein 1	UniRef90_G4VAD8	Putative zinc finger protein n=2	UniRef90_G4VAD8	Putative zinc finger protein n=2	sp|Q3UH06-4|RREB1_MOUSE	Q3UH06-4	Isoform 4 of Ras-responsive element-binding protein 1	-	-	-	-	-	-	-	dd_smedV4_13753_0_1	Cell-type-specificity: Neoblast SimilarTo: uc003pdx.3 Description: primase, DNA, polypeptide 2 (58kDa) (PRIM2)	0.488138	3.74176	7.66537	2.93836	0.00025	0.00774627	Pass	yes
XLOC_018435	SMESG000046667.1	SMEST046667002.1	dd_Smed_v6_11077_0_1	dd_Smed_v4_11077_0_1	UNC9_CAEEL	Innexin unc-9	UNC9_CAEEL	Innexin unc-9	UniRef90_G4VTS8	Innexin n=1	UniRef90_G4VTS8	Innexin n=1	tr|H2W326|H2W326_CAEJA	H2W326	Uncharacterized protein	-	-	-	-	-	-	-	-	-	0.576809	4.39872	7.62596	2.93092	0.0015	0.0308826	Pass	yes
XLOC_009438	SMESG000023329.1	SMEST023329001.1	dd_Smed_v6_5053_0_1	dd_Smed_v4_5053_0_1	ESRP1_DANRE	Epithelial splicing regulatory protein 1	ESRP1_RAT	Epithelial splicing regulatory protein 1	UniRef90_A1L1G1	Epithelial splicing regulatory protein 1 n=2	UniRef90_A1L1G1	Epithelial splicing regulatory protein 1 n=2	sp|A1L1G1|ESRP1_DANRE	A1L1G1	Epithelial splicing regulatory protein 1	-	-	-	-	-	-	-	dd_smedV4_5053_0_1	Cell-type-specificity: Neoblast SimilarTo: NA Description: NA	1.23985	9.40168	7.58292	2.92275	5e-05	0.00223226	Pass	yes
XLOC_020202	SMESG000059206.1	SMEST059206001.1	dd_Smed_v6_2985_0_1	dd_Smed_v4_2985_0_1	-	-	NPDC1_HUMAN	Neural proliferation differentiation and control protein 1	-	-	UniRef90_F1NHR0	Uncharacterized protein (Fragment) n=2	tr|Q640V7|Q640V7_XENLA	Q640V7	LOC446973 protein (Fragment)	-	-	-	-	-	-	-	dd_smedV4_2985_0_1	Cell-type-specificity: Parapharyngeal SimilarTo: KC916780.1 Description: clone PL08007A2G03 histone H2A	1.40639	10.579	7.5221	2.91113	0.0007	0.0176502	Pass	yes
XLOC_025372	SMESG000066485.1	SMEST066485001.1	dd_Smed_v6_7344_0_1	dd_Smed_v4_7344_0_1	SPTCB_DROME	Spectrin beta chain	SPTCB_DROME	Spectrin beta chain	UniRef90_G4VDE6	Putative spectrin beta chain, brain 3 (Spectrin, non-erythroid beta chain 3) (Beta-IV spectrin) n=2	UniRef90_G4VDE6	Putative spectrin beta chain, brain 3 (Spectrin, non-erythroid beta chain 3) (Beta-IV spectrin) n=2	tr|B4JXC8|B4JXC8_DROGR	B4JXC8	GH17926	-	-	-	-	-	-	-	dd_smedV4_7344_0_1	Cell-type-specificity: Muscle SimilarTo: uc010dhs.3 Description: NA	0.336359	2.5166	7.48189	2.9034	5e-05	0.00223226	Pass	yes
XLOC_022749	SMESG000065026.1	SMEST065026001.1	-	-	CUX1_CANFA	Homeobox protein cut-like 1	CUX1_CANFA	Homeobox protein cut-like 1	UniRef90_Q3V2M8	Homeobox protein cut-like n=1	UniRef90_Q3V2M8	Homeobox protein cut-like n=1	sp|P53564-5|CUX1_MOUSE	P53564-5	Isoform 6 of Homeobox protein cut-like 1	-	-	-	-	-	-	-	dd_smedV4_13843_0_1	Cell-type-specificity: Muscle SimilarTo: uc002iva.3 Description: musashi RNA-binding protein 2 (MSI2)	1.97339	14.7325	7.46558	2.90025	5e-05	0.00223226	Pass	yes
XLOC_017632	SMESG000044594.1	SMEST044594001.1	dd_Smed_v6_8138_0_1	dd_Smed_v4_8138_0_1	KCMA1_RABIT	Calcium-activated potassium channel subunit alpha-1	KCMA1_RABIT	Calcium-activated potassium channel subunit alpha-1	UniRef90_UPI00034FA368	PREDICTED: calcium-activated potassium channel subunit alpha-1 isoform X4 n=1	UniRef90_UPI00034FA368	PREDICTED: calcium-activated potassium channel subunit alpha-1 isoform X4 n=1	tr|Q5SVJ5|Q5SVJ5_HUMAN	Q5SVJ5	Potassium large conductance calcium-activated channel, subfamily M, alpha member 1 (Fragment)	-	-	-	-	-	-	-	-	-	1.65852	12.3468	7.44447	2.89617	5e-05	0.00223226	Pass	yes
XLOC_006869	SMESG000016876.1	SMEST016876002.1	-	-	OSBL2_MOUSE	Oxysterol-binding protein-related protein 2	OSBL2_MOUSE	Oxysterol-binding protein-related protein 2	UniRef90_B4KLW8	Oxysterol-binding protein n=1	UniRef90_B4KLW8	Oxysterol-binding protein n=1	tr|A2ABW5|A2ABW5_MOUSE	A2ABW5	Oxysterol-binding protein	-	-	-	-	-	-	-	dd_smedV4_12759_0_1	Cell-type-specificity: Epidermal progenitors (late) SimilarTo: uc010sxh.1 Description: SV2 related protein homolog (rat) (SVOP)	0.816739	5.99125	7.33557	2.87491	0.0006	0.0156025	Pass	yes
XLOC_001068	SMESG000002896.1	SMEST002896001.1	dd_Smed_v6_14213_0_2	dd_Smed_v4_14213_0_2	-	-	-	-	UniRef90_G4VI88	Putative uncharacterized protein n=2	UniRef90_G4VI88	Putative uncharacterized protein n=2	tr|H2W348|H2W348_CAEJA	H2W348	Uncharacterized protein	-	-	-	-	-	-	-	dd_smedV4_14213_0_1	Cell-type-specificity: Gut SimilarTo: NA Description: NA	0.545571	4.00074	7.33312	2.87443	0.00015	0.00536897	Pass	yes
XLOC_015478	SMESG000038928.1	SMEST038928001.1	dd_Smed_v6_1070_0_1	dd_Smed_v4_1070_0_1	COA_ACRMI	Collagen alpha chain	CO1A2_RAT	Collagen alpha-2(I) chain	UniRef90_C1L3U0	Collagen alpha-2(V) chain n=2	UniRef90_A1XVT1	Fibrillar collagen n=3	sp|P08123|CO1A2_HUMAN	P08123	Collagen alpha-2(I) chain	-	-	-	-	-	-	-	dd_smedV4_1070_0_1	Cell-type-specificity: Neural (ciliated) SimilarTo: uc002oby.3 Description: nephrosis 1, congenital, Finnish type (nephrin) (NPHS1)	0.766751	5.60612	7.31153	2.87017	5e-05	0.00223226	Pass	yes
XLOC_007634	SMESG000018926.1	SMEST018926002.1	dd_Smed_v6_31349_0_1	dd_Smed_v4_31349_0_1	ITA5_XENLA	Integrin alpha-5	ITA5_XENLA	Integrin alpha-5	UniRef90_G4VDY5	Putative uncharacterized protein n=2	UniRef90_G4VDY5	Putative uncharacterized protein n=2	sp|Q06274|ITA5_XENLA	Q06274	Integrin alpha-5	-	-	-	-	-	-	-	-	-	0.919593	6.71149	7.29833	2.86757	5e-05	0.00223226	Pass	yes
XLOC_004669	SMESG000012168.1,SMESG000012170.1		-	-	-	-	-	-	-	-	-	-	-	-	-	-	-	-	-	-	-	-	-	-	4.47479	32.6327	7.29257	2.86643	5e-05	0.00223226	Pass	yes
XLOC_009718	SMESG000021729.1	SMEST021729001.1	dd_Smed_v6_2197_0_1	dd_Smed_v4_2197_0_1	CO4A1_DROME	Collagen alpha-1(IV) chain	CO4A1_DROME	Collagen alpha-1(IV) chain	UniRef90_B3N4E4	GG25042 n=1	UniRef90_G4V8A7	Putative collagen alpha-1(V) chain n=1	tr|B4LTV2|B4LTV2_DROVI	B4LTV2	GJ17223	-	-	-	-	-	-	-	dd_smedV4_2197_0_1	Cell-type-specificity: Neural (both ciliated and non-ciliated) SimilarTo: uc010qsr.2 Description: potassium channel, subfamily K, member 18 (KCNK18)	1.61665	11.7733	7.28253	2.86444	5e-05	0.00223226	Pass	yes
XLOC_019045	SMESG000048964.1	SMEST048964001.1	dd_Smed_v6_12681_0_1	dd_Smed_v4_12681_0_1	KCNQ5_MOUSE	Potassium voltage-gated channel subfamily KQT member 5	KCNQ5_MOUSE	Potassium voltage-gated channel subfamily KQT member 5	UniRef90_B5E0L1	GA24387 n=1	UniRef90_B5E0L1	GA24387 n=1	tr|B5E0L1|B5E0L1_DROPS	B5E0L1	GA24387	-	-	-	-	-	-	-	dd_smedV4_12681_0_1	Cell-type-specificity: Neural (both ciliated and non-ciliated) SimilarTo: NA Description: NA	0.281916	2.04682	7.26039	2.86005	0.0009	0.0211517	Pass	yes
XLOC_006255	SMESG000013562.1	SMEST013562001.1	dd_Smed_v6_15133_0_1	dd_Smed_v4_15133_0_1	KCNAS_DROME	Potassium voltage-gated channel protein Shaker	KCNAS_DROME	Potassium voltage-gated channel protein Shaker	UniRef90_G4V8N9	Putative voltage-gated potassium channel n=1	UniRef90_G4V8N9	Putative voltage-gated potassium channel n=1	tr|E7FBC6|E7FBC6_DANRE	E7FBC6	Uncharacterized protein	-	-	-	-	-	-	-	dd_smedV4_15133_0_1	Cell-type-specificity: Neoblast SimilarTo: NA Description: NA	2.8732	20.6931	7.20211	2.84842	5e-05	0.00223226	Pass	yes
XLOC_017768	SMESG000045539.1	SMEST045539002.1	-	-	MYLK_HUMAN	Myosin light chain kinase, smooth muscle	MYLK_SHEEP	Myosin light chain kinase, smooth muscle	UniRef90_G4VGE2	Serine/threonine kinase n=1	UniRef90_G4VGE2	Serine/threonine kinase n=1	sp|Q15746-7|MYLK_HUMAN	Q15746-7	Isoform 5 of Myosin light chain kinase, smooth muscle	-	-	-	-	-	-	-	dd_smedV4_7046_0_1	Cell-type-specificity: Neural (ciliated) SimilarTo: uc002utj.4 Description: dynein, axonemal, heavy chain 7 (DNAH7)	1.17291	8.41117	7.1712	2.84221	0.0001	0.00397955	Pass	yes
XLOC_005012	SMESG000010241.1	SMEST010241002.1	dd_Smed_v6_7644_0_1	dd_Smed_v4_7644_0_1	ANPRA_HUMAN	Atrial natriuretic peptide receptor 1	ANPRA_HUMAN	Atrial natriuretic peptide receptor 1	UniRef90_G4V651	Guanylate cyclase n=2	UniRef90_G4V651	Guanylate cyclase n=2	tr|B4JT47|B4JT47_DROGR	B4JT47	Guanylate cyclase	-	-	-	-	-	-	-	dd_smedV4_7644_0_1	Cell-type-specificity: Muscle SimilarTo: GQ337478.1 Description: GLI-1 (gli-1)	0.410118	2.91282	7.10239	2.82831	0.00025	0.00774627	Pass	yes
XLOC_026360	SMESG000073691.1	SMEST073691001.1	dd_Smed_v6_888_0_1	dd_Smed_v4_888_0_1	-	-	-	-	-	-	-	-	-	-	-	-	-	-	-	-	-	-	dd_smedV4_888_0_1	Cell-type-specificity: Protonephridia SimilarTo: uc003ead.2 Description: WD repeat domain 52 (WDR52)	1.92302	13.6565	7.10159	2.82814	0.00135	0.028501	Pass	yes
XLOC_029911	SMESG000078604.1	SMEST078604001.1	dd_Smed_v6_3628_0_1	dd_Smed_v4_3628_0_1	K0513_HUMAN	Uncharacterized protein KIAA0513	K0513_HUMAN	Uncharacterized protein KIAA0513	UniRef90_G4M0L4	Putative uncharacterized protein n=1	UniRef90_G4M0L4	Putative uncharacterized protein n=1	tr|H3BMU3|H3BMU3_HUMAN	H3BMU3	Uncharacterized protein KIAA0513 (Fragment)	-	-	-	-	-	-	-	dd_smedV4_3628_0_1	Cell-type-specificity: Epidermis I SimilarTo: NA Description: NA	4.52535	32.1121	7.09605	2.82702	5e-05	0.00223226	Pass	yes
XLOC_028835	SMESG000075929.1	SMEST075929001.1	dd_Smed_v6_15035_0_1	dd_Smed_v4_15035_0_1	FOXF1_DANRE	Forkhead box protein F1	FOXF1_DANRE	Forkhead box protein F1	UniRef90_G4LZ65	Forkhead protein/ forkhead protein domain,putative n=1	UniRef90_G4LZ65	Forkhead protein/ forkhead protein domain,putative n=1	tr|D2XP14|D2XP14_XENLA	D2XP14	FoxF2 (Fragment)	-	-	-	-	-	-	-	-	-	1.39221	9.82898	7.05998	2.81966	0.00295	0.0497902	Pass	yes
XLOC_016495	SMESG000051528.1	SMEST051528001.1	dd_Smed_v6_12278_0_1	dd_Smed_v4_12278_0_1	RB6I2_MOUSE	ELKS/Rab6-interacting/CAST family member 1	RB6I2_MOUSE	ELKS/Rab6-interacting/CAST family member 1	UniRef90_G4LWE8	Rab6-interacting protein 2/elks/erc/cast,putative n=1	UniRef90_G4LWE8	Rab6-interacting protein 2/elks/erc/cast,putative n=1	sp|Q8IUD2-3|RB6I2_HUMAN	Q8IUD2-3	Isoform 3 of ELKS/Rab6-interacting/CAST family member 1	-	-	-	-	-	-	-	dd_smedV4_12278_0_1	Cell-type-specificity: Neoblast SimilarTo: JQ425144.1 Description: RTEL1	0.464276	3.27062	7.04456	2.81651	5e-05	0.00223226	Pass	yes
XLOC_001361	SMESG000000539.1	SMEST000539001.1	dd_Smed_v6_40393_0_1	dd_Smed_v4_40393_0_1	-	-	-	-	-	-	-	-	-	-	-	-	-	-	-	-	-	-	-	-	0.392499	2.75163	7.01054	2.80953	0.0016	0.0324586	Pass	yes
XLOC_007434	SMESG000016267.1	SMEST016267001.1	dd_Smed_v6_3391_0_1	dd_Smed_v4_3391_0_1	-	-	-	-	UniRef90_G4VGR6	Uncharacterized protein n=1	UniRef90_G4VGR6	Uncharacterized protein n=1	tr|Q58QC3|Q58QC3_XENLA	Q58QC3	Nephrin	-	-	-	-	-	-	-	-	-	0.206469	1.44195	6.98386	2.80402	0.0009	0.0211517	Pass	yes
XLOC_007378	SMESG000016285.1	SMEST016285001.1	dd_Smed_v6_12596_0_1	dd_Smed_v4_12596_0_1	-	-	-	-	-	-	-	-	-	-	-	-	-	-	-	-	-	-	-	-	0.846317	5.89816	6.96921	2.80099	5e-05	0.00223226	Pass	yes
XLOC_019294	SMESG000049852.1	SMEST049852001.1	dd_Smed_v6_7324_0_1	dd_Smed_v4_7324_0_1	-	-	-	-	UniRef90_G4VP27	Putative erythrocyte membrane protein n=1	UniRef90_G4VP27	Putative erythrocyte membrane protein n=1	tr|B7Z789|B7Z789_HUMAN	B7Z789	cDNA FLJ51357, highly similar to Pre-B-cell leukemia transcription factor 4	-	pbx4	Category: tf SimilarTo: NP_079521 pre-B-cell leukemia transcription factor 4 [Homo sapiens]	-	-	-	-	dd_smedV4_7324_0_1	Cell-type-specificity: Epidermal progenitors (late) SimilarTo: uc001gvv.3 Description: calcium channel, voltage-dependent, L type, alpha 1S subunit (CACNA1S)	1.21377	8.41557	6.93341	2.79357	5e-05	0.00223226	Pass	yes
XLOC_002118	SMESG000005668.1	SMEST005668001.1	dd_Smed_v6_2877_0_1	dd_Smed_v4_2877_0_1	P4HA2_CAEEL	Prolyl 4-hydroxylase subunit alpha-2	P4HA2_CAEEL	Prolyl 4-hydroxylase subunit alpha-2	UniRef90_G4VTC9	Putative prolyl 4-hydroxylase alpha subunit 1 n=1	UniRef90_G4VTC9	Putative prolyl 4-hydroxylase alpha subunit 1 n=1	tr|B4HZR4|B4HZR4_DROSE	B4HZR4	GM12882	-	-	-	-	-	-	-	dd_smedV4_2877_0_1	Cell-type-specificity: Neoblast SimilarTo: NA Description: NA	1.57017	10.8205	6.89129	2.78477	5e-05	0.00223226	Pass	yes
XLOC_015710	SMESG000039865.1	SMEST039865001.1	dd_Smed_v6_4244_0_2	dd_Smed_v4_4244_0_2	KPC1_APLCA	Calcium-dependent protein kinase C	KPC1_APLCA	Calcium-dependent protein kinase C	UniRef90_Q6AZF7	Protein kinase C n=2	UniRef90_Q6AZF7	Protein kinase C n=2	tr|B3MD92|B3MD92_DROAN	B3MD92	Protein kinase C	-	-	-	-	-	-	-	dd_smedV4_4244_0_1	Cell-type-specificity: Epidermal progenitors (late) SimilarTo: NA Description: NA	1.31387	9.0202	6.86537	2.77934	5e-05	0.00223226	Pass	yes
XLOC_008554	SMESG000020808.1	SMEST020808001.1	dd_Smed_v6_1010_0_1	dd_Smed_v4_1010_0_1	-	-	SCP_PERVT	Sarcoplasmic calcium-binding protein	UniRef90_G4VLG0	Putative sarcoplasmic calcium-binding protein (SCP) n=2	UniRef90_G4VLG0	Putative sarcoplasmic calcium-binding protein (SCP) n=2	tr|B4L429|B4L429_DROMO	B4L429	GI15669	-	-	-	-	-	-	-	dd_smedV4_1010_0_1	Cell-type-specificity: Gut SimilarTo: uc002xou.3 Description: epididymal peptidase inhibitor (EPPIN)	1.8445	12.649	6.85769	2.77772	0.00015	0.00536897	Pass	yes
XLOC_007772	SMESG000018885.1	SMEST018885001.1	dd_Smed_v6_9183_0_1	dd_Smed_v4_9183_0_1	DPP4_PIG	Dipeptidyl peptidase 4	DPP6_PANTR	Dipeptidyl aminopeptidase-like protein 6	UniRef90_G4VMV1	Subfamily S9B unassigned peptidase (S09 family) n=2	UniRef90_G4VMV1	Subfamily S9B unassigned peptidase (S09 family) n=2	tr|A4IIX6|A4IIX6_XENTR	A4IIX6	LOC100125080 protein	-	-	-	-	-	-	-	dd_smedV4_9183_0_1	Cell-type-specificity: Epidermal progenitors (late) SimilarTo: uc001gpd.2 Description: glutamate-ammonia ligase (GLUL)	0.386287	2.63519	6.82184	2.77016	0.0021	0.0394534	Pass	yes
XLOC_014693	SMESG000035960.1	SMEST035960001.1	dd_Smed_v6_7254_0_1	dd_Smed_v4_7254_0_1	-	-	-	-	UniRef90_G4LZI3	Universal stress protein G, putative n=1	UniRef90_G4LZI3	Universal stress protein G, putative n=1	-	-	-	-	-	-	-	-	-	-	dd_smedV4_7254_0_1	Cell-type-specificity: Neural (non-ciliated) SimilarTo: uc002vzy.3 Description: NA	4.97129	33.568	6.75237	2.75539	5e-05	0.00223226	Pass	yes
XLOC_028796	SMESG000075722.1	SMEST075722001.1	dd_Smed_v6_8076_0_1	dd_Smed_v4_8076_0_1	PDE2A_BOVIN	cGMP-dependent 3',5'-cyclic phosphodiesterase	PDE2A_BOVIN	cGMP-dependent 3',5'-cyclic phosphodiesterase	UniRef90_Q3TD37	Putative uncharacterized protein n=2	UniRef90_Q3TD37	Putative uncharacterized protein n=2	sp|Q922S4|PDE2A_MOUSE	Q922S4	cGMP-dependent 3',5'-cyclic phosphodiesterase	-	-	-	-	-	-	-	dd_smedV4_8076_0_1	Cell-type-specificity: Epidermal lineage (early + late + mature) SimilarTo: uc010hhx.1 Description: myosin VIIA and Rab interacting protein (MYRIP)	0.193554	1.30609	6.74794	2.75445	0.0011	0.0246876	Pass	yes
XLOC_022772	SMESG000063980.1	SMEST063980003.1	dd_Smed_v6_9856_0_9	dd_Smed_v4_9856_0_9	-	-	-	-	-	-	-	-	-	-	-	-	-	-	-	-	-	-	-	-	0.24075	1.62446	6.7475	2.75435	0.0008	0.0195388	Pass	yes
XLOC_026266	SMESG000068488.1	SMEST068488001.1	dd_Smed_v6_9546_0_2	dd_Smed_v4_9546_0_2	WLS_DROPS	Protein wntless {ECO:0000250|UniProtKB:Q95ST2}	WLS_DROPS	Protein wntless {ECO:0000250|UniProtKB:Q95ST2}	UniRef90_C3U5A9	Evi/Wls n=1	UniRef90_C3U5A9	Evi/Wls n=1	tr|C3U5A9|C3U5A9_SCHMD	C3U5A9	Evi/Wls	-	-	-	-	-	-	-	dd_smedV4_9546_0_1	Cell-type-specificity: Neural (non-ciliated) SimilarTo: uc001uxf.3 Description: lipoma HMGIC fusion partner (LHFP)	2.5417	17.1496	6.7473	2.75431	5e-05	0.00223226	Pass	yes
XLOC_015784	SMESG000040048.1	SMEST040048001.1	dd_Smed_v6_9891_0_1	dd_Smed_v4_9891_0_1	-	-	-	-	-	-	-	-	-	-	-	-	-	-	-	-	-	-	dd_smedV4_9891_0_1	Cell-type-specificity: Gut SimilarTo: uc003qtr.1 Description: 1-acylglycerol-3-phosphate O-acyltransferase 4 (AGPAT4)	4.83599	32.5928	6.73963	2.75267	0.0003	0.00896115	Pass	yes
XLOC_005692	SMESG000014253.1	SMEST014253001.1	dd_Smed_v6_12073_0_1	dd_Smed_v4_12073_0_1	-	-	-	-	-	-	-	-	-	-	-	-	-	-	-	-	-	-	-	-	0.342921	2.30841	6.73161	2.75095	0.00065	0.0167281	Pass	yes
XLOC_021296	SMESG000055191.1	SMEST055191002.1	dd_Smed_v6_1656_0_3	dd_Smed_v4_1656_0_3	GNAO_LYMST	Guanine nucleotide-binding protein G(o) subunit alpha	GNAO_LYMST	Guanine nucleotide-binding protein G(o) subunit alpha	UniRef90_Q6P967	Uncharacterized protein n=1	UniRef90_Q6P967	Uncharacterized protein n=1	sp|P51875|GNAO_CAEEL	P51875	Guanine nucleotide-binding protein G(o) subunit alpha	-	-	-	-	-	-	-	-	-	9.51544	63.8527	6.71043	2.74641	5e-05	0.00223226	Pass	yes
XLOC_006927	SMESG000017115.1	SMEST017115001.1	dd_Smed_v6_4479_1_1	dd_Smed_v4_4479_1_1	CPLX1_CAEEL	Putative complexin-1	CPLX1_CAEEL	Putative complexin-1	UniRef90_Q5DA47	Complexin (Synaphin) n=2	UniRef90_Q5DA47	Complexin (Synaphin) n=2	tr|H2VGC4|H2VGC4_CAEJA	H2VGC4	Uncharacterized protein	-	-	-	-	-	-	-	dd_smedV4_4479_1_1	Cell-type-specificity: Sigma neoblasts SimilarTo: uc001mws.2 Description: TNF receptor-associated factor 6, E3 ubiquitin protein ligase (TRAF6)	1.28888	8.62823	6.69436	2.74295	0.00135	0.028501	Pass	yes
XLOC_013511	SMESG000032619.1	SMEST032619001.1	dd_Smed_v6_14753_0_1	dd_Smed_v4_14753_0_1	-	-	ASCL3_HUMAN	Achaete-scute homolog 3	UniRef90_U5YR51	Ascl-2 protein (Fragment) n=1	UniRef90_U5YR51	Ascl-2 protein (Fragment) n=1	sp|Q9NQ33|ASCL3_HUMAN	Q9NQ33	Achaete-scute homolog 3	-	-	-	-	-	-	-	dd_smedV4_14753_0_1	Cell-type-specificity: Gut SimilarTo: NA Description: NA	1.27453	8.48295	6.65575	2.7346	0.00135	0.028501	Pass	yes
XLOC_024247	SMESG000063036.1	SMEST063036001.1	dd_Smed_v6_22375_1_1	dd_Smed_v4_22375_1_1	MEC2_CAEEL	Mechanosensory protein 2	MEC2_CAEEL	Mechanosensory protein 2	UniRef90_G4VDW2	Putative spfh domain / Band 7 family protein n=1	UniRef90_G4VDW2	Putative spfh domain / Band 7 family protein n=1	tr|H2WN08|H2WN08_CAEJA	H2WN08	Uncharacterized protein	-	-	-	-	-	-	-	-	-	0.702918	4.65125	6.61706	2.72619	0.00105	0.0239538	Pass	yes
XLOC_005520	SMESG000014375.1	SMEST014375002.1	-	-	UNC80_HUMAN	Protein unc-80 homolog	UNC80_HUMAN	Protein unc-80 homolog	UniRef90_G4VRY9	Uncharacterized protein n=2	UniRef90_G4VRY9	Uncharacterized protein n=2	tr|C9J1U3|C9J1U3_HUMAN	C9J1U3	Protein unc-80 homolog	-	-	-	-	-	-	-	dd_smedV4_5118_0_1	Cell-type-specificity: Neural (both ciliated and non-ciliated) SimilarTo: uc001drv.3 Description: dihydropyrimidine dehydrogenase (DPYD)	0.473479	3.12925	6.60906	2.72444	5e-05	0.00223226	Pass	yes
XLOC_015750	SMESG000039904.1	SMEST039904001.1	dd_Smed_v6_15627_0_1	dd_Smed_v4_15627_0_1	TRPG_DROME	Transient receptor potential-gamma protein	TRPG_DROME	Transient receptor potential-gamma protein	UniRef90_Q9VJJ7	Transient receptor potential-gamma protein n=2	UniRef90_B7YZW4	Transient receptor potential cation channel gamma, isoform D n=8	tr|B3MKM4|B3MKM4_DROAN	B3MKM4	GF15877	-	-	-	-	-	-	-	dd_smedV4_15627_0_1	Cell-type-specificity: Neural (non-ciliated) SimilarTo: KJ187188.1 Description: pou4l-1 (pou4l-1)	0.187131	1.23605	6.60527	2.72362	0.00275	0.0472469	Pass	yes
XLOC_009428	SMESG000023007.1	SMEST023007002.1	dd_Smed_v6_15661_0_1	dd_Smed_v4_15661_0_1	RIMS2_RAT	Regulating synaptic membrane exocytosis protein 2	RIMS2_RAT	Regulating synaptic membrane exocytosis protein 2	UniRef90_UPI0001A6368A	rab3 interacting molecule (rim)-related n=1	UniRef90_B4GLJ0	GL12022 n=1	tr|D6RDY0|D6RDY0_HUMAN	D6RDY0	Regulating synaptic membrane exocytosis protein 2	-	-	-	-	-	-	-	dd_smedV4_10734_0_1	Cell-type-specificity: Epidermal lineage (early + late) SimilarTo: NA Description: NA	1.01475	6.65702	6.56026	2.71375	0.0002	0.00657309	Pass	yes
XLOC_027204	SMESG000071508.1	SMEST071508003.1	dd_Smed_v6_1579_0_1	dd_Smed_v4_1579_0_1	CO4A1_DROME	Collagen alpha-1(IV) chain	CO4A1_DROME	Collagen alpha-1(IV) chain	UniRef90_B4LTV2	GJ17223 n=1	UniRef90_G4V8A8	Putative collagen alpha-1(V) chain n=2	tr|B4I1B5|B4I1B5_DROSE	B4I1B5	GM18517	-	-	-	-	-	-	-	dd_smedV4_1579_0_1	Cell-type-specificity: Muscle SimilarTo: uc010qsr.2 Description: potassium channel, subfamily K, member 18 (KCNK18)	0.475733	3.10117	6.51872	2.70459	5e-05	0.00223226	Pass	yes
XLOC_001903	SMESG000001734.1	SMEST001734001.1	dd_Smed_v6_10042_0_1	dd_Smed_v4_10042_0_1	-	-	LRC4B_RAT	Leucine-rich repeat-containing protein 4B	UniRef90_I1ZIL5	Slit-2 n=1	UniRef90_I1ZIL5	Slit-2 n=1	tr|I1ZIL5|I1ZIL5_SCHMD	I1ZIL5	Slit-2	-	-	-	-	-	-	-	dd_smedV4_10042_0_1	Cell-type-specificity: Neural (non-ciliated) SimilarTo: uc001ivt.4 Description: zinc finger E-box binding homeobox 1 (ZEB1)9	0.428964	2.76274	6.44049	2.68717	0.00205	0.038925	Pass	yes
XLOC_020137	SMESG000058834.1	SMEST058834001.1	dd_Smed_v6_13010_0_2	dd_Smed_v4_13010_0_2	PO6F1_MOUSE	POU domain, class 6, transcription factor 1	PO6F1_MOUSE	POU domain, class 6, transcription factor 1	UniRef90_F7CBJ7	Uncharacterized protein (Fragment) n=1	UniRef90_F7CBJ7	Uncharacterized protein (Fragment) n=1	tr|F7CBJ7|F7CBJ7_XENTR	F7CBJ7	Uncharacterized protein (Fragment)	-	pou6-2	Category: tf SimilarTo: NP_001159490 POU domain, class 6, transcription factor 2 isoform 2 [Homo sapiens]	-	-	-	-	-	-	1.34137	8.53144	6.36024	2.66908	5e-05	0.00223226	Pass	yes
XLOC_008392	SMESG000020772.1	SMEST020772001.1	dd_Smed_v6_8296_0_1	dd_Smed_v4_8296_0_1	KGP1_HUMAN	cGMP-dependent protein kinase 1	KGP1_HUMAN	cGMP-dependent protein kinase 1	UniRef90_T2MDD6	cGMP-dependent protein kinase 1 n=2	UniRef90_T2MDD6	cGMP-dependent protein kinase 1 n=2	tr|Q5SQU3|Q5SQU3_HUMAN	Q5SQU3	cGMP-dependent protein kinase	-	-	-	-	-	-	-	dd_smedV4_8296_0_1	Cell-type-specificity: Epidermal lineage (early + late + mature) SimilarTo: uc001qbn.3 Description: solute carrier family 37 (glycerol-3-phosphate transporter), member 2 (SLC37A2)	0.400316	2.54329	6.35321	2.66748	0.00125	0.0271728	Pass	yes
XLOC_027112	SMESG000071202.1	SMEST071202001.1	-	-	MSI1H_HUMAN	RNA-binding protein Musashi homolog 1	MSI1H_HUMAN	RNA-binding protein Musashi homolog 1	UniRef90_B1Q3I8	Musashi n=1	UniRef90_B1Q3I8	Musashi n=1	tr|B1Q3I8|B1Q3I8_DUGJA	B1Q3I8	Musashi	-	-	-	-	-	-	-	dd_smedV4_7323_0_1	Cell-type-specificity: Epidermal lineage (early + late + mature) SimilarTo: uc003jju.1 Description: calcyphosine-like (CAPSL)	2.61656	16.5957	6.34256	2.66507	5e-05	0.00223226	Pass	yes
XLOC_029849	SMESG000078547.1	SMEST078547001.1	dd_Smed_v6_6990_0_1	dd_Smed_v4_6990_0_1	PTPR2_MACNE	Receptor-type tyrosine-protein phosphatase N2	PTPR2_MACNE	Receptor-type tyrosine-protein phosphatase N2	UniRef90_B3DJG5	Ptprn protein n=2	UniRef90_UPI00034F9B3C	PREDICTED: receptor-type tyrosine-protein phosphatase N2 n=1	tr|Q3UTI6|Q3UTI6_MOUSE	Q3UTI6	Putative uncharacterized protein	-	-	-	-	-	-	-	dd_smedV4_6990_0_1	Cell-type-specificity: Muscle SimilarTo: uc001bfj.3 Description: heparan sulfate proteoglycan 2 (HSPG2)	2.25704	14.2529	6.31486	2.65875	0.00015	0.00536897	Pass	yes
XLOC_003617	SMESG000009290.1	SMEST009290001.1	dd_Smed_v6_815_0_1	dd_Smed_v4_815_0_1	-	-	-	-	-	-	-	-	-	-	-	-	-	-	-	-	-	-	-	-	10.148	63.8994	6.29675	2.65461	5e-05	0.00223226	Pass	yes
XLOC_002003	SMESG000002071.1	SMEST002071002.1	dd_Smed_v6_323_0_1	dd_Smed_v4_323_0_1	TNNI_CHLNI	Troponin I	TNNI4_CAEEL	Troponin I 4	UniRef90_Q5DDC3	SJCHGC00516 protein n=6	UniRef90_Q5DDC3	SJCHGC00516 protein n=6	tr|G0NRF8|G0NRF8_CAEBE	G0NRF8	CBN-TNI-4 protein	-	-	-	-	-	-	-	dd_smedV4_323_0_1	Cell-type-specificity: Gut SimilarTo: NA Description: NA	4.07268	25.5777	6.28031	2.65084	5e-05	0.00223226	Pass	yes
XLOC_013446	SMESG000033763.1	SMEST033763006.1	-	-	RFX1L_DANRE	RNA binding protein fox-1 homolog 1-like	RFOX1_MACFA	RNA binding protein fox-1 homolog 1	UniRef90_C1LE61	Ataxin-2-binding protein 1 n=1	UniRef90_C1LE61	Ataxin-2-binding protein 1 n=1	tr|B4QP74|B4QP74_DROSI	B4QP74	GD14245	-	-	-	-	-	-	-	dd_smedV4_9461_0_1	Cell-type-specificity: Parapharyngeal SimilarTo: uc010lpk.3 Description: SCO-spondin homolog (Bos taurus) (SSPO)	0.791512	4.96263	6.26981	2.64842	0.0024	0.0434512	Pass	yes
XLOC_007797	SMESG000019065.1	SMEST019065001.1	dd_Smed_v6_2902_0_1	dd_Smed_v4_2902_0_1	KAPR_STRPU	cAMP-dependent protein kinase type II regulatory subunit	KAPR_STRPU	cAMP-dependent protein kinase type II regulatory subunit	UniRef90_G4LV34	Camp-dependent protein kinase type II-alpha regulatory subunit, putative n=4	UniRef90_G4LV34	Camp-dependent protein kinase type II-alpha regulatory subunit, putative n=4	tr|B4LM12|B4LM12_DROVI	B4LM12	GJ21160	-	-	-	-	-	-	-	dd_smedV4_2902_0_1	Cell-type-specificity: Epidermal lineage (early + late + mature) SimilarTo: NA Description: NA	4.31035	26.9675	6.25645	2.64534	5e-05	0.00223226	Pass	yes
XLOC_002433	SMESG000006530.1	SMEST006530001.1	dd_Smed_v6_16399_0_1	dd_Smed_v4_16399_0_1	MEIS3_XENTR	Homeobox protein meis3 {ECO:0000312|EMBL:AAH75589.1}	MEIS3_XENTR	Homeobox protein meis3 {ECO:0000312|EMBL:AAH75589.1}	UniRef90_J7FUV3	Meis n=1	UniRef90_J7FUV3	Meis n=1	tr|J7FUV3|J7FUV3_SCHMD	J7FUV3	Meis	-	-	-	-	-	-	-	-	-	0.62794	3.92214	6.24604	2.64294	0.00045	0.0122384	Pass	yes
XLOC_001301	SMESG000000524.1	SMEST000524004.1	-	-	CAC1M_MUSDO	Muscle calcium channel subunit alpha-1	CAC1M_MUSDO	Muscle calcium channel subunit alpha-1	UniRef90_G0YP32	Voltage operated calcium channel Cav1B n=1	UniRef90_G0YP32	Voltage operated calcium channel Cav1B n=1	tr|G0YP32|G0YP32_DUGJA	G0YP32	Voltage operated calcium channel Cav1B	-	-	-	-	-	-	-	dd_smedV4_8899_0_1	Cell-type-specificity: Parapharyngeal SimilarTo: uc010wpo.2 Description: mitogen-activated protein kinase kinase kinase 3 (MAP3K3)	2.85965	17.8262	6.2337	2.64009	0.00015	0.00536897	Pass	yes
XLOC_009857	SMESG000022039.1	SMEST022039001.1	dd_Smed_v6_16856_0_1	dd_Smed_v4_16856_0_1	PKHG7_HUMAN	Pleckstrin homology domain-containing family G member 7	PKHG7_HUMAN	Pleckstrin homology domain-containing family G member 7	UniRef90_G4VGH5	Putative neuronal RhoA GEF protein n=2	UniRef90_G4VGH5	Putative neuronal RhoA GEF protein n=2	tr|H2WQV1|H2WQV1_CAEJA	H2WQV1	Uncharacterized protein	-	-	-	-	-	-	-	dd_smedV4_16856_0_1	Cell-type-specificity: Neural (both ciliated and non-ciliated) SimilarTo: NA Description: NA	0.450708	2.80125	6.21522	2.63581	0.0021	0.0394534	Pass	yes
XLOC_020301	SMESG000058478.1	SMEST058478001.1	dd_Smed_v6_16092_0_1	dd_Smed_v4_16092_0_1	-	-	LIGO3_MOUSE	Leucine-rich repeat and immunoglobulin-like domain-containing nogo receptor-interacting protein 3	UniRef90_G4VFE7	Uncharacterized protein n=2	UniRef90_G4VFE7	Uncharacterized protein n=2	tr|Q29KV3|Q29KV3_DROPS	Q29KV3	GA18017	-	-	-	-	-	-	-	dd_smedV4_16092_0_1	Cell-type-specificity: Epidermal progenitors (early) SimilarTo: NA Description: NA	0.414294	2.56274	6.1858	2.62896	0.00115	0.025443	Pass	yes
XLOC_005711	SMESG000014361.1	SMEST014361001.1	dd_Smed_v6_518_0_1	dd_Smed_v4_518_0_1	-	-	-	-	-	-	-	-	-	-	-	-	-	-	-	-	-	-	dd_smedV4_518_0_1	Cell-type-specificity: Neural (ciliated) SimilarTo: uc001uft.4 Description: dynein, axonemal, heavy chain 10 (DNAH10)	2.8093	17.3124	6.16253	2.62352	0.00225	0.0410938	Pass	yes
XLOC_019417	SMESG000049512.1	SMEST049512001.1	dd_Smed_v6_373_0_1	dd_Smed_v4_373_0_1	MLP2_DROME	Muscle LIM protein Mlp84B	MLP2_DROME	Muscle LIM protein Mlp84B	UniRef90_G4VJG3	Putative crp1/csrp1/crip1 n=1	UniRef90_G4VJG3	Putative crp1/csrp1/crip1 n=1	tr|B3LYC8|B3LYC8_DROAN	B3LYC8	GF17323	-	-	-	-	-	-	-	dd_smedV4_373_0_1	Cell-type-specificity: Sigma neoblasts SimilarTo: uc002kal.2 Description: actin, gamma 1 (ACTG1)	4.00291	24.623	6.15127	2.62089	0.0001	0.00397955	Pass	yes
XLOC_008128	SMESG000018027.1	SMEST018027001.1	dd_Smed_v6_8494_0_1	dd_Smed_v4_8494_0_1	ROBO2_MOUSE	Roundabout homolog 2	ROBO2_MOUSE	Roundabout homolog 2	UniRef90_A1XCJ3	RoboA n=1	UniRef90_A1XCJ3	RoboA n=1	tr|A1XCJ3|A1XCJ3_SCHMD	A1XCJ3	RoboA	-	-	-	-	-	-	-	-	-	0.322834	1.98425	6.14635	2.61973	0.0027	0.0469054	Pass	yes
XLOC_009958	SMESG000022366.1	SMEST022366002.1	dd_Smed_v6_10911_0_1	dd_Smed_v4_10911_0_1	ZN596_HUMAN	Zinc finger protein 596	ZN596_HUMAN	Zinc finger protein 596	UniRef90_G4VRP2	Putative zinc finger protein n=2	UniRef90_G4VRP2	Putative zinc finger protein n=2	tr|A8XPM0|A8XPM0_CAEBR	A8XPM0	Protein CBR-MNM-2	-	-	-	-	-	-	-	dd_smedV4_10911_0_1	Cell-type-specificity: Neural (ciliated) SimilarTo: uc001jty.3 Description: tetratricopeptide repeat domain 18 (TTC18)	1.04877	6.42981	6.13081	2.61608	5e-05	0.00223226	Pass	yes
XLOC_006328	SMESG000013742.1	SMEST013742002.1	dd_Smed_v6_7540_0_1	dd_Smed_v4_7540_0_1	-	-	-	-	UniRef90_G4V9X7	Putative uncharacterized protein n=1	UniRef90_G4V9X7	Putative uncharacterized protein n=1	-	-	-	-	-	-	-	-	-	-	dd_smedV4_16924_0_1	Cell-type-specificity: Neural (both ciliated and non-ciliated) SimilarTo: uc002ckv.3 Description: calcium channel, voltage-dependent, T type, alpha 1H subunit (CACNA1H)	1.017	6.19633	6.09275	2.60709	5e-05	0.00223226	Pass	yes
XLOC_025720	SMESG000067156.1	SMEST067156004.1	dd_Smed_v6_6863_0_4	dd_Smed_v4_6863_0_4	DYN1_MOUSE	Dynamin-1	DYN1_HUMAN	Dynamin-1	UniRef90_C4Q9B4	Dynamin, putative n=2	UniRef90_C4Q9B4	Dynamin, putative n=2	sp|P39053-2|DYN1_MOUSE	P39053-2	Isoform 2 of Dynamin-1	-	-	-	-	-	-	-	dd_smedV4_6863_0_1	Cell-type-specificity: Epidermal lineage (early + late + mature) SimilarTo: NA Description: NA	0.301042	1.82848	6.07384	2.60261	0.00215	0.0398518	Pass	yes
XLOC_014890	SMESG000037408.1	SMEST037408002.1	dd_Smed_v6_10276_0_1	dd_Smed_v4_10276_0_1	GT251_BOVIN	Procollagen galactosyltransferase 1	GT251_BOVIN	Procollagen galactosyltransferase 1	UniRef90_G4LX64	Cerebral cell adhesion molecule related n=1	UniRef90_G4LX64	Cerebral cell adhesion molecule related n=1	tr|A9C3Q0|A9C3Q0_DANRE	A9C3Q0	Novel protein similar to vertebrate glycosyltransferase 25 domain containing 1 (GLT25D1)	-	-	-	-	-	-	-	dd_smedV4_10276_0_1	Cell-type-specificity: Epidermis II SimilarTo: uc001kxw.3 Description: WD repeat domain 96 (WDR96)	0.557649	3.38566	6.07131	2.60201	0.0017	0.0338803	Pass	yes
XLOC_022675	SMESG000064521.1	SMEST064521001.1	dd_Smed_v6_12146_0_1	dd_Smed_v4_12146_0_1	ACH3_DROME	Acetylcholine receptor subunit beta-like 1	ACH3_DROME	Acetylcholine receptor subunit beta-like 1	UniRef90_Q93149	Acetylcholine receptor subunit beta-type acr-3 n=4	UniRef90_Q93149	Acetylcholine receptor subunit beta-type acr-3 n=4	tr|B4MN11|B4MN11_DROWI	B4MN11	GK16583	-	-	-	-	-	-	-	-	-	0.67623	4.08291	6.03775	2.59401	0.00235	0.0427947	Pass	yes
XLOC_029685	SMESG000081885.1	SMEST081885001.1	dd_Smed_v6_13898_0_1	dd_Smed_v4_13898_0_1	HMH2_GIRTI	Homeobox protein DTH-2	HMH2_GIRTI	Homeobox protein DTH-2	UniRef90_Q00401	Homeobox protein DTH-2 n=1	UniRef90_Q00401	Homeobox protein DTH-2 n=1	sp|Q00401|HMH2_DUGTI	Q00401	Homeobox protein DTH-2	UNVERIFIED: Schmidtea mediterranea nkx2-like mRNA, partial sequence	-	-	-	-	-	-	-	-	1.3142	7.89844	6.01007	2.58738	0.00035	0.0101622	Pass	yes
XLOC_006696	SMESG000017121.1	SMEST017121003.1	dd_Smed_v6_5127_0_1	dd_Smed_v4_5127_0_1	HUNB_DROME	Protein hunchback	HUNB_DROME	Protein hunchback	UniRef90_G4VQG9	Putative hunchback protein n=1	UniRef90_G4VQG9	Putative hunchback protein n=1	tr|Q56RG8|Q56RG8_DROPS	Q56RG8	Hunchback (Fragment)	Schmidtea mediterranea hunchback-like mRNA, complete sequence	-	-	-	-	-	-	-	-	4.34881	26.1126	6.00454	2.58605	5e-05	0.00223226	Pass	yes
XLOC_029116	SMESG000076529.1	SMEST076529001.1	dd_Smed_v6_475_0_1	dd_Smed_v4_475_0_1	TITIN_DROME	Titin	TITIN_DROME	Titin	UniRef90_Q5DI56	SJCHGC09287 protein n=2	UniRef90_Q5DI56	SJCHGC09287 protein n=2	tr|B3NBE3|B3NBE3_DROER	B3NBE3	GG14535	-	-	-	-	-	-	-	dd_smedV4_475_0_1	Cell-type-specificity: Epidermal lineage (early + late + mature) SimilarTo: NA Description: NA	2.28132	13.6692	5.99179	2.58299	5e-05	0.00223226	Pass	yes
XLOC_027482	SMESG000071975.1	SMEST071975003.1	dd_Smed_v6_3898_0_1	dd_Smed_v4_3898_0_1	-	-	-	-	UniRef90_G4LZC5	Putative uncharacterized protein n=1	UniRef90_G4LZC5	Putative uncharacterized protein n=1	-	-	-	-	-	-	-	-	-	-	dd_smedV4_3898_0_1	Cell-type-specificity: Gut SimilarTo: uc003aka.3 Description: phospholipase A2, group III (PLA2G3)	13.1362	77.4459	5.89561	2.55964	5e-05	0.00223226	Pass	yes
XLOC_015709	SMESG000039854.1	SMEST039854001.1	-	-	KPCA_RAT	Protein kinase C alpha type	KPCA_RAT	Protein kinase C alpha type	UniRef90_Q6AXM3	Prkca protein (Fragment) n=1	UniRef90_Q6AXM3	Prkca protein (Fragment) n=1	tr|Q6AXM3|Q6AXM3_DANRE	Q6AXM3	Prkca protein (Fragment)	-	-	-	-	-	-	-	dd_smedV4_4244_0_1	Cell-type-specificity: Epidermal progenitors (late) SimilarTo: uc002nid.3 Description: MPV17 mitochondrial membrane protein-like 2 (MPV17L2)	1.03208	6.07809	5.88917	2.55806	0.00265	0.0462951	Pass	yes
XLOC_028168	SMESG000077782.1	SMEST077782001.1	dd_Smed_v6_701_0_1	dd_Smed_v4_701_0_1	CRA1B_DANRE	Collagen alpha-1(XXVII) chain B	CRA1B_DANRE	Collagen alpha-1(XXVII) chain B	UniRef90_G4V6X6	Putative collagen alpha-1(V) chain n=2	UniRef90_G4V6X6	Putative collagen alpha-1(V) chain n=2	sp|Q64739-4|COBA2_MOUSE	Q64739-4	Isoform 3 of Collagen alpha-2(XI) chain	-	-	-	-	-	-	-	dd_smedV4_701_0_1	Cell-type-specificity: Muscle SimilarTo: uc001bfj.3 Description: heparan sulfate proteoglycan 2 (HSPG2)	0.571901	3.35811	5.87184	2.55381	5e-05	0.00223226	Pass	yes
XLOC_000896	SMESG000002914.1	SMEST002914001.1	dd_Smed_v6_2386_0_1	dd_Smed_v4_2386_0_1	TPL2B_DANRE	Tumor necrosis factor, alpha-induced protein 8-like protein 2 B	TPL2B_DANRE	Tumor necrosis factor, alpha-induced protein 8-like protein 2 B	UniRef90_Q7T364	Tumor necrosis factor, alpha-induced protein 8-like protein 2 B n=1	UniRef90_Q7T364	Tumor necrosis factor, alpha-induced protein 8-like protein 2 B n=1	sp|Q7T364|TPL2B_DANRE	Q7T364	Tumor necrosis factor, alpha-induced protein 8-like protein 2 B	-	-	-	-	-	-	-	-	-	6.30053	36.7037	5.82549	2.54238	0.0002	0.00657309	Pass	yes
XLOC_008164	SMESG000018172.1	SMEST018172001.1	dd_Smed_v6_2164_0_1	dd_Smed_v4_2164_0_1	L2GL1_RAT	Lethal(2) giant larvae protein homolog 1	L2GL1_RAT	Lethal(2) giant larvae protein homolog 1	UniRef90_U3N6C3	Lethal giant larvae protein n=1	UniRef90_U3N6C3	Lethal giant larvae protein n=1	tr|F1QPI4|F1QPI4_DANRE	F1QPI4	Uncharacterized protein (Fragment)	-	-	-	-	-	-	-	dd_smedV4_2164_0_1	Cell-type-specificity: Neural (non-ciliated) SimilarTo: NA Description: NA	0.865807	5.03799	5.81884	2.54073	5e-05	0.00223226	Pass	yes
XLOC_007592	SMESG000018735.1	SMEST018735003.1	dd_Smed_v6_25344_0_1	dd_Smed_v4_25344_0_1	NKX23_MOUSE	Homeobox protein Nkx-2.3	NKX23_MOUSE	Homeobox protein Nkx-2.3	UniRef90_F7EU05	Uncharacterized protein n=1	UniRef90_F7EU05	Uncharacterized protein n=1	tr|F7EU05|F7EU05_XENTR	F7EU05	Uncharacterized protein	-	-	-	-	-	-	-	dd_smedV4_9259_0_1	Cell-type-specificity: Gut SimilarTo: uc001siw.3 Description: RAB5B, member RAS oncogene family (RAB5B)	2.42054	14.0822	5.81779	2.54047	0.0005	0.0133935	Pass	yes
XLOC_003553	SMESG000008954.1	SMEST008954004.1	-	-	-	-	-	-	-	-	-	-	-	-	-	-	-	-	-	-	-	-	-	-	0.579448	3.36437	5.80616	2.53759	0.0018	0.035476	Pass	yes
XLOC_021362	SMESG000055143.1	SMEST055143003.1	dd_Smed_v6_6730_0_1	dd_Smed_v4_6730_0_1	SY65_APLCA	Synaptotagmin-1	SY65_APLCA	Synaptotagmin-1	UniRef90_Q9U8R6	Djsyt protein n=1	UniRef90_Q9U8R6	Djsyt protein n=1	tr|Q9U8R6|Q9U8R6_DUGJA	Q9U8R6	Djsyt protein	-	-	-	-	-	-	-	dd_smedV4_6730_0_1	Cell-type-specificity: Muscle SimilarTo: NA Description: NA	1.50788	8.73404	5.79226	2.53413	5e-05	0.00223226	Pass	yes
XLOC_018879	SMESG000048230.1	SMEST048230002.1	dd_Smed_v6_8747_0_1	dd_Smed_v4_8747_0_1	-	-	-	-	UniRef90_I1ZIG9	Uncharacterized protein n=1	UniRef90_I1ZIG9	Uncharacterized protein n=1	tr|I1ZIG9|I1ZIG9_SCHMD	I1ZIG9	Uncharacterized protein	-	-	-	-	-	-	-	-	-	4.01985	22.9428	5.70738	2.51283	5e-05	0.00223226	Pass	yes
XLOC_013160	SMESG000031752.1	SMEST031752001.1	-	-	-	-	-	-	-	-	-	-	-	-	-	-	-	-	-	-	-	-	-	-	0.228124	1.30027	5.69984	2.51092	0.00215	0.0398518	Pass	yes
XLOC_011632	SMESG000028920.1	SMEST028920001.1	dd_Smed_v6_832_0_1	dd_Smed_v4_832_0_1	CO1A2_HUMAN	Collagen alpha-2(I) chain	CO1A2_RAT	Collagen alpha-2(I) chain	UniRef90_C1L3U0	Collagen alpha-2(V) chain n=2	UniRef90_A1XVT1	Fibrillar collagen n=3	tr|Q3TU64|Q3TU64_MOUSE	Q3TU64	Putative uncharacterized protein	-	-	-	-	-	-	-	dd_smedV4_832_0_1	Cell-type-specificity: Parapharyngeal SimilarTo: uc003ehv.4 Description: solute carrier family 12 (potassium/chloride transporters), member 8 (SLC12A8)	1.48786	8.4106	5.65282	2.49897	5e-05	0.00223226	Pass	yes
XLOC_027859	SMESG000073268.1	SMEST073268002.1	dd_Smed_v6_7562_0_1	dd_Smed_v4_7562_0_1	GRIA1_RAT	Glutamate receptor 1	GRIA1_RAT	Glutamate receptor 1	UniRef90_L7N2J8	Uncharacterized protein n=9	UniRef90_UPI00038366B2	PREDICTED: glutamate receptor, ionotropic, AMPA 1b isoform X2 n=4	tr|B9V8S0|B9V8S0_XENLA	B9V8S0	Ionotropic glutamate receptor subunit GluR4(Q)flop	-	-	-	-	-	-	-	dd_smedV4_7562_0_1	Cell-type-specificity: Gut SimilarTo: NA Description: NA	2.57679	14.3997	5.58823	2.48239	5e-05	0.00223226	Pass	yes
XLOC_012152	SMESG000030739.1	SMEST030739001.1	dd_Smed_v6_14664_0_1	dd_Smed_v4_14664_0_1	-	-	-	-	-	-	-	-	-	-	-	-	-	-	-	-	-	-	-	-	1.16957	6.46505	5.52772	2.46668	0.00215	0.0398518	Pass	yes
XLOC_004618	SMESG000011874.1	SMEST011874001.1	dd_Smed_v6_14669_0_1	dd_Smed_v4_14669_0_1	-	-	-	-	-	-	-	-	-	-	-	-	-	-	-	-	-	-	-	-	2.75474	15.1188	5.48829	2.45636	0.0009	0.0211517	Pass	yes
XLOC_022784	SMESG000064055.1	SMEST064055001.1	dd_Smed_v6_14009_0_1	dd_Smed_v4_14009_0_1	-	-	-	-	-	-	-	-	-	-	-	-	-	-	-	-	-	-	-	-	8.08933	43.9997	5.43923	2.4434	0.00075	0.0184625	Pass	yes
XLOC_002868	SMESG000004519.1	SMEST004519001.1	dd_Smed_v6_11650_0_1	dd_Smed_v4_11650_0_1	FZD10_CHICK	Frizzled-10	FZD10_CHICK	Frizzled-10	UniRef90_B1NWW0	Frizzled receptor-like protein (Fragment) n=1	UniRef90_B1NWW0	Frizzled receptor-like protein (Fragment) n=1	tr|B1NWW0|B1NWW0_SCHMD	B1NWW0	Frizzled receptor-like protein (Fragment)	-	-	-	GCR276	Cluster: Frizzled Description: frizzled homolog 10	dd_smedV4_11650_0_1	Wound-response-genes-reddien-category: Late SimilarTo: EU130789.1 Description: frizzled receptor-like protein (Frz-d)	-	-	0.669622	3.63941	5.43502	2.44229	0.00065	0.0167281	Pass	yes
XLOC_029724	SMESG000078454.1	SMEST078454001.1	dd_Smed_v6_12583_0_1	dd_Smed_v4_12583_0_1	ARRB_CAEEL	Probable beta-arrestin	ARRB_CAEEL	Probable beta-arrestin	UniRef90_C1LF82	Putative beta-arrestin n=1	UniRef90_C1LF82	Putative beta-arrestin n=1	tr|B4PP42|B4PP42_DROYA	B4PP42	GE23289	-	-	-	-	-	-	-	-	-	0.528863	2.86919	5.4252	2.43968	0.00195	0.0373106	Pass	yes
XLOC_024993	SMESG000065210.1	SMEST065210001.1	-	-	-	-	-	-	-	-	UniRef90_F7DNV4	Uncharacterized protein (Fragment) n=2	tr|F7DNV4|F7DNV4_XENTR	F7DNV4	Uncharacterized protein (Fragment)	-	-	-	-	-	-	-	-	-	6.25904	33.9152	5.41859	2.43792	5e-05	0.00223226	Pass	yes
XLOC_014651	SMESG000035879.1	SMEST035879002.1	dd_Smed_v6_44657_0_1	dd_Smed_v4_44657_0_1	PCDGA_HUMAN	Protocadherin gamma-A10	PCDGA_HUMAN	Protocadherin gamma-A10	UniRef90_UPI0003837EBA	PREDICTED: protocadherin Fat 4-like n=1	UniRef90_UPI0003837EBA	PREDICTED: protocadherin Fat 4-like n=1	tr|Q52LL2|Q52LL2_HUMAN	Q52LL2	Protocadherin gamma subfamily A, 10	-	-	-	-	-	-	-	-	-	1.85214	10.0258	5.41309	2.43645	5e-05	0.00223226	Pass	yes
XLOC_006601	SMESG000016846.1	SMEST016846001.1	dd_Smed_v6_1206_0_1	dd_Smed_v4_1206_0_1	GST28_SCHBO	Glutathione S-transferase class-mu 28 kDa isozyme	GST28_SCHBO	Glutathione S-transferase class-mu 28 kDa isozyme	UniRef90_P09792	Glutathione S-transferase class-mu 28 kDa isozyme n=3	UniRef90_P09792	Glutathione S-transferase class-mu 28 kDa isozyme n=3	tr|Q8JHA7|Q8JHA7_XENLA	Q8JHA7	Glutathione s-transferase	-	-	-	-	-	-	-	-	-	52.3327	278.462	5.32099	2.4117	5e-05	0.00223226	Pass	yes
XLOC_003528	SMESG000008788.1	SMEST008788001.1	dd_Smed_v6_8259_0_1	dd_Smed_v4_8259_0_1	EGL4_CAEBR	cGMP-dependent protein kinase egl-4 {ECO:0000250|UniProtKB:O76360}	EGL4_CAEBR	cGMP-dependent protein kinase egl-4 {ECO:0000250|UniProtKB:O76360}	UniRef90_E7BBH9	cGMP-dependent protein kinase 1 n=1	UniRef90_E7BBH9	cGMP-dependent protein kinase 1 n=1	sp|A8X6H1|EGL4_CAEBR	A8X6H1	cGMP-dependent protein kinase egl-4	-	-	-	-	-	-	-	dd_smedV4_8259_0_1	Cell-type-specificity: Gamma neoblasts SimilarTo: uc001szl.1 Description: acyl-CoA synthetase short-chain family member 3 (ACSS3)	2.15716	11.444	5.30512	2.40739	5e-05	0.00223226	Pass	yes
XLOC_013733	SMESG000033317.1	SMEST033317001.1	dd_Smed_v6_14712_0_1	dd_Smed_v4_14712_0_1	ETV4_DANRE	ETS translocation variant 4	ETV4_DANRE	ETS translocation variant 4	UniRef90_A2NIV0	EWS protein/E1A enhancer binding protein chimera n=1	UniRef90_A2NIV0	EWS protein/E1A enhancer binding protein chimera n=1	tr|D3DX44|D3DX44_HUMAN	D3DX44	Ets variant gene 4 (E1A enhancer binding protein, E1AF), isoform CRA_b	-	-	-	-	-	-	-	dd_smedV4_14712_0_1	Cell-type-specificity: Neoblast SimilarTo: NA Description: NA	0.877076	4.62733	5.27586	2.39941	0.00095	0.0219948	Pass	yes
XLOC_008129	SMESG000018028.1	SMEST018028001.1	-	-	ROBO1_MOUSE	Roundabout homolog 1	ROBO1_MOUSE	Roundabout homolog 1	UniRef90_A1XCJ3	RoboA n=1	UniRef90_A1XCJ3	RoboA n=1	tr|A1XCJ3|A1XCJ3_SCHMD	A1XCJ3	RoboA	-	-	-	-	-	-	-	-	-	1.74126	9.0988	5.22541	2.38554	0.0004	0.0112216	Pass	yes
XLOC_012577	SMESG000029867.1	SMEST029867001.1	dd_Smed_v6_10320_0_1	dd_Smed_v4_10320_0_1	BC11A_HUMAN	B-cell lymphoma/leukemia 11A	BC11A_HUMAN	B-cell lymphoma/leukemia 11A	UniRef90_G4V6M7	Putative b-cell lymphoma/leukemia n=1	UniRef90_G4V6M7	Putative b-cell lymphoma/leukemia n=1	tr|B4R5Y4|B4R5Y4_DROSI	B4R5Y4	GD16837	-	-	-	-	-	-	-	-	-	3.21914	16.8167	5.22397	2.38515	5e-05	0.00223226	Pass	yes
XLOC_003048	SMESG000005057.1	SMEST005057001.1	-	-	TRPM2_HUMAN	Transient receptor potential cation channel subfamily M member 2	TRPM2_HUMAN	Transient receptor potential cation channel subfamily M member 2	UniRef90_F6TGR3	Uncharacterized protein (Fragment) n=1	UniRef90_O94759-2	Isoform 2 of Transient receptor potential cation channel subfamily M member 2 n=1	tr|E9PGK7|E9PGK7_HUMAN	E9PGK7	Transient receptor potential cation channel subfamily M member 2	-	-	-	-	-	-	-	-	-	0.815663	4.23278	5.18937	2.37556	0.00105	0.0239538	Pass	yes
XLOC_026584	SMESG000073851.1	SMEST073851002.1	dd_Smed_v6_2646_0_1	dd_Smed_v4_2646_0_1	PHM_CAEEL	Probable peptidylglycine alpha-hydroxylating monooxygenase Y71G12B.4	PHM_CAEEL	Probable peptidylglycine alpha-hydroxylating monooxygenase Y71G12B.4	UniRef90_Q4W7B5	Peptidylglycine a-hydroxylating monooxygenase n=1	UniRef90_Q4W7B5	Peptidylglycine a-hydroxylating monooxygenase n=1	tr|Q4W7B5|Q4W7B5_DUGJA	Q4W7B5	Peptidylglycine a-hydroxylating monooxygenase	-	-	-	-	-	-	-	dd_smedV4_2646_0_1	Cell-type-specificity: Muscle SimilarTo: uc001mpu.3 Description: neuron navigator 2 (NAV2)	3.67124	18.8459	5.13339	2.35991	0.0004	0.0112216	Pass	yes
XLOC_026785	SMESG000070078.1	SMEST070078001.1	dd_Smed_v6_3457_0_1	dd_Smed_v4_3457_0_1	PLOD1_CHICK	Procollagen-lysine,2-oxoglutarate 5-dioxygenase 1	PLOD1_CHICK	Procollagen-lysine,2-oxoglutarate 5-dioxygenase 1	UniRef90_C1L3V5	Procollagen-lysine, 2-oxoglutarate 5-dioxygenase 3 n=1	UniRef90_C1L3V5	Procollagen-lysine, 2-oxoglutarate 5-dioxygenase 3 n=1	tr|A3KNH4|A3KNH4_DANRE	A3KNH4	Plod3 protein	-	-	-	-	-	-	-	dd_smedV4_3457_0_1	Cell-type-specificity: Muscle SimilarTo: NA Description: NA	1.06202	5.42839	5.11138	2.35371	0.0004	0.0112216	Pass	yes
XLOC_001277	SMESG000000190.1	SMEST000190001.1	dd_Smed_v6_436_0_1	dd_Smed_v4_436_0_1	TPM2_SCHMA	Tropomyosin-2	TPM2_SCHMA	Tropomyosin-2	UniRef90_P42638	Tropomyosin-2 n=5	UniRef90_P42638	Tropomyosin-2 n=5	tr|H8WHA8|H8WHA8_CAEBR	H8WHA8	Protein CBR-LEV-11, isoform b	-	-	-	-	-	-	-	dd_smedV4_436_0_1	Cell-type-specificity: Muscle SimilarTo: AF112359.2 Description: clone M11 myosin heavy chain A (MhcA)	2.19584	11.1584	5.08161	2.34529	5e-05	0.00223226	Pass	yes
XLOC_022417	SMESG000064374.1	SMEST064374001.1	dd_Smed_v6_7836_0_1	dd_Smed_v4_7836_0_1	-	-	-	-	UniRef90_G4V9E1	Putative immunoglobulin domain superfamily (Sensory guidance protein) n=1	UniRef90_G4V9E1	Putative immunoglobulin domain superfamily (Sensory guidance protein) n=1	-	-	-	-	-	-	-	-	-	-	dd_smedV4_7836_0_1	Cell-type-specificity: Neural (non-ciliated) SimilarTo: uc010pdz.2 Description: natriuretic peptide receptor A/guanylate cyclase A (atrionatriuretic peptide receptor A) (NPR1)	0.674746	3.41289	5.05804	2.33858	0.00085	0.0203217	Pass	yes
XLOC_030191	SMESG000079660.1	SMEST079660001.1	dd_Smed_v6_2143_0_1	dd_Smed_v4_2143_0_1	TBA_NOTVI	Tubulin alpha chain	TBA_NOTVI	Tubulin alpha chain	UniRef90_C4Q4S5	Tubulin alpha chain,putative n=6	UniRef90_C4Q4S5	Tubulin alpha chain,putative n=6	tr|Q6P5N0|Q6P5N0_DANRE	Q6P5N0	Tubulin, alpha 8 like 2	-	-	-	-	-	-	-	-	-	17.8343	89.6142	5.02482	2.32907	5e-05	0.00223226	Pass	yes
XLOC_000484	SMESG000026513.1	SMEST026513002.1	dd_Smed_v6_5532_0_1	dd_Smed_v4_5532_0_1	RN150_HUMAN	RING finger protein 150	RN150_HUMAN	RING finger protein 150	UniRef90_B4F6W1	Uncharacterized protein n=1	UniRef90_B4F6W1	Uncharacterized protein n=1	tr|B4F6W1|B4F6W1_XENTR	B4F6W1	Uncharacterized protein	-	-	-	-	-	-	-	-	-	2.81753	14.1327	5.01599	2.32653	5e-05	0.00223226	Pass	yes
XLOC_005446	SMESG000011386.1	SMEST011386001.1	dd_Smed_v6_810_0_1	dd_Smed_v4_810_0_1	FLNB_MOUSE	Filamin-B	FLNB_MOUSE	Filamin-B	UniRef90_UPI0001A61ACA	filamin n=1	UniRef90_UPI0001A61ACA	filamin n=1	tr|E9QI62|E9QI62_DANRE	E9QI62	Uncharacterized protein	-	-	-	-	-	-	-	dd_smedV4_810_0_1	Cell-type-specificity: Epidermal lineage (early + late) SimilarTo: uc010wnn.1 Description: dynein, light chain, LC8-type 2 (DYNLL2)	1.36341	6.83817	5.01549	2.32639	5e-05	0.00223226	Pass	yes
XLOC_021375	SMESG000055175.1	SMEST055175001.1	dd_Smed_v6_1896_0_1	dd_Smed_v4_1896_0_1	OAT_DROME	Ornithine aminotransferase, mitochondrial	OAT_DROME	Ornithine aminotransferase, mitochondrial	UniRef90_F8W5L3	Solute carrier family 22 member 6 n=2	UniRef90_B4IY34	GH14619 n=3	tr|B4LD16|B4LD16_DROVI	B4LD16	GJ11867	-	-	-	-	-	-	-	dd_smedV4_1896_0_1	Cell-type-specificity: Neoblast SimilarTo: NA Description: NA	3.59047	17.9749	5.00628	2.32374	5e-05	0.00223226	Pass	yes
XLOC_013527	SMESG000032684.1	SMEST032684003.1	-	-	DPOLN_MOUSE	DNA polymerase nu	DPOLN_MOUSE	DNA polymerase nu	UniRef90_Q7TQ07	DNA polymerase nu n=5	UniRef90_Q7TQ07	DNA polymerase nu n=5	sp|Q7TQ07-2|DPOLN_MOUSE	Q7TQ07-2	Isoform 2 of DNA polymerase nu	-	-	-	-	-	-	-	-	-	0.320756	1.60267	4.99654	2.32093	0.00075	0.0184625	Pass	yes
XLOC_026474	SMESG000074053.1	SMEST074053002.1	dd_Smed_v6_405_0_1	dd_Smed_v4_405_0_1	TPM1_SCHMA	Tropomyosin-1	TPM_ECHMU	Tropomyosin	UniRef90_P42637	Tropomyosin-1 n=7	UniRef90_P42637	Tropomyosin-1 n=7	tr|I5APU5|I5APU5_DROPS	I5APU5	Tm1, isoform E	-	-	-	-	-	-	-	dd_smedV4_405_0_1	Cell-type-specificity: Epidermis II SimilarTo: NA Description: NA	2.58412	12.7966	4.95201	2.30802	0.0004	0.0112216	Pass	yes
XLOC_007169	SMESG000015535.1	SMEST015535001.1	dd_Smed_v6_1132_0_1	dd_Smed_v4_1132_0_1	SEVE_ECHGR	Severin	SEVE_ECHGR	Severin	UniRef90_G4VIJ1	Putative gelsolin n=3	UniRef90_G4VIJ1	Putative gelsolin n=3	tr|Q96AC8|Q96AC8_HUMAN	Q96AC8	VIL1 protein	-	-	-	-	-	-	-	dd_smedV4_1132_0_1	Cell-type-specificity: Protonephridia SimilarTo: KC262347.1 Description: EGFR-5	2.38994	11.7614	4.92121	2.29901	0.0001	0.00397955	Pass	yes
XLOC_029466	SMESG000081434.1	SMEST081434001.1	dd_Smed_v6_6534_0_2	dd_Smed_v4_6534_0_2	NCS2_CAEEL	Neuronal calcium sensor 2	NCS2_CAEEL	Neuronal calcium sensor 2	UniRef90_G4LZZ3	Neuronal calcium sensor, putative n=3	UniRef90_G4LZZ3	Neuronal calcium sensor, putative n=3	tr|H2W2Y8|H2W2Y8_CAEJA	H2W2Y8	Uncharacterized protein	-	-	-	-	-	-	-	-	-	2.35333	11.5331	4.90076	2.293	0.00015	0.00536897	Pass	yes
XLOC_026750	SMESG000070268.1	SMEST070268001.1	dd_Smed_v6_3992_0_1	dd_Smed_v4_3992_0_1	ITSN1_MOUSE	Intersectin-1	ITSN1_MOUSE	Intersectin-1	UniRef90_F6PVL3	Uncharacterized protein n=8	UniRef90_F6PVL3	Uncharacterized protein n=8	tr|F6PVL3|F6PVL3_XENTR	F6PVL3	Uncharacterized protein	-	-	-	-	-	-	-	-	-	1.35301	6.62194	4.89423	2.29108	5e-05	0.00223226	Pass	yes
XLOC_017270	SMESG000043575.1	SMEST043575001.1	dd_Smed_v6_11501_0_1	dd_Smed_v4_11501_0_1	UNC9_CAEEL	Innexin unc-9	UNC9_CAEEL	Innexin unc-9	UniRef90_H9CXU2	Innexin n=1	UniRef90_H9CXU2	Innexin n=1	tr|H9CXU2|H9CXU2_SCHMD	H9CXU2	INX-13	Schmidtea mediterranea INX-13 mRNA, complete cds	Smed-inx-13	Category: neoblast -membr SimilarTo: NP_443071 pannexin-2 isoform 1 [Homo sapiens]	-	-	dd_smedV4_11501_0_1	Wound-response-genes-reddien-category: Sustained SimilarTo: JQ425145.1 Description: INX-13	-	-	16.9548	82.7337	4.87966	2.28678	5e-05	0.00223226	Pass	yes
XLOC_023967	SMESG000062614.1	SMEST062614001.1	dd_Smed_v6_11991_0_1	dd_Smed_v4_11991_0_1	-	-	-	-	UniRef90_G4VFR1	Uncharacterized protein n=1	UniRef90_G4VFR1	Uncharacterized protein n=1	-	-	-	-	-	-	-	-	-	-	-	-	3.02446	14.738	4.87294	2.28479	5e-05	0.00223226	Pass	yes
XLOC_000480	SMESG000026494.1	SMEST026494001.1	-	-	MAGI3_XENTR	Membrane-associated guanylate kinase, WW and PDZ domain-containing protein 3	MAGI2_HUMAN	Membrane-associated guanylate kinase, WW and PDZ domain-containing protein 2	UniRef90_H2WK72	Uncharacterized protein n=1	UniRef90_D3YT29	Protein MAGI-1, isoform e n=3	tr|G0PHX3|G0PHX3_CAEBE	G0PHX3	Putative uncharacterized protein	-	-	-	-	-	-	-	-	-	0.963276	4.68522	4.86384	2.2821	0.00015	0.00536897	Pass	yes
XLOC_022838	SMESG000059632.1	SMEST059632002.1	-	-	-	-	-	-	UniRef90_G4VB94	Putative uncharacterized protein n=1	-	-	-	-	-	-	-	-	-	-	-	-	dd_smedV4_6358_0_1	Cell-type-specificity: Sigma neoblasts SimilarTo: uc001uxf.3 Description: lipoma HMGIC fusion partner (LHFP)	0.798189	3.84359	4.81539	2.26765	0.00015	0.00536897	Pass	yes
XLOC_029136	SMESG000076636.1	SMEST076636001.1	dd_Smed_v6_2638_0_1	dd_Smed_v4_2638_0_1	FRIS_LYMST	Soma ferritin	FRIS_LYMST	Soma ferritin	UniRef90_T2MGZ7	Ferritin n=1	UniRef90_T2MGZ7	Ferritin n=1	sp|P17663|FRIHB_XENLA	P17663	Ferritin heavy chain B	-	-	-	-	-	-	-	dd_smedV4_2638_0_1	Cell-type-specificity: Epidermal lineage (early + late + mature) SimilarTo: NA Description: NA	1.66402	7.93994	4.77154	2.25446	0.0014	0.0291612	Pass	yes
XLOC_018930	SMESG000048042.1	SMEST048042002.1	dd_Smed_v6_2282_0_1	dd_Smed_v4_2282_0_1	CBPA2_MOUSE	Carboxypeptidase A2	CBPA2_MOUSE	Carboxypeptidase A2	UniRef90_C4QKW6	Subfamily M14A unassigned peptidase (M14 family) n=2	UniRef90_C4QKW6	Subfamily M14A unassigned peptidase (M14 family) n=2	tr|B4KYQ6|B4KYQ6_DROMO	B4KYQ6	GI12460	-	-	-	-	-	-	-	-	-	1.25479	5.9687	4.75673	2.24997	0.00045	0.0122384	Pass	yes
XLOC_010999	SMESG000042667.1	SMEST042667015.1	-	-	UN13B_HUMAN	Protein unc-13 homolog B	UN13B_HUMAN	Protein unc-13 homolog B	UniRef90_B4L7A5	GI14058 n=1	UniRef90_B4L7A5	GI14058 n=1	tr|B4L7A5|B4L7A5_DROMO	B4L7A5	GI14058	-	-	-	-	-	-	-	dd_smedV4_11981_0_1	Cell-type-specificity: Neural (both ciliated and non-ciliated) SimilarTo: uc003zwq.3 Description: unc-13 homolog B (C. elegans) (UNC13B)	0.610244	2.89466	4.74345	2.24594	0.0024	0.0434512	Pass	yes
XLOC_023324	SMESG000061252.1	SMEST061252001.1	dd_Smed_v6_8154_0_1	dd_Smed_v4_8154_0_1	GA2L1_MOUSE	GAS2-like protein 1	GA2L1_MOUSE	GAS2-like protein 1	UniRef90_B4M7F9	GJ16981 n=1	UniRef90_B4M7F9	GJ16981 n=1	tr|B4M7F9|B4M7F9_DROVI	B4M7F9	GJ16981	-	-	-	-	-	-	-	-	-	0.926263	4.36971	4.71757	2.23804	0.00185	0.0359495	Pass	yes
XLOC_004661	SMESG000012090.1	SMEST012090002.1	dd_Smed_v6_10203_0_1	dd_Smed_v4_10203_0_1	ZN718_HUMAN	Zinc finger protein 718	ZKSC1_HUMAN	Zinc finger protein with KRAB and SCAN domains 1	UniRef90_G4VM25	Putative zinc finger protein n=2	UniRef90_G4VM25	Putative zinc finger protein n=2	tr|Q1LW51|Q1LW51_DANRE	Q1LW51	Novel protein (Fragment)	-	-	-	-	-	-	-	-	-	2.5998	12.0642	4.64043	2.21426	5e-05	0.00223226	Pass	yes
XLOC_009218	SMESG000022746.1	SMEST022746002.1	dd_Smed_v6_5615_0_1	dd_Smed_v4_5615_0_1	VGFR3_DANRE	Vascular endothelial growth factor receptor 3	VGFR3_DANRE	Vascular endothelial growth factor receptor 3	UniRef90_Q5MD89	Vascular endothelial growth factor receptor 3 n=3	UniRef90_Q5MD89	Vascular endothelial growth factor receptor 3 n=3	tr|F1REM2|F1REM2_DANRE	F1REM2	Vascular endothelial growth factor receptor 3	-	-	-	-	-	-	-	dd_smedV4_5615_0_1	Cell-type-specificity: Gut SimilarTo: uc001cik.2 Description: solute carrier family 2 (facilitated glucose transporter), member 1 (SLC2A1)	1.73907	8.03693	4.6214	2.20833	0.00025	0.00774627	Pass	yes
XLOC_000895	SMESG000002905.1	SMEST002905001.1	dd_Smed_v6_8058_0_1	dd_Smed_v4_8058_0_1	ACHA7_CHICK	Neuronal acetylcholine receptor subunit alpha-7	ACHA7_CHICK	Neuronal acetylcholine receptor subunit alpha-7	UniRef90_G4VN55	NAChR subunit (ShAR1-alpha-like) n=4	UniRef90_E1JJR2	Nicotinic acetylcholine receptor alpha7, isoform E n=9	tr|Q86MN7|Q86MN7_DROME	Q86MN7	Nicotinic acetylcholine receptor subunit Dalpha7 (Precursor)	-	-	-	-	-	-	-	dd_smedV4_8058_0_1	Cell-type-specificity: Muscle SimilarTo: uc003dpy.4 Description: roundabout, axon guidance receptor, homolog 2 (Drosophila) (ROBO2)	7.46942	34.5109	4.62029	2.20798	5e-05	0.00223226	Pass	yes
XLOC_001814	SMESG000001687.1	SMEST001687001.1	dd_Smed_v6_15436_0_1	dd_Smed_v4_15436_0_1	SIX1B_DANRE	Homeobox protein six1b	SIX1B_DANRE	Homeobox protein six1b	UniRef90_Q9NFY0	Homeodomain transcription factor n=1	UniRef90_Q9NFY0	Homeodomain transcription factor n=1	tr|H9B8J4|H9B8J4_SCHMD	H9B8J4	Sine oculis-1/2	Schmidtea mediterranea sine oculis-1/2 mRNA, complete cds	-	-	-	-	-	-	-	-	0.912328	4.15695	4.55642	2.1879	0.00185	0.0359495	Pass	yes
XLOC_013658	SMESG000033048.1	SMEST033048001.1	dd_Smed_v6_9061_0_1	dd_Smed_v4_9061_0_1	ABDB_DROME	Homeobox protein abdominal-B	HXD9_CHICK	Homeobox protein Hox-D9	UniRef90_Q9BLF8	Hox class homeodomain protein DjAbd-Bb n=1	UniRef90_Q9BLF8	Hox class homeodomain protein DjAbd-Bb n=1	tr|Q9BLF8|Q9BLF8_DUGJA	Q9BLF8	Hox class homeodomain protein DjAbd-Bb	-	Smed-abdBb	Category: tf SimilarTo: NP_008828 homeobox protein Hox-C9 [Homo sapiens]	-	-	-	-	-	-	4.17878	18.9938	4.5453	2.18437	5e-05	0.00223226	Pass	yes
XLOC_025519	SMESG000066935.1	SMEST066935002.1	dd_Smed_v6_4765_0_1	dd_Smed_v4_4765_0_1	-	-	-	-	-	-	-	-	-	-	-	-	-	-	-	-	-	-	-	-	8.60699	39.0973	4.54251	2.18349	5e-05	0.00223226	Pass	yes
XLOC_004006	SMESG000007822.1	SMEST007822001.1	dd_Smed_v6_7593_0_1	dd_Smed_v4_7593_0_1	NOL4L_MOUSE	Nucleolar protein 4-like	NOL4L_MOUSE	Nucleolar protein 4-like	UniRef90_G4VDJ7	Putative uncharacterized protein n=1	UniRef90_G4VDJ7	Putative uncharacterized protein n=1	tr|B4MVM3|B4MVM3_DROWI	B4MVM3	GK15033	-	-	-	-	-	-	-	-	-	2.27111	10.2381	4.50797	2.17248	5e-05	0.00223226	Pass	yes
XLOC_018475	SMESG000046910.1	SMEST046910001.1	dd_Smed_v6_12999_0_1	dd_Smed_v4_12999_0_1	-	-	-	-	UniRef90_G4VKY8	Sodium-bile acid cotransporter related n=1	UniRef90_G4VKY8	Sodium-bile acid cotransporter related n=1	tr|E3N9V0|E3N9V0_CAERE	E3N9V0	Putative uncharacterized protein	-	-	-	-	-	-	-	-	-	2.23288	9.97902	4.46913	2.15999	0.0001	0.00397955	Pass	yes
XLOC_029339	SMESG000077236.1	SMEST077236001.1	dd_Smed_v6_3303_0_1	dd_Smed_v4_3303_0_1	NAC3_RAT	Sodium/calcium exchanger 3	NAC3_RAT	Sodium/calcium exchanger 3	UniRef90_G4V5K3	Putative sodium/calcium exchanger n=1	UniRef90_G4V5K3	Putative sodium/calcium exchanger n=1	tr|B2CZC2|B2CZC2_DANRE	B2CZC2	Sodium/calcium exchanger 1 isoform b	-	-	-	-	-	-	-	-	-	2.50477	11.0552	4.41366	2.14198	5e-05	0.00223226	Pass	yes
XLOC_014109	SMESG000034072.1	SMEST034072003.1	dd_Smed_v6_7973_0_1	dd_Smed_v4_7973_0_1	PC11X_PIG	Protocadherin-11 X-linked	PC11X_PIG	Protocadherin-11 X-linked	UniRef90_F6YVR8	Uncharacterized protein n=3	UniRef90_F6YVR8	Uncharacterized protein n=3	tr|F6YVR8|F6YVR8_XENTR	F6YVR8	Uncharacterized protein	-	-	-	-	-	-	-	-	-	0.591762	2.60915	4.40912	2.14049	0.0026	0.0461333	Pass	yes
XLOC_004914	SMESG000010119.1	SMEST010119001.1	-	-	-	-	-	-	UniRef90_G0P3C2	Putative uncharacterized protein n=1	UniRef90_G0P3C2	Putative uncharacterized protein n=1	tr|G0P3C2|G0P3C2_CAEBE	G0P3C2	Putative uncharacterized protein	-	-	-	-	-	-	-	dd_smedV4_10184_0_1	Cell-type-specificity: Sigma neoblasts SimilarTo: NA Description: NA	0.846325	3.72797	4.40489	2.13911	0.0021	0.0394534	Pass	yes
XLOC_023118	SMESG000060338.1	SMEST060338001.1	dd_Smed_v6_17065_0_1	dd_Smed_v4_17065_0_1	CN37_RAT	2',3'-cyclic-nucleotide 3'-phosphodiesterase	CN37_RAT	2',3'-cyclic-nucleotide 3'-phosphodiesterase	UniRef90_G4VBH9	Putative nedd4-binding protein 2 n=2	UniRef90_G4VBH9	Putative nedd4-binding protein 2 n=2	sp|P09543-2|CN37_HUMAN	P09543-2	Isoform CNPI of 2',3'-cyclic-nucleotide 3'-phosphodiesterase	-	-	-	-	-	-	-	-	-	6.98225	30.7166	4.39924	2.13725	5e-05	0.00223226	Pass	yes
XLOC_022800	SMESG000059920.1	SMEST059920001.1	dd_Smed_v6_3009_0_1	dd_Smed_v4_3009_0_1	UBTD1_DANRE	Ubiquitin domain-containing protein 1	UBTD1_DANRE	Ubiquitin domain-containing protein 1	UniRef90_F6SEX8	Ubiquitin domain-containing protein 1 n=1	UniRef90_F6SEX8	Ubiquitin domain-containing protein 1 n=1	tr|A4IGJ9|A4IGJ9_XENTR	A4IGJ9	Ubtd2 protein	-	-	-	-	-	-	-	-	-	12.3487	54.2311	4.39164	2.13476	5e-05	0.00223226	Pass	yes
XLOC_026560	SMESG000073644.1	SMEST073644001.1	dd_Smed_v6_3143_0_1	dd_Smed_v4_3143_0_1	-	-	-	-	-	-	-	-	-	-	-	-	-	-	-	-	-	-	-	-	26.2926	115.248	4.38329	2.13201	0.0001	0.00397955	Pass	yes
XLOC_007383	SMESG000016291.1	SMEST016291001.1	dd_Smed_v6_1844_0_1	dd_Smed_v4_1844_0_1	BEST3_HUMAN	Bestrophin-3	BEST3_HUMAN	Bestrophin-3	UniRef90_B4IZ22	GH17028 n=1	UniRef90_B4IZ22	GH17028 n=1	tr|B4IZ22|B4IZ22_DROGR	B4IZ22	GH17028	-	-	-	-	-	-	-	dd_smedV4_1844_0_1	Cell-type-specificity: Neural (both ciliated and non-ciliated) SimilarTo: uc011mip.2 Description: glycine receptor, alpha 2 (GLRA2)	18.6539	81.6091	4.37491	2.12925	5e-05	0.00223226	Pass	yes
XLOC_023626	SMESG000062038.1	SMEST062038002.1	dd_Smed_v6_11285_0_1	dd_Smed_v4_11285_0_1	FGRL1_CHICK	Fibroblast growth factor receptor-like 1	FGRL1_CHICK	Fibroblast growth factor receptor-like 1	UniRef90_D4P937	Smed-NDK (Fragment) n=1	UniRef90_D4P937	Smed-NDK (Fragment) n=1	tr|D4P937|D4P937_SCHMD	D4P937	Smed-NDK (Fragment)	-	-	-	-	-	-	-	-	-	1.26135	5.48961	4.35217	2.12174	0.00205	0.038925	Pass	yes
XLOC_010782	SMESG000024293.1	SMEST024293002.1	-	-	GP158_RAT	Probable G-protein coupled receptor 158	GP158_RAT	Probable G-protein coupled receptor 158	UniRef90_G4LUU4	Putative uncharacterized protein n=2	UniRef90_G4LUU4	Putative uncharacterized protein n=2	tr|B4NZ22|B4NZ22_DROYA	B4NZ22	GE18313	-	-	-	GCR589	Cluster: mGluR_x Description: metabotropic glutamate receptor	-	-	-	-	1.80865	7.81576	4.32132	2.11147	0.00025	0.00774627	Pass	yes
XLOC_006675	SMESG000017044.1	SMEST017044001.1	dd_Smed_v6_5248_0_1	dd_Smed_v4_5248_0_1	-	-	-	-	-	-	-	-	-	-	-	-	-	-	-	-	-	-	-	-	24.1321	104.008	4.30994	2.10767	5e-05	0.00223226	Pass	yes
XLOC_014171	SMESG000034317.1	SMEST034317001.1	dd_Smed_v6_12634_0_1	dd_Smed_v4_12634_0_1	MYOD1_CHICK	Myoblast determination protein 1 homolog	MYOD1_CHICK	Myoblast determination protein 1 homolog	UniRef90_Q8MWP6	MyoD-like protein n=2	UniRef90_Q8MWP6	MyoD-like protein n=2	tr|Q8MWP6|Q8MWP6_SCHMD	Q8MWP6	MyoD-like protein	-	-	-	-	-	-	-	-	-	0.89396	3.84087	4.29647	2.10315	0.0021	0.0394534	Pass	yes
XLOC_025158	SMESG000065612.1	SMEST065612001.1	dd_Smed_v6_2092_0_1	dd_Smed_v4_2092_0_1	ETS2_LYTVA	Protein C-ets-2	ETS2_LYTVA	Protein C-ets-2	UniRef90_Q91744	XE1-a protein (Fragment) n=1	UniRef90_Q91744	XE1-a protein (Fragment) n=1	tr|A9UL17|A9UL17_HUMAN	A9UL17	Ets-1 p27	-	-	-	-	-	-	-	dd_smedV4_2092_0_1	Cell-type-specificity: Epidermis II SimilarTo: uc003xza.3 Description: transient receptor potential cation channel, subfamily A, member 1 (TRPA1)	5.34215	22.893	4.28535	2.09941	0.0001	0.00397955	Pass	yes
XLOC_019073	SMESG000048773.1	SMEST048773001.1	dd_Smed_v6_4819_0_1	dd_Smed_v4_4819_0_1	AP3S1_MOUSE	AP-3 complex subunit sigma-1	AP3S1_MOUSE	AP-3 complex subunit sigma-1	UniRef90_Q5DBZ1	SJCHGC02080 protein n=4	UniRef90_Q5DBZ1	SJCHGC02080 protein n=4	tr|E3LME5|E3LME5_CAERE	E3LME5	CRE-APS-3 protein	-	-	-	-	-	-	-	-	-	9.87468	42.2261	4.2762	2.09633	5e-05	0.00223226	Pass	yes
XLOC_019420	SMESG000049530.1	SMEST049530001.1	dd_Smed_v6_5878_0_1	dd_Smed_v4_5878_0_1	-	-	-	-	UniRef90_G4V7H7	Putative uncharacterized protein n=1	UniRef90_G4V7H7	Putative uncharacterized protein n=1	-	-	-	-	-	-	-	-	-	-	-	-	7.90245	33.4686	4.23522	2.08244	5e-05	0.00223226	Pass	yes
XLOC_005820	SMESG000014973.1	SMEST014973001.1	dd_Smed_v6_11893_0_1	dd_Smed_v4_11893_0_1	-	-	-	-	UniRef90_G4VIG1	Putative rac guanyl-nucleotide exchange factor n=1	UniRef90_G4VIG1	Putative rac guanyl-nucleotide exchange factor n=1	-	-	-	-	-	-	-	-	-	-	-	-	2.4039	10.1659	4.22892	2.08029	0.00015	0.00536897	Pass	yes
XLOC_029151	SMESG000077040.1	SMEST077040001.1	dd_Smed_v6_7293_0_1	dd_Smed_v4_7293_0_1	-	-	-	-	UniRef90_I1ZIG0	Uncharacterized protein n=1	UniRef90_I1ZIG0	Uncharacterized protein n=1	tr|I1ZIG0|I1ZIG0_SCHMD	I1ZIG0	Uncharacterized protein	-	-	-	-	-	dd_smedV4_7293_0_1	Wound-response-genes-reddien-category: Early SimilarTo: JX010571.1 Description: hypothetical protein	-	-	3.80855	16.0712	4.21977	2.07716	5e-05	0.00223226	Pass	yes
XLOC_029354	SMESG000077310.1	SMEST077310001.1	dd_Smed_v6_9985_0_1	dd_Smed_v4_9985_0_1	FGRL1_CHICK	Fibroblast growth factor receptor-like 1	FGRL1_CHICK	Fibroblast growth factor receptor-like 1	UniRef90_D4P938	Smed-NDK-4 (Fragment) n=1	UniRef90_D4P938	Smed-NDK-4 (Fragment) n=1	tr|D4P938|D4P938_SCHMD	D4P938	Smed-NDK-4 (Fragment)	-	-	-	-	-	-	-	-	-	2.25583	9.449	4.1887	2.0665	5e-05	0.00223226	Pass	yes
XLOC_028002	SMESG000077919.1	SMEST077919001.1	dd_Smed_v6_5996_0_1	dd_Smed_v4_5996_0_1	SPK1_GIRTI	Tyrosine-protein kinase SPK-1	SPK1_GIRTI	Tyrosine-protein kinase SPK-1	UniRef90_P42687	Tyrosine-protein kinase SPK-1 n=1	UniRef90_P42687	Tyrosine-protein kinase SPK-1 n=1	sp|P42687|SPK1_DUGTI	P42687	Tyrosine-protein kinase SPK-1	-	-	-	-	-	-	-	dd_smedV4_5996_0_1	Cell-type-specificity: Epidermis II SimilarTo: uc003ibc.2 Description: ankyrin 2, neuronal (ANK2)	2.69709	11.2639	4.17632	2.06223	0.00135	0.028501	Pass	yes
XLOC_025780	SMESG000067021.1	SMEST067021003.1	-	-	TDG_HUMAN	G/T mismatch-specific thymine DNA glycosylase	TDG_HUMAN	G/T mismatch-specific thymine DNA glycosylase	UniRef90_G4VHI3	Putative g/t mismatch-specific thymine DNA glycosylase n=1	UniRef90_B3MY42	GF22816 n=1	tr|B3MY42|B3MY42_DROAN	B3MY42	GF22816	-	-	-	-	-	-	-	-	-	8.45034	35.2178	4.16762	2.05922	5e-05	0.00223226	Pass	yes
XLOC_005537	SMESG000014489.1	SMEST014489001.1	dd_Smed_v6_3457_0_2	dd_Smed_v4_3457_0_2	PLOD3_RAT	Procollagen-lysine,2-oxoglutarate 5-dioxygenase 3	PLOD3_RAT	Procollagen-lysine,2-oxoglutarate 5-dioxygenase 3	UniRef90_C1L3V5	Procollagen-lysine, 2-oxoglutarate 5-dioxygenase 3 n=1	UniRef90_C1L3V5	Procollagen-lysine, 2-oxoglutarate 5-dioxygenase 3 n=1	tr|Q7ZY90|Q7ZY90_XENLA	Q7ZY90	Plod-prov protein	-	-	-	-	-	-	-	dd_smedV4_3457_0_1	Cell-type-specificity: Gut SimilarTo: uc003ist.3 Description: aminoadipate aminotransferase (AADAT)	7.49521	31.1896	4.16127	2.05702	5e-05	0.00223226	Pass	yes
XLOC_004441	SMESG000011804.1	SMEST011804001.1	dd_Smed_v6_1671_0_1	dd_Smed_v4_1671_0_1	-	-	-	-	UniRef90_G4VT95	Uncharacterized protein n=1	UniRef90_G4VT95	Uncharacterized protein n=1	-	-	-	-	-	-	-	-	-	-	-	-	24.6233	101.844	4.13608	2.04826	5e-05	0.00223226	Pass	yes
XLOC_018687	SMESG000047754.1	SMEST047754001.1	dd_Smed_v6_12342_0_1	dd_Smed_v4_12342_0_1	IQEC1_HUMAN	IQ motif and SEC7 domain-containing protein 1	IQEC3_MOUSE	IQ motif and SEC7 domain-containing protein 3	UniRef90_UPI0003838CE0	PREDICTED: IQ motif and SEC7 domain-containing protein 2 isoform X4 n=2	UniRef90_UPI0003838CE0	PREDICTED: IQ motif and SEC7 domain-containing protein 2 isoform X4 n=2	tr|E9QDV4|E9QDV4_DANRE	E9QDV4	Uncharacterized protein	-	-	-	-	-	-	-	-	-	0.943084	3.89047	4.12526	2.04449	0.00095	0.0219948	Pass	yes
XLOC_019319	SMESG000049500.1	SMEST049500002.1	dd_Smed_v6_10049_0_1	dd_Smed_v4_10049_0_1	-	-	-	-	UniRef90_UPI0001A62826	hypothetical protein, partial n=1	UniRef90_UPI0001A62826	hypothetical protein, partial n=1	-	-	-	-	-	-	-	-	-	-	-	-	2.46141	10.1262	4.11398	2.04054	0.00045	0.0122384	Pass	yes
XLOC_022541	SMESG000064938.1	SMEST064938001.1	dd_Smed_v6_10660_0_1	dd_Smed_v4_10660_0_1	TDG_MOUSE	G/T mismatch-specific thymine DNA glycosylase	TDG_MOUSE	G/T mismatch-specific thymine DNA glycosylase	UniRef90_G4VHI3	Putative g/t mismatch-specific thymine DNA glycosylase n=1	UniRef90_G4VHI3	Putative g/t mismatch-specific thymine DNA glycosylase n=1	tr|Q29CS5|Q29CS5_DROPS	Q29CS5	GA15170	-	-	-	-	-	-	-	-	-	3.05229	12.4727	4.08634	2.03081	5e-05	0.00223226	Pass	yes
XLOC_009408	SMESG000023289.1	SMEST023289001.1	dd_Smed_v6_4172_0_6	dd_Smed_v4_4172_0_6	NLK_CANFA	Serine/threonine-protein kinase NLK	NLK_CANFA	Serine/threonine-protein kinase NLK	UniRef90_H9CXV4	NLK-1 n=1	UniRef90_H9CXV4	NLK-1 n=1	tr|H9CXV4|H9CXV4_SCHMD	H9CXV4	NLK-1	-	Smed-nlk-1	Category: neoblast -regulator SimilarTo: NP_057315 serine/threonine-protein kinase NLK [Homo sapiens]	-	-	-	-	-	-	53.4594	218.213	4.08185	2.02922	5e-05	0.00223226	Pass	yes
XLOC_021766	SMESG000056186.1	SMEST056186002.1	dd_Smed_v6_4520_0_1	dd_Smed_v4_4520_0_1	MPDZ_RAT	Multiple PDZ domain protein	MPDZ_RAT	Multiple PDZ domain protein	UniRef90_F1N9G0	Uncharacterized protein n=2	UniRef90_UPI0003D77863	PREDICTED: multiple PDZ domain protein isoform X3 n=1	tr|A3KG81|A3KG81_MOUSE	A3KG81	Multiple PDZ domain protein	-	-	-	-	-	-	-	-	-	1.07881	4.36742	4.04837	2.01734	0.0013	0.0279668	Pass	yes
XLOC_020832	SMESG000053741.1	SMEST053741002.1	dd_Smed_v6_9905_0_1	dd_Smed_v4_9905_0_1	SPSB4_HUMAN	SPRY domain-containing SOCS box protein 4	SPSB4_HUMAN	SPRY domain-containing SOCS box protein 4	UniRef90_I1ZI79	SPRY domain containing SOCS box protein-1 n=1	UniRef90_I1ZI79	SPRY domain containing SOCS box protein-1 n=1	tr|I1ZI79|I1ZI79_SCHMD	I1ZI79	SPRY domain containing SOCS box protein-1	-	-	-	-	-	-	-	-	-	18.0231	72.8863	4.04405	2.0158	5e-05	0.00223226	Pass	yes
XLOC_026030	SMESG000067991.1	SMEST067991001.1	dd_Smed_v6_6395_0_1	-	-	-	-	-	UniRef90_T2M646	UPF0608 protein C19orf42 n=1	-	-	-	-	-	-	-	-	-	-	-	-	-	-	12.2098	49.3137	4.03886	2.01395	0.0025	0.0447414	Pass	yes
XLOC_015232	SMESG000037313.1	SMEST037313001.1	dd_Smed_v6_9218_0_1	dd_Smed_v4_9218_0_1	-	-	-	-	UniRef90_F7C9L5	Uncharacterized protein (Fragment) n=2	UniRef90_F8W4E2	Uncharacterized protein (Fragment) n=2	tr|F8W4E2|F8W4E2_DANRE	F8W4E2	Uncharacterized protein (Fragment)	-	-	-	-	-	-	-	-	-	11.15	44.8911	4.02611	2.00939	5e-05	0.00223226	Pass	yes
XLOC_018883	SMESG000048249.1	SMEST048249001.1	dd_Smed_v6_9086_0_1	dd_Smed_v4_9086_0_1	-	-	-	-	-	-	-	-	-	-	-	-	-	-	-	-	-	-	dd_smedV4_11253_0_1	Cell-type-specificity: Muscle SimilarTo: uc010mgy.1 Description: NA	0.839383	3.3661	4.01021	2.00368	0.0002	0.00657309	Pass	yes
XLOC_009965	SMESG000022408.1	SMEST022408001.1	dd_Smed_v6_2191_0_1	dd_Smed_v4_2191_0_1	-	-	-	-	-	-	-	-	-	-	-	-	-	-	-	-	-	-	dd_smedV4_2191_0_1	Cell-type-specificity: Neoblast SimilarTo: uc003kuf.3 Description: NA	10.261	40.9809	3.99385	1.99778	0.00035	0.0101622	Pass	yes
XLOC_012328	SMESG000029156.1	SMEST029156001.1	dd_Smed_v6_13065_0_1	dd_Smed_v4_13065_0_1	-	-	-	-	-	-	-	-	-	-	-	-	-	-	-	-	-	-	-	-	5.42237	21.6361	3.99016	1.99645	0.0012	0.0262692	Pass	yes
XLOC_012369	SMESG000029197.1	SMEST029197002.1	-	-	TITIN_DROME	Titin	TITIN_DROME	Titin	UniRef90_G4V6Y5	Kettin/titin-related protein n=1	UniRef90_G4V6Y5	Kettin/titin-related protein n=1	tr|G0MT52|G0MT52_CAEBE	G0MT52	Putative uncharacterized protein	-	-	-	-	-	-	-	dd_smedV4_866_0_1	Cell-type-specificity: Neural (both ciliated and non-ciliated) SimilarTo: uc001nev.1 Description: MAP-kinase activating death domain (MADD)6	0.769903	3.0719	3.98998	1.99638	0.00185	0.0359495	Pass	yes
XLOC_009194	SMESG000023151.1	SMEST023151004.1	-	-	-	-	-	-	UniRef90_A8XZ01	Protein CBG20937 n=2	UniRef90_Q9XWI0	Protein MARC-5 n=1	tr|Q9XWI0|Q9XWI0_CAEEL	Q9XWI0	Protein Y57A10B.1	-	-	-	-	-	-	-	-	-	5.31214	21.011	3.95528	1.98378	0.0002	0.00657309	Pass	yes
XLOC_010582	SMESG000023717.1	SMEST023717002.1	-	-	OTX1B_DANRE	Homeobox protein OTX1 B	OTX1B_DANRE	Homeobox protein OTX1 B	UniRef90_A8C1Q2	DjotxB protein n=1	UniRef90_A8C1Q2	DjotxB protein n=1	tr|A8C1Q2|A8C1Q2_DUGJA	A8C1Q2	DjotxB protein	-	-	-	-	-	-	-	dd_smedV4_15516_0_1	Cell-type-specificity: Muscle SimilarTo: uc003iqm.2 Description: neuropeptide Y receptor Y1 (NPY1R)	1.23246	4.86106	3.94419	1.97973	0.00215	0.0398518	Pass	yes
XLOC_015909	SMESG000040152.1	SMEST040152001.1	dd_Smed_v6_3523_0_1	dd_Smed_v4_3523_0_1	ANK2_MOUSE	Ankyrin-2 {ECO:0000250|UniProtKB:Q01484}	ANK2_MOUSE	Ankyrin-2 {ECO:0000250|UniProtKB:Q01484}	UniRef90_M9MRS5	Ankyrin 2, isoform R n=2	UniRef90_M9MRS5	Ankyrin 2, isoform R n=2	tr|A8JNM7|A8JNM7_DROME	A8JNM7	Ank2, isoform F	-	-	-	-	-	-	-	dd_smedV4_3523_0_1	Cell-type-specificity: Epidermal progenitors (early) SimilarTo: NA Description: NA	4.75384	18.7499	3.94416	1.97972	0.0001	0.00397955	Pass	yes
XLOC_029337	SMESG000077233.1	SMEST077233001.1	-	-	MSI2H_HUMAN	RNA-binding protein Musashi homolog 2	MSI2H_MOUSE	RNA-binding protein Musashi homolog 2	UniRef90_B1Q3I9	Musashi n=1	UniRef90_B1Q3I9	Musashi n=1	tr|B1Q3I9|B1Q3I9_DUGJA	B1Q3I9	Musashi	-	-	-	-	-	-	-	-	-	1.27696	4.98452	3.90343	1.96474	0.0023	0.0419455	Pass	yes
XLOC_009697	SMESG000021620.1,SMESG000021623.1		-	-	-	-	-	-	-	-	-	-	-	-	-	-	-	-	-	-	-	-	-	-	5.22041	20.0784	3.84613	1.94341	5e-05	0.00223226	Pass	yes
XLOC_024638	SMESG000068843.1	SMEST068843001.1	dd_Smed_v6_7133_0_4	dd_Smed_v4_7133_0_4	TAU_SPECI	Microtubule-associated protein tau	TAU_SPECI	Microtubule-associated protein tau	UniRef90_G4VLB5	Microtubule-associated protein n=2	UniRef90_G4VLB5	Microtubule-associated protein n=2	tr|B4DSQ1|B4DSQ1_HUMAN	B4DSQ1	Microtubule-associated protein	-	-	-	-	-	-	-	dd_smedV4_7133_0_1	Cell-type-specificity: Neoblast SimilarTo: uc010osr.2 Description: protein kinase N2 (PKN2)	3.96108	15.2215	3.84277	1.94214	0.0002	0.00657309	Pass	yes
XLOC_029039	SMESG000076399.1	SMEST076399001.1	dd_Smed_v6_5426_1_1	dd_Smed_v4_5426_1_1	-	-	-	-	UniRef90_Q5DEB9	SJCHGC02356 protein n=1	UniRef90_Q5DEB9	SJCHGC02356 protein n=1	tr|B4J3F2|B4J3F2_DROGR	B4J3F2	GH16745	-	-	-	-	-	-	-	-	-	9.08011	34.8835	3.84175	1.94176	5e-05	0.00223226	Pass	yes
XLOC_007294	SMESG000015876.1	SMEST015876003.1	-	-	CAC1D_DROME	Voltage-dependent calcium channel type D subunit alpha-1	CAC1D_DROME	Voltage-dependent calcium channel type D subunit alpha-1	UniRef90_G0YP31	Voltage operated calcium channel Cav1A n=1	UniRef90_G0YP31	Voltage operated calcium channel Cav1A n=1	tr|G0YP31|G0YP31_DUGJA	G0YP31	Voltage operated calcium channel Cav1A	-	-	-	-	-	-	-	dd_smedV4_10156_0_1	Cell-type-specificity: Muscle SimilarTo: uc009zdv.1 Description: calcium channel, voltage-dependent, L type, alpha 1C subunit (CACNA1C)9	0.629106	2.40542	3.82355	1.93491	0.00095	0.0219948	Pass	yes
XLOC_013741	SMESG000033291.1	SMEST033291002.1	dd_Smed_v6_10016_0_1	dd_Smed_v4_10016_0_1	ZMIZ2_HUMAN	Zinc finger MIZ domain-containing protein 2	ZMIZ2_HUMAN	Zinc finger MIZ domain-containing protein 2	UniRef90_G4VRQ1	Uncharacterized protein n=2	UniRef90_G4VRQ1	Uncharacterized protein n=2	tr|B4KWB1|B4KWB1_DROMO	B4KWB1	GI13288	-	-	-	-	-	-	-	-	-	1.94054	7.38044	3.80329	1.92725	5e-05	0.00223226	Pass	yes
XLOC_016271	SMESG000040264.1	SMEST040264001.1	dd_Smed_v6_8576_0_1	dd_Smed_v4_8576_0_1	STOX1_HUMAN	Storkhead-box protein 1	STOX1_HUMAN	Storkhead-box protein 1	UniRef90_F1M4Y5	Protein Stox1 n=1	UniRef90_F1M4Y5	Protein Stox1 n=1	sp|Q6ZVD7|STOX1_HUMAN	Q6ZVD7	Storkhead-box protein 1	-	-	-	-	-	-	-	-	-	1.45771	5.48623	3.76359	1.91211	0.00085	0.0203217	Pass	yes
XLOC_000713	SMESG000025873.1	SMEST025873001.1	dd_Smed_v6_5971_0_1	dd_Smed_v4_5971_0_1	-	-	-	-	-	-	-	-	-	-	-	-	-	-	-	-	-	-	-	-	3.31154	12.4258	3.75227	1.90776	0.00055	0.0145762	Pass	yes
XLOC_011582	SMESG000028681.1	SMEST028681001.1	dd_Smed_v6_5327_0_1	dd_Smed_v4_5327_0_1	RBMS1_BOVIN	RNA-binding motif, single-stranded-interacting protein 1	RBMS1_BOVIN	RNA-binding motif, single-stranded-interacting protein 1	UniRef90_G4VGF5	Putative single-stranded DNA-binding protein mssp-1 n=1	UniRef90_G4VGF5	Putative single-stranded DNA-binding protein mssp-1 n=1	tr|Q3UGN4|Q3UGN4_MOUSE	Q3UGN4	Putative uncharacterized protein	-	-	-	-	-	-	-	dd_smedV4_5327_0_1	Cell-type-specificity: Epidermis II SimilarTo: uc010yoz.1 Description: coiled-coil domain containing 88A (CCDC88A)	3.40243	12.7308	3.74168	1.90369	0.0007	0.0176502	Pass	yes
XLOC_023988	SMESG000062702.1	SMEST062702002.1	dd_Smed_v6_7864_0_1	dd_Smed_v4_7864_0_1	-	-	MEX3B_XENLA	RNA-binding protein MEX3B	UniRef90_G4VSI4	Uncharacterized protein n=1	UniRef90_G4VSI4	Uncharacterized protein n=1	tr|E3LXB0|E3LXB0_CAERE	E3LXB0	CRE-MEX-3 protein	-	-	-	-	-	-	-	-	-	2.21914	8.29499	3.73793	1.90224	0.0006	0.0156025	Pass	yes
XLOC_002514	SMESG000003718.1	SMEST003718001.1	dd_Smed_v6_2872_0_1	dd_Smed_v4_2872_0_1	GBB_PINFU	Guanine nucleotide-binding protein subunit beta {ECO:0000250|UniProtKB:P23232}	GBB_PINFU	Guanine nucleotide-binding protein subunit beta {ECO:0000250|UniProtKB:P23232}	UniRef90_Q5DDP3	SJCHGC06010 protein n=2	UniRef90_Q5DDP3	SJCHGC06010 protein n=2	sp|Q6PH57|GBB1_DANRE	Q6PH57	Guanine nucleotide-binding protein G(I)/G(S)/G(T) subunit beta-1	-	-	-	-	-	-	-	-	-	15.5282	57.7933	3.72183	1.89601	5e-05	0.00223226	Pass	yes
XLOC_003212	SMESG000005378.1	SMEST005378001.1	dd_Smed_v6_10467_0_1	dd_Smed_v4_10467_0_1	PCDH1_HUMAN	Protocadherin-1	PCDH1_HUMAN	Protocadherin-1	UniRef90_A4II80	Pcdh1 protein n=8	UniRef90_A4II80	Pcdh1 protein n=8	tr|F8V3X7|F8V3X7_XENLA	F8V3X7	Axial protocaderin	-	-	-	-	-	-	-	dd_smedV4_10467_0_1	Cell-type-specificity: Neoblast SimilarTo: uc004err.3 Description: NFKB repressing factor (NKRF)	0.882809	3.27603	3.71092	1.89178	0.0027	0.0469054	Pass	yes
XLOC_017937	SMESG000045474.1	SMEST045474001.1	dd_Smed_v6_1060_0_1	dd_Smed_v4_1060_0_1	P5CS_PONAB	Delta-1-pyrroline-5-carboxylate synthase	P5CS_PONAB	Delta-1-pyrroline-5-carboxylate synthase	UniRef90_F6X7L2	Uncharacterized protein n=4	UniRef90_F6X7L2	Uncharacterized protein n=4	tr|Q05AS6|Q05AS6_XENTR	Q05AS6	Putative uncharacterized protein LOC550060	-	-	-	-	-	-	-	dd_smedV4_1060_0_1	Cell-type-specificity: Neoblast SimilarTo: NA Description: NA	8.83468	32.7525	3.70727	1.89036	5e-05	0.00223226	Pass	yes
XLOC_011669	SMESG000027379.1	SMEST027379001.1	dd_Smed_v6_6180_0_1	dd_Smed_v4_6180_0_1	NRT_DROME	Neurotactin	NRT_DROME	Neurotactin	UniRef90_G4V9H7	Family S9 non-peptidase homologue (S09 family) n=2	UniRef90_G4V9H7	Family S9 non-peptidase homologue (S09 family) n=2	tr|E7EZQ9|E7EZQ9_DANRE	E7EZQ9	Uncharacterized protein	-	-	-	-	-	-	-	dd_smedV4_6180_0_1	Cell-type-specificity: Neoblast SimilarTo: NA Description: NA	2.86773	10.6281	3.7061	1.8899	0.00195	0.0373106	Pass	yes
XLOC_014305	SMESG000036210.1	SMEST036210002.1	dd_Smed_v6_7701_0_3	dd_Smed_v4_7701_0_3	NAV2_HUMAN	Neuron navigator 2	NAV2_HUMAN	Neuron navigator 2	UniRef90_UPI0003EB0062	PREDICTED: neuron navigator 2 isoform X4 n=1	UniRef90_UPI0003EB0062	PREDICTED: neuron navigator 2 isoform X4 n=1	sp|Q8IVL1-6|NAV2_HUMAN	Q8IVL1-6	Isoform 6 of Neuron navigator 2	-	-	-	-	-	-	-	-	-	1.78234	6.50944	3.65219	1.86876	5e-05	0.00223226	Pass	yes
XLOC_010812	SMESG000024348.1	SMEST024348001.1	-	-	H1G_STRPU	Histone H1-gamma, late	H1G_STRPU	Histone H1-gamma, late	UniRef90_S5VL05	Histone H1 (Fragment) n=1	UniRef90_S5VL05	Histone H1 (Fragment) n=1	tr|B4IP20|B4IP20_DROSE	B4IP20	GM19609	-	-	-	-	-	-	-	dd_smedV4_601_0_1	Cell-type-specificity: Epidermis II SimilarTo: uc003ibc.2 Description: ankyrin 2, neuronal (ANK2)	3.93404	14.3344	3.64368	1.8654	0.00275	0.0472469	Pass	yes
XLOC_030494	SMESG000080284.1	SMEST080284001.1	dd_Smed_v6_4699_0_1	dd_Smed_v4_4699_0_1	PZRN3_HUMAN	E3 ubiquitin-protein ligase PDZRN3	PZRN3_HUMAN	E3 ubiquitin-protein ligase PDZRN3	UniRef90_E7FDW2	Uncharacterized protein n=2	UniRef90_G4VMF4	Putative uncharacterized protein n=1	tr|Q6DE42|Q6DE42_XENLA	Q6DE42	Pdzrn3 protein	-	-	-	-	-	-	-	dd_smedV4_4699_0_1	Cell-type-specificity: Protonephridia SimilarTo: uc010fej.3 Description: dysferlin, limb girdle muscular dystrophy 2B (autosomal recessive) (DYSF)5	1.54563	5.61736	3.63435	1.8617	0.00085	0.0203217	Pass	yes
XLOC_022933	SMESG000059638.1	SMEST059638001.1	dd_Smed_v6_2976_0_1	dd_Smed_v4_2976_0_1	-	-	-	-	-	-	-	-	-	-	-	-	-	-	-	-	-	-	-	-	68.6726	247.199	3.59967	1.84787	5e-05	0.00223226	Pass	yes
XLOC_006959	SMESG000017198.1	SMEST017198001.1	dd_Smed_v6_9381_0_1	dd_Smed_v4_9381_0_1	NPYR_DROME	Neuropeptide Y receptor	NPYR_DROME	Neuropeptide Y receptor	UniRef90_P25931	Neuropeptide Y receptor n=2	UniRef90_P25931	Neuropeptide Y receptor n=2	sp|P25931|NPYR_DROME	P25931	Neuropeptide Y receptor	-	-	-	GCR585	Cluster: Rho-C Description: tachykinin-like receptor at isoform a	-	-	-	-	9.2036	32.818	3.56578	1.83422	0.0001	0.00397955	Pass	yes
XLOC_019104	SMESG000048977.1	SMEST048977002.1	dd_Smed_v6_5856_0_2	dd_Smed_v4_5856_0_2	DSCAM_HUMAN	Down syndrome cell adhesion molecule	DSCAM_HUMAN	Down syndrome cell adhesion molecule	UniRef90_Q1JUB5	Down syndrome cell adhesion molecule n=1	UniRef90_Q1JUB5	Down syndrome cell adhesion molecule n=1	tr|Q1JUB5|Q1JUB5_DUGJA	Q1JUB5	Down syndrome cell adhesion molecule	-	-	-	-	-	-	-	-	-	6.90836	24.3687	3.52742	1.81861	5e-05	0.00223226	Pass	yes
XLOC_027075	SMESG000071247.1	SMEST071247002.1	dd_Smed_v6_7863_0_2	dd_Smed_v4_7863_0_2	MEIS2_HUMAN	Homeobox protein Meis2	MEIS2_HUMAN	Homeobox protein Meis2	UniRef90_G4VBR5	Putative homeobox protein knotted-1 n=1	UniRef90_G4VBR5	Putative homeobox protein knotted-1 n=1	tr|B3KP81|B3KP81_HUMAN	B3KP81	Homeobox protein Meis2	-	-	-	-	-	-	-	-	-	2.79584	9.85009	3.52312	1.81686	0.0001	0.00397955	Pass	yes
XLOC_026100	SMESG000068165.1	SMEST068165001.1	dd_Smed_v6_7394_0_1	dd_Smed_v4_7394_0_1	BAZ2A_XENLA	Bromodomain adjacent to zinc finger domain protein 2A	BAZ2A_XENLA	Bromodomain adjacent to zinc finger domain protein 2A	UniRef90_G4VAA0	Putative bromodomain containing protein n=2	UniRef90_G4VAA0	Putative bromodomain containing protein n=2	tr|B4LPY2|B4LPY2_DROVI	B4LPY2	GJ21968	-	-	-	-	-	-	-	-	-	9.85791	34.6938	3.51939	1.81532	0.0001	0.00397955	Pass	yes
XLOC_002661	SMESG000004188.1	SMEST004188001.1	dd_Smed_v6_4220_0_1	dd_Smed_v4_4220_0_1	-	-	-	-	-	-	UniRef90_A8DYT6	CG15387 n=12	tr|B4Q803|B4Q803_DROSI	B4Q803	GD22861	-	-	-	-	-	-	-	-	-	29.0318	102.118	3.51745	1.81453	0.0015	0.0308826	Pass	yes
XLOC_025251	SMESG000066035.1	SMEST066035001.1	dd_Smed_v6_90_0_1	dd_Smed_v4_90_0_1	ACT2_SCHMA	Actin-2	ACT2_SCHMA	Actin-2	UniRef90_Q61852	Smooth muscle gamma-actin n=1	UniRef90_Q61852	Smooth muscle gamma-actin n=1	sp|P53505|ACT5_XENLA	P53505	Actin, cytoplasmic type 5	-	-	-	-	-	-	-	dd_smedV4_37_0_1	Cell-type-specificity: Gut SimilarTo: NA Description: NA	2.55329	8.91922	3.49323	1.80456	0.0014	0.0291612	Pass	yes
XLOC_013438	SMESG000033730.1	SMEST033730001.1	dd_Smed_v6_6514_0_9	dd_Smed_v4_6514_0_9	ANO6_HUMAN	Anoctamin-6	ANO6_HUMAN	Anoctamin-6	UniRef90_UPI0001A644DF	hypothetical protein n=1	UniRef90_UPI0001A644DF	hypothetical protein n=1	tr|B3M242|B3M242_DROAN	B3M242	Anoctamin	-	-	-	-	-	-	-	-	-	4.19384	14.5652	3.473	1.79618	0.0004	0.0112216	Pass	yes
XLOC_027241	SMESG000071416.1	SMEST071416001.1	dd_Smed_v6_7917_0_1	dd_Smed_v4_7917_0_1	AT1B1_CAEEL	Sodium/potassium-transporting ATPase subunit beta-1	AT1B1_CAEEL	Sodium/potassium-transporting ATPase subunit beta-1	UniRef90_C4PY08	Putative sodium/potassium-dependent atpase beta subunit n=1	UniRef90_C4PY08	Putative sodium/potassium-dependent atpase beta subunit n=1	sp|Q93235|AT1B1_CAEEL	Q93235	Sodium/potassium-transporting ATPase subunit beta-1	-	-	-	-	-	-	-	dd_smedV4_7917_0_1	Cell-type-specificity: Gut SimilarTo: uc001cju.3 Description: protein tyrosine phosphatase, receptor type, F (PTPRF)	7.21651	24.4153	3.38326	1.75841	0.00065	0.0167281	Pass	yes
XLOC_008908	SMESG000020071.1	SMEST020071002.1	dd_Smed_v6_11814_0_1	dd_Smed_v4_11814_0_1	-	-	-	-	UniRef90_G4VH44	Uncharacterized protein n=2	UniRef90_G4VH44	Uncharacterized protein n=2	-	-	-	-	-	-	-	-	-	-	dd_smedV4_11814_0_1	Cell-type-specificity: Protonephridia SimilarTo: uc011blb.1 Description: plexin D1 (PLXND1)	4.84887	16.3004	3.36169	1.74919	5e-05	0.00223226	Pass	yes
XLOC_017395	SMESG000043134.1	SMEST043134001.1	dd_Smed_v6_11254_0_1	dd_Smed_v4_11254_0_1	UNC9_CAEEL	Innexin unc-9	UNC9_CAEEL	Innexin unc-9	UniRef90_I1ZIL2	Innexin n=1	UniRef90_I1ZIL2	Innexin n=1	tr|I1ZIL2|I1ZIL2_SCHMD	I1ZIL2	Innexin-1	-	-	-	-	-	dd_smedV4_11254_0_1	Wound-response-genes-reddien-category: Sustained SimilarTo: JX010623.1 Description: innexin-1	-	-	14.3354	48.0141	3.34934	1.74388	0.00015	0.00536897	Pass	yes
XLOC_019516	SMESG000049306.1	SMEST049306001.1	dd_Smed_v6_406_0_1	dd_Smed_v4_406_0_1	-	-	-	-	UniRef90_V9XQP2	1.C3.2 n=1	UniRef90_V9XQP2	1.C3.2 n=1	-	-	-	-	-	-	-	-	-	-	-	-	26.6085	89.0387	3.34625	1.74255	0.00135	0.028501	Pass	yes
XLOC_004975	SMESG000010233.1	SMEST010233002.1	dd_Smed_v6_12501_0_1	dd_Smed_v4_12501_0_1	SQZ_DROPS	Zinc finger protein squeeze	SQZ_DROPS	Zinc finger protein squeeze	UniRef90_G4VGX5	Putative zinc finger protein n=1	UniRef90_G4VGX5	Putative zinc finger protein n=1	tr|B4JUX1|B4JUX1_DROGR	B4JUX1	GH17362	-	-	-	-	-	-	-	dd_smedV4_3534_0_1	Cell-type-specificity: Gut SimilarTo: uc003zij.2 Description: solute carrier family 1 (neuronal/epithelial high affinity glutamate transporter, system Xag), member 1 (SLC1A1)	1.54456	5.14	3.32781	1.73457	0.00195	0.0373106	Pass	yes
XLOC_018682	SMESG000047740.1	SMEST047740001.1	dd_Smed_v6_12651_0_1	dd_Smed_v4_12651_0_1	123R_IIV6	Putative tyrosine phosphatase 123R	123R_IIV6	Putative tyrosine phosphatase 123R	UniRef90_G4VNK2	Putative map kinase phosphatase n=1	UniRef90_G4VNK2	Putative map kinase phosphatase n=1	tr|Q5PQ70|Q5PQ70_XENLA	Q5PQ70	LOC495963 protein	-	-	-	-	-	-	-	-	-	5.37684	17.8836	3.32604	1.73381	0.0014	0.0291612	Pass	yes
XLOC_006004	SMESG000012897.1	SMEST012897001.1	dd_Smed_v6_6875_0_1	dd_Smed_v4_6875_0_1	-	-	-	-	UniRef90_C4QPK2	Putative uncharacterized protein n=1	UniRef90_C4QPK2	Putative uncharacterized protein n=1	-	-	-	-	-	-	-	-	-	-	-	-	7.7179	25.6196	3.3195	1.73097	0.0028	0.0477764	Pass	yes
XLOC_007946	SMESG000017540.1	SMEST017540001.1	-	-	-	-	-	-	-	-	-	-	-	-	-	-	-	-	-	-	-	-	-	-	13.969	46.3608	3.31883	1.73068	0.0013	0.0279668	Pass	yes
XLOC_016776	SMESG000051236.1	SMEST051236002.1	dd_Smed_v6_9283_0_1	dd_Smed_v4_9283_0_1	PC11X_PIG	Protocadherin-11 X-linked	PC11X_PIG	Protocadherin-11 X-linked	UniRef90_E7F376	Uncharacterized protein n=2	UniRef90_E7F376	Uncharacterized protein n=2	tr|E7F376|E7F376_DANRE	E7F376	Uncharacterized protein	-	-	-	-	-	-	-	dd_smedV4_9283_0_1	Cell-type-specificity: Epidermal progenitors (late) SimilarTo: NA Description: NA	2.37453	7.80855	3.28846	1.71741	0.00025	0.00774627	Pass	yes
XLOC_021705	SMESG000056262.1	SMEST056262001.1	dd_Smed_v6_18313_0_2	dd_Smed_v4_18313_0_2	RGRF2_DANRE	Ras-specific guanine nucleotide-releasing factor 2	RGRF2_DANRE	Ras-specific guanine nucleotide-releasing factor 2	UniRef90_UPI0003837AA0	PREDICTED: ras-specific guanine nucleotide-releasing factor 2-like isoform X2 n=1	UniRef90_UPI0003837AA0	PREDICTED: ras-specific guanine nucleotide-releasing factor 2-like isoform X2 n=1	tr|B8JIW7|B8JIW7_DANRE	B8JIW7	Ras protein-specific guanine nucleotide-releasing factor 2	-	-	-	-	-	-	-	dd_smedV4_18313_0_1	Cell-type-specificity: Neoblast SimilarTo: NA Description: NA	0.610485	1.98984	3.25944	1.70462	0.00255	0.0455054	Pass	yes
XLOC_002580	SMESG000003807.1	SMEST003807001.1	dd_Smed_v6_6272_0_1	dd_Smed_v4_6272_0_1	FYN_XIPHE	Tyrosine-protein kinase Fyn	FYN_XIPHE	Tyrosine-protein kinase Fyn	UniRef90_G4VJW6	Tyrosine kinase 5 n=2	UniRef90_G4VJW6	Tyrosine kinase 5 n=2	sp|Q6EWH2|FYNA_DANRE	Q6EWH2	Tyrosine-protein kinase fyna	-	-	-	-	-	-	-	-	-	13.772	44.7773	3.25133	1.70103	5e-05	0.00223226	Pass	yes
XLOC_012057	SMESG000030162.1	SMEST030162001.1	dd_Smed_v6_12343_0_1	dd_Smed_v4_12343_0_1	-	-	-	-	-	-	-	-	-	-	-	-	-	-	-	-	-	-	-	-	7.10539	23.0777	3.24791	1.69951	0.00035	0.0101622	Pass	yes
XLOC_006923	SMESG000017101.1	SMEST017101004.1	dd_Smed_v6_7638_0_1	dd_Smed_v4_7638_0_1	FAT1_HUMAN	Protocadherin Fat 1	FAT1_HUMAN	Protocadherin Fat 1	UniRef90_A2BGT8	Uncharacterized protein n=5	UniRef90_A2BGT8	Uncharacterized protein n=5	sp|Q14517|FAT1_HUMAN	Q14517	Protocadherin Fat 1	-	-	-	-	-	-	-	-	-	1.02441	3.29134	3.21291	1.68388	0.0005	0.0133935	Pass	yes
XLOC_022614	SMESG000064133.1	SMEST064133001.1	dd_Smed_v6_5943_0_1	dd_Smed_v4_5943_0_1	-	-	-	-	-	-	-	-	-	-	-	-	-	-	-	-	-	-	-	-	5.01536	15.8261	3.15553	1.65788	0.00225	0.0410938	Pass	yes
XLOC_019819	SMESG000058328.1	SMEST058328001.1	dd_Smed_v6_711_0_1	dd_Smed_v4_711_0_1	MYSP_SCHJA	Paramyosin	MYSP_SCHJA	Paramyosin	UniRef90_Q05870	Paramyosin n=5	UniRef90_Q05870	Paramyosin n=5	tr|O96063|O96063_DUGJA	O96063	Myosin heavy chain (Fragment)	-	-	-	-	-	-	-	dd_smedV4_711_0_1	Cell-type-specificity: Gamma neoblasts SimilarTo: uc002veh.1 Description: v-erb-a erythroblastic leukemia viral oncogene homolog 4 (avian) (ERBB4)JM-a/CVT-2	2.01724	6.34699	3.14637	1.65369	0.00135	0.028501	Pass	yes
XLOC_000516	SMESG000026649.1	SMEST026649001.1	dd_Smed_v6_649_0_1	dd_Smed_v4_649_0_1	CO1A2_MOUSE	Collagen alpha-2(I) chain	CO1A2_RAT	Collagen alpha-2(I) chain	UniRef90_G4VFE0	Putative collagen alpha-1(V) chain n=2	UniRef90_G4VFE0	Putative collagen alpha-1(V) chain n=2	tr|F7DXC8|F7DXC8_XENTR	F7DXC8	Uncharacterized protein (Fragment)	-	-	-	-	-	-	-	dd_smedV4_649_0_1	Cell-type-specificity: Epidermis II SimilarTo: NA Description: NA	2.1541	6.66748	3.09525	1.63006	0.00025	0.00774627	Pass	yes
XLOC_002392	SMESG000006218.1	SMEST006218001.1	dd_Smed_v6_8801_0_1	dd_Smed_v4_8801_0_1	-	-	-	-	-	-	-	-	-	-	-	-	-	-	-	-	-	-	-	-	7.24007	22.3484	3.08677	1.6261	0.0016	0.0324586	Pass	yes
XLOC_019885	SMESG000058907.1	SMEST058907001.1	dd_Smed_v6_16446_0_1	dd_Smed_v4_16446_0_1	CELR1_HUMAN	Cadherin EGF LAG seven-pass G-type receptor 1	CELR1_HUMAN	Cadherin EGF LAG seven-pass G-type receptor 1	UniRef90_F7B362	Uncharacterized protein (Fragment) n=1	UniRef90_F7B362	Uncharacterized protein (Fragment) n=1	tr|F7B362|F7B362_XENTR	F7B362	Uncharacterized protein (Fragment)	-	-	-	GCR590	Cluster: Secretin Description: calcitonin receptor	-	-	-	-	2.59414	7.99282	3.08111	1.62345	0.00075	0.0184625	Pass	yes
XLOC_013417	SMESG000033609.1	SMEST033609001.1	dd_Smed_v6_3214_0_1	dd_Smed_v4_3214_0_1	VP26B_MOUSE	Vacuolar protein sorting-associated protein 26B	VP26B_MOUSE	Vacuolar protein sorting-associated protein 26B	UniRef90_Q5BKM4	Vacuolar protein sorting-associated protein 26B n=3	UniRef90_Q5BKM4	Vacuolar protein sorting-associated protein 26B n=3	sp|Q8C0E2|VP26B_MOUSE	Q8C0E2	Vacuolar protein sorting-associated protein 26B	-	-	-	-	-	-	-	-	-	4.51708	13.7632	3.04692	1.60735	0.002	0.0381501	Pass	yes
XLOC_015760	SMESG000039927.1	SMEST039927001.1	dd_Smed_v6_9808_0_1	dd_Smed_v4_9808_0_1	-	-	-	-	-	-	-	-	-	-	-	-	-	-	-	-	-	-	-	-	21.7876	66.1972	3.0383	1.60326	0.0014	0.0291612	Pass	yes
XLOC_025792	SMESG000067101.1	SMEST067101001.1	dd_Smed_v6_4763_0_1	dd_Smed_v4_4763_0_1	LNX2_HUMAN	Ligand of Numb protein X 2	LNX2_HUMAN	Ligand of Numb protein X 2	UniRef90_F1R1J1	Uncharacterized protein n=1	UniRef90_F1R1J1	Uncharacterized protein n=1	sp|Q8N448|LNX2_HUMAN	Q8N448	Ligand of Numb protein X 2	-	-	-	-	-	-	-	-	-	15.6248	47.2036	3.02107	1.59506	5e-05	0.00223226	Pass	yes
XLOC_013756	SMESG000034854.1	SMEST034854001.1	dd_Smed_v6_7374_0_1	dd_Smed_v4_7374_0_1	DLG1_DROME	Disks large 1 tumor suppressor protein	DLG1_DROME	Disks large 1 tumor suppressor protein	UniRef90_P31007-6	Isoform H of Disks large 1 tumor suppressor protein n=2	UniRef90_P31007-6	Isoform H of Disks large 1 tumor suppressor protein n=2	sp|P31007-6|DLG1_DROME	P31007-6	Isoform H of Disks large 1 tumor suppressor protein	-	-	-	-	-	-	-	-	-	1.6879	5.07815	3.00856	1.58907	0.0015	0.0308826	Pass	yes
XLOC_004902	SMESG000010063.1	SMEST010063002.1	dd_Smed_v6_7227_0_1	dd_Smed_v4_7227_0_1	SOX13_HUMAN	Transcription factor SOX-13	SOX6_HUMAN	Transcription factor SOX-6	UniRef90_H9CXU8	SOXP-1 n=1	UniRef90_H9CXU8	SOXP-1 n=1	tr|H9CXU8|H9CXU8_SCHMD	H9CXU8	SOXP-1	Schmidtea mediterranea SOXP-1 mRNA, complete cds	Smed-soxP-1	Category: neoblast -tf SimilarTo: NP_005677 transcription factor SOX-13 [Homo sapiens]	-	-	-	-	dd_smedV4_7227_0_1	Cell-type-specificity: Neoblast SimilarTo: uc021rmd.1 Description: gamma-glutamylamine cyclotransferase (GGACT)	20.711	61.8358	2.98565	1.57805	0.0009	0.0211517	Pass	yes
XLOC_005503	SMESG000014298.1	SMEST014298001.1	dd_Smed_v6_3654_0_1	dd_Smed_v4_3654_0_1	FUTSC_DROME	Microtubule-associated protein futsch	MAP1B_MOUSE	Microtubule-associated protein 1B	UniRef90_B4L480	GI15698 (Fragment) n=1	-	-	sp|P14873|MAP1B_MOUSE	P14873	Microtubule-associated protein 1B	-	-	-	-	-	-	-	-	-	26.2327	78.2027	2.98112	1.57585	0.00085	0.0203217	Pass	yes
XLOC_004792	SMESG000009974.1	SMEST009974001.1	dd_Smed_v6_5042_0_1	dd_Smed_v4_5042_0_1	AT10A_MOUSE	Probable phospholipid-transporting ATPase VA	AT10A_MOUSE	Probable phospholipid-transporting ATPase VA	UniRef90_B4N182	GK24790 n=1	UniRef90_E7FFH9	Uncharacterized protein n=1	tr|E7FFH9|E7FFH9_DANRE	E7FFH9	Uncharacterized protein	-	-	-	-	-	-	-	dd_smedV4_5042_0_1	Cell-type-specificity: Epidermal progenitors (late) SimilarTo: uc001cpu.2 Description: fatty acid amide hydrolase (FAAH)	2.42836	7.18749	2.95981	1.56551	0.0004	0.0112216	Pass	yes
XLOC_007321	SMESG000016065.1	SMEST016065002.1	dd_Smed_v6_4942_0_1	dd_Smed_v4_4942_0_1	PLOD3_RAT	Procollagen-lysine,2-oxoglutarate 5-dioxygenase 3	PLOD3_RAT	Procollagen-lysine,2-oxoglutarate 5-dioxygenase 3	UniRef90_C1L3V5	Procollagen-lysine, 2-oxoglutarate 5-dioxygenase 3 n=1	UniRef90_C1L3V5	Procollagen-lysine, 2-oxoglutarate 5-dioxygenase 3 n=1	tr|Q28BS2|Q28BS2_XENTR	Q28BS2	Procollagen-lysine, 2-oxoglutarate 5-dioxygenase 3	-	-	-	-	-	-	-	dd_smedV4_4942_0_1	Cell-type-specificity: Neural (ciliated) SimilarTo: uc002stw.1 Description: tektin 4 (TEKT4)	8.53694	25.19	2.95071	1.56106	0.0003	0.00896115	Pass	yes
XLOC_011297	SMESG000041513.1	SMEST041513002.1	dd_Smed_v6_6736_0_2	dd_Smed_v4_6736_0_2	TENA_PIG	Tenascin	TENA_PIG	Tenascin	UniRef90_T2MGL0	Tenascin-X (Fragment) n=1	UniRef90_T2MGL0	Tenascin-X (Fragment) n=1	tr|Q8IQ18|Q8IQ18_DROME	Q8IQ18	Dumpy	-	-	-	-	-	-	-	dd_smedV4_6736_0_1	Cell-type-specificity: Protonephridia SimilarTo: uc001azt.2 Description: ciliary rootlet coiled-coil, rootletin (CROCC)	1.91769	5.64263	2.94241	1.557	0.0013	0.0279668	Pass	yes
XLOC_006828	SMESG000016770.1	SMEST016770001.1	dd_Smed_v6_10015_0_1	dd_Smed_v4_10015_0_1	RNF38_MOUSE	E3 ubiquitin-protein ligase RNF38	RNF38_MOUSE	E3 ubiquitin-protein ligase RNF38	UniRef90_Q5DAH5	SJCHGC07006 protein n=1	UniRef90_Q5DAH5	SJCHGC07006 protein n=1	tr|B4JFE9|B4JFE9_DROGR	B4JFE9	GH19305	-	-	-	-	-	-	-	-	-	2.91946	8.50797	2.91423	1.54311	0.00045	0.0122384	Pass	yes
XLOC_013971	SMESG000034945.1	SMEST034945001.1	dd_Smed_v6_1191_0_1	dd_Smed_v4_1191_0_1	-	-	-	-	-	-	-	-	-	-	-	-	-	-	-	-	-	-	-	-	44.3861	129.199	2.9108	1.54142	0.00045	0.0122384	Pass	yes
XLOC_013890	SMESG000035381.1	SMEST035381001.1	-	-	DUS10_BOVIN	Dual specificity protein phosphatase 10	DUS10_BOVIN	Dual specificity protein phosphatase 10	UniRef90_F8WLE5	Mitogen-activated protein kinase phosphatase n=1	UniRef90_F8WLE5	Mitogen-activated protein kinase phosphatase n=1	tr|F8WLE5|F8WLE5_DUGJA	F8WLE5	Mitogen-activated protein kinase phosphatase	-	-	-	-	-	dd_smedV4_4619_0_1	Wound-response-genes-reddien-category: Early SimilarTo: uc001hmy.2 Description: dual specificity phosphatase 10 (DUSP10)	-	-	15.117	43.9276	2.90584	1.53896	0.0005	0.0133935	Pass	yes
XLOC_008921	SMESG000020158.1	SMEST020158002.1	dd_Smed_v6_14413_0_1	dd_Smed_v4_14413_0_1	-	-	-	-	UniRef90_G4VPF6	Uncharacterized protein n=1	UniRef90_G4VPF6	Uncharacterized protein n=1	-	-	-	-	-	-	-	-	-	-	dd_smedV4_14413_0_1	Cell-type-specificity: Neural (both ciliated and non-ciliated) SimilarTo: uc021unm.1 Description: fucosyltransferase 6 (alpha (1,3) fucosyltransferase) (FUT6)	8.18341	23.7326	2.90009	1.5361	0.00035	0.0101622	Pass	yes
XLOC_022953	SMESG000059812.1	SMEST059812001.1	-	-	IMT3_SCHPO	Inositol phosphoceramide mannosyltransferase 3	SUR1_YEAST	Mannosyl phosphorylinositol ceramide synthase SUR1	-	-	-	-	-	-	-	-	-	-	-	-	-	-	dd_smedV4_2174_0_1	Cell-type-specificity: Neoblast SimilarTo: uc009zxy.1 Description: strawberry notch homolog 1 (Drosophila) (SBNO1)	15.7877	45.6959	2.8944	1.53326	0.0011	0.0246876	Pass	yes
XLOC_005693	SMESG000014262.1	SMEST014262001.1	dd_Smed_v6_2883_0_1	dd_Smed_v4_2883_0_1	GBG12_MOUSE	Guanine nucleotide-binding protein G(I)/G(S)/G(O) subunit gamma-12	-	-	UniRef90_G4VPE9	Guanine nucleotide-binding protein subunit gamma n=1	-	-	-	-	-	-	-	-	-	-	-	-	-	-	109.729	317.352	2.89214	1.53214	0.00075	0.0184625	Pass	yes
XLOC_009346	SMESG000023094.1	SMEST023094002.1	dd_Smed_v6_6991_0_1	dd_Smed_v4_6991_0_1	PDE9A_HUMAN	High affinity cGMP-specific 3',5'-cyclic phosphodiesterase 9A	PDE9A_HUMAN	High affinity cGMP-specific 3',5'-cyclic phosphodiesterase 9A	UniRef90_F1RAJ5	Uncharacterized protein (Fragment) n=1	UniRef90_F1RAJ5	Uncharacterized protein (Fragment) n=1	tr|A8WHZ6|A8WHZ6_DANRE	A8WHZ6	Novel protein similar to vertebrate phosphodiesterase 9A (PDE9A) (Fragment)	-	-	-	-	-	-	-	-	-	2.92822	8.42799	2.8782	1.52516	0.00195	0.0373106	Pass	yes
XLOC_004055	SMESG000007739.1	SMEST007739001.1	dd_Smed_v6_375_0_1	dd_Smed_v4_375_0_1	TNNT_DROME	Troponin T, skeletal muscle	TNNT_DROME	Troponin T, skeletal muscle	UniRef90_G4LYF7	Troponin t, invertebrate, putative n=4	UniRef90_M9NH07	Upheld, isoform N n=1	tr|I7JI25|I7JI25_9MUSC	I7JI25	Troponin T isoform 5	-	-	-	-	-	-	-	dd_smedV4_375_0_1	Cell-type-specificity: Neoblast SimilarTo: uc003zdi.1 Description: major facilitator superfamily domain containing 3 (MFSD3)	30.0237	85.4482	2.84602	1.50895	0.0001	0.00397955	Pass	yes
XLOC_007986	SMESG000017753.1	SMEST017753001.1	dd_Smed_v6_1554_0_1	dd_Smed_v4_1554_0_1	CAPSL_MOUSE	Calcyphosin-like protein	CAPSL_MOUSE	Calcyphosin-like protein	UniRef90_Q5D9P3	Calcyphosin-like protein n=1	UniRef90_Q5D9P3	Calcyphosin-like protein n=1	sp|Q6P8Y1|CAPSL_MOUSE	Q6P8Y1	Calcyphosin-like protein	-	-	-	-	-	-	-	dd_smedV4_1554_0_1	Cell-type-specificity: Epidermal lineage (early + late + mature) SimilarTo: KJ934809.1 Description: otxb-like	20.8618	59.3109	2.84304	1.50743	0.00085	0.0203217	Pass	yes
XLOC_025794	SMESG000067105.1	SMEST067105002.1	dd_Smed_v6_4944_0_1	dd_Smed_v4_4944_0_1	-	-	-	-	-	-	-	-	-	-	-	-	-	-	-	-	dd_smedV4_4944_0_1	Wound-response-genes-reddien-category: Early SimilarTo: NA Description: NA	dd_smedV4_4944_0_1	Cell-type-specificity: Muscle SimilarTo: NA Description: NA	18.9664	53.7907	2.8361	1.50391	0.00055	0.0145762	Pass	yes
XLOC_014664	SMESG000035935.1	SMEST035935001.1	dd_Smed_v6_10675_0_1	dd_Smed_v4_10675_0_1	SCLY_XENTR	Selenocysteine lyase	SCLY_XENTR	Selenocysteine lyase	UniRef90_Q5U4Q9	Selenocysteine lyase n=4	UniRef90_Q5U4Q9	Selenocysteine lyase n=4	sp|Q5U4Q9|SCLY_XENTR	Q5U4Q9	Selenocysteine lyase	-	-	-	-	-	-	-	-	-	5.88387	16.3638	2.78113	1.47567	0.0021	0.0394534	Pass	yes
XLOC_017438	SMESG000044487.1	SMEST044487001.1	dd_Smed_v6_921_0_1	dd_Smed_v4_921_0_1	XIRP2_MOUSE	Xin actin-binding repeat-containing protein 2	XIRP2_MOUSE	Xin actin-binding repeat-containing protein 2	UniRef90_F8W3Z4	Uncharacterized protein n=2	UniRef90_F8W3Z4	Uncharacterized protein n=2	tr|F8W3Z4|F8W3Z4_DANRE	F8W3Z4	Uncharacterized protein	-	-	-	-	-	dd_smedV4_921_0_1	Wound-response-genes-reddien-category: Late SimilarTo: uc010fpn.3 Description: xin actin-binding repeat containing 2 (XIRP2)	-	-	16.8464	46.5924	2.76572	1.46765	0.0007	0.0176502	Pass	yes
XLOC_014477	SMESG000036519.1	SMEST036519001.1	dd_Smed_v6_2601_0_1	dd_Smed_v4_2601_0_1	-	-	-	-	-	-	-	-	-	-	-	-	-	-	-	-	-	-	-	-	55.0811	151.534	2.75111	1.46001	0.00185	0.0359495	Pass	yes
XLOC_012695	SMESG000032020.1	SMEST032020001.1	dd_Smed_v6_12595_0_1	dd_Smed_v4_12595_0_1	TRIM9_HUMAN	E3 ubiquitin-protein ligase TRIM9	TRIM9_HUMAN	E3 ubiquitin-protein ligase TRIM9	UniRef90_E7FGQ6	Uncharacterized protein n=1	UniRef90_E7FGQ6	Uncharacterized protein n=1	sp|Q9C026|TRIM9_HUMAN	Q9C026	E3 ubiquitin-protein ligase TRIM9	-	-	-	-	-	-	-	dd_smedV4_12595_0_1	Cell-type-specificity: Epidermal lineage (early + late + mature) SimilarTo: uc001lsb.3 Description: CD151 molecule (Raph blood group) (CD151)5	9.66816	26.1108	2.7007	1.43333	0.00085	0.0203217	Pass	yes
XLOC_013761	SMESG000035098.1	SMEST035098001.1	dd_Smed_v6_1684_0_1	dd_Smed_v4_1684_0_1	SPTCB_DROME	Spectrin beta chain	SPTCB_DROME	Spectrin beta chain	UniRef90_G4VDE6	Putative spectrin beta chain, brain 3 (Spectrin, non-erythroid beta chain 3) (Beta-IV spectrin) n=2	UniRef90_G4VDE6	Putative spectrin beta chain, brain 3 (Spectrin, non-erythroid beta chain 3) (Beta-IV spectrin) n=2	tr|B3MQV6|B3MQV6_DROAN	B3MQV6	GF21115	-	-	-	-	-	-	-	dd_smedV4_1684_0_1	Cell-type-specificity: Epidermis II SimilarTo: NA Description: NA	6.44491	17.3511	2.69222	1.4288	0.0013	0.0279668	Pass	yes
XLOC_029277	SMESG000077205.1	SMEST077205001.1	dd_Smed_v6_11935_0_2	dd_Smed_v4_11935_0_2	TEAD1_MOUSE	Transcriptional enhancer factor TEF-1	TEAD1_MOUSE	Transcriptional enhancer factor TEF-1	UniRef90_W8E2X6	SD1 (Fragment) n=1	UniRef90_W8E2X6	SD1 (Fragment) n=1	tr|A9JSZ6|A9JSZ6_DANRE	A9JSZ6	Tead1 protein	-	-	-	-	-	-	-	-	-	10.8098	29.0771	2.68988	1.42754	0.0024	0.0434512	Pass	yes
XLOC_000682	SMESG000025666.1	SMEST025666002.1	-	-	CTLH1_AEDAE	CTL-like protein 1	CTLH1_AEDAE	CTL-like protein 1	UniRef90_Q6IR74	Choline transporter-like protein 1 n=5	UniRef90_Q6IR74	Choline transporter-like protein 1 n=5	tr|A2AMH5|A2AMH5_MOUSE	A2AMH5	Choline transporter-like protein 1	-	-	-	-	-	-	-	-	-	24.4979	65.6008	2.67781	1.42106	0.00045	0.0122384	Pass	yes
XLOC_018138	SMESG000045809.1	SMEST045809001.1	dd_Smed_v6_6870_0_1	dd_Smed_v4_6870_0_1	-	-	-	-	-	-	-	-	-	-	-	-	-	-	-	-	-	-	-	-	26.5135	70.9236	2.675	1.41954	0.0017	0.0338803	Pass	yes
XLOC_000744	SMESG000026022.1	SMEST026022001.1	dd_Smed_v6_6210_0_1	dd_Smed_v4_6210_0_1	ZMIZ2_HUMAN	Zinc finger MIZ domain-containing protein 2	-	-	UniRef90_E7F4Q2	Uncharacterized protein n=1	-	-	-	-	-	-	-	-	-	-	-	-	-	-	3.59494	9.60189	2.67095	1.41735	0.00115	0.025443	Pass	yes
XLOC_000686	SMESG000025683.1	SMEST025683001.1	dd_Smed_v6_4556_0_1	dd_Smed_v4_4556_0_1	UBQ11_ARATH	Polyubiquitin 11	UBQ11_ARATH	Polyubiquitin 11	UniRef90_C1LCJ9	Polyubiquitin n=1	UniRef90_C1LCJ9	Polyubiquitin n=1	tr|Q922B0|Q922B0_MOUSE	Q922B0	Ubc protein	-	-	-	-	-	-	-	-	-	55.8007	148.959	2.66948	1.41656	0.00025	0.00774627	Pass	yes
XLOC_026021	SMESG000067931.1	SMEST067931001.1	dd_Smed_v6_2520_0_1	dd_Smed_v4_2520_0_1	H2B3_TIGCA	Histone H2B.3	H2B4_CAEEL	Probable histone H2B 4	UniRef90_B4IM98	Histone H2B n=1	UniRef90_K7I6T0	Histone H2B n=2	tr|I1ZIK6|I1ZIK6_SCHMD	I1ZIK6	Histone H2B (Fragment)	Schmidtea mediterranea clone PL030007A10F10 histone H2B mRNA, partial cds	-	-	-	-	-	-	-	-	207.556	548.99	2.64502	1.40328	0.0009	0.0211517	Pass	yes
XLOC_024147	SMESG000062836.1	SMEST062836001.1	dd_Smed_v6_585_0_1	dd_Smed_v4_585_0_1	-	-	-	-	UniRef90_V9XRK5	X1.A5.1 (Fragment) n=1	UniRef90_V9XRK5	X1.A5.1 (Fragment) n=1	-	-	-	-	-	-	-	-	dd_smedV4_585_0_1	Wound-response-genes-reddien-category: Late SimilarTo: KF730666.1 Description: X1.A5.1	-	-	5.57417	14.6992	2.63702	1.39891	0.00245	0.0441638	Pass	yes
XLOC_013539	SMESG000032651.1	SMEST032651001.1	dd_Smed_v6_4949_0_1	dd_Smed_v4_4949_0_1	-	-	-	-	-	-	-	-	-	-	-	-	-	-	-	-	-	-	-	-	13.2366	34.6932	2.62101	1.39012	0.0011	0.0246876	Pass	yes
XLOC_018532	SMESG000046456.1	SMEST046456001.1	dd_Smed_v6_601_0_1	dd_Smed_v4_601_0_1	H1G_STRPU	Histone H1-gamma, late	H1G_STRPU	Histone H1-gamma, late	UniRef90_S5VL05	Histone H1 (Fragment) n=1	UniRef90_S5VL05	Histone H1 (Fragment) n=1	tr|B4IP20|B4IP20_DROSE	B4IP20	GM19609	-	-	-	-	-	-	-	dd_smedV4_601_0_1	Cell-type-specificity: Epidermis II SimilarTo: uc003ibc.2 Description: ankyrin 2, neuronal (ANK2)	103.117	267.928	2.59829	1.37756	0.00075	0.0184625	Pass	yes
XLOC_007343	SMESG000016165.1	SMEST016165001.1	dd_Smed_v6_3001_0_1	dd_Smed_v4_3001_0_1	T38BA_XENLA	Trimeric intracellular cation channel type B-A	T38BA_XENLA	Trimeric intracellular cation channel type B-A	UniRef90_G4VNG5	Uncharacterized protein n=1	UniRef90_G4VNG5	Uncharacterized protein n=1	tr|B4L8R6|B4L8R6_DROMO	B4L8R6	GI14461	-	-	-	-	-	-	-	-	-	69.8985	181.466	2.59614	1.37637	0.00085	0.0203217	Pass	yes
XLOC_022292	SMESG000057580.1	SMEST057580001.1	dd_Smed_v6_5336_0_1	dd_Smed_v4_5336_0_1	A4_CAEEL	Beta-amyloid-like protein	A4_RAT	Amyloid beta A4 protein	UniRef90_Q10651-2	Isoform b of Beta-amyloid-like protein n=1	UniRef90_Q91963	APP747 n=1	tr|B0CM02|B0CM02_DANRE	B0CM02	Appb (Fragment)	-	-	-	-	-	-	-	-	-	8.41525	21.8028	2.59087	1.37344	0.0018	0.035476	Pass	yes
XLOC_020450	SMESG000052359.1	SMEST052359001.1	dd_Smed_v6_4154_0_1	dd_Smed_v4_4154_0_1	GPC1_CHICK	Glypican-1	GPC1_CHICK	Glypican-1	UniRef90_I1ZI58	Glypican-1 n=1	UniRef90_I1ZI58	Glypican-1 n=1	tr|I1ZI58|I1ZI58_SCHMD	I1ZI58	Glypican-1	-	-	-	-	-	dd_smedV4_4154_0_1	Wound-response-genes-reddien-category: Late SimilarTo: JX010469.1 Description: glypican-1	-	-	6.76502	17.4495	2.57937	1.36702	0.0015	0.0308826	Pass	yes
XLOC_003910	SMESG000007225.1	SMEST007225001.1	dd_Smed_v6_990_0_1	dd_Smed_v4_990_0_1	CALUA_DANRE	Calumenin-A	CALUA_DANRE	Calumenin-A	UniRef90_Q5DDR9	Putative uncharacterized protein n=1	UniRef90_Q5DDR9	Putative uncharacterized protein n=1	sp|Q6IQP3|CALUA_DANRE	Q6IQP3	Calumenin-A	-	-	-	-	-	-	-	dd_smedV4_990_0_1	Cell-type-specificity: Gut SimilarTo: uc003qtr.1 Description: 1-acylglycerol-3-phosphate O-acyltransferase 4 (AGPAT4)	54.4914	140.342	2.57549	1.36485	0.0014	0.0291612	Pass	yes
XLOC_016286	SMESG000040323.1	SMEST040323001.1	dd_Smed_v6_10380_0_2	dd_Smed_v4_10380_0_2	UNC5B_XENLA	Netrin receptor UNC5B	UNC5B_XENLA	Netrin receptor UNC5B	UniRef90_E1CHK7	Uncoordinated 5 n=1	UniRef90_E1CHK7	Uncoordinated 5 n=1	tr|E1CHK7|E1CHK7_DUGJA	E1CHK7	Uncoordinated 5	-	-	-	-	-	-	-	-	-	3.99852	10.2593	2.56577	1.35939	0.0026	0.0461333	Pass	yes
XLOC_019484	SMESG000049876.1	SMEST049876002.1	dd_Smed_v6_4639_0_3	dd_Smed_v4_4639_0_3	DVL3_MOUSE	Segment polarity protein dishevelled homolog DVL-3	DVL3_XENLA	Segment polarity protein dishevelled homolog DVL-3 {ECO:0000250|UniProtKB:Q92997}	UniRef90_Q589S6	Dishevelled n=1	UniRef90_Q589S6	Dishevelled n=1	tr|Q589S6|Q589S6_DUGJA	Q589S6	Dishevelled	-	-	-	-	-	-	-	-	-	11.8487	30.3985	2.56556	1.35927	0.00215	0.0398518	Pass	yes
XLOC_006837	SMESG000016792.1	SMEST016792003.1	-	-	-	-	-	-	-	-	-	-	-	-	-	-	-	-	-	-	-	-	-	-	36.773	93.8659	2.55258	1.35195	0.00145	0.0300519	Pass	yes
XLOC_008020	SMESG000017644.1	SMEST017644001.1	dd_Smed_v6_2870_0_1	dd_Smed_v4_2870_0_1	-	-	SIM15_XENLA	Small integral membrane protein 15	-	-	UniRef90_Q5D931	SJCHGC04497 protein n=1	sp|A9JTJ0|CE043_XENLA	A9JTJ0	UPF0542 protein C5orf43 homolog	-	-	-	-	-	-	-	-	-	90.5697	229.516	2.53414	1.34149	0.00185	0.0359495	Pass	yes
XLOC_029995	SMESG000078813.1	SMEST078813001.1	dd_Smed_v6_8037_0_1	dd_Smed_v4_8037_0_1	-	-	-	-	UniRef90_F6ZIR6	Uncharacterized protein n=7	-	-	-	-	-	-	-	-	-	-	-	-	-	-	8.11844	20.1245	2.47886	1.30968	0.00275	0.0472469	Pass	yes
XLOC_006167	SMESG000013520.1	SMEST013520001.1	dd_Smed_v6_3973_0_1	dd_Smed_v4_3973_0_1	NAB1_MESAU	NGFI-A-binding protein 1	NAB1_MESAU	NGFI-A-binding protein 1	UniRef90_B0S788	Uncharacterized protein n=1	UniRef90_B0S788	Uncharacterized protein n=1	tr|B0S788|B0S788_DANRE	B0S788	Novel protein similar to vertebrate NGFI-A binding protein 1 (EGR1 binding protein 1) (NAB1)	-	-	-	-	-	-	-	-	-	20.022	49.0784	2.45122	1.2935	0.0017	0.0338803	Pass	yes
XLOC_006699	SMESG000017137.1	SMEST017137002.1	dd_Smed_v6_4012_0_1	dd_Smed_v4_4012_0_1	PIM1_RAT	Serine/threonine-protein kinase pim-1	PIM1_RAT	Serine/threonine-protein kinase pim-1	UniRef90_I1ZIH4	Pim-1 n=1	UniRef90_I1ZIH4	Pim-1 n=1	tr|I1ZIH4|I1ZIH4_SCHMD	I1ZIH4	Pim-1	-	-	-	-	-	dd_smedV4_4012_0_1	Wound-response-genes-reddien-category: Early SimilarTo: JX010585.1 Description: pim-1	-	-	35.3593	83.1915	2.35275	1.23435	0.00265	0.0462951	Pass	yes
XLOC_024415	SMESG000063568.1	SMEST063568003.1	dd_Smed_v6_762_0_3	dd_Smed_v4_762_0_3	GAPR1_MOUSE	Golgi-associated plant pathogenesis-related protein 1	GAPR1_MOUSE	Golgi-associated plant pathogenesis-related protein 1	UniRef90_Q86EZ0	Clone ZZD128 mRNA sequence n=2	UniRef90_Q86EZ0	Clone ZZD128 mRNA sequence n=2	tr|B4PKT6|B4PKT6_DROYA	B4PKT6	GE10229	-	-	-	-	-	-	-	dd_smedV4_762_0_1	Cell-type-specificity: Neural (non-ciliated) SimilarTo: uc001oyh.4 Description: p21 protein (Cdc42/Rac)-activated kinase 1 (PAK1)	201.129	80.1112	0.398308	-1.32805	0.0017	0.0338803	Pass	yes
XLOC_017279	SMESG000043630.1	SMEST043630001.1	dd_Smed_v6_2832_0_1	dd_Smed_v4_2832_0_1	ACSS3_HUMAN	Acyl-CoA synthetase short-chain family member 3, mitochondrial	ACSS3_HUMAN	Acyl-CoA synthetase short-chain family member 3, mitochondrial	UniRef90_F7BCF1	Uncharacterized protein (Fragment) n=2	UniRef90_F7BCF1	Uncharacterized protein (Fragment) n=2	tr|F7BCF1|F7BCF1_XENTR	F7BCF1	Uncharacterized protein (Fragment)	-	-	-	-	-	-	-	dd_smedV4_2832_0_1	Cell-type-specificity: Epidermis II SimilarTo: NA Description: NA	77.3904	30.4282	0.393178	-1.34675	0.0012	0.0262692	Pass	yes
XLOC_020866	SMESG000053932.1	SMEST053932001.1	dd_Smed_v6_5046_0_1	dd_Smed_v4_5046_0_1	ANO7_MOUSE	Anoctamin-7	ANO7_MOUSE	Anoctamin-7	UniRef90_G4V6U1	Anoctamin n=1	UniRef90_G4V6U1	Anoctamin n=1	tr|E7FF59|E7FF59_DANRE	E7FF59	Anoctamin	-	-	-	-	-	-	-	dd_smedV4_5046_0_1	Cell-type-specificity: Epidermal progenitors (late) SimilarTo: NA Description: NA	68.8335	26.9785	0.391939	-1.3513	0.001	0.0229816	Pass	yes
XLOC_008851	SMESG000019975.1	SMEST019975002.1	-	-	SAP_BOVIN	Prosaposin	SAP_BOVIN	Prosaposin	UniRef90_UPI0002B4311B	PREDICTED: uncharacterized protein LOC100208544, partial n=1	UniRef90_UPI0002B4311B	PREDICTED: uncharacterized protein LOC100208544, partial n=1	tr|Q8IMH4|Q8IMH4_DROME	Q8IMH4	Saposin-related, isoform B	-	-	-	-	-	-	-	dd_smedV4_266_0_1	Cell-type-specificity: Epidermal lineage (early + late + mature) SimilarTo: uc003dli.2 Description: FEZ family zinc finger 2 (FEZF2)	62.0559	24.2649	0.391017	-1.3547	0.00265	0.0462951	Pass	yes
XLOC_024349	SMESG000063612.1	SMEST063612001.1	dd_Smed_v6_1887_0_1	dd_Smed_v4_1887_0_1	FLOT1_DROME	Flotillin-1	FLOT1_DROME	Flotillin-1	UniRef90_C1LLP3	Flotillin 1 n=8	UniRef90_C1LLP3	Flotillin 1 n=8	sp|O61491|FLOT1_DROME	O61491	Flotillin-1	-	-	-	-	-	-	-	-	-	238.329	92.5429	0.388299	-1.36476	0.0006	0.0156025	Pass	yes
XLOC_018071	SMESG000045968.1	SMEST045968002.1	dd_Smed_v6_10338_0_1	dd_Smed_v4_10338_0_1	PARP1_HUMAN	Poly [ADP-ribose] polymerase 1	PARP1_HUMAN	Poly [ADP-ribose] polymerase 1	UniRef90_Q5RHR0	Uncharacterized protein n=3	UniRef90_Q5RHR0	Uncharacterized protein n=3	tr|Q5RHR0|Q5RHR0_DANRE	Q5RHR0	Novel protein similar to vertebrate ADP-ribosyltransferase (NAD+; poly (ADP-ribose) polymerase) (ADPRT)	-	-	-	-	-	-	-	-	-	17.1581	6.53043	0.380603	-1.39364	0.00165	0.0333102	Pass	yes
XLOC_014932	SMESG000037542.1	SMEST037542001.1	dd_Smed_v6_6734_0_1	dd_Smed_v4_6734_0_1	MCM3_DROME	DNA replication licensing factor Mcm3	MCM3_DROME	DNA replication licensing factor Mcm3	UniRef90_G4VE68	Putative dna replication licensing factor MCM3 n=1	UniRef90_G4VE68	Putative dna replication licensing factor MCM3 n=1	tr|B3NV34|B3NV34_DROER	B3NV34	Minichromosome maintenance 3	-	-	-	-	-	-	-	dd_smedV4_6734_0_1	Cell-type-specificity: Muscle SimilarTo: NA Description: NA	35.7316	13.4902	0.377543	-1.40529	0.00135	0.028501	Pass	yes
XLOC_016754	SMESG000051964.1	SMEST051964001.1	dd_Smed_v6_920_0_1	dd_Smed_v4_920_0_1	GATM_MOUSE	Glycine amidinotransferase, mitochondrial	GATM_MOUSE	Glycine amidinotransferase, mitochondrial	UniRef90_Q5DBC6	SJCHGC09313 protein n=1	UniRef90_Q5DBC6	SJCHGC09313 protein n=1	sp|Q9D964|GATM_MOUSE	Q9D964	Glycine amidinotransferase, mitochondrial	Schmidtea mediterranea clone NBE.1.02C mRNA sequence (Agat-1)	-	-	-	-	-	-	dd_smedV4_920_0_1	Cell-type-specificity: Epidermal progenitors (late) SimilarTo: uc001gpd.2 Description: glutamate-ammonia ligase (GLUL)	300.105	112.068	0.373429	-1.42109	0.0014	0.0291612	Pass	yes
XLOC_007978	SMESG000017700.1	SMEST017700001.1	dd_Smed_v6_648_0_1	dd_Smed_v4_648_0_1	TBA2_PATVU	Tubulin alpha-2/alpha-4 chain	TBA2_PATVU	Tubulin alpha-2/alpha-4 chain	UniRef90_T2MAB9	Tubulin alpha-1A chain (Fragment) n=2	UniRef90_C4Q4S5	Tubulin alpha chain,putative n=6	tr|B4GMN3|B4GMN3_DROPE	B4GMN3	GL12416	-	-	-	-	-	-	-	dd_smedV4_648_0_1	Cell-type-specificity: Epidermis II SimilarTo: NA Description: NA	1115.51	407.301	0.365125	-1.45354	0.00275	0.0472469	Pass	yes
XLOC_002637	SMESG000003862.1	SMEST003862001.1	dd_Smed_v6_3667_0_5	dd_Smed_v4_3667_0_5	M2K2_ARATH	Mitogen-activated protein kinase kinase 2	KPC2_DROME	Protein kinase C, eye isozyme	UniRef90_T2MIH2	Serine/threonine-protein kinase 10 n=2	UniRef90_G4V797	Kinase n=2	tr|B4KSR0|B4KSR0_DROMO	B4KSR0	Protein kinase C	-	-	-	-	-	-	-	-	-	17.5128	6.39415	0.365113	-1.45359	0.00185	0.0359495	Pass	yes
XLOC_006665	SMESG000017019.1	SMEST017019001.1	dd_Smed_v6_13580_0_2	dd_Smed_v4_13580_0_2	CDT1_XENLA	DNA replication factor Cdt1	CDT1_XENLA	DNA replication factor Cdt1	UniRef90_C1L4L6	DNA replication factor Cdt1 (Double parked homolog) n=1	UniRef90_C1L4L6	DNA replication factor Cdt1 (Double parked homolog) n=1	tr|E7F2R5|E7F2R5_DANRE	E7F2R5	Uncharacterized protein	-	-	-	-	-	-	-	dd_smedV4_13580_0_1	Cell-type-specificity: Muscle SimilarTo: uc001ibg.1 Description: kinesin family member 26B (KIF26B)	8.31923	3.01967	0.362975	-1.46206	0.0027	0.0469054	Pass	yes
XLOC_011436	SMESG000028669.1	SMEST028669001.1	dd_Smed_v6_11487_0_1	dd_Smed_v4_11487_0_1	CCNB_DROME	G2/mitotic-specific cyclin-B	CCNB_DROME	G2/mitotic-specific cyclin-B	UniRef90_I1ZII1	Cyclin B-1 n=1	UniRef90_I1ZII1	Cyclin B-1 n=1	tr|I1ZII1|I1ZII1_SCHMD	I1ZII1	Cyclin B-1	-	-	-	-	-	-	-	dd_smedV4_11487_0_1	Cell-type-specificity: Muscle SimilarTo: uc010uyn.2 Description: glutamate receptor, ionotropic, N-methyl D-aspartate 2A (GRIN2A)	55.7791	20.0694	0.359801	-1.47473	0.00105	0.0239538	Pass	yes
XLOC_022716	SMESG000064795.1	SMEST064795001.1	-	-	FLNA_HUMAN	Filamin-A	FLNA_HUMAN	Filamin-A	UniRef90_G4LVU8	Filamin n=2	UniRef90_G4LVU8	Filamin n=2	tr|F6R7N1|F6R7N1_XENTR	F6R7N1	Uncharacterized protein	-	-	-	-	-	-	-	-	-	4.61041	1.65834	0.359695	-1.47516	0.00045	0.0122384	Pass	yes
XLOC_016753	SMESG000051953.1	SMEST051953001.1	dd_Smed_v6_899_0_1	dd_Smed_v4_899_0_1	GATM_BOVIN	Glycine amidinotransferase, mitochondrial	GATM_BOVIN	Glycine amidinotransferase, mitochondrial	UniRef90_Q5DBC6	SJCHGC09313 protein n=1	UniRef90_Q5DBC6	SJCHGC09313 protein n=1	sp|Q9D964|GATM_MOUSE	Q9D964	Glycine amidinotransferase, mitochondrial	-	-	-	-	-	-	-	dd_smedV4_899_0_1	Cell-type-specificity: Parapharyngeal SimilarTo: uc002yzf.1 Description: myxovirus (influenza virus) resistance 2 (mouse) (MX2)	414.294	148.066	0.357394	-1.48441	0.0011	0.0246876	Pass	yes
XLOC_000833	SMESG000002556.1	SMEST002556002.1	-	-	GRIK4_RAT	Glutamate receptor ionotropic, kainate 4	GRIK4_HUMAN	Glutamate receptor ionotropic, kainate 4	UniRef90_F7DEY7	Uncharacterized protein (Fragment) n=2	UniRef90_B4NFR5	GK22476 n=1	tr|B4NFR5|B4NFR5_DROWI	B4NFR5	GK22476	-	-	-	-	-	-	-	dd_smedV4_9691_0_1	Cell-type-specificity: Neural (non-ciliated) SimilarTo: uc003uhu.1 Description: piccolo presynaptic cytomatrix protein (PCLO)	32.9508	11.7506	0.35661	-1.48758	0.0018	0.035476	Pass	yes
XLOC_020960	SMESG000054006.1	SMEST054006002.1	dd_Smed_v6_4922_0_1	dd_Smed_v4_4922_0_1	AIDB_ECOLI	Putative acyl-CoA dehydrogenase AidB	AIDB_ECOLI	Putative acyl-CoA dehydrogenase AidB	UniRef90_F7CJW9	Uncharacterized protein n=5	UniRef90_F7CJW9	Uncharacterized protein n=5	tr|Q2KHP6|Q2KHP6_XENLA	Q2KHP6	LOC446287 protein	-	-	-	-	-	-	-	dd_smedV4_4922_0_1	Cell-type-specificity: Gut SimilarTo: uc001jwh.3 Description: adaptor-related protein complex 3, mu 1 subunit (AP3M1)	21.4493	7.59631	0.354152	-1.49756	0.0026	0.0461333	Pass	yes
XLOC_013578	SMESG000032761.1	SMEST032761001.1	dd_Smed_v6_10217_0_2	dd_Smed_v4_10217_0_2	WDHD1_XENLA	WD repeat and HMG-box DNA-binding protein 1	WDHD1_XENLA	WD repeat and HMG-box DNA-binding protein 1	UniRef90_G4M165	Putative uncharacterized protein n=1	UniRef90_F7AJC6	Uncharacterized protein n=1	tr|F7AJC6|F7AJC6_XENTR	F7AJC6	Uncharacterized protein	-	-	-	-	-	-	-	dd_smedV4_10217_0_1	Cell-type-specificity: Muscle SimilarTo: JX010540.1 Description: sparc-1	6.484	2.29114	0.353353	-1.50082	0.00215	0.0398518	Pass	yes
XLOC_027201	SMESG000071494.1	SMEST071494001.1	dd_Smed_v6_1404_0_1	dd_Smed_v4_1404_0_1	CROCC_MOUSE	Rootletin	CROCC_MOUSE	Rootletin	UniRef90_UPI0001A6450D	Rootletin (Ciliary rootlet coiled-coil protein) n=1	UniRef90_UPI0001A6450D	Rootletin (Ciliary rootlet coiled-coil protein) n=1	sp|Q8CJ40|CROCC_MOUSE	Q8CJ40	Rootletin	-	-	-	-	-	-	-	dd_smedV4_1404_0_1	Cell-type-specificity: Muscle SimilarTo: NA Description: NA	11.4933	4.04329	0.351795	-1.50719	0.00045	0.0122384	Pass	yes
XLOC_005599	SMESG000014794.1	SMEST014794002.1	dd_Smed_v6_11868_0_1	dd_Smed_v4_11868_0_1	MCM10_XENTR	Protein MCM10 homolog	MCM10_XENTR	Protein MCM10 homolog	UniRef90_Q28E45	Protein MCM10 homolog n=1	UniRef90_Q28E45	Protein MCM10 homolog n=1	sp|Q28E45|MCM10_XENTR	Q28E45	Protein MCM10 homolog	-	-	-	-	-	-	-	dd_smedV4_11868_0_1	Cell-type-specificity: Zeta neoblasts SimilarTo: uc003pre.3 Description: PR domain containing 1, with ZNF domain (PRDM1)	7.70861	2.70904	0.35143	-1.50869	0.0025	0.0447414	Pass	yes
XLOC_007292	SMESG000015872.1	SMEST015872001.1	dd_Smed_v6_6488_0_1	dd_Smed_v4_6488_0_1	CTL4_XENLA	Choline transporter-like protein 4	CTL5_XENTR	Choline transporter-like protein 5	UniRef90_UPI0001A62A94	ctl2 n=1	UniRef90_UPI0001A62A94	ctl2 n=1	sp|B0JZD0|CTL5_XENTR	B0JZD0	Choline transporter-like protein 5	-	-	-	-	-	-	-	dd_smedV4_6488_0_1	Cell-type-specificity: Epidermis II SimilarTo: NA Description: NA	30.5177	10.6453	0.348824	-1.51943	0.0007	0.0176502	Pass	yes
XLOC_019207	SMESG000049039.1	SMEST049039001.1	dd_Smed_v6_7575_0_1	dd_Smed_v4_7575_0_1	CLSPN_HUMAN	Claspin	CLSPN_HUMAN	Claspin	UniRef90_Q5C803	SJCHGC03480 protein (Fragment) n=1	UniRef90_Q5C803	SJCHGC03480 protein (Fragment) n=1	tr|E7ESG2|E7ESG2_HUMAN	E7ESG2	Claspin	-	-	-	-	-	-	-	dd_smedV4_4671_0_1	Cell-type-specificity: Neoblast SimilarTo: NA Description: NA	10.8449	3.77565	0.34815	-1.52222	0.00095	0.0219948	Pass	yes
XLOC_002383	SMESG000006121.1	SMEST006121002.1	dd_Smed_v6_3665_0_1	dd_Smed_v4_3665_0_1	-	-	-	-	-	-	-	-	-	-	-	-	-	-	-	-	-	-	dd_smedV4_3665_0_1	Cell-type-specificity: Parapharyngeal SimilarTo: NA Description: NA	233.222	79.2936	0.339992	-1.55643	0.00045	0.0122384	Pass	yes
XLOC_017904	SMESG000045157.1	SMEST045157001.1	dd_Smed_v6_60937_0_1	dd_Smed_v4_60937_0_1	CKAP5_MOUSE	Cytoskeleton-associated protein 5	CKAP5_MOUSE	Cytoskeleton-associated protein 5	UniRef90_G4V7U4	Putative microtubule associated protein xmap215 n=2	UniRef90_G4V7U4	Putative microtubule associated protein xmap215 n=2	tr|Q58EC5|Q58EC5_DANRE	Q58EC5	Ckap5 protein (Fragment)	-	-	-	-	-	-	-	dd_smedV4_16537_0_1	Cell-type-specificity: Neoblast SimilarTo: NA Description: NA	7.62413	2.57429	0.33765	-1.5664	0.0028	0.0477764	Pass	yes
XLOC_004468	SMESG000011944.1	SMEST011944001.1	dd_Smed_v6_3820_0_1	dd_Smed_v4_3820_0_1	-	-	-	-	-	-	-	-	-	-	-	-	-	-	-	-	-	-	dd_smedV4_3820_0_1	Cell-type-specificity: Neural (non-ciliated) SimilarTo: NA Description: NA	6.92177	2.33695	0.337623	-1.56651	0.0024	0.0434512	Pass	yes
XLOC_024501	SMESG000069229.1	SMEST069229002.1	dd_Smed_v6_5984_0_1	dd_Smed_v4_5984_0_1	AGAP4_HUMAN	Arf-GAP with GTPase, ANK repeat and PH domain-containing protein 4	AGA11_HUMAN	Arf-GAP with GTPase, ANK repeat and PH domain-containing protein 11	UniRef90_Q6ZNF7	cDNA FLJ16146 fis, clone BRAMY2040159, highly similar to Homo sapiens MRIP-1 mRNA n=2	UniRef90_Q6ZNF7	cDNA FLJ16146 fis, clone BRAMY2040159, highly similar to Homo sapiens MRIP-1 mRNA n=2	tr|B3KNZ8|B3KNZ8_HUMAN	B3KNZ8	Arf-GAP with GTPase, ANK repeat and PH domain-containing protein 3	-	-	-	-	-	-	-	-	-	8.6581	2.90947	0.33604	-1.57329	0.00155	0.0316505	Pass	yes
XLOC_014146	SMESG000034289.1	SMEST034289001.1	dd_Smed_v6_8943_0_1	dd_Smed_v4_8943_0_1	ITA3_MOUSE	Integrin alpha-3	ITA3_CRIGR	Integrin alpha-3	UniRef90_B4NPN1	GK14819 n=1	UniRef90_B4NPN1	GK14819 n=1	tr|B4NPN1|B4NPN1_DROWI	B4NPN1	GK14819	-	-	-	-	-	-	-	-	-	23.2574	7.81517	0.336029	-1.57334	0.0002	0.00657309	Pass	yes
XLOC_006567	SMESG000016751.1	SMEST016751001.1	dd_Smed_v6_11434_0_1	dd_Smed_v4_11434_0_1	MSH2_CHLAE	DNA mismatch repair protein Msh2	MSH2_CHLAE	DNA mismatch repair protein Msh2	UniRef90_G1BGJ9	Msh2 (Fragment) n=1	UniRef90_G1BGJ9	Msh2 (Fragment) n=1	tr|G1BGJ9|G1BGJ9_SCHMD	G1BGJ9	Msh2 (Fragment)	-	-	-	-	-	-	-	dd_smedV4_11434_0_1	Cell-type-specificity: Neural (ciliated) SimilarTo: GQ337486.1 Description: RPGRIP1L-like protein	9.476	3.13995	0.331358	-1.59354	0.00125	0.0271728	Pass	yes
XLOC_003578	SMESG000009107.1	SMEST009107001.1	-	-	EFCB6_MACFA	EF-hand calcium-binding domain-containing protein 6	EFCB6_MACFA	EF-hand calcium-binding domain-containing protein 6	UniRef90_UPI0001DE715C	PREDICTED: EF-hand calcium-binding domain-containing protein 6-like isoform X1 n=2	UniRef90_UPI0001DE715C	PREDICTED: EF-hand calcium-binding domain-containing protein 6-like isoform X1 n=2	tr|F1QF61|F1QF61_DANRE	F1QF61	Uncharacterized protein	-	-	-	-	-	-	-	dd_smedV4_7631_0_1	Cell-type-specificity: Parapharyngeal SimilarTo: uc003hod.2 Description: placenta-specific 8 (PLAC8)	7.55688	2.50307	0.331231	-1.59409	0.00125	0.0271728	Pass	yes
XLOC_006791	SMESG000017131.1	SMEST017131005.1	dd_Smed_v6_6799_0_2	dd_Smed_v4_6799_0_2	NTRK2_CHICK	BDNF/NT-3 growth factors receptor	ROR2_DROME	Tyrosine-protein kinase transmembrane receptor Ror2	UniRef90_G4LX52	Tyrosine kinase n=1	UniRef90_G4LX52	Tyrosine kinase n=1	tr|Q91373|Q91373_9PIPI	Q91373	TrkB (Fragment)	-	-	-	-	-	-	-	dd_smedV4_6799_0_1	Cell-type-specificity: Gut SimilarTo: NA Description: NA	14.4243	4.75613	0.32973	-1.60064	5e-05	0.00223226	Pass	yes
XLOC_015931	SMESG000039304.1	SMEST039304002.1	-	-	IF122_XENTR	Intraflagellar transport protein 122 homolog	IF122_XENTR	Intraflagellar transport protein 122 homolog	UniRef90_A8WGF4	Intraflagellar transport protein 122 homolog n=4	UniRef90_A8WGF4	Intraflagellar transport protein 122 homolog n=4	sp|A8WGF4|IF122_XENTR	A8WGF4	Intraflagellar transport protein 122 homolog	-	-	-	-	-	-	-	-	-	3.70415	1.19886	0.323653	-1.62748	0.00275	0.0472469	Pass	yes
XLOC_006006	SMESG000012911.1	SMEST012911001.1	dd_Smed_v6_7167_0_1	dd_Smed_v4_7167_0_1	PYR1_SQUAC	CAD protein	PYR1_SQUAC	CAD protein	UniRef90_F1QS89	Uncharacterized protein n=5	UniRef90_F1QS89	Uncharacterized protein n=5	tr|Q5EI67|Q5EI67_DANRE	Q5EI67	Carbamoyl-phosphate synthetase 2, aspartate transcarbamylase, and dihydroorotase	-	-	-	-	-	-	-	dd_smedV4_7167_0_1	Cell-type-specificity: Neoblast SimilarTo: uc010osr.2 Description: protein kinase N2 (PKN2)	14.2316	4.60258	0.323406	-1.62858	0.0001	0.00397955	Pass	yes
XLOC_001183	SMESG000000228.1	SMEST000228003.1	-	-	GLNA_PANAR	Glutamine synthetase	GLNA_PANAR	Glutamine synthetase	UniRef90_G4V9E4	Glutamine synthetase n=3	UniRef90_G4V9E4	Glutamine synthetase n=3	tr|Q642P9|Q642P9_XENLA	Q642P9	Glutamine synthetase	-	-	-	-	-	-	-	dd_smedV4_896_0_1	Cell-type-specificity: Muscle SimilarTo: uc003zne.4 Description: ADAMTS-like 1 (ADAMTSL1)	8.85975	2.8399	0.32054	-1.64143	0.0018	0.035476	Pass	yes
XLOC_008459	SMESG000021147.1	SMEST021147002.1	dd_Smed_v6_3292_0_1	dd_Smed_v4_3292_0_1	BIN1_HUMAN	Myc box-dependent-interacting protein 1	AMPH_CHICK	Amphiphysin	UniRef90_Q6P4W9	Bridging integrator 1 n=1	UniRef90_Q6P4W9	Bridging integrator 1 n=1	tr|Q6P4W9|Q6P4W9_XENTR	Q6P4W9	Bridging integrator 1	-	-	-	-	-	-	-	-	-	6.42411	2.05038	0.31917	-1.64761	0.00265	0.0462951	Pass	yes
XLOC_028685	SMESG000075230.1	SMEST075230001.1	dd_Smed_v6_351_0_1	dd_Smed_v4_351_0_1	NETR_SAGLB	Neurotrypsin	NETR_NOMLE	Neurotrypsin	UniRef90_UPI000350465F	PREDICTED: neurotrypsin-like isoform X2 n=1	UniRef90_UPI00034FFD2B	PREDICTED: neurotrypsin-like n=1	tr|F1QM24|F1QM24_DANRE	F1QM24	Uncharacterized protein (Fragment)	-	-	-	-	-	-	-	dd_smedV4_351_0_1	Cell-type-specificity: Epidermal progenitors (early) SimilarTo: NA Description: NA	8.48114	2.68025	0.316025	-1.66189	0.00075	0.0184625	Pass	yes
XLOC_023829	SMESG000062476.1	SMEST062476001.1	dd_Smed_v6_2032_0_1	dd_Smed_v4_2032_0_1	E41L2_HUMAN	Band 4.1-like protein 2	E41L2_HUMAN	Band 4.1-like protein 2	UniRef90_G4VP50	Putative 4.1 G protein n=2	UniRef90_G4VP50	Putative 4.1 G protein n=2	tr|I6L9B1|I6L9B1_HUMAN	I6L9B1	EPB41L2 protein	-	-	-	-	-	-	-	dd_smedV4_2032_0_1	Cell-type-specificity: Neural (ciliated) SimilarTo: uc001aqv.4 Description: kinesin family member 1B (KIF1B)	63.3536	19.9173	0.314383	-1.6694	5e-05	0.00223226	Pass	yes
XLOC_015917	SMESG000039215.1,SMESG000039247.1		-	-	-	-	-	-	-	-	-	-	-	-	-	-	-	-	-	-	-	-	-	-	43.4383	13.5393	0.31169	-1.68181	0.0003	0.00896115	Pass	yes
XLOC_000205	SMESG000027222.1	SMEST027222002.1	dd_Smed_v6_9490_0_1	dd_Smed_v4_9490_0_1	DOK3_HUMAN	Docking protein 3	DOK3_HUMAN	Docking protein 3	UniRef90_I1ZIE1	Uncharacterized protein (Fragment) n=1	UniRef90_I1ZIE1	Uncharacterized protein (Fragment) n=1	tr|I1ZIE1|I1ZIE1_SCHMD	I1ZIE1	Uncharacterized protein (Fragment)	-	-	-	-	-	dd_smedV4_9490_0_1	Wound-response-genes-reddien-category: Early SimilarTo: JX010552.1 Description: hypothetical protein	dd_smedV4_9490_0_1	Cell-type-specificity: Protonephridia SimilarTo: JN837708.1 Description: POU2/3-like (POU2/3)	18.5807	5.7023	0.306894	-1.70419	0.00025	0.00774627	Pass	yes
XLOC_006972	SMESG000017238.1	SMEST017238001.1	dd_Smed_v6_8673_0_1	dd_Smed_v4_8673_0_1	CANB_DROME	Calpain-B	CANB_DROME	Calpain-B	UniRef90_G4VDT6	Family C2 unassigned peptidase (C02 family) n=5	UniRef90_G4VDT6	Family C2 unassigned peptidase (C02 family) n=5	tr|B4J2T4|B4J2T4_DROGR	B4J2T4	GH16049	-	-	-	-	-	dd_smedV4_8673_0_1	Wound-response-genes-reddien-category: Sustained SimilarTo: uc001htz.1 Description: calpain 9 (CAPN9)	-	-	4.70558	1.44329	0.306719	-1.70501	0.00135	0.028501	Pass	yes
XLOC_024072	SMESG000062943.1	SMEST062943001.1	-	-	-	-	-	-	UniRef90_V9XQQ6	X1.B.B5.3 (Fragment) n=1	-	-	-	-	-	-	-	-	-	-	-	-	-	-	6.25503	1.87899	0.300397	-1.73506	0.00075	0.0184625	Pass	yes
XLOC_004845	SMESG000009948.1	SMEST009948002.1	dd_Smed_v6_21084_0_1	dd_Smed_v4_21084_0_1	-	-	-	-	-	-	-	-	-	-	-	-	-	-	-	-	-	-	dd_smedV4_19022_0_1	Cell-type-specificity: Neoblast SimilarTo: NA Description: NA	10.661	3.17876	0.298167	-1.74581	0.00025	0.00774627	Pass	yes
XLOC_021760	SMESG000056159.1	SMEST056159002.1	dd_Smed_v6_8626_0_1	dd_Smed_v4_8626_0_1	RAD51_CRIGR	DNA repair protein RAD51 homolog 1	RAD51_CRIGR	DNA repair protein RAD51 homolog 1	UniRef90_T2MEE7	DNA repair protein RAD51 homolog 1 (Fragment) n=2	UniRef90_T2MEE7	DNA repair protein RAD51 homolog 1 (Fragment) n=2	sp|Q06609|RAD51_HUMAN	Q06609	DNA repair protein RAD51 homolog 1	-	-	-	-	-	-	-	dd_smedV4_8626_0_1	Cell-type-specificity: Epidermal lineage (early + late + mature) SimilarTo: NA Description: NA	43.703	12.8752	0.294607	-1.76314	5e-05	0.00223226	Pass	yes
XLOC_028529	SMESG000074988.1	SMEST074988001.1	dd_Smed_v6_9943_0_1	dd_Smed_v4_9943_0_1	RA54B_MOUSE	DNA repair and recombination protein RAD54B	RA54B_MOUSE	DNA repair and recombination protein RAD54B	UniRef90_F1LYB7	Protein Rad54b n=3	UniRef90_F1LYB7	Protein Rad54b n=3	sp|Q6PFE3|RA54B_MOUSE	Q6PFE3	DNA repair and recombination protein RAD54B	-	-	-	-	-	-	-	dd_smedV4_9943_0_1	Cell-type-specificity: Gut SimilarTo: uc021wjj.1 Description: UDP-Gal:betaGlcNAc beta 1,3-galactosyltransferase, polypeptide 5 (B3GALT5)	8.46971	2.47516	0.292237	-1.77479	0.00025	0.00774627	Pass	yes
XLOC_023859	SMESG000062589.1	SMEST062589001.1	dd_Smed_v6_6093_0_1	dd_Smed_v4_6093_0_1	LAMB1_HUMAN	Laminin subunit beta-1	LAMB1_HUMAN	Laminin subunit beta-1	UniRef90_G4LWP4	Laminin beta chain-related n=2	UniRef90_G4LWP4	Laminin beta chain-related n=2	tr|E3MR61|E3MR61_CAERE	E3MR61	Putative uncharacterized protein	-	-	-	-	-	-	-	-	-	13.0803	3.78753	0.28956	-1.78807	5e-05	0.00223226	Pass	yes
XLOC_024332	SMESG000063514.1	SMEST063514001.1	dd_Smed_v6_3708_0_1	dd_Smed_v4_3708_0_1	IMA1_XENLA	Importin subunit alpha-1	IMA1_XENLA	Importin subunit alpha-1	UniRef90_Q5DAP9	Importin subunit alpha n=1	UniRef90_Q5DAP9	Importin subunit alpha n=1	sp|P52171|IMA2_XENLA	P52171	Importin subunit alpha-2	-	-	-	-	-	-	-	dd_smedV4_3708_0_1	Cell-type-specificity: Epidermal progenitors (early) SimilarTo: NA Description: NA	96.6221	27.9478	0.289249	-1.78962	0.0002	0.00657309	Pass	yes
XLOC_022613	SMESG000064131.1	SMEST064131002.1	dd_Smed_v6_11717_0_1	dd_Smed_v4_11717_0_1	KIF15_STRPU	Kinesin-like protein KIF15	KIF15_STRPU	Kinesin-like protein KIF15	UniRef90_A4IGB5	Wu:fc51g12 protein (Fragment) n=1	UniRef90_A4IGB5	Wu:fc51g12 protein (Fragment) n=1	tr|A4IGB5|A4IGB5_DANRE	A4IGB5	Wu:fc51g12 protein (Fragment)	-	-	-	-	-	-	-	-	-	15.1337	4.37239	0.288917	-1.79127	0.00015	0.00536897	Pass	yes
XLOC_000720	SMESG000025888.1	SMEST025888001.1	dd_Smed_v6_1422_0_1	dd_Smed_v4_1422_0_1	-	-	-	-	-	-	-	-	-	-	-	-	-	-	-	-	-	-	dd_smedV4_1422_0_1	Cell-type-specificity: Neoblast SimilarTo: uc002ass.3 Description: La ribonucleoprotein domain family, member 6 (LARP6)	29.4607	8.50623	0.288731	-1.7922	0.0011	0.0246876	Pass	yes
XLOC_003213	SMESG000005389.1	SMEST005389001.1	dd_Smed_v6_5764_0_1	dd_Smed_v4_5764_0_1	MCM5A_XENLA	DNA replication licensing factor mcm5-A	MCM5A_XENLA	DNA replication licensing factor mcm5-A	UniRef90_M9NPT0	MCM5 n=1	UniRef90_M9NPT0	MCM5 n=1	sp|P55862|MCM5A_XENLA	P55862	DNA replication licensing factor mcm5-A	-	-	-	-	-	-	-	dd_smedV4_5764_0_1	Cell-type-specificity: Muscle SimilarTo: uc002vgr.2 Description: tensin 1 (TNS1)	37.5087	10.8268	0.288648	-1.79262	0.0001	0.00397955	Pass	yes
XLOC_021788	SMESG000056318.1	SMEST056318003.1	dd_Smed_v6_674_0_1	dd_Smed_v4_674_0_1	-	-	-	-	-	-	-	-	-	-	-	-	-	-	-	-	-	-	dd_smedV4_2292_0_1	Cell-type-specificity: Sigma neoblasts SimilarTo: uc009zui.1 Description: NA	3.41743	0.984553	0.288097	-1.79537	0.0006	0.0156025	Pass	yes
XLOC_013633	SMESG000033021.1	SMEST033021001.1	dd_Smed_v6_1738_0_5	dd_Smed_v4_1738_0_5	S12A9_XENLA	Solute carrier family 12 member 9	S12A9_XENLA	Solute carrier family 12 member 9	UniRef90_Q0VGW6	Solute carrier family 12 member 9 n=2	UniRef90_G4VNM7	Putative cation chloride cotransporter n=1	sp|Q0VGW6|S12A9_XENLA	Q0VGW6	Solute carrier family 12 member 9	-	-	-	-	-	-	-	dd_smedV4_1738_0_1	Cell-type-specificity: Gut SimilarTo: uc011kzh.2 Description: solute carrier family 39 (zinc transporter), member 14 (SLC39A14)	4.32594	1.24399	0.287565	-1.79804	0.0012	0.0262692	Pass	yes
XLOC_014934	SMESG000037557.1	SMEST037557003.1	-	-	TOP2B_CHICK	DNA topoisomerase 2-beta	TOP2B_CHICK	DNA topoisomerase 2-beta	UniRef90_G4VPA9	DNA topoisomerase 2 n=2	UniRef90_G4VPA9	DNA topoisomerase 2 n=2	tr|Q6INT0|Q6INT0_XENLA	Q6INT0	DNA topoisomerase 2	-	-	-	-	-	-	-	dd_smedV4_4804_0_1	Cell-type-specificity: Epidermis I SimilarTo: uc002vpn.1 Description: dynein assembly factor with WDR repeat domains 1 (DAW1)	3.27878	0.929029	0.283346	-1.81936	0.0019	0.0366921	Pass	yes
XLOC_002767	SMESG000004411.1	SMEST004411009.1	dd_Smed_v6_22239_0_1	dd_Smed_v4_22239_0_1	POL3_DROME	Retrovirus-related Pol polyprotein from transposon 17.6	-	-	UniRef90_A8WZC1	Protein CBG05187 n=1	UniRef90_A8WZC1	Protein CBG05187 n=1	tr|A8WZC1|A8WZC1_CAEBR	A8WZC1	Protein CBG05187	-	-	-	-	-	-	-	dd_smedV4_17796_0_1	Cell-type-specificity: Epidermal progenitors (late) SimilarTo: NA Description: NA	4.07531	1.15065	0.282347	-1.82446	0.00285	0.0484967	Pass	yes
XLOC_022450	SMESG000064553.1	SMEST064553001.1	-	-	-	-	-	-	UniRef90_C1LII6	Potassium voltage-gated channel protein Shaw n=1	UniRef90_C1LII6	Potassium voltage-gated channel protein Shaw n=1	-	-	-	-	-	-	-	-	-	-	dd_smedV4_13402_0_1	Cell-type-specificity: Epidermal progenitors (late) SimilarTo: NA Description: NA	7.31992	2.05236	0.28038	-1.83454	0.0029	0.0491461	Pass	yes
XLOC_026029	SMESG000067986.1	SMEST067986001.1	dd_Smed_v6_2224_0_2	dd_Smed_v4_2224_0_2	AMPE_RAT	Glutamyl aminopeptidase	AMPE_RAT	Glutamyl aminopeptidase	UniRef90_B4NKB8	GK13934 n=1	UniRef90_P50123	Glutamyl aminopeptidase n=3	tr|B4G3L4|B4G3L4_DROPE	B4G3L4	GL24464	-	-	-	-	-	-	-	dd_smedV4_2224_0_1	Cell-type-specificity: Gut SimilarTo: NA Description: NA	17.2036	4.74758	0.275964	-1.85745	5e-05	0.00223226	Pass	yes
XLOC_028815	SMESG000076123.1	SMEST076123001.1	dd_Smed_v6_3808_0_1	dd_Smed_v4_3808_0_1	RGN_XENLA	Regucalcin	RGN_XENLA	Regucalcin	UniRef90_Q6DF62	Regucalcin n=3	UniRef90_Q6DF62	Regucalcin n=3	tr|B7ZQJ6|B7ZQJ6_XENLA	B7ZQJ6	Regucalcin (Senescence marker protein-30)	-	-	-	-	-	-	-	dd_smedV4_3808_0_1	Cell-type-specificity: Epidermis II SimilarTo: uc001fvc.3 Description: ATPase, Na+/K+ transporting, alpha 2 polypeptide (ATP1A2)	26.1518	7.14184	0.273092	-1.87254	0.0002	0.00657309	Pass	yes
XLOC_024873	SMESG000068935.1	SMEST068935001.1	dd_Smed_v6_430_0_1	dd_Smed_v4_430_0_1	-	-	-	-	-	-	-	-	-	-	-	-	-	-	-	-	-	-	dd_smedV4_430_0_1	Cell-type-specificity: Epidermis II SimilarTo: uc021yft.1 Description: tigger transposable element derived 6 (TIGD6)	11.3492	3.09848	0.273013	-1.87296	0.0028	0.0477764	Pass	yes
XLOC_015809	SMESG000040169.1	SMEST040169002.1	-	-	MOCS1_DROME	Molybdenum cofactor biosynthesis protein 1	MOCS1_DROME	Molybdenum cofactor biosynthesis protein 1	UniRef90_T2M4C2	Molybdenum cofactor biosynthesis protein 1 (Fragment) n=1	UniRef90_T2M4C2	Molybdenum cofactor biosynthesis protein 1 (Fragment) n=1	sp|Q8IQF1|MOCS1_DROME	Q8IQF1	Molybdenum cofactor biosynthesis protein 1	-	-	-	-	-	-	-	-	-	16.1665	4.40653	0.272572	-1.87529	0.0022	0.0404177	Pass	yes
XLOC_016486	SMESG000051492.1	SMEST051492001.1	dd_Smed_v6_10335_0_1	dd_Smed_v4_10335_0_1	CDC20_HUMAN	Cell division cycle protein 20 homolog	CDC20_HUMAN	Cell division cycle protein 20 homolog	UniRef90_Q5ZI36	Uncharacterized protein n=1	UniRef90_Q5ZI36	Uncharacterized protein n=1	tr|B4LTD3|B4LTD3_DROVI	B4LTD3	GJ10640	-	-	-	-	-	-	-	dd_smedV4_10335_0_1	Cell-type-specificity: Neural (non-ciliated) SimilarTo: uc003fem.4 Description: butyrylcholinesterase (BCHE)	27.2617	7.40891	0.27177	-1.87954	0.0004	0.0112216	Pass	yes
XLOC_015256	SMESG000037362.1	SMEST037362001.1	dd_Smed_v6_10744_0_1	dd_Smed_v4_10744_0_1	P20D2_HUMAN	Peptidase M20 domain-containing protein 2	P20D2_HUMAN	Peptidase M20 domain-containing protein 2	UniRef90_F1P3U4	Uncharacterized protein n=1	UniRef90_F1P3U4	Uncharacterized protein n=1	sp|Q8IYS1|P20D2_HUMAN	Q8IYS1	Peptidase M20 domain-containing protein 2	-	-	-	-	-	-	-	dd_smedV4_10744_0_1	Cell-type-specificity: Gut SimilarTo: uc001rlf.2 Description: dynamin 1-like (DNM1L)	7.39361	1.97605	0.267265	-1.90366	0.0025	0.0447414	Pass	yes
XLOC_002429	SMESG000006500.1	SMEST006500001.1	dd_Smed_v6_12013_0_1	dd_Smed_v4_12013_0_1	PRC1_MOUSE	Protein regulator of cytokinesis 1	PRC1_MOUSE	Protein regulator of cytokinesis 1	UniRef90_Q6DI02	Protein regulator of cytokinesis 1 n=4	UniRef90_Q6DI02	Protein regulator of cytokinesis 1 n=4	tr|Q7ZVK0|Q7ZVK0_DANRE	Q7ZVK0	Protein regulator of cytokinesis 1	-	-	-	-	-	-	-	dd_smedV4_12013_0_1	Cell-type-specificity: Neural (ciliated) SimilarTo: uc003pta.1 Description: NA	13.929	3.7226	0.267255	-1.90371	0.0004	0.0112216	Pass	yes
XLOC_020061	SMESG000058218.1	SMEST058218001.1	dd_Smed_v6_5220_0_1	dd_Smed_v4_5220_0_1	HUTI_NEMVE	Probable imidazolonepropionase	HUTI_NEMVE	Probable imidazolonepropionase	UniRef90_Q7SXK5	Probable imidazolonepropionase n=2	UniRef90_Q7SXK5	Probable imidazolonepropionase n=2	sp|Q7SXK5|HUTI_DANRE	Q7SXK5	Probable imidazolonepropionase	-	-	-	-	-	-	-	dd_smedV4_5220_0_1	Cell-type-specificity: Epidermal progenitors (late) SimilarTo: KF730673.1 Description: X1.C4.1	11.625	3.10169	0.266812	-1.9061	5e-05	0.00223226	Pass	yes
XLOC_012171	SMESG000030852.1	SMEST030852001.1	dd_Smed_v6_13972_0_2	dd_Smed_v4_13972_0_2	KI20B_MOUSE	Kinesin-like protein KIF20B	KI20A_BOVIN	Kinesin-like protein KIF20A	UniRef90_Q5XGB8	Kif20a-prov protein (Fragment) n=1	UniRef90_Q5XGB8	Kif20a-prov protein (Fragment) n=1	tr|Q5XGB8|Q5XGB8_XENTR	Q5XGB8	Kif20a-prov protein (Fragment)	-	-	-	-	-	-	-	dd_smedV4_13972_0_1	Cell-type-specificity: Neural (non-ciliated) SimilarTo: NA Description: NA	4.17047	1.11263	0.266788	-1.90624	0.0006	0.0156025	Pass	yes
XLOC_004605	SMESG000011782.1	SMEST011782004.1	dd_Smed_v6_10359_0_1	dd_Smed_v4_10359_0_1	-	-	-	-	-	-	-	-	-	-	-	-	-	-	-	-	-	-	dd_smedV4_10359_0_1	Cell-type-specificity: Neoblast SimilarTo: uc001ciy.3 Description: cell division cycle 20 (CDC20)	7.10647	1.89355	0.266454	-1.90804	0.00265	0.0462951	Pass	yes
XLOC_001011	SMESG000002539.1	SMEST002539002.1	dd_Smed_v6_8111_0_1	dd_Smed_v4_8111_0_1	-	-	K2012_BOVIN	Uncharacterized protein KIAA2012 homolog {ECO:0000305}	-	-	UniRef90_UPI00034F2715	PREDICTED: uncharacterized protein KIAA2012-like n=1	-	-	-	-	-	-	-	-	-	-	dd_smedV4_8111_0_1	Cell-type-specificity: Neural (non-ciliated) SimilarTo: uc002lvv.1 Description: transmembrane protease, serine 9 (TMPRSS9)	20.1417	5.24969	0.260638	-1.93988	5e-05	0.00223226	Pass	yes
XLOC_022886	SMESG000059907.1	SMEST059907008.1	-	-	AHNK_HUMAN	Neuroblast differentiation-associated protein AHNAK	AHNK_HUMAN	Neuroblast differentiation-associated protein AHNAK	UniRef90_UPI0003838E5B	PREDICTED: neuroblast differentiation-associated protein AHNAK isoform X6 n=1	UniRef90_UPI00038384BC	PREDICTED: neuroblast differentiation-associated protein AHNAK isoform X2 n=1	tr|F1QZ50|F1QZ50_DANRE	F1QZ50	Uncharacterized protein	-	-	-	-	-	-	-	dd_smedV4_5497_0_1	Cell-type-specificity: Epidermal lineage (early + late + mature) SimilarTo: NA Description: NA	3.91515	1.02021	0.26058	-1.9402	0.00015	0.00536897	Pass	yes
XLOC_024044	SMESG000062904.1	SMEST062904006.1	dd_Smed_v6_1971_0_2	dd_Smed_v4_1971_0_2	CAN_SCHMA	Calpain	CAN_SCHMA	Calpain	UniRef90_G4VDT6	Family C2 unassigned peptidase (C02 family) n=5	UniRef90_G4VDT6	Family C2 unassigned peptidase (C02 family) n=5	tr|B4LGL7|B4LGL7_DROVI	B4LGL7	GJ13250	-	-	-	-	-	-	-	dd_smedV4_1971_0_1	Cell-type-specificity: Epidermis II SimilarTo: NA Description: NA	17.4906	4.55026	0.260155	-1.94256	5e-05	0.00223226	Pass	yes
XLOC_004931	SMESG000010201.1	SMEST010201001.1	dd_Smed_v6_9821_0_1	dd_Smed_v4_9821_0_1	-	-	-	-	-	-	-	-	-	-	-	-	-	-	-	-	-	-	dd_smedV4_9821_0_1	Cell-type-specificity: Neural (non-ciliated) SimilarTo: uc003uhu.1 Description: piccolo presynaptic cytomatrix protein (PCLO)	68.0818	17.6225	0.258843	-1.94985	5e-05	0.00223226	Pass	yes
XLOC_026788	SMESG000070103.1	SMEST070103001.1	dd_Smed_v6_11558_0_1	dd_Smed_v4_11558_0_1	PRI1_HUMAN	DNA primase small subunit	PRI1_HUMAN	DNA primase small subunit	UniRef90_T2MG18	DNA primase (Fragment) n=3	UniRef90_T2MG18	DNA primase (Fragment) n=3	tr|A8E5N9|A8E5N9_DANRE	A8E5N9	DNA primase	-	-	-	-	-	-	-	dd_smedV4_11558_0_1	Cell-type-specificity: Muscle SimilarTo: NA Description: NA	20.7602	5.36344	0.258352	-1.95259	0.00075	0.0184625	Pass	yes
XLOC_027154	SMESG000071344.1	SMEST071344001.1	dd_Smed_v6_245_0_1	dd_Smed_v4_245_0_1	-	-	-	-	-	-	-	-	-	-	-	-	-	-	-	-	-	-	dd_smedV4_245_0_1	Cell-type-specificity: Epidermal lineage (early + late) SimilarTo: NA Description: NA	33.0315	8.51971	0.257927	-1.95497	0.0003	0.00896115	Pass	yes
XLOC_003001	SMESG000004906.1	SMEST004906001.1	dd_Smed_v6_22244_0_2	dd_Smed_v4_22244_0_2	MCM8_RAT	DNA helicase MCM8	MCM8_RAT	DNA helicase MCM8	UniRef90_E7F643	Uncharacterized protein n=3	UniRef90_Q9CWV1-2	Isoform 2 of DNA helicase MCM8 n=1	sp|Q9CWV1|MCM8_MOUSE	Q9CWV1	DNA helicase MCM8	-	-	-	-	-	-	-	dd_smedV4_22244_0_1	Cell-type-specificity: Gut SimilarTo: NA Description: NA	4.49275	1.14137	0.254047	-1.97683	0.0019	0.0366921	Pass	yes
XLOC_029347	SMESG000077277.1	SMEST077277001.1	dd_Smed_v6_14426_0_1	dd_Smed_v4_14426_0_1	CENPE_MOUSE	Centromere-associated protein E {ECO:0000312|EMBL:AAR85498.1}	-	-	UniRef90_Q6RT24	Centromere-associated protein E n=2	-	-	-	-	-	-	-	-	-	-	-	-	dd_smedV4_14426_0_1	Cell-type-specificity: Neoblast SimilarTo: uc003ona.3 Description: peptidase inhibitor 16 (PI16)	13.1986	3.34703	0.25359	-1.97943	0.0008	0.0195388	Pass	yes
XLOC_025377	SMESG000066544.1	SMEST066544001.1	-	-	FACD2_MOUSE	Fanconi anemia group D2 protein homolog	FACD2_MOUSE	Fanconi anemia group D2 protein homolog	UniRef90_D2DJT9	Fancd2-like protein (Fragment) n=1	UniRef90_D2DJT9	Fancd2-like protein (Fragment) n=1	tr|D2DJT9|D2DJT9_SCHMD	D2DJT9	Fancd2-like protein (Fragment)	-	-	-	-	-	-	-	dd_smedV4_12881_0_1	Cell-type-specificity: Gut SimilarTo: uc001svd.2 Description: bestrophin 3 (BEST3)	17.7815	4.48526	0.252243	-1.98711	5e-05	0.00223226	Pass	yes
XLOC_012267	SMESG000030599.1	SMEST030599001.1	dd_Smed_v6_364_0_5	dd_Smed_v4_364_0_5	NF60_DORPE	60 kDa neurofilament protein	NF60_DORPE	60 kDa neurofilament protein	UniRef90_W0GAA8	Intermediate filament b-like protein n=1	UniRef90_W0GAA8	Intermediate filament b-like protein n=1	tr|Q95P01|Q95P01_DUGJA	Q95P01	Intermediate filament b	-	-	-	-	-	-	-	dd_smedV4_364_0_1	Cell-type-specificity: Epidermis II SimilarTo: JX010472.1 Description: hadrian	6.47434	1.60115	0.247307	-2.01562	0.00155	0.0316505	Pass	yes
XLOC_000837	SMESG000002586.1	SMEST002586001.1	dd_Smed_v6_12447_0_1	dd_Smed_v4_12447_0_1	-	-	COM1_XENTR	DNA endonuclease RBBP8	-	-	UniRef90_UPI0003501D7B	PREDICTED: retinoblastoma binding protein 8 isoform X4 n=1	-	-	-	-	-	-	-	-	-	-	dd_smedV4_12447_0_1	Cell-type-specificity: Epidermis I SimilarTo: uc001mqo.3 Description: growth arrest-specific 2 (GAS2)	9.93623	2.45423	0.246998	-2.01743	0.00165	0.0333102	Pass	yes
XLOC_011335	SMESG000041739.1	SMEST041739002.1	dd_Smed_v6_15723_0_1	dd_Smed_v4_15723_0_1	EEPD1_HUMAN	Endonuclease/exonuclease/phosphatase family domain-containing protein 1	EEPD1_HUMAN	Endonuclease/exonuclease/phosphatase family domain-containing protein 1	UniRef90_UPI0001A644F5	hypothetical protein n=1	UniRef90_UPI0001A644F5	hypothetical protein n=1	sp|Q7L9B9|EEPD1_HUMAN	Q7L9B9	Endonuclease/exonuclease/phosphatase family domain-containing protein 1	-	-	-	-	-	-	-	dd_smedV4_15723_0_1	Cell-type-specificity: Neoblast SimilarTo: NA Description: NA	11.5289	2.83945	0.24629	-2.02157	0.00165	0.0333102	Pass	yes
XLOC_028220	SMESG000078034.1	SMEST078034003.1	-	-	-	-	TRPA1_DROME	Transient receptor potential cation channel subfamily A member 1	UniRef90_B4H9M3	GL10275 n=1	UniRef90_B4H9M3	GL10275 n=1	tr|B4H9M3|B4H9M3_DROPE	B4H9M3	GL10275	-	-	-	-	-	-	-	-	-	24.9786	6.14833	0.246144	-2.02243	0.001	0.0229816	Pass	yes
XLOC_030437	SMESG000080212.1	SMEST080212002.1	dd_Smed_v6_15732_0_1	dd_Smed_v4_15732_0_1	PAX5_HUMAN	Paired box protein Pax-5	PAX5_HUMAN	Paired box protein Pax-5	UniRef90_D5SHI1	Pax-beta1 paired domain protein (Fragment) n=1	UniRef90_D5SHI1	Pax-beta1 paired domain protein (Fragment) n=1	tr|D5SHI1|D5SHI1_SCHMD	D5SHI1	Pax-beta1 paired domain protein (Fragment)	-	-	-	-	-	-	-	-	-	3.82534	0.936793	0.244891	-2.02979	0.001	0.0229815	Pass	yes
XLOC_008898	SMESG000019909.1	SMEST019909001.1	dd_Smed_v6_7359_0_1	dd_Smed_v4_7359_0_1	LAMC1_MOUSE	Laminin subunit gamma-1	LAMC1_MOUSE	Laminin subunit gamma-1	UniRef90_B4MMT4	GK16620 n=1	UniRef90_B4MMT4	GK16620 n=1	tr|F8VQJ3|F8VQJ3_MOUSE	F8VQJ3	Laminin subunit gamma-1	-	-	-	-	-	-	-	-	-	4.22778	1.02979	0.243577	-2.03755	0.00015	0.00536897	Pass	yes
XLOC_002636	SMESG000003859.1	SMEST003859001.1	dd_Smed_v6_1897_0_1	dd_Smed_v4_1897_0_1	-	-	TIO_ARATH	Serine/threonine-protein kinase TIO	-	-	UniRef90_UPI0002B4B58F	PREDICTED: uncharacterized protein LOC100212063 n=1	tr|B4P5T9|B4P5T9_DROYA	B4P5T9	Protein kinase C	-	-	-	-	-	-	-	dd_smedV4_1897_0_1	Cell-type-specificity: Neoblast SimilarTo: NA Description: NA	6.86657	1.65281	0.240704	-2.05467	0.00155	0.0316505	Pass	yes
XLOC_001570	SMESG000000893.1	SMEST000893001.1	dd_Smed_v6_2033_0_1	dd_Smed_v4_2033_0_1	-	-	-	-	-	-	-	-	-	-	-	-	-	-	-	-	-	-	dd_smedV4_5234_0_1	Cell-type-specificity: Epidermal progenitors (late) SimilarTo: KF730673.1 Description: X1.C4.1	4.80841	1.15208	0.239597	-2.06132	5e-05	0.00223226	Pass	yes
XLOC_028221	SMESG000078036.1	SMEST078036005.1	-	-	TRPA1_RAT	Transient receptor potential cation channel subfamily A member 1	TRPA1_DROME	Transient receptor potential cation channel subfamily A member 1	UniRef90_T2MI21	Transient receptor potential cation channel subfamily A member 1 (Fragment) n=1	UniRef90_F6XHB4	Uncharacterized protein n=2	tr|B2GU85|B2GU85_XENTR	B2GU85	LOC100158526 protein	-	-	-	-	-	-	-	-	-	4.6781	1.11974	0.239358	-2.06276	0.00035	0.0101622	Pass	yes
XLOC_024449	SMESG000069572.1	SMEST069572001.1	dd_Smed_v6_16034_0_2	dd_Smed_v4_16034_0_2	CDC71_ENCCU	Probable cell division control protein 7 homolog 1	CDC71_ENCCU	Probable cell division control protein 7 homolog 1	UniRef90_D2DJV6	Cdc7-like protein (Fragment) n=1	UniRef90_D2DJV6	Cdc7-like protein (Fragment) n=1	tr|D2DJV6|D2DJV6_SCHMD	D2DJV6	Cdc7-like protein (Fragment)	-	-	-	-	-	-	-	dd_smedV4_16034_0_1	Cell-type-specificity: Neural (both ciliated and non-ciliated) SimilarTo: uc003fem.4 Description: butyrylcholinesterase (BCHE)	4.2907	1.0222	0.238236	-2.06954	0.0029	0.0491461	Pass	yes
XLOC_017219	SMESG000043344.1	SMEST043344001.1	-	-	-	-	-	-	-	-	-	-	-	-	-	-	-	-	-	-	-	-	dd_smedV4_6826_0_1	Cell-type-specificity: Epidermis II SimilarTo: NA Description: NA	23.1617	5.47937	0.23657	-2.07966	0.00075	0.0184625	Pass	yes
XLOC_026571	SMESG000073774.1	SMEST073774001.1	dd_Smed_v6_18547_0_2	dd_Smed_v4_18547_0_2	-	-	-	-	-	-	-	-	-	-	-	-	-	-	-	-	-	-	dd_smedV4_18547_0_1	Cell-type-specificity: Epidermal lineage (early + late) SimilarTo: uc001ohd.2 Description: kinesin light chain 2 (KLC2)	12.0712	2.8192	0.233548	-2.09821	0.0002	0.00657309	Pass	yes
XLOC_011892	SMESG000028017.1	SMEST028017001.1	dd_Smed_v6_1519_0_1	dd_Smed_v4_1519_0_1	ACY1_MOUSE	Aminoacylase-1	ACY1_MOUSE	Aminoacylase-1	UniRef90_F7C150	Uncharacterized protein n=3	UniRef90_F7C150	Uncharacterized protein n=3	tr|Q6DDE1|Q6DDE1_XENLA	Q6DDE1	Acy1-prov protein	-	-	-	-	-	-	-	dd_smedV4_1519_0_1	Cell-type-specificity: Neural (non-ciliated) SimilarTo: uc010syd.1 Description: hydrogen voltage-gated channel 1 (HVCN1)	56.7399	13.2111	0.232836	-2.10261	5e-05	0.00223226	Pass	yes
XLOC_009874	SMESG000022030.1	SMEST022030002.1	dd_Smed_v6_2011_0_1	dd_Smed_v4_2011_0_1	EPHX4_MOUSE	Epoxide hydrolase 4	EPHX4_MOUSE	Epoxide hydrolase 4	UniRef90_E7EZD2	Uncharacterized protein n=1	UniRef90_E7EZD2	Uncharacterized protein n=1	tr|E7EZD2|E7EZD2_DANRE	E7EZD2	Uncharacterized protein	-	-	-	-	-	-	-	dd_smedV4_2011_0_1	Cell-type-specificity: Epidermis I SimilarTo: NA Description: NA	14.1368	3.28061	0.232062	-2.10742	0.00265	0.0462951	Pass	yes
XLOC_004665	SMESG000012126.1	SMEST012126001.1	dd_Smed_v6_7744_0_1	dd_Smed_v4_7744_0_1	-	-	-	-	-	-	-	-	-	-	-	-	-	-	-	-	-	-	dd_smedV4_7744_0_1	Cell-type-specificity: Parapharyngeal SimilarTo: uc010sen.1 Description: EF-hand calcium binding domain 4B (EFCAB4B)	48.7281	11.2571	0.231019	-2.11392	5e-05	0.00223226	Pass	yes
XLOC_024732	SMESG000069358.1	SMEST069358001.1	dd_Smed_v6_20651_0_4	dd_Smed_v4_20651_0_4	DCTN1_MOUSE	Dynactin subunit 1	DCTN1_HUMAN	Dynactin subunit 1	UniRef90_F1R0W9	Uncharacterized protein n=6	UniRef90_F1R0W9	Uncharacterized protein n=6	tr|Q07DR3|Q07DR3_DANRE	Q07DR3	Dynactin 1a	-	-	-	-	-	-	-	dd_smedV4_20651_0_1	Cell-type-specificity: Gut SimilarTo: uc001drv.3 Description: dihydropyrimidine dehydrogenase (DPYD)	10.3746	2.37437	0.228864	-2.12744	5e-05	0.00223226	Pass	yes
XLOC_018723	SMESG000047473.1	SMEST047473002.1	-	-	LAMC_DROME	Lamin-C	LAMC_DROME	Lamin-C	UniRef90_T2MDM2	Lamin-B2 n=2	UniRef90_T2MDM2	Lamin-B2 n=2	tr|B4MRK2|B4MRK2_DROWI	B4MRK2	GK15736	-	-	-	-	-	-	-	dd_smedV4_6732_0_1	Cell-type-specificity: Muscle SimilarTo: NA Description: NA	12.5613	2.83981	0.226076	-2.14512	0.0008	0.0195388	Pass	yes
XLOC_019384	SMESG000049924.1	SMEST049924003.1	dd_Smed_v6_736_0_1	dd_Smed_v4_736_0_1	-	-	-	-	UniRef90_C1L499	Uncharacterized protein n=1	UniRef90_C1L499	Uncharacterized protein n=1	-	-	-	-	-	-	-	-	-	-	dd_smedV4_736_0_1	Cell-type-specificity: Neural (non-ciliated) SimilarTo: NA Description: NA	47.6117	10.7512	0.22581	-2.14682	0.00065	0.0167281	Pass	yes
XLOC_027429	SMESG000072071.1	SMEST072071001.1	dd_Smed_v6_2787_0_1	dd_Smed_v4_2787_0_1	H2AJ_CHICK	Histone H2A.J	H2AJ_CHICK	Histone H2A.J	UniRef90_A9JSN9	Histone H2A n=4	UniRef90_A9JSN9	Histone H2A n=4	tr|Q28HD8|Q28HD8_XENTR	Q28HD8	Histone H2A	-	-	-	-	-	-	-	dd_smedV4_2787_0_1	Cell-type-specificity: Neural (non-ciliated) SimilarTo: uc003xpj.3 Description: cholinergic receptor, nicotinic, alpha 6 (neuronal) (CHRNA6)	266.359	59.7736	0.22441	-2.15579	5e-05	0.00223226	Pass	yes
XLOC_029115	SMESG000076526.1	SMEST076526001.1	dd_Smed_v6_7541_0_1	dd_Smed_v4_7541_0_1	CMA1_CANFA	Chymase	CMA1_CANFA	Chymase	UniRef90_Q5D9V2	SJCHGC03379 protein n=2	UniRef90_Q5D9V2	SJCHGC03379 protein n=2	tr|B4MS13|B4MS13_DROWI	B4MS13	GK15652	-	-	-	-	-	-	-	dd_smedV4_7541_0_1	Cell-type-specificity: Gut SimilarTo: NA Description: NA	10.3619	2.24593	0.216749	-2.2059	0.00115	0.025443	Pass	yes
XLOC_006682	SMESG000017084.1	SMEST017084001.1	dd_Smed_v6_9221_0_2	dd_Smed_v4_9221_0_2	ANR44_CHICK	Serine/threonine-protein phosphatase 6 regulatory ankyrin repeat subunit B	ANR44_CHICK	Serine/threonine-protein phosphatase 6 regulatory ankyrin repeat subunit B	UniRef90_UPI0002B4C34F	PREDICTED: ankyrin-1-like, partial n=1	UniRef90_UPI0002B4C34F	PREDICTED: ankyrin-1-like, partial n=1	tr|F1QV17|F1QV17_DANRE	F1QV17	Uncharacterized protein (Fragment)	-	-	-	-	-	-	-	dd_smedV4_639_2_1	Cell-type-specificity: Gut SimilarTo: uc001pvf.1 Description: hydroxymethylbilane synthase (HMBS)	1.98238	0.427949	0.215876	-2.21172	0.0013	0.0279668	Pass	yes
XLOC_009546	SMESG000023006.1	SMEST023006005.1	dd_Smed_v6_2514_0_1	dd_Smed_v4_2514_0_1	SPTB2_HUMAN	Spectrin beta chain, non-erythrocytic 1	SPTCB_DROME	Spectrin beta chain	UniRef90_Q7KV69	Karst, isoform B n=5	UniRef90_X1WG23	Uncharacterized protein n=2	tr|B4N559|B4N559_DROWI	B4N559	GK20379	-	-	-	-	-	-	-	dd_smedV4_2514_0_1	Cell-type-specificity: Neural (non-ciliated) SimilarTo: uc011clc.2 Description: kallikrein B, plasma (Fletcher factor) 1 (KLKB1)	4.50534	0.963644	0.213889	-2.22506	5e-05	0.00223226	Pass	yes
XLOC_012078	SMESG000030309.1	SMEST030309001.1	dd_Smed_v6_16022_0_2	dd_Smed_v4_16022_0_2	-	-	-	-	-	-	-	-	-	-	-	-	-	-	-	-	-	-	dd_smedV4_16022_0_1	Cell-type-specificity: Protonephridia SimilarTo: NA Description: NA	5.57886	1.17704	0.210982	-2.24481	0.0018	0.035476	Pass	yes
XLOC_030185	SMESG000079512.1	SMEST079512001.1	dd_Smed_v6_2716_0_2	dd_Smed_v4_2716_0_2	DTH1_GIRTI	Homeobox protein DTH-1	DTH1_GIRTI	Homeobox protein DTH-1	UniRef90_Q00400	Homeobox protein DTH-1 n=1	UniRef90_Q00400	Homeobox protein DTH-1 n=1	sp|Q00400|DTH1_DUGTI	Q00400	Homeobox protein DTH-1	-	nkx2.2	Category: tf SimilarTo: NP_002500 homeobox protein Nkx-2.2 [Homo sapiens]	-	-	-	-	dd_smedV4_2716_0_1	Cell-type-specificity: Neural (non-ciliated) SimilarTo: uc002iri.1 Description: NA	10.095	2.10891	0.208906	-2.25907	0.00015	0.00536897	Pass	yes
XLOC_013655	SMESG000033045.1	SMEST033045002.1	dd_Smed_v6_5437_0_1	dd_Smed_v4_5437_0_1	WDY_CULQU	WD repeat-containing protein on Y chromosome {ECO:0000250|UniProtKB:B4F7L9}	WDR49_HUMAN	WD repeat-containing protein 49	UniRef90_UPI0003D70B65	PREDICTED: uncharacterized protein LOC381693 isoform X1 n=2	UniRef90_UPI0003D70B65	PREDICTED: uncharacterized protein LOC381693 isoform X1 n=2	tr|D3Z7A8|D3Z7A8_MOUSE	D3Z7A8	Protein Wdr95	-	-	-	-	-	-	-	-	-	4.40259	0.913164	0.207415	-2.26941	0.00015	0.00536897	Pass	yes
XLOC_017443	SMESG000044635.1	SMEST044635001.1	-	-	DPOE1_HUMAN	DNA polymerase epsilon catalytic subunit A	DPOE1_HUMAN	DNA polymerase epsilon catalytic subunit A	UniRef90_F6VH50	DNA polymerase n=3	UniRef90_F6VH50	DNA polymerase n=3	sp|Q07864|DPOE1_HUMAN	Q07864	DNA polymerase epsilon catalytic subunit A	-	-	-	-	-	-	-	dd_smedV4_20968_0_1	Cell-type-specificity: Gut SimilarTo: uc003lzz.2 Description: pantothenate kinase 3 (PANK3)	1.40261	0.290878	0.207383	-2.26963	0.00015	0.00536897	Pass	yes
XLOC_024160	SMESG000062902.1	SMEST062902002.1	dd_Smed_v6_1971_0_1	dd_Smed_v4_1971_0_1	CAN_SCHMA	Calpain	CAN_SCHMA	Calpain	UniRef90_G4VDT6	Family C2 unassigned peptidase (C02 family) n=5	UniRef90_G4VDT6	Family C2 unassigned peptidase (C02 family) n=5	tr|B4LGL7|B4LGL7_DROVI	B4LGL7	GJ13250	-	-	-	-	-	-	-	dd_smedV4_1971_0_1	Cell-type-specificity: Epidermis II SimilarTo: NA Description: NA	25.0462	5.12446	0.2046	-2.28912	5e-05	0.00223226	Pass	yes
XLOC_022657	SMESG000064419.1	SMEST064419001.1	dd_Smed_v6_12261_0_1	dd_Smed_v4_12261_0_1	RTEL1_DANRE	Regulator of telomere elongation helicase 1 {ECO:0000255|HAMAP-Rule:MF_03065}	RTEL1_DANRE	Regulator of telomere elongation helicase 1 {ECO:0000255|HAMAP-Rule:MF_03065}	UniRef90_H9CXU1	RTEL1 n=1	UniRef90_H9CXU1	RTEL1 n=1	tr|H9CXU1|H9CXU1_SCHMD	H9CXU1	RTEL1	-	Smed-rtel1	Category: neoblast -genome SimilarTo: NP_057518 regulator of telomere elongation helicase 1 isoform 1 [Homo sapiens]	-	-	-	-	dd_smedV4_12261_0_1	Cell-type-specificity: Gut SimilarTo: uc002kvz.3 Description: aquaporin 4 (AQP4)b	6.98686	1.41871	0.203054	-2.30006	0.0001	0.00397955	Pass	yes
XLOC_017499	SMESG000044431.1	SMEST044431002.1	dd_Smed_v6_11251_0_1	dd_Smed_v4_11251_0_1	YRBE_BACSU	Uncharacterized oxidoreductase YrbE	YRBE_BACSU	Uncharacterized oxidoreductase YrbE	UniRef90_UPI00019259D3	PREDICTED: uncharacterized oxidoreductase YrbE-like n=1	UniRef90_UPI00019259D3	PREDICTED: uncharacterized oxidoreductase YrbE-like n=1	tr|Q9VQB4|Q9VQB4_DROME	Q9VQB4	CG3609	-	-	-	-	-	-	-	dd_smedV4_11251_0_1	Cell-type-specificity: Neural (non-ciliated) SimilarTo: uc011cqt.2 Description: NA	7.11536	1.409	0.198022	-2.33627	0.00115	0.025443	Pass	yes
XLOC_029388	SMESG000081089.1	SMEST081089002.1	dd_Smed_v6_17704_0_1	dd_Smed_v4_17704_0_1	CHD1L_MOUSE	Chromodomain-helicase-DNA-binding protein 1-like	CHD1L_MOUSE	Chromodomain-helicase-DNA-binding protein 1-like	UniRef90_Q7ZU90	Chromodomain-helicase-DNA-binding protein 1-like n=2	UniRef90_Q7ZU90	Chromodomain-helicase-DNA-binding protein 1-like n=2	sp|Q9CXF7|CHD1L_MOUSE	Q9CXF7	Chromodomain-helicase-DNA-binding protein 1-like	-	-	-	-	-	-	-	dd_smedV4_17704_0_1	Cell-type-specificity: Muscle SimilarTo: uc010txj.1 Description: retrotransposon-like 1 (RTL1)	7.02179	1.38885	0.197791	-2.33795	0.00025	0.00774627	Pass	yes
XLOC_017287	SMESG000043653.1	SMEST043653003.1	-	-	ACSS3_HUMAN	Acyl-CoA synthetase short-chain family member 3, mitochondrial	ACSS3_HUMAN	Acyl-CoA synthetase short-chain family member 3, mitochondrial	UniRef90_F7BCF1	Uncharacterized protein (Fragment) n=2	UniRef90_F7BCF1	Uncharacterized protein (Fragment) n=2	sp|Q9H6R3-2|ACSS3_HUMAN	Q9H6R3-2	Isoform 2 of Acyl-CoA synthetase short-chain family member 3, mitochondrial	-	-	-	-	-	-	-	dd_smedV4_8062_0_1	Cell-type-specificity: Gut SimilarTo: uc002knm.3 Description: laminin, alpha 1 (LAMA1)	2.07829	0.404594	0.194676	-2.36085	0.00265	0.0462951	Pass	yes
XLOC_007237	SMESG000015831.1	SMEST015831001.1	dd_Smed_v6_2291_0_1	dd_Smed_v4_2291_0_1	SPK1_GIRTI	Tyrosine-protein kinase SPK-1	SPK1_GIRTI	Tyrosine-protein kinase SPK-1	UniRef90_C5J9R9	Src tyrosine kinase n=4	UniRef90_C5J9R9	Src tyrosine kinase n=4	sp|P42687|SPK1_DUGTI	P42687	Tyrosine-protein kinase SPK-1	-	-	-	-	-	-	-	-	-	6.12449	1.18998	0.194299	-2.36365	0.00085	0.0203217	Pass	yes
XLOC_020343	SMESG000052413.1	SMEST052413001.1	dd_Smed_v6_11265_0_1	dd_Smed_v4_11265_0_1	CDK1_CARAU	Cyclin-dependent kinase 1	CDK1_CARAU	Cyclin-dependent kinase 1	UniRef90_G4VLX9	Serine/threonine kinase n=2	UniRef90_G4VLX9	Serine/threonine kinase n=2	tr|Q7T3L7|Q7T3L7_DANRE	Q7T3L7	Cell division control protein 2	-	-	-	-	-	-	-	dd_smedV4_11265_0_1	Cell-type-specificity: Neoblast SimilarTo: NA Description: NA	34.1494	6.62664	0.194049	-2.36551	0.0002	0.00657309	Pass	yes
XLOC_008674	SMESG000021419.1	SMEST021419001.1	dd_Smed_v6_4947_0_1	dd_Smed_v4_4947_0_1	MOGT2_HUMAN	2-acylglycerol O-acyltransferase 2	MOGT2_MOUSE	2-acylglycerol O-acyltransferase 2	UniRef90_Q2KHS5	2-acylglycerol O-acyltransferase 2-A n=1	UniRef90_Q2KHS5	2-acylglycerol O-acyltransferase 2-A n=1	sp|Q80W94|MOGT2_MOUSE	Q80W94	2-acylglycerol O-acyltransferase 2	-	-	-	-	-	-	-	dd_smedV4_4947_0_1	Cell-type-specificity: Muscle SimilarTo: FJ463750.1 Description: WntA	43.026	8.31952	0.19336	-2.37064	5e-05	0.00223226	Pass	yes
XLOC_026800	SMESG000070150.1	SMEST070150001.1	dd_Smed_v6_18778_0_1	dd_Smed_v4_18778_0_1	CDC6_MOUSE	Cell division control protein 6 homolog	CDC6_MOUSE	Cell division control protein 6 homolog	UniRef90_G4M1P6	Cdc6, putative n=1	UniRef90_Q28FT2	CDC6 cell division cycle 6 homolog n=7	tr|Q6IP89|Q6IP89_XENLA	Q6IP89	Cdc6B protein	-	-	-	-	-	-	-	dd_smedV4_18778_0_1	Cell-type-specificity: Protonephridia SimilarTo: NA Description: NA	4.2934	0.800963	0.186557	-2.42231	0.00095	0.0219948	Pass	yes
XLOC_023494	SMESG000061340.1	SMEST061340001.1	dd_Smed_v6_5339_0_1	dd_Smed_v4_5339_0_1	YOW5_SCHPO	Pseudouridine-metabolizing bifunctional protein C1861.05	YOW5_SCHPO	Pseudouridine-metabolizing bifunctional protein C1861.05	UniRef90_B4KFG8	GI21777 n=1	UniRef90_B3MLP7	GF15023 n=1	tr|Q9VPR3|Q9VPR3_DROME	Q9VPR3	CG2794	-	-	-	-	-	-	-	dd_smedV4_5339_0_1	Cell-type-specificity: Epidermis II SimilarTo: NA Description: NA	2.86669	0.533244	0.186014	-2.42652	0.00225	0.0410938	Pass	yes
XLOC_014805	SMESG000037559.1	SMEST037559001.1	-	-	TOP2B_HUMAN	DNA topoisomerase 2-beta	TOP2B_CHICK	DNA topoisomerase 2-beta	UniRef90_G4VPA9	DNA topoisomerase 2 n=2	UniRef90_G4VPA9	DNA topoisomerase 2 n=2	tr|Q6INT0|Q6INT0_XENLA	Q6INT0	DNA topoisomerase 2	-	-	-	-	-	-	-	dd_smedV4_4804_0_1	Cell-type-specificity: Epidermal progenitors (early) SimilarTo: NA Description: NA	2.03879	0.378645	0.18572	-2.4288	0.00155	0.0316505	Pass	yes
XLOC_026502	SMESG000074226.1	SMEST074226002.1	-	-	MRP1_RAT	Multidrug resistance-associated protein 1	MRP1_RAT	Multidrug resistance-associated protein 1	UniRef90_A9JRK6	LOC100135090 protein n=1	UniRef90_E7F872	Uncharacterized protein n=2	tr|A5D6P3|A5D6P3_MOUSE	A5D6P3	ATP-binding cassette, sub-family C (CFTR/MRP), member 1	-	-	-	-	-	-	-	-	-	9.52549	1.763	0.185082	-2.43376	5e-05	0.00223226	Pass	yes
XLOC_015311	SMESG000038724.1	SMEST038724001.1	dd_Smed_v6_7950_0_1	dd_Smed_v4_7950_0_1	TRAF5_MOUSE	TNF receptor-associated factor 5	-	-	UniRef90_I1ZID8	TNF receptor associated factor-2 (Fragment) n=1	UniRef90_I1ZID8	TNF receptor associated factor-2 (Fragment) n=1	tr|I1ZID8|I1ZID8_SCHMD	I1ZID8	TNF receptor associated factor-2 (Fragment)	-	-	-	-	-	-	-	dd_smedV4_7950_0_1	Cell-type-specificity: Protonephridia SimilarTo: NA Description: NA	4.59877	0.844143	0.183558	-2.44569	0.00195	0.0373106	Pass	yes
XLOC_013429	SMESG000033650.1	SMEST033650001.1	dd_Smed_v6_7676_0_1	dd_Smed_v4_7676_0_1	CP46A_HUMAN	Cholesterol 24-hydroxylase	CP46A_HUMAN	Cholesterol 24-hydroxylase	UniRef90_B1H1A6	LOC100145328 protein n=3	UniRef90_B1H1A6	LOC100145328 protein n=3	tr|Q504G3|Q504G3_DANRE	Q504G3	Cytochrome P450, family 46, subfamily A, polypeptide 1	-	-	-	-	-	-	-	dd_smedV4_7676_0_1	Cell-type-specificity: Muscle SimilarTo: KF730681.1 Description: X1.A.B7.1	5.32951	0.97558	0.183052	-2.44967	0.00055	0.0145762	Pass	yes
XLOC_004933	SMESG000010034.1	SMEST010034001.1	dd_Smed_v6_13472_0_1	dd_Smed_v4_13472_0_1	-	-	-	-	-	-	-	-	-	-	-	-	-	-	-	-	-	-	dd_smedV4_13472_0_1	Cell-type-specificity: Neural (ciliated) SimilarTo: NA Description: NA	21.3063	3.87371	0.181811	-2.45949	5e-05	0.00223226	Pass	yes
XLOC_013675	SMESG000033073.1	SMEST033073001.1	dd_Smed_v6_11583_0_1	dd_Smed_v4_11583_0_1	ERC6L_BOVIN	DNA excision repair protein ERCC-6-like	ERC6L_BOVIN	DNA excision repair protein ERCC-6-like	UniRef90_G4VC97	Excision repair helicase ercc-6-related n=2	UniRef90_G4VC97	Excision repair helicase ercc-6-related n=2	sp|Q2NKX8|ERC6L_HUMAN	Q2NKX8	DNA excision repair protein ERCC-6-like	-	-	-	-	-	-	-	dd_smedV4_11583_0_1	Cell-type-specificity: Neoblast SimilarTo: uc001smd.3 Description: primase, DNA, polypeptide 1 (49kDa) (PRIM1)	17.3491	3.1351	0.180707	-2.46828	5e-05	0.00223226	Pass	yes
XLOC_023110	SMESG000060238.1	SMEST060238001.1	dd_Smed_v6_5956_0_1	dd_Smed_v4_5956_0_1	MCM4A_XENLA	DNA replication licensing factor mcm4-A	MCM4A_XENLA	DNA replication licensing factor mcm4-A	UniRef90_G4VM72	Putative dna replication licensing factor MCM4 n=2	UniRef90_G4VM72	Putative dna replication licensing factor MCM4 n=2	tr|Q6NZV2|Q6NZV2_DANRE	Q6NZV2	Mcm4 protein	-	-	-	-	-	-	-	dd_smedV4_5956_0_1	Cell-type-specificity: Epidermis II SimilarTo: uc003ibc.2 Description: ankyrin 2, neuronal (ANK2)	3.01957	0.53463	0.177055	-2.49773	0.0011	0.0246876	Pass	yes
XLOC_016796	SMESG000051354.1	SMEST051354001.1	dd_Smed_v6_1362_0_1	dd_Smed_v4_1362_0_1	KAPR2_DROME	cAMP-dependent protein kinase type II regulatory subunit	KAPR2_DROME	cAMP-dependent protein kinase type II regulatory subunit	UniRef90_B3MHI6	GF13729 n=1	UniRef90_B3MHI6	GF13729 n=1	tr|Q290U0|Q290U0_DROPS	Q290U0	GA13988	-	-	-	-	-	-	-	dd_smedV4_1362_0_1	Cell-type-specificity: Neural (ciliated) SimilarTo: uc001djc.3 Description: tubulin tyrosine ligase-like family, member 7 (TTLL7)	14.1018	2.48631	0.176312	-2.5038	0.0003	0.00896115	Pass	yes
XLOC_007968	SMESG000017514.1	SMEST017514004.1	dd_Smed_v6_6610_0_13	dd_Smed_v4_6610_0_13	ESPL1_HUMAN	Separin	ESPL1_HUMAN	Separin	UniRef90_G4VRA1	Family C50 non-peptidase homologue (C50 family) n=2	UniRef90_G4VRA1	Family C50 non-peptidase homologue (C50 family) n=2	tr|E7FDD8|E7FDD8_DANRE	E7FDD8	Uncharacterized protein	-	rfx3	Category: tf SimilarTo: NP_602304 transcription factor RFX3 isoform b [Homo sapiens]	-	-	-	-	dd_smedV4_6610_0_1	Cell-type-specificity: Gut SimilarTo: NA Description: NA	4.79009	0.830376	0.173353	-2.52822	0.00145	0.0300519	Pass	yes
XLOC_006312	SMESG000013697.1	SMEST013697001.1	dd_Smed_v6_2083_0_1	dd_Smed_v4_2083_0_1	CP2G1_RABIT	Cytochrome P450 2G1	CP2B4_RABIT	Cytochrome P450 2B4	UniRef90_F6YD23	Uncharacterized protein n=9	UniRef90_F6YD23	Uncharacterized protein n=9	tr|F6R557|F6R557_XENTR	F6R557	Uncharacterized protein (Fragment)	-	-	-	-	-	-	-	dd_smedV4_2083_0_1	Cell-type-specificity: Neural (non-ciliated) SimilarTo: NA Description: NA	5.42801	0.930271	0.171383	-2.5447	0.0017	0.0338803	Pass	yes
XLOC_013307	SMESG000033673.1	SMEST033673004.1	-	-	VWA2_XENLA	von Willebrand factor A domain-containing protein 2	VWA2_XENLA	von Willebrand factor A domain-containing protein 2	UniRef90_F1NSR4	Uncharacterized protein n=1	UniRef90_UPI00038364E0	PREDICTED: collagen alpha-1(XXVIII) chain isoform X3 n=1	tr|F6V0X2|F6V0X2_XENTR	F6V0X2	Uncharacterized protein (Fragment)	-	-	-	-	-	-	-	-	-	1.51336	0.259077	0.171193	-2.5463	5e-05	0.00223226	Pass	yes
XLOC_016074	SMESG000040823.1	SMEST040823002.1	dd_Smed_v6_91_0_1	dd_Smed_v4_91_0_1	ZAN_PIG	Zonadhesin	ZAN_PIG	Zonadhesin	UniRef90_UPI00035069E1	PREDICTED: LOW QUALITY PROTEIN: uncharacterized protein LOC424904 n=1	UniRef90_UPI00035069E1	PREDICTED: LOW QUALITY PROTEIN: uncharacterized protein LOC424904 n=1	tr|F1QS73|F1QS73_DANRE	F1QS73	Uncharacterized protein (Fragment)	-	-	-	-	-	-	-	dd_smedV4_91_0_1	Cell-type-specificity: Parapharyngeal SimilarTo: uc001gvv.3 Description: calcium channel, voltage-dependent, L type, alpha 1S subunit (CACNA1S)	3.4843	0.595281	0.170847	-2.54923	5e-05	0.00223226	Pass	yes
XLOC_000854	SMESG000002694.1	SMEST002694002.1	dd_Smed_v6_2219_0_1	dd_Smed_v4_2219_0_1	HUTH_BOVIN	Histidine ammonia-lyase	HUTH_BOVIN	Histidine ammonia-lyase	UniRef90_A4FUP1	Histidine ammonia-lyase n=1	UniRef90_A4FUP1	Histidine ammonia-lyase n=1	tr|A4FUP1|A4FUP1_DANRE	A4FUP1	Histidine ammonia-lyase	-	-	-	-	-	-	-	dd_smedV4_2219_0_1	Cell-type-specificity: Neural (ciliated) SimilarTo: NA Description: NA	10.1085	1.6725	0.165455	-2.59549	5e-05	0.00223226	Pass	yes
XLOC_000479	SMESG000026492.1	SMEST026492001.1	dd_Smed_v6_24862_0_1	dd_Smed_v4_24862_0_1	TLK2_DANRE	Serine/threonine-protein kinase tousled-like 2 {ECO:0000250|UniProtKB:Q86UE8}	TLK2_DANRE	Serine/threonine-protein kinase tousled-like 2 {ECO:0000250|UniProtKB:Q86UE8}	UniRef90_G4VHT7	Protein kinase n=1	UniRef90_G4VHT7	Protein kinase n=1	tr|J3QLK5|J3QLK5_HUMAN	J3QLK5	Serine/threonine-protein kinase tousled-like 2	-	-	-	-	-	-	-	dd_smedV4_24862_0_1	Cell-type-specificity: Gamma neoblasts SimilarTo: NA Description: NA	2.43722	0.400622	0.164377	-2.60492	0.00225	0.0410938	Pass	yes
XLOC_007775	SMESG000018900.1	SMEST018900001.1	dd_Smed_v6_10059_0_1	dd_Smed_v4_10059_0_1	-	-	-	-	-	-	-	-	-	-	-	-	-	-	-	-	-	-	-	-	13.3834	2.17472	0.162494	-2.62154	5e-05	0.00223226	Pass	yes
XLOC_029839	SMESG000078505.1	SMEST078505002.1	dd_Smed_v6_8479_0_1	dd_Smed_v4_8479_0_1	CDKL3_MACFA	Cyclin-dependent kinase-like 3	CDKL3_MACFA	Cyclin-dependent kinase-like 3	UniRef90_Q8BLF2-4	Isoform 4 of Cyclin-dependent kinase-like 3 n=1	UniRef90_Q8BLF2-4	Isoform 4 of Cyclin-dependent kinase-like 3 n=1	sp|Q8IVW4-2|CDKL3_HUMAN	Q8IVW4-2	Isoform 2 of Cyclin-dependent kinase-like 3	-	-	-	-	-	-	-	dd_smedV4_8479_0_1	Cell-type-specificity: Neural (ciliated) SimilarTo: uc002cvj.1 Description: NA	9.15315	1.47195	0.160813	-2.63654	5e-05	0.00223226	Pass	yes
XLOC_010992	SMESG000042632.1	SMEST042632002.1	dd_Smed_v6_13504_0_1	dd_Smed_v4_13504_0_1	-	-	-	-	-	-	-	-	-	-	-	-	-	-	-	-	-	-	dd_smedV4_13504_0_1	Cell-type-specificity: Protonephridia SimilarTo: NA Description: NA	6.21351	0.994765	0.160097	-2.64298	0.00185	0.0359495	Pass	yes
XLOC_023289	SMESG000060689.1	SMEST060689001.1	dd_Smed_v6_3106_0_1	dd_Smed_v4_3106_0_1	CP3AC_CANFA	Cytochrome P450 3A12	CP3AD_MOUSE	Cytochrome P450 3A13	UniRef90_Q8CJF2	Cytochrome P450 3A n=3	UniRef90_F1P4G4	Uncharacterized protein n=4	tr|G0MN60|G0MN60_CAEBE	G0MN60	Putative uncharacterized protein	-	-	-	-	-	-	-	dd_smedV4_3106_0_1	Cell-type-specificity: Neoblast SimilarTo: NA Description: NA	3.87538	0.611991	0.157918	-2.66276	0.0025	0.0447414	Pass	yes
XLOC_017057	SMESG000043342.1	SMEST043342002.1	dd_Smed_v6_11532_0_1	dd_Smed_v4_11532_0_1	-	-	-	-	-	-	-	-	-	-	-	-	-	-	-	-	-	-	-	-	8.04138	1.26896	0.157804	-2.6638	0.00025	0.00774627	Pass	yes
XLOC_013941	SMESG000034758.1	SMEST034758001.1	dd_Smed_v6_1748_0_1	dd_Smed_v4_1748_0_1	FBN2_HUMAN	Fibrillin-2	FBN2_HUMAN	Fibrillin-2	UniRef90_Q2PPJ1	Fibrillin (Fragment) n=1	UniRef90_Q2PPJ1	Fibrillin (Fragment) n=1	tr|Q2PPJ1|Q2PPJ1_XENLA	Q2PPJ1	Fibrillin (Fragment)	-	-	-	-	-	-	-	dd_smedV4_1748_0_1	Cell-type-specificity: Gut SimilarTo: uc003uwp.3 Description: NA	2.70998	0.425062	0.156851	-2.67254	0.00035	0.0101622	Pass	yes
XLOC_025550	SMESG000066771.1	SMEST066771001.1	dd_Smed_v6_15640_0_1	dd_Smed_v4_15640_0_1	PMS1_HUMAN	PMS1 protein homolog 1	PMS1_HUMAN	PMS1 protein homolog 1	UniRef90_Q7SXD5	Pms1 protein n=1	UniRef90_Q7SXD5	Pms1 protein n=1	tr|Q7SXD5|Q7SXD5_DANRE	Q7SXD5	Pms1 protein	-	-	-	-	-	-	-	-	-	10.9648	1.68721	0.153875	-2.70017	0.0002	0.00657309	Pass	yes
XLOC_014097	SMESG000034030.1	SMEST034030001.1	dd_Smed_v6_2037_0_1	dd_Smed_v4_2037_0_1	DPYD_HUMAN	Dihydropyrimidine dehydrogenase [NADP(+)]	DPYD_HUMAN	Dihydropyrimidine dehydrogenase [NADP(+)]	UniRef90_T2MDA7	Dihydropyrimidine dehydrogenase [NADP+] (Fragment) n=1	UniRef90_T2MDA7	Dihydropyrimidine dehydrogenase [NADP+] (Fragment) n=1	sp|Q12882|DPYD_HUMAN	Q12882	Dihydropyrimidine dehydrogenase [NADP(+)]	-	-	-	-	-	-	-	dd_smedV4_2037_0_1	Cell-type-specificity: Neural (ciliated) SimilarTo: uc001aqv.4 Description: kinesin family member 1B (KIF1B)	6.95979	1.05602	0.151732	-2.72041	5e-05	0.00223226	Pass	yes
XLOC_022643	SMESG000064333.1	SMEST064333002.1	dd_Smed_v6_14547_0_5	dd_Smed_v4_14547_0_5	EXO1_HUMAN	Exonuclease 1	EXO1_HUMAN	Exonuclease 1	UniRef90_B4MZN1	GK24343 n=1	UniRef90_B4MZN1	GK24343 n=1	tr|B4MZN1|B4MZN1_DROWI	B4MZN1	GK24343	-	-	-	-	-	-	-	dd_smedV4_14547_0_1	Cell-type-specificity: Epidermal lineage (early + late + mature) SimilarTo: uc001xsx.2 Description: chromosome 14 open reading frame 166B (C14orf166B)	14.5639	2.18534	0.150052	-2.73647	0.0004	0.0112216	Pass	yes
XLOC_021147	SMESG000054507.1	SMEST054507001.1	dd_Smed_v6_14111_0_2	dd_Smed_v4_14111_0_2	-	-	-	-	-	-	-	-	-	-	-	-	-	-	-	-	-	-	dd_smedV4_14111_0_1	Cell-type-specificity: Neural (non-ciliated) SimilarTo: uc010ccu.2 Description: copine II (CPNE2)	4.58918	0.682792	0.148783	-2.74872	0.0001	0.00397955	Pass	yes
XLOC_014712	SMESG000036036.1	SMEST036036002.1	dd_Smed_v6_1088_0_1	dd_Smed_v4_1088_0_1	-	-	-	-	UniRef90_G4VG71	Putative gynecophoral canal protein n=2	UniRef90_G4VG71	Putative gynecophoral canal protein n=2	-	-	-	-	-	-	-	-	-	-	dd_smedV4_1088_0_1	Cell-type-specificity: Gut SimilarTo: uc002tvl.3 Description: kynureninase (KYNU)	14.3954	2.02585	0.140729	-2.82901	0.00025	0.00774627	Pass	yes
XLOC_027866	SMESG000073017.1	SMEST073017001.1	dd_Smed_v6_15463_0_2	dd_Smed_v4_15463_0_2	MSH6_MOUSE	DNA mismatch repair protein Msh6	MSH6_MOUSE	DNA mismatch repair protein Msh6	UniRef90_F8U1P2	Msh6 (Fragment) n=1	UniRef90_F8U1P2	Msh6 (Fragment) n=1	tr|F8U1P2|F8U1P2_SCHMD	F8U1P2	Msh6 (Fragment)	-	-	-	-	-	-	-	dd_smedV4_15463_0_1	Cell-type-specificity: Gamma neoblasts SimilarTo: NA Description: NA	8.0205	1.08392	0.135144	-2.88743	5e-05	0.00223226	Pass	yes
XLOC_015872	SMESG000039950.1	SMEST039950001.1	dd_Smed_v6_6036_0_1	dd_Smed_v4_6036_0_1	TEP1_RAT	Telomerase protein component 1	TEP1_MOUSE	Telomerase protein component 1	UniRef90_UPI00034FE446	PREDICTED: telomerase protein component 1-like n=1	UniRef90_UPI00034FE446	PREDICTED: telomerase protein component 1-like n=1	tr|F6VGG5|F6VGG5_XENTR	F6VGG5	Uncharacterized protein (Fragment)	-	-	-	-	-	-	-	dd_smedV4_6036_0_1	Cell-type-specificity: Epidermis II SimilarTo: uc003ibc.2 Description: ankyrin 2, neuronal (ANK2)	2.50096	0.327198	0.130829	-2.93425	0.0007	0.0176502	Pass	yes
XLOC_018564	SMESG000046560.1	SMEST046560002.1	dd_Smed_v6_1394_0_1	dd_Smed_v4_1394_0_1	-	-	-	-	-	-	-	-	-	-	-	-	-	-	-	-	-	-	dd_smedV4_142_0_1	Cell-type-specificity: Gut SimilarTo: uc001thz.4 Description: solute carrier family 5 (iodide transporter), member 8 (SLC5A8)	17.4343	2.27783	0.130652	-2.9362	0.0003	0.00896115	Pass	yes
XLOC_013251	SMESG000033372.1	SMEST033372001.1	dd_Smed_v6_12966_0_3	dd_Smed_v4_12966_0_3	DPOD1_BOVIN	DNA polymerase delta catalytic subunit	DPOD1_BOVIN	DNA polymerase delta catalytic subunit	UniRef90_G4LXU9	DNA polymerase n=2	UniRef90_G4LXU9	DNA polymerase n=2	tr|B4N725|B4N725_DROWI	B4N725	DNA polymerase	-	-	-	-	-	-	-	dd_smedV4_12966_0_1	Cell-type-specificity: Parapharyngeal SimilarTo: NA Description: NA	8.95063	1.13915	0.12727	-2.97403	5e-05	0.00223226	Pass	yes
XLOC_015163	SMESG000037093.1	SMEST037093001.1	dd_Smed_v6_11689_0_1	dd_Smed_v4_11689_0_1	CI172_HUMAN	Uncharacterized protein C9orf172	CI172_HUMAN	Uncharacterized protein C9orf172	UniRef90_UPI00034F801D	PREDICTED: uncharacterized protein C9orf172 homolog n=1	UniRef90_E7FE34	Uncharacterized protein n=2	tr|E7FE34|E7FE34_DANRE	E7FE34	Uncharacterized protein	-	-	-	-	-	-	-	dd_smedV4_11689_0_1	Cell-type-specificity: Epidermal lineage (early + late + mature) SimilarTo: NA Description: NA	2.23764	0.27026	0.120779	-3.04956	0.0007	0.0176502	Pass	yes
XLOC_007305	SMESG000016088.1	SMEST016088001.1	dd_Smed_v6_790_0_1	dd_Smed_v4_790_0_1	NETR_SAGLB	Neurotrypsin	NETR_SAGLB	Neurotrypsin	UniRef90_B3NFP7	GG14372 n=1	UniRef90_UPI000350465F	PREDICTED: neurotrypsin-like isoform X2 n=1	tr|B3NFP7|B3NFP7_DROER	B3NFP7	GG14372	-	-	-	-	-	-	-	dd_smedV4_790_0_1	Cell-type-specificity: Gut SimilarTo: uc001cju.3 Description: protein tyrosine phosphatase, receptor type, F (PTPRF)	25.2021	3.04375	0.120774	-3.04962	5e-05	0.00223226	Pass	yes
XLOC_027057	SMESG000070985.1	SMEST070985001.1	dd_Smed_v6_1505_0_1	dd_Smed_v4_1505_0_1	BGH3_RABIT	Transforming growth factor-beta-induced protein ig-h3	POSTN_MOUSE	Periostin	UniRef90_Q86EJ0	SJCHGC05607 protein (Fragment) n=1	UniRef90_Q86EJ0	SJCHGC05607 protein (Fragment) n=1	tr|A8WGZ4|A8WGZ4_XENTR	A8WGZ4	Postn protein	-	-	-	-	-	-	-	dd_smedV4_1505_0_1	Cell-type-specificity: Neural (ciliated) SimilarTo: uc003ied.3 Description: Bardet-Biedl syndrome 7 (BBS7)	38.8444	4.53082	0.11664	-3.09986	5e-05	0.00223226	Pass	yes
XLOC_020700	SMESG000053020.1	SMEST053020001.1	dd_Smed_v6_597_0_1	dd_Smed_v4_597_0_1	-	-	-	-	-	-	-	-	-	-	-	-	-	-	-	-	-	-	dd_smedV4_597_0_1	Cell-type-specificity: Epidermis II SimilarTo: uc003ibc.2 Description: ankyrin 2, neuronal (ANK2)	29.9155	3.44983	0.115319	-3.1163	5e-05	0.00223226	Pass	yes
XLOC_014413	SMESG000036134.1	SMEST036134001.1	dd_Smed_v6_45908_0_1	dd_Smed_v4_45908_0_1	-	-	-	-	-	-	-	-	-	-	-	-	-	-	-	-	-	-	dd_smedV4_45908_0_1	Cell-type-specificity: Gut SimilarTo: uc002euj.3 Description: translin-associated factor X interacting protein 1 (TSNAXIP1)	3.39007	0.371994	0.10973	-3.18796	0.0004	0.0112216	Pass	yes
XLOC_009221	SMESG000022750.1	SMEST022750001.1	dd_Smed_v6_4666_0_1	dd_Smed_v4_4666_0_1	-	-	-	-	UniRef90_I1ZIH5	Epiregulin-1 (Fragment) n=1	UniRef90_I1ZIH5	Epiregulin-1 (Fragment) n=1	tr|I1ZIH5|I1ZIH5_SCHMD	I1ZIH5	Epiregulin-1 (Fragment)	-	-	-	-	-	-	-	dd_smedV4_4666_0_1	Cell-type-specificity: Epidermal lineage (early + late + mature) SimilarTo: NA Description: NA	11.2231	1.22639	0.109274	-3.19398	0.0028	0.0477764	Pass	yes
XLOC_012782	SMESG000032396.1	SMEST032396001.1	dd_Smed_v6_1655_0_1	dd_Smed_v4_1655_0_1	HUTU_HUMAN	Urocanate hydratase	HUTU_HUMAN	Urocanate hydratase	UniRef90_B3DJ54	Zgc:194768 n=2	UniRef90_B3DJ54	Zgc:194768 n=2	tr|B3DJ54|B3DJ54_DANRE	B3DJ54	Zgc:194768	-	-	-	-	-	-	-	dd_smedV4_1655_0_1	Cell-type-specificity: Parapharyngeal SimilarTo: uc002aci.1 Description: NA	17.998	1.96005	0.108904	-3.19887	5e-05	0.00223226	Pass	yes
XLOC_010465	SMESG000023403.1	SMEST023403001.1	dd_Smed_v6_7682_0_1	dd_Smed_v4_7682_0_1	MCM2_HUMAN	DNA replication licensing factor MCM2	MCM2_HUMAN	DNA replication licensing factor MCM2	UniRef90_Q9BI22	MCM2 protein (Fragment) n=1	UniRef90_Q9BI22	MCM2 protein (Fragment) n=1	tr|Q9BI22|Q9BI22_DUGJA	Q9BI22	MCM2 protein (Fragment)	-	Smed-mcm2	Category: cell cycle SimilarTo: NP_004517 DNA replication licensing factor MCM2 [Homo sapiens]	-	-	-	-	dd_smedV4_7682_0_1	Cell-type-specificity: Epidermal progenitors (late) SimilarTo: uc001gvv.3 Description: calcium channel, voltage-dependent, L type, alpha 1S subunit (CACNA1S)	7.40315	0.760869	0.102776	-3.28242	0.0002	0.00657309	Pass	yes
XLOC_007971	SMESG000017519.1,SMESG000017520.1		-	-	-	-	-	-	-	-	-	-	-	-	-	-	-	-	-	-	-	-	-	-	7.62156	0.758536	0.099525	-3.3288	5e-05	0.00223226	Pass	yes
XLOC_014913	SMESG000037418.1	SMEST037418001.1	dd_Smed_v6_1471_0_1	dd_Smed_v4_1471_0_1	-	-	-	-	-	-	-	-	-	-	-	-	-	-	-	-	-	-	dd_smedV4_1471_0_1	Cell-type-specificity: Neoblast SimilarTo: NA Description: NA	36.7189	3.64831	0.0993578	-3.33122	5e-05	0.00223226	Pass	yes
XLOC_029586	SMESG000081110.1	SMEST081110001.1	dd_Smed_v6_20482_0_1	dd_Smed_v4_20482_0_1	HSP7C_RAT	Heat shock cognate 71 kDa protein	HS71L_PIG	Heat shock 70 kDa protein 1-like	UniRef90_B0LVF7	Heat shock protein 70 n=1	UniRef90_B0LVF7	Heat shock protein 70 n=1	tr|F6VLB2|F6VLB2_XENTR	F6VLB2	Uncharacterized protein (Fragment)	-	-	-	-	-	-	-	dd_smedV4_15204_0_1	Cell-type-specificity: Epidermal lineage (early + late + mature) SimilarTo: JX010523.1 Description: hypothetical protein	4.18731	0.406844	0.0971612	-3.36348	0.0001	0.00397955	Pass	yes
XLOC_029081	SMESG000076607.1	SMEST076607001.1	dd_Smed_v6_7229_0_1	dd_Smed_v4_7229_0_1	NAC1_HUMAN	Sodium/calcium exchanger 1	NAC2_RAT	Sodium/calcium exchanger 2	UniRef90_G4V5K3	Putative sodium/calcium exchanger n=1	UniRef90_B2CZC7	Sodium/calcium exchanger 4 isoform b n=3	tr|F1QA32|F1QA32_DANRE	F1QA32	Uncharacterized protein	-	-	-	-	-	-	-	-	-	1.55856	0.147996	0.0949569	-3.39658	0.0029	0.0491461	Pass	yes
XLOC_016277	SMESG000040291.1	SMEST040291001.1	dd_Smed_v6_1144_0_1	dd_Smed_v4_1144_0_1	-	-	-	-	-	-	-	-	-	-	-	-	-	-	-	-	-	-	dd_smedV4_1144_0_1	Cell-type-specificity: Neoblast SimilarTo: uc002flu.3 Description: chromatin licensing and DNA replication factor 1 (CDT1)	78.9875	7.04145	0.0891464	-3.48768	5e-05	0.00223226	Pass	yes
XLOC_024322	SMESG000063471.1	SMEST063471001.1	-	-	CATL_SARPE	Cathepsin L	CATL_SARPE	Cathepsin L	UniRef90_B4JW16	GH22826 n=2	UniRef90_B4JW16	GH22826 n=2	tr|B4JW16|B4JW16_DROGR	B4JW16	GH22826	-	-	-	-	-	-	-	-	-	4.03589	0.354995	0.0879595	-3.50702	0.00245	0.0441638	Pass	yes
XLOC_020007	SMESG000058134.1	SMEST058134001.1	dd_Smed_v6_8956_0_1	dd_Smed_v4_8956_0_1	ATP7B_MOUSE	Copper-transporting ATPase 2	ATP7A_MOUSE	Copper-transporting ATPase 1	UniRef90_B1AQ57	Copper-transporting ATPase 2 n=1	UniRef90_B1AQ57	Copper-transporting ATPase 2 n=1	tr|Q4F8H5|Q4F8H5_DANRE	Q4F8H5	Menkes disease ATPase	-	-	-	-	-	-	-	-	-	3.0915	0.254865	0.0824406	-3.6005	0.0002	0.00657309	Pass	yes
XLOC_026426	SMESG000073666.1	SMEST073666001.1	dd_Smed_v6_636_0_1	dd_Smed_v4_636_0_1	VIT_FENME	Vitellogenin	VIT_FENME	Vitellogenin	UniRef90_UPI00034F318A	PREDICTED: uncharacterized protein LOC100496911 n=1	UniRef90_UPI00034F318A	PREDICTED: uncharacterized protein LOC100496911 n=1	tr|B3MUX3|B3MUX3_DROAN	B3MUX3	GF22784	-	-	-	-	-	-	-	dd_smedV4_636_0_1	Cell-type-specificity: Epidermal lineage (early + late) SimilarTo: uc021smz.1 Description: glucosaminyl (N-acetyl) transferase 3, mucin type (GCNT3)	12.1084	0.963815	0.0795989	-3.65111	5e-05	0.00223226	Pass	yes
XLOC_008703	SMESG000019512.1	SMEST019512003.1	-	-	F188B_MOUSE	Protein FAM188B	F188B_MOUSE	Protein FAM188B	UniRef90_F1QAV9	Uncharacterized protein (Fragment) n=2	UniRef90_F1QAV9	Uncharacterized protein (Fragment) n=2	tr|F1QAV9|F1QAV9_DANRE	F1QAV9	Uncharacterized protein (Fragment)	-	-	-	-	-	-	-	dd_smedV4_14822_0_1	Cell-type-specificity: Neoblast SimilarTo: NA Description: NA	4.05898	0.306374	0.0754805	-3.72775	0.00085	0.0203217	Pass	yes
XLOC_007306	SMESG000016089.1	SMEST016089002.1	dd_Smed_v6_1926_0_1	dd_Smed_v4_1926_0_1	NETR_SAGLB	Neurotrypsin	NETR_SAGLB	Neurotrypsin	UniRef90_B3NFP7	GG14372 n=1	UniRef90_Q9U1I3	GRAAL protein n=3	tr|E1JI93|E1JI93_DROME	E1JI93	Tequila, isoform E	-	-	-	-	-	-	-	dd_smedV4_1926_0_1	Cell-type-specificity: Parapharyngeal SimilarTo: NA Description: NA	3.9555	0.291823	0.0737765	-3.76069	5e-05	0.00223226	Pass	yes
XLOC_009093	SMESG000020638.1	SMEST020638001.1	-	-	ECI2_MOUSE	Enoyl-CoA delta isomerase 2, mitochondrial	ECI2_MOUSE	Enoyl-CoA delta isomerase 2, mitochondrial	UniRef90_T2MHM3	Enoyl-CoA delta isomerase 2,mitochondrial (Fragment) n=2	UniRef90_T2MHM3	Enoyl-CoA delta isomerase 2,mitochondrial (Fragment) n=2	tr|F1QQU3|F1QQU3_DANRE	F1QQU3	Uncharacterized protein (Fragment)	-	-	-	-	-	-	-	-	-	7.32996	0.422029	0.0575759	-4.11839	0.0018	0.0354759	Pass	yes
XLOC_005330	SMESG000011219.1	SMEST011219001.1	dd_Smed_v6_2640_0_1	dd_Smed_v4_2640_0_1	-	-	-	-	UniRef90_G4VPS8	Uncharacterized protein n=1	UniRef90_G4VPS8	Uncharacterized protein n=1	-	-	-	-	-	-	-	-	-	-	-	-	8.46419	0.394898	0.0466551	-4.42182	0.0011	0.0246876	Pass	yes
XLOC_013266	SMESG000033447.1	SMEST033447001.1	dd_Smed_v6_1498_0_1	dd_Smed_v4_1498_0_1	RER1_RAT	Protein RER1	RER1_RAT	Protein RER1	UniRef90_Q6PE45	RER1 homolog n=3	UniRef90_Q6PE45	RER1 homolog n=3	tr|B1AUE6|B1AUE6_MOUSE	B1AUE6	RER1 retention in endoplasmic reticulum 1 homolog (S. cerevisiae)	-	-	-	-	-	-	-	-	-	8.5883	0.399304	0.046494	-4.42681	0.00065	0.0167281	Pass	yes
XLOC_002805	SMESG000004626.1	SMEST004626001.1	dd_Smed_v6_13872_0_1	dd_Smed_v4_13872_0_1	-	-	-	-	-	-	-	-	-	-	-	-	-	-	-	-	-	-	dd_smedV4_13872_0_1	Cell-type-specificity: Parapharyngeal SimilarTo: uc001zbg.2 Description: gamma-aminobutyric acid (GABA) A receptor, gamma 3 (GABRG3)	3.33646	0	0	negative inf	5e-05	0.00223226	Pass	yes
XLOC_004455	SMESG000011859.1	SMEST011859001.1	dd_Smed_v6_1283_0_1	dd_Smed_v4_1283_0_1	-	-	-	-	-	-	-	-	-	-	-	-	-	-	-	-	-	-	-	-	1.51263	0	0	negative inf	5e-05	0.00223226	Pass	yes
XLOC_020703	SMESG000053042.1	SMEST053042001.1	dd_Smed_v6_53321_0_1	-	-	-	-	-	-	-	-	-	-	-	-	-	-	-	-	-	-	-	-	-	1.96622	0	0	negative inf	5e-05	0.00223226	Pass	yes
XLOC_026477	SMESG000074065.1	SMEST074065001.1	-	-	-	-	-	-	UniRef90_E2FB13	Spermatid elongation defective 1 n=1	UniRef90_E2FB13	Spermatid elongation defective 1 n=1	tr|E2FB13|E2FB13_SCHMD	E2FB13	Spermatid elongation defective 1	-	-	-	-	-	-	-	-	-	1.09959	0	0	negative inf	5e-05	0.00223226	Pass	yes
XLOC_000677	SMESG000025650.1	SMEST025650001.1	-	-	-	-	-	-	-	-	-	-	-	-	-	-	-	-	-	-	-	-	-	-	0	1.56345	0	inf	0.0139	0.141222	Pass	no
XLOC_002624	SMESG000003787.1	SMEST003787001.1	-	-	H2B1_TIGCA	Histone H2B.1/H2B.2	H2B3_TIGCA	Histone H2B.3	UniRef90_B4IM98	Histone H2B n=1	UniRef90_F6PTF5	Histone H2B n=20	tr|B4K0J7|B4K0J7_DROGR	B4K0J7	Histone H2B	-	-	-	-	-	-	-	-	-	0	1.61721	0	inf	0.0033	0.054228	Pass	no
XLOC_006718	SMESG000017177.1	SMEST017177001.1	-	-	-	-	-	-	-	-	-	-	-	-	-	-	-	-	-	-	-	-	-	-	0	1.29765	0	inf	0.00625	0.0837998	Pass	no
XLOC_007071	SMESG000015302.1	SMEST015302002.1	dd_Smed_v6_10603_0_1	dd_Smed_v4_10603_0_1	-	-	-	-	-	-	-	-	-	-	-	-	-	-	-	-	-	-	-	-	0	1.25972	0	inf	0.0054	0.076696	Pass	no
XLOC_011150	SMESG000041955.1	SMEST041955004.1	dd_Smed_v6_68807_0_1	dd_Smed_v4_68807_0_1	-	-	-	-	UniRef90_UPI0002B40CCB	PREDICTED: uncharacterized protein LOC101238120 n=2	UniRef90_UPI0002B40CCB	PREDICTED: uncharacterized protein LOC101238120 n=2	tr|Q9N504|Q9N504_CAEEL	Q9N504	Protein C33E10.6	-	-	-	-	-	-	-	-	-	0	1.00109	0	inf	0.10985	0.4359	Pass	no
XLOC_013839	SMESG000035046.1	SMEST035046001.1	dd_Smed_v6_35878_0_1	dd_Smed_v4_35878_0_1	-	-	-	-	-	-	-	-	-	-	-	-	-	-	-	-	-	-	-	-	0	1.01246	0	inf	0.0102	0.11724	Pass	no
XLOC_017524	SMESG000044522.1	SMEST044522001.1	-	-	-	-	-	-	-	-	-	-	-	-	-	-	-	-	-	-	-	-	-	-	0	1.03962	0	inf	0.0059	0.0809366	Pass	no
XLOC_019680	SMESG000050248.1	SMEST050248002.1	-	-	-	-	-	-	UniRef90_E3CTJ4	Neuropeptide Y prohormone-2 n=1	-	-	-	-	-	-	-	-	-	-	-	-	-	-	0	2.422	0	inf	0.00685	0.0896256	Pass	no
XLOC_023320	SMESG000061227.1	SMEST061227001.1	dd_Smed_v6_1936_0_1	dd_Smed_v4_1936_0_1	-	-	-	-	-	-	-	-	-	-	-	-	-	-	-	-	-	-	-	-	0	1.18515	0	inf	0.0102	0.11724	Pass	no
XLOC_025571	SMESG000066857.1	SMEST066857001.1	-	-	-	-	-	-	-	-	-	-	-	-	-	-	-	-	-	-	-	-	-	-	0	1.77312	0	inf	0.0416	0.263565	Pass	no
XLOC_007983	SMESG000017743.1	SMEST017743001.1	dd_Smed_v6_13973_0_1	dd_Smed_v4_13973_0_1	SCN9A_HUMAN	Sodium channel protein type 9 subunit alpha	SCN9A_HUMAN	Sodium channel protein type 9 subunit alpha	UniRef90_UPI00034F596A	PREDICTED: sodium channel protein type 2 subunit alpha n=1	UniRef90_UPI00034F596A	PREDICTED: sodium channel protein type 2 subunit alpha n=1	tr|Q20JQ5|Q20JQ5_DANRE	Q20JQ5	Voltage-gated sodium channel type V alpha subunit Nav1.5La	-	-	-	-	-	-	-	-	-	0.0047293	1.05917	223.959	7.80709	0.0841	0.383472	Pass	no
XLOC_009538	SMESG000022995.1	SMEST022995001.1	dd_Smed_v6_23965_0_1	dd_Smed_v4_23965_0_1	-	-	-	-	UniRef90_S5W2R2	Asic n=1	UniRef90_S5W2R2	Asic n=1	-	-	-	-	-	-	-	-	-	-	-	-	0.0148899	3.08643	207.283	7.69546	0.1499	0.499774	Pass	no
XLOC_003290	SMESG000005424.1	SMEST005424001.1	dd_Smed_v6_11349_0_1	dd_Smed_v4_11349_0_1	CEL3A_XENLA	CUGBP Elav-like family member 3-A	CEL3A_XENLA	CUGBP Elav-like family member 3-A	UniRef90_D5JG66	Trinucleotide repeat containing 4-like protein n=1	UniRef90_D5JG66	Trinucleotide repeat containing 4-like protein n=1	tr|D5JG66|D5JG66_DUGJA	D5JG66	Trinucleotide repeat containing 4-like protein	-	-	-	-	-	-	-	dd_smedV4_11349_0_1	Cell-type-specificity: Neoblast SimilarTo: NA Description: NA	0.0711266	13.6137	191.401	7.58045	0.01105	0.122563	Pass	no
XLOC_022387	SMESG000064217.1	SMEST064217002.1	dd_Smed_v6_55340_0_1	dd_Smed_v4_55340_0_1	-	-	-	-	-	-	-	-	-	-	-	-	-	-	-	-	-	-	-	-	0.0467223	7.82855	167.555	7.38849	0.15585	0.50295	Pass	no
XLOC_029091	SMESG000076673.1	SMEST076673001.1	dd_Smed_v6_22840_0_1	dd_Smed_v4_22840_0_1	SNAI1_MOUSE	Zinc finger protein SNAI1	SNAI1_XENLA	Protein snail homolog Sna	UniRef90_UPI0001A65339	zinc finger protein n=1	UniRef90_UPI0001A65339	zinc finger protein n=1	tr|Q90274|Q90274_DANRE	Q90274	Sna-1 protein	-	-	-	-	-	-	-	-	-	0.00797743	1.2528	157.043	7.29502	0.03105	0.226307	Pass	no
XLOC_001976	SMESG000002157.1	SMEST002157001.1	dd_Smed_v6_14579_0_1	dd_Smed_v4_14579_0_1	LRC24_HUMAN	Leucine-rich repeat-containing protein 24	LRC24_HUMAN	Leucine-rich repeat-containing protein 24	UniRef90_I1ZIL5	Slit-2 n=1	UniRef90_I1ZIL5	Slit-2 n=1	tr|I1ZIL5|I1ZIL5_SCHMD	I1ZIL5	Slit-2	-	-	-	-	-	-	-	dd_smedV4_14579_0_1	Cell-type-specificity: Muscle SimilarTo: NA Description: NA	0.0206551	2.93046	141.876	7.14849	0.1182	0.451487	Pass	no
XLOC_019192	SMESG000048913.1	SMEST048913002.1	dd_Smed_v6_14523_0_1	dd_Smed_v4_14523_0_1	PCDAB_HUMAN	Protocadherin alpha-11	PCDAB_HUMAN	Protocadherin alpha-11	UniRef90_UPI000202752E	PREDICTED: protocadherin alpha-8-like n=1	UniRef90_UPI000202752E	PREDICTED: protocadherin alpha-8-like n=1	sp|Q9Y5I1-2|PCDAB_HUMAN	Q9Y5I1-2	Isoform 2 of Protocadherin alpha-11	-	-	-	-	-	-	-	dd_smedV4_14523_0_1	Cell-type-specificity: Gut SimilarTo: JX010605.1 Description: transferrin-1	0.0415357	5.51325	132.735	7.05241	0.01565	0.152413	Pass	no
XLOC_005961	SMESG000013012.1	SMEST013012001.1	dd_Smed_v6_10038_0_1	dd_Smed_v4_10038_0_1	ZAG1_CAEEL	Zinc finger E-box-binding homeobox protein zag-1	ZAG1_CAEEL	Zinc finger E-box-binding homeobox protein zag-1	UniRef90_H2WAF5	Uncharacterized protein n=1	UniRef90_H2WAF5	Uncharacterized protein n=1	tr|E3NWF0|E3NWF0_CAERE	E3NWF0	Putative uncharacterized protein (Fragment)	-	-	-	-	-	-	-	dd_smedV4_10038_0_1	Cell-type-specificity: Epidermis II SimilarTo: uc004aib.3 Description: transient receptor potential cation channel, subfamily M, member 3 (TRPM3)	0.0436201	5.6967	130.598	7.02899	0.0561	0.310294	Pass	no
XLOC_022500	SMESG000064731.1	SMEST064731001.1	-	-	BNC1_HUMAN	Zinc finger protein basonuclin-1	BNC1_HUMAN	Zinc finger protein basonuclin-1	UniRef90_G4VFJ3	Uncharacterized protein n=1	UniRef90_F6UQ09	Uncharacterized protein (Fragment) n=4	sp|Q01954|BNC1_HUMAN	Q01954	Zinc finger protein basonuclin-1	-	-	-	-	-	-	-	-	-	0.00958745	1.22444	127.713	6.99676	0.2456	0.620149	Pass	no
XLOC_021508	SMESG000055799.1	SMEST055799001.1	-	-	K0513_HUMAN	Uncharacterized protein KIAA0513	K0513_HUMAN	Uncharacterized protein KIAA0513	UniRef90_G4M0L4	Putative uncharacterized protein n=1	UniRef90_G4M0L4	Putative uncharacterized protein n=1	tr|D3YUS2|D3YUS2_MOUSE	D3YUS2	Protein 6430548M08Rik (Fragment)	-	-	-	-	-	-	-	dd_smedV4_7278_0_1	Cell-type-specificity: Neural (non-ciliated) SimilarTo: uc004brl.2 Description: syntaxin binding protein 1 (STXBP1)	0.021249	2.64713	124.577	6.96089	0.2312	0.603484	Pass	no
XLOC_024570	SMESG000069665.1	SMEST069665001.1	dd_Smed_v6_13399_0_1	dd_Smed_v4_13399_0_1	GRIA1_MOUSE	Glutamate receptor 1	GRIA1_MOUSE	Glutamate receptor 1	UniRef90_UPI00038366B2	PREDICTED: glutamate receptor, ionotropic, AMPA 1b isoform X2 n=4	UniRef90_UPI00038366B2	PREDICTED: glutamate receptor, ionotropic, AMPA 1b isoform X2 n=4	tr|B9V8R7|B9V8R7_XENLA	B9V8R7	Ionotropic glutamate receptor subunit GluR1(Q)flip	-	-	-	-	-	-	-	dd_smedV4_13399_0_1	Cell-type-specificity: Epidermal lineage (early + late + mature) SimilarTo: NA Description: NA	0.0532985	6.53343	122.582	6.9376	0.0111	0.122572	Pass	no
XLOC_010912	SMESG000042197.1	SMEST042197002.1	dd_Smed_v6_15518_0_2	dd_Smed_v4_15518_0_2	-	-	-	-	-	-	-	-	-	-	-	-	-	-	-	-	-	-	-	-	0.0130486	1.53643	117.747	6.87954	0.0841	0.383472	Pass	no
XLOC_027684	SMESG000072628.1	SMEST072628001.1	dd_Smed_v6_17019_0_1	dd_Smed_v4_17019_0_1	PCDH1_HUMAN	Protocadherin-1	PCDH1_HUMAN	Protocadherin-1	UniRef90_F1QGU9	Uncharacterized protein (Fragment) n=3	UniRef90_F6YVR8	Uncharacterized protein n=3	tr|Q8CFX3|Q8CFX3_MOUSE	Q8CFX3	Protein Pcdh1	-	-	-	-	-	-	-	dd_smedV4_17019_0_1	Cell-type-specificity: Parapharyngeal SimilarTo: NA Description: NA	0.0104992	1.21372	115.601	6.85301	0.1182	0.451487	Pass	no
XLOC_019075	SMESG000048803.1	SMEST048803001.1	dd_Smed_v6_19286_0_1	dd_Smed_v4_19286_0_1	VSX1_CHICK	Visual system homeobox 1	VSX1_CHICK	Visual system homeobox 1	UniRef90_A4IHP1	Vsx1 protein n=1	UniRef90_Q9IAL2	Visual system homeobox 1 n=1	tr|F1QBH3|F1QBH3_DANRE	F1QBH3	Visual system homeobox 1	-	-	-	-	-	-	-	-	-	0.010936	1.23078	112.544	6.81434	0.24545	0.620021	Pass	no
XLOC_005934	SMESG000012741.1	SMEST012741001.1	dd_Smed_v6_17163_0_1	dd_Smed_v4_17163_0_1	-	-	-	-	-	-	-	-	-	-	-	-	-	-	-	-	-	-	-	-	0.0400587	4.489	112.061	6.80813	0.1774	0.532394	Pass	no
XLOC_008765	SMESG000019762.1	SMEST019762001.1	dd_Smed_v6_9049_0_1	dd_Smed_v4_9049_0_1	CAC1A_DROME	Voltage-dependent calcium channel type A subunit alpha-1	CAC1A_APIME	Voltage-dependent calcium channel type A subunit alpha-1	UniRef90_M9PHD4	Cacophony, isoform P n=1	UniRef90_Q963L8	High voltage-activated calcium channel Cav2A n=2	sp|P91645-4|CAC1A_DROME	P91645-4	Isoform C of Voltage-dependent calcium channel type A subunit alpha-1	-	-	-	-	-	-	-	-	-	0.0229268	2.55258	111.336	6.79878	0.01505	0.14878	Pass	no
XLOC_030428	SMESG000080379.1	SMEST080379001.1	dd_Smed_v6_12722_0_1	dd_Smed_v4_12722_0_1	BHE23_MOUSE	Class E basic helix-loop-helix protein 23	BHE23_MOUSE	Class E basic helix-loop-helix protein 23	UniRef90_U5YQ54	E22/23 protein (Fragment) n=1	UniRef90_U5YQ54	E22/23 protein (Fragment) n=1	tr|F7CLX7|F7CLX7_XENTR	F7CLX7	Uncharacterized protein	-	-	-	-	-	-	-	-	-	0.0602624	6.70321	111.234	6.79745	0.1774	0.532394	Pass	no
XLOC_015749	SMESG000039899.1	SMEST039899001.1	dd_Smed_v6_21853_0_1	dd_Smed_v4_21853_0_1	-	-	-	-	-	-	UniRef90_G4V9I4	Putative uncharacterized protein n=1	-	-	-	-	-	-	GCR352	Cluster: Srf/w Description: class a rhodopsin-like g-protein coupled receptor	-	-	-	-	0.0128962	1.42641	110.607	6.7893	0.03105	0.226307	Pass	no
XLOC_024425	SMESG000063597.1	SMEST063597002.1	dd_Smed_v6_20857_0_1	dd_Smed_v4_20857_0_1	MEC2_CAEEL	Mechanosensory protein 2	MEC2_CAEEL	Mechanosensory protein 2	UniRef90_G4V8L7	Putative spfh domain / Band 7 family protein n=1	UniRef90_G4V8L7	Putative spfh domain / Band 7 family protein n=1	tr|H2WN08|H2WN08_CAEJA	H2WN08	Uncharacterized protein	-	-	-	-	-	-	-	-	-	0.0144882	1.52151	105.017	6.71448	0.23885	0.612038	Pass	no
XLOC_005663	SMESG000014460.1	SMEST014460002.1	dd_Smed_v6_798_0_1	dd_Smed_v4_798_0_1	-	-	-	-	UniRef90_E3CTK0	1020HH-2 n=1	-	-	-	-	-	-	-	-	-	-	-	-	-	-	0.283848	28.3626	99.9218	6.64273	0.1407	0.487846	Pass	no
XLOC_012536	SMESG000029666.1	SMEST029666001.1	dd_Smed_v6_20296_0_1	dd_Smed_v4_20296_0_1	HXA3A_TAKRU	Homeobox protein Hox-A3a	HXD3A_DANRE	Homeobox protein Hox-D3a	UniRef90_P91715	Homeodomain protein (Fragment) n=2	UniRef90_P91715	Homeodomain protein (Fragment) n=2	tr|P91715|P91715_DUGTI	P91715	Homeodomain protein (Fragment)	-	-	-	-	-	-	-	-	-	0.0225914	2.23734	99.035	6.62987	0.0841	0.383472	Pass	no
XLOC_024841	SMESG000069934.1	SMEST069934001.1	dd_Smed_v6_21356_0_1	dd_Smed_v4_21356_0_1	-	-	-	-	-	-	-	-	-	-	-	-	-	-	-	-	-	-	-	-	0.0107572	1.04137	96.8068	6.59704	0.13485	0.480324	Pass	no
XLOC_000571	SMESG000026947.1	SMEST026947003.1	-	-	CELF4_DANRE	CUGBP Elav-like family member 4	CELF4_DANRE	CUGBP Elav-like family member 4	UniRef90_A0JM51	CUGBP Elav-like family member 5 n=4	UniRef90_A0JM51	CUGBP Elav-like family member 5 n=4	sp|Q6DGV1|CELF4_DANRE	Q6DGV1	CUGBP Elav-like family member 4	-	-	-	-	-	-	-	dd_smedV4_14010_0_1	Cell-type-specificity: Neural (both ciliated and non-ciliated) SimilarTo: uc021qko.1 Description: cholinergic receptor, muscarinic 1 (CHRM1)	0.0118436	1.14521	96.6944	6.59536	0.0528	0.300172	Pass	no
XLOC_017778	SMESG000045025.1	SMEST045025002.1	dd_Smed_v6_19040_0_1	dd_Smed_v4_19040_0_1	DLL1_XENLA	Homeobox protein DLL-1	DLL1_XENLA	Homeobox protein DLL-1	UniRef90_H9B8J6	Distal-less n=1	UniRef90_H9B8J6	Distal-less n=1	tr|H9B8J6|H9B8J6_SCHMD	H9B8J6	Distal-less	Schmidtea mediterranea distal-less mRNA, complete cds	-	-	-	-	-	-	-	-	0.0397085	3.75996	94.689	6.56513	0.01905	0.171698	Pass	no
XLOC_003744	SMESG000006779.1	SMEST006779001.1	dd_Smed_v6_9737_0_1	dd_Smed_v4_9737_0_1	NET1_HUMAN	Netrin-1	NET1_HUMAN	Netrin-1	UniRef90_Q49BF9	Netrin 1 n=1	UniRef90_Q49BF9	Netrin 1 n=1	tr|Q49BF9|Q49BF9_SCHMD	Q49BF9	Netrin 1	-	-	-	-	-	-	-	dd_smedV4_9737_0_1	Cell-type-specificity: Neural (non-ciliated) SimilarTo: uc003uhu.1 Description: piccolo presynaptic cytomatrix protein (PCLO)	0.0116113	1.09705	94.4812	6.56196	0.1499	0.499774	Pass	no
XLOC_011712	SMESG000027441.1	SMEST027441001.1	dd_Smed_v6_12949_0_1	dd_Smed_v4_12949_0_1	-	-	-	-	UniRef90_G4LZC0	Putative uncharacterized protein n=1	UniRef90_G4LZC0	Putative uncharacterized protein n=1	-	-	-	-	-	-	-	-	-	-	dd_smedV4_12949_0_1	Cell-type-specificity: Neural (non-ciliated) SimilarTo: NA Description: NA	0.0456132	4.01379	87.9962	6.45937	0.0841	0.383472	Pass	no
XLOC_007678	SMESG000019154.1	SMEST019154002.1	-	-	RBBP7_BOVIN	Histone-binding protein RBBP7	RBBP7_BOVIN	Histone-binding protein RBBP7	UniRef90_I1ZIK2	Retinoblastoma binding protein-1 n=1	UniRef90_I1ZIK2	Retinoblastoma binding protein-1 n=1	tr|I1ZIK2|I1ZIK2_SCHMD	I1ZIK2	Retinoblastoma binding protein-1	-	-	-	-	-	-	-	dd_smedV4_20646_0_1	Cell-type-specificity: Neural (non-ciliated) SimilarTo: NA Description: NA	0.011714	1.01584	86.7202	6.4383	0.2541	0.625755	Pass	no
XLOC_000229	SMESG000025327.1	SMEST025327001.1	dd_Smed_v6_17373_0_1	dd_Smed_v4_17373_0_1	-	-	-	-	UniRef90_G4VRN9	Uncharacterized protein n=2	UniRef90_G4VRN9	Uncharacterized protein n=2	-	-	-	-	-	-	-	-	-	-	dd_smedV4_17373_0_1	Cell-type-specificity: Muscle SimilarTo: uc003pqv.1 Description: NA	0.022496	1.94883	86.6301	6.4368	0.2471	0.621166	Pass	no
XLOC_012218	SMESG000030143.1	SMEST030143001.1	dd_Smed_v6_21801_0_1	dd_Smed_v4_21801_0_1	ALX1_XENLA	ALX homeobox protein 1	ALX1_XENLA	ALX homeobox protein 1	UniRef90_B4MA35	GJ15837 n=1	UniRef90_B4L6V9	GI16434 n=1	tr|B4PZH2|B4PZH2_DROYA	B4PZH2	GE17381	UNVERIFIED: Schmidtea mediterranea pax3/7-like mRNA, partial sequence	-	-	-	-	-	-	-	-	0.0251843	2.03132	80.6582	6.33375	0.0771	0.368801	Pass	no
XLOC_027959	SMESG000077704.1	SMEST077704001.1	dd_Smed_v6_14666_0_1	dd_Smed_v4_14666_0_1	GLRA1_DANRE	Glycine receptor subunit alphaZ1	GLRA1_DANRE	Glycine receptor subunit alphaZ1	UniRef90_T2C5A6	Glutamate-gated chloride channel subunit 2 isoform 1 n=2	UniRef90_T2C5A6	Glutamate-gated chloride channel subunit 2 isoform 1 n=2	tr|B3DJL8|B3DJL8_DANRE	B3DJL8	Glycine receptor, alpha 3	-	-	-	-	-	-	-	dd_smedV4_14666_0_1	Cell-type-specificity: Epidermal lineage (early + late + mature) SimilarTo: uc002vic.1 Description: villin 1 (VIL1)	0.0301072	2.37366	78.8403	6.30086	0.0989	0.411731	Pass	no
XLOC_011311	SMESG000041571.1	SMEST041571001.1	dd_Smed_v6_18972_0_1	dd_Smed_v4_18972_0_1	NKX11_HUMAN	NK1 transcription factor-related protein 1	NKX11_HUMAN	NK1 transcription factor-related protein 1	UniRef90_F1M5E3	Protein Nkx1-1 (Fragment) n=1	UniRef90_F1M5E3	Protein Nkx1-1 (Fragment) n=1	tr|E3LED8|E3LED8_CAERE	E3LED8	CRE-CEH-1 protein	-	-	-	-	-	-	-	-	-	0.0921645	6.91992	75.0823	6.2304	0.0188	0.169813	Pass	no
XLOC_004950	SMESG000010313.1	SMEST010313006.1	-	-	CAPON_DROME	Capon-like protein	CAPON_RAT	Carboxyl-terminal PDZ ligand of neuronal nitric oxide synthase protein	UniRef90_M9MRS2	CG42673, isoform D n=1	UniRef90_O54960	Carboxyl-terminal PDZ ligand of neuronal nitric oxide synthase protein n=2	tr|E9PYK5|E9PYK5_MOUSE	E9PYK5	Carboxyl-terminal PDZ ligand of neuronal nitric oxide synthase protein	-	-	-	-	-	-	-	-	-	0.0164357	1.22886	74.7677	6.22434	0.2311	0.603476	Pass	no
XLOC_019913	SMESG000059102.1	SMEST059102001.1	-	-	PC11X_HUMAN	Protocadherin-11 X-linked	PC11X_HUMAN	Protocadherin-11 X-linked	UniRef90_G4V8S4	Putative cadherin n=1	UniRef90_G4V8S4	Putative cadherin n=1	tr|B7ZAE8|B7ZAE8_HUMAN	B7ZAE8	cDNA, FLJ79162, highly similar to Protocadherin-11 X-linked (Fragment)	-	-	-	-	-	-	-	-	-	0.034576	2.56518	74.1896	6.21315	0.02205	0.187095	Pass	no
XLOC_018853	SMESG000048095.1	SMEST048095002.1	-	-	-	-	-	-	-	-	-	-	-	-	-	-	-	-	-	-	-	-	-	-	0.0147926	1.06936	72.2902	6.17573	0.23	0.602752	Pass	no
XLOC_030359	SMESG000080027.1	SMEST080027001.1	dd_Smed_v6_14611_0_1	dd_Smed_v4_14611_0_1	ERG_LYTVA	Transcriptional regulator ERG homolog	ERG_LYTVA	Transcriptional regulator ERG homolog	UniRef90_G4VKS0	Ets-related n=1	UniRef90_G4VKS0	Ets-related n=1	tr|Q9BZD1|Q9BZD1_HUMAN	Q9BZD1	Ewings sarcoma EWS-Fli1 (Type 1) oncogene	-	-	-	-	-	-	-	-	-	0.155217	11.1336	71.7293	6.16449	0.00365	0.0579903	Pass	no
XLOC_011641	SMESG000028951.1	SMEST028951001.1	dd_Smed_v6_22685_0_1	dd_Smed_v4_22685_0_1	HAM_DROME	Transcription factor hamlet	HAM_DROME	Transcription factor hamlet	UniRef90_G4LV51	Ectopic virus integration site, putative n=1	UniRef90_G4LV51	Ectopic virus integration site, putative n=1	tr|G3UYY9|G3UYY9_MOUSE	G3UYY9	MDS1 and EVI1 complex locus protein EVI1 (Fragment)	-	-	-	-	-	-	-	-	-	0.0420549	2.9728	70.6886	6.1434	0.1407	0.487846	Pass	no
XLOC_002289	SMESG000006072.1	SMEST006072001.1	dd_Smed_v6_14185_0_1	dd_Smed_v4_14185_0_1	-	-	-	-	-	-	-	-	-	-	-	-	-	-	-	-	-	-	-	-	0.0816983	5.72367	70.0586	6.13049	0.0771	0.368801	Pass	no
XLOC_003330	SMESG000008751.1	SMEST008751002.1	dd_Smed_v6_18397_0_1	dd_Smed_v4_18397_0_1	PC11X_HUMAN	Protocadherin-11 X-linked	PC11X_HUMAN	Protocadherin-11 X-linked	UniRef90_G4VD70	Putative cadherin n=1	UniRef90_G4VD70	Putative cadherin n=1	tr|B4DSM3|B4DSM3_HUMAN	B4DSM3	cDNA FLJ56943, highly similar to Protocadherin-11 X-linked (Fragment)	-	-	-	-	-	-	-	-	-	0.0319085	2.1975	68.8688	6.10578	0.0561	0.310294	Pass	no
XLOC_019070	SMESG000048765.1	SMEST048765001.1	dd_Smed_v6_14165_0_2	dd_Smed_v4_14165_0_2	-	-	C1QT3_HUMAN	Complement C1q tumor necrosis factor-related protein 3	UniRef90_UPI0001A64186	gliacolin-related n=1	UniRef90_UPI0001A64186	gliacolin-related n=1	sp|Q9BXJ4|C1QT3_HUMAN	Q9BXJ4	Complement C1q tumor necrosis factor-related protein 3	-	-	-	-	-	-	-	dd_smedV4_14165_0_1	Cell-type-specificity: Neoblast SimilarTo: uc001jld.3 Description: cyclin-dependent kinase 1 (CDK1)	0.0225544	1.42847	63.3344	5.98492	0.128	0.467876	Pass	no
XLOC_013154	SMESG000031605.1	SMEST031605001.1	dd_Smed_v6_15648_0_1	dd_Smed_v4_15648_0_1	-	-	-	-	-	-	-	-	-	-	-	-	-	-	-	-	-	-	-	-	0.0290756	1.83651	63.1633	5.98101	0.15585	0.50295	Pass	no
XLOC_027045	SMESG000070861.1	SMEST070861001.1	dd_Smed_v6_14783_0_1	dd_Smed_v4_14783_0_1	MB211_MOUSE	Protein mab-21-like 1	MB211_MOUSE	Protein mab-21-like 1	UniRef90_Q20054	Protein male abnormal 21 n=4	UniRef90_Q20054	Protein male abnormal 21 n=4	tr|F1T0A2|F1T0A2_HUMAN	F1T0A2	Protein mab-21-like 1	-	-	-	-	-	-	-	-	-	0.0411574	2.58304	62.76	5.97177	0.1182	0.451487	Pass	no
XLOC_022710	SMESG000064757.1	SMEST064757001.1	dd_Smed_v6_35723_0_1	dd_Smed_v4_35723_0_1	NPY1R_XENLA	Neuropeptide Y receptor type 1	NPY1R_XENLA	Neuropeptide Y receptor type 1	UniRef90_G4VQD0	Putative neuropeptide F-like receptor n=1	UniRef90_G4VQD0	Putative neuropeptide F-like receptor n=1	tr|B4JYG2|B4JYG2_DROGR	B4JYG2	GH14016	-	-	-	GCR271	Cluster: Rho-C Description: neuropeptide y receptor type 1	-	-	-	-	0.0299881	1.87311	62.4618	5.9649	0.1774	0.532394	Pass	no
XLOC_024162	SMESG000062916.1	SMEST062916001.1	dd_Smed_v6_33456_0_1	dd_Smed_v4_33456_0_1	HMH2_GIRTI	Homeobox protein DTH-2	HMH2_GIRTI	Homeobox protein DTH-2	UniRef90_Q00401	Homeobox protein DTH-2 n=1	UniRef90_Q00401	Homeobox protein DTH-2 n=1	sp|Q00401|HMH2_DUGTI	Q00401	Homeobox protein DTH-2	-	-	-	-	-	-	-	-	-	0.0291984	1.73088	59.28	5.88947	0.1514	0.500754	Pass	no
XLOC_012671	SMESG000031896.1	SMEST031896001.1	dd_Smed_v6_15239_0_1	dd_Smed_v4_15239_0_1	UNC7_CAEEL	Innexin unc-7	UNC7_CAEEL	Innexin unc-7	UniRef90_C1LF30	Innexin n=1	UniRef90_C1LF30	Innexin n=1	tr|Q2L6M6|Q2L6M6_DUGJA	Q2L6M6	Innexin9	-	-	-	-	-	-	-	dd_smedV4_15239_0_1	Cell-type-specificity: Parapharyngeal SimilarTo: uc001vmd.4 Description: ATP-binding cassette, sub-family C (CFTR/MRP), member 4 (ABCC4)	0.101903	6.03894	59.2617	5.88903	0.0619	0.328376	Pass	no
XLOC_008994	SMESG000020242.1	SMEST020242002.1	-	-	RORB_MOUSE	Nuclear receptor ROR-beta	RORB_MOUSE	Nuclear receptor ROR-beta	UniRef90_Q49MA6	Nuclear receptor 2DBD-gamma n=3	UniRef90_Q49MA6	Nuclear receptor 2DBD-gamma n=3	tr|E3M9J2|E3M9J2_CAERE	E3M9J2	Putative uncharacterized protein	-	-	-	-	-	-	-	-	-	0.0331959	1.88968	56.9251	5.83099	0.22425	0.595959	Pass	no
XLOC_027356	SMESG000071611.1	SMEST071611001.1	dd_Smed_v6_28272_0_3	dd_Smed_v4_28272_0_3	-	-	-	-	-	-	-	-	-	-	-	-	-	-	-	-	-	-	-	-	0.0234057	1.28931	55.0853	5.7836	0.0841	0.383472	Pass	no
XLOC_022385	SMESG000064212.1	SMEST064212001.1	dd_Smed_v6_12534_0_1	dd_Smed_v4_12534_0_1	-	-	-	-	-	-	-	-	-	-	-	-	-	-	-	-	-	-	-	-	0.0209075	1.14096	54.5718	5.77008	0.0845	0.383803	Pass	no
XLOC_007332	SMESG000016094.1	SMEST016094001.1	dd_Smed_v6_51275_0_1	dd_Smed_v4_51275_0_1	-	-	-	-	-	-	-	-	-	-	-	-	-	-	-	-	-	-	-	-	0.0702107	3.77797	53.809	5.74978	0.0619	0.328376	Pass	no
XLOC_017310	SMESG000043798.1	SMEST043798001.1	dd_Smed_v6_1857_0_1	dd_Smed_v4_1857_0_1	-	-	-	-	-	-	-	-	-	-	-	-	-	-	-	-	-	-	-	-	0.0729602	3.84556	52.7076	5.71994	0.03105	0.226307	Pass	no
XLOC_023559	SMESG000061314.1	SMEST061314001.1	-	-	-	-	-	-	-	-	-	-	-	-	-	-	-	-	-	-	-	-	-	-	0.0539811	2.82922	52.4113	5.71181	0.25265	0.624527	Pass	no
XLOC_020705	SMESG000053054.1	SMEST053054001.1	dd_Smed_v6_6984_0_1	dd_Smed_v4_6984_0_1	-	-	-	-	-	-	-	-	-	-	-	-	-	-	-	-	-	-	dd_smedV4_6984_0_1	Cell-type-specificity: Muscle SimilarTo: uc001bfj.3 Description: heparan sulfate proteoglycan 2 (HSPG2)	0.178059	9.30116	52.2364	5.70698	0.05855	0.317219	Pass	no
XLOC_000892	SMESG000002898.1	SMEST002898001.1	dd_Smed_v6_11468_0_1	dd_Smed_v4_11468_0_1	-	-	-	-	-	-	-	-	-	-	-	-	-	-	-	-	-	-	-	-	0.121732	6.29494	51.7115	5.69241	0.1407	0.487846	Pass	no
XLOC_020933	SMESG000053732.1	SMEST053732001.1	dd_Smed_v6_31784_0_1	dd_Smed_v4_31784_0_1	LMX1A_HUMAN	LIM homeobox transcription factor 1-alpha	LMX1B_MOUSE	LIM homeobox transcription factor 1-beta	UniRef90_F7CT16	Uncharacterized protein (Fragment) n=2	UniRef90_F7D956	Uncharacterized protein n=2	tr|F7D956|F7D956_XENTR	F7D956	Uncharacterized protein	-	-	-	-	-	-	-	-	-	0.0847472	4.25249	50.1785	5.649	0.1407	0.487846	Pass	no
XLOC_011745	SMESG000027530.1	SMEST027530003.1	-	-	STUM_DROME	Protein stum	STUM_DROME	Protein stum	UniRef90_Q965S1	Protein Y97E10AL.1 n=1	UniRef90_Q965S1	Protein Y97E10AL.1 n=1	tr|Q965S1|Q965S1_CAEEL	Q965S1	Protein Y97E10AL.1	-	-	-	-	-	-	-	dd_smedV4_12811_0_1	Cell-type-specificity: Epidermal lineage (early + late + mature) SimilarTo: NA Description: NA	0.203618	10.1822	50.0064	5.64404	0.01695	0.160189	Pass	no
XLOC_019094	SMESG000048896.1	SMEST048896004.1	dd_Smed_v6_14203_0_1	dd_Smed_v4_14203_0_1	-	-	-	-	UniRef90_C4Q2F4	Putative uncharacterized protein n=1	UniRef90_C4Q2F4	Putative uncharacterized protein n=1	-	-	-	-	-	-	-	-	-	-	dd_smedV4_14203_0_1	Cell-type-specificity: Epidermal lineage (early + late + mature) SimilarTo: uc021tvq.1 Description: phosphatidylinositol glycan anchor biosynthesis, class W (PIGW)	0.0449855	2.21365	49.2081	5.62082	0.0428	0.268167	Pass	no
XLOC_013347	SMESG000033751.1	SMEST033751001.1	dd_Smed_v6_16827_0_1	dd_Smed_v4_16827_0_1	-	-	-	-	-	-	-	-	-	-	-	-	-	-	-	-	-	-	dd_smedV4_16827_0_1	Cell-type-specificity: Parapharyngeal SimilarTo: uc010gdn.1 Description: ninein-like (NINL)	0.0231039	1.11192	48.1269	5.58877	0.1514	0.500754	Pass	no
XLOC_023684	SMESG000061910.1	SMEST061910001.1	-	-	-	-	-	-	UniRef90_G4VIZ4	Putative uncharacterized protein n=1	UniRef90_G4VIZ4	Putative uncharacterized protein n=1	-	-	-	-	-	-	-	-	-	-	-	-	0.0430246	2.069	48.0888	5.58763	0.0349	0.239644	Pass	no
XLOC_029293	SMESG000077284.1	SMEST077284001.1	dd_Smed_v6_55123_0_1	dd_Smed_v4_55123_0_1	RASD1_RAT	Dexamethasone-induced Ras-related protein 1	RASD1_HUMAN	Dexamethasone-induced Ras-related protein 1	UniRef90_A1Z6R7	CG30158 n=12	UniRef90_A1Z6R7	CG30158 n=12	tr|B4ME41|B4ME41_DROVI	B4ME41	GJ17556	-	-	-	-	-	-	-	-	-	0.0535915	2.47959	46.2683	5.53195	0.1514	0.500754	Pass	no
XLOC_014206	SMESG000034472.1	SMEST034472001.1	dd_Smed_v6_16581_0_1	dd_Smed_v4_16581_0_1	TY3H_ANGAN	Tyrosine 3-monooxygenase	TY3H_ANGAN	Tyrosine 3-monooxygenase	UniRef90_F6KBQ1	Tyrosine hydroxylase (Fragment) n=1	UniRef90_F6KBQ1	Tyrosine hydroxylase (Fragment) n=1	tr|F6KBQ1|F6KBQ1_SCHMD	F6KBQ1	Tyrosine hydroxylase (Fragment)	-	-	-	-	-	-	-	-	-	0.0795975	3.67988	46.2311	5.53079	0.0561	0.310294	Pass	no
XLOC_013507	SMESG000032691.1	SMEST032691001.1	dd_Smed_v6_18238_0_1	dd_Smed_v4_18238_0_1	GLUCB_HAECO	Glutamate-gated chloride channel subunit beta	GLUCL_DROME	Glutamate-gated chloride channel	UniRef90_T2C5A6	Glutamate-gated chloride channel subunit 2 isoform 1 n=2	UniRef90_T2C5A6	Glutamate-gated chloride channel subunit 2 isoform 1 n=2	tr|F6ZRM7|F6ZRM7_XENTR	F6ZRM7	Uncharacterized protein	-	-	-	-	-	-	-	dd_smedV4_18238_0_1	Cell-type-specificity: Epidermis II SimilarTo: uc010zzr.2 Description: aminopeptidase-like 1 (NPEPL1)	0.11524	5.21345	45.2399	5.49952	0.0199	0.175673	Pass	no
XLOC_015397	SMESG000039109.1	SMEST039109001.1	dd_Smed_v6_12784_0_1	dd_Smed_v4_12784_0_1	THIO_ICTPU	Thioredoxin	THIO_ICTPU	Thioredoxin	UniRef90_B2RYZ1	Thioredoxin n=2	UniRef90_B2RYZ1	Thioredoxin n=2	tr|B2RYZ1|B2RYZ1_XENTR	B2RYZ1	Thioredoxin	-	-	-	-	-	-	-	-	-	0.0358053	1.60892	44.9352	5.48978	0.1499	0.499774	Pass	no
XLOC_010068	SMESG000022670.1	SMEST022670001.1	dd_Smed_v6_10822_0_1	dd_Smed_v4_10822_0_1	PCFT_XENLA	Proton-coupled folate transporter	TSCOT_HUMAN	Thymic stromal cotransporter homolog	UniRef90_G4VJN4	Putative sugar transporter n=1	UniRef90_G4VJN4	Putative sugar transporter n=1	tr|H2KZC0|H2KZC0_CAEEL	H2KZC0	Protein C46C11.2, isoform b	-	-	-	-	-	-	-	-	-	0.0879374	3.87609	44.0778	5.46198	0.00725	0.093099	Pass	no
XLOC_016476	SMESG000051413.1	SMEST051413005.1	-	-	PCDH9_HUMAN	Protocadherin-9	PCDH9_HUMAN	Protocadherin-9	UniRef90_G4VR12	Putative cadherin n=1	UniRef90_G4VR12	Putative cadherin n=1	tr|F7BUJ8|F7BUJ8_XENTR	F7BUJ8	Uncharacterized protein	-	-	-	-	-	-	-	-	-	0.0507652	2.2329	43.9849	5.45893	0.0096	0.113236	Pass	no
XLOC_008348	SMESG000018602.1	SMEST018602001.1	dd_Smed_v6_1083_0_1	dd_Smed_v4_1083_0_1	-	-	-	-	-	-	-	-	-	-	-	-	-	-	-	-	-	-	-	-	0.817335	35.6445	43.6106	5.44661	0.01325	0.136851	Pass	no
XLOC_018972	SMESG000048374.1	SMEST048374001.1	-	-	UNC7_CAEEL	Innexin unc-7	UNC7_CAEEL	Innexin unc-7	UniRef90_Q2L6N1	Innexin n=1	UniRef90_G4VSV6	Innexin n=2	tr|Q2L6N1|Q2L6N1_DUGJA	Q2L6N1	Innexin3	-	-	-	-	-	-	-	dd_smedV4_9861_0_1	Cell-type-specificity: Neural (both ciliated and non-ciliated) SimilarTo: uc021plq.1 Description: centrosomal protein 170kDa (CEP170)beta	0.0386278	1.64327	42.5411	5.41079	0.24765	0.621295	Pass	no
XLOC_009145	SMESG000020691.1	SMEST020691002.1	dd_Smed_v6_17110_0_1	dd_Smed_v4_17110_0_1	PC11X_PIG	Protocadherin-11 X-linked	PC11X_PIG	Protocadherin-11 X-linked	UniRef90_G4VR12	Putative cadherin n=1	UniRef90_G4VR12	Putative cadherin n=1	tr|F1QGX1|F1QGX1_DANRE	F1QGX1	Uncharacterized protein	-	-	-	-	-	-	-	-	-	0.052958	2.18603	41.2786	5.36732	0.1265	0.465765	Pass	no
XLOC_026956	SMESG000070713.1	SMEST070713001.1	dd_Smed_v6_14317_0_1	dd_Smed_v4_14317_0_1	PCDH1_HUMAN	Protocadherin-1	PCDH1_HUMAN	Protocadherin-1	UniRef90_G4LVP9	Cadherin, putative n=2	UniRef90_G4LVP9	Cadherin, putative n=2	tr|E7FD60|E7FD60_DANRE	E7FD60	Uncharacterized protein	-	-	-	-	-	-	-	dd_smedV4_14317_0_1	Cell-type-specificity: Neoblast SimilarTo: uc002jvg.3 Description: baculoviral IAP repeat containing 5 (BIRC5)	0.0449113	1.84725	41.1311	5.36216	0.016	0.154974	Pass	no
XLOC_006560	SMESG000016739.1	SMEST016739001.1	dd_Smed_v6_12479_0_1	dd_Smed_v4_12479_0_1	-	-	-	-	-	-	-	-	-	-	-	-	-	-	-	-	-	-	-	-	0.0260804	1.04681	40.1378	5.32689	0.15585	0.50295	Pass	no
XLOC_026430	SMESG000073692.1	SMEST073692001.1	dd_Smed_v6_15935_0_4	-	GRIA1_MACFA	Glutamate receptor 1	GRIA1_MACFA	Glutamate receptor 1	UniRef90_L7N2J8	Uncharacterized protein n=9	UniRef90_UPI00038366B2	PREDICTED: glutamate receptor, ionotropic, AMPA 1b isoform X2 n=4	sp|P42261-2|GRIA1_HUMAN	P42261-2	Isoform Flip of Glutamate receptor 1	-	-	-	-	-	-	-	dd_smedV4_20242_0_1	Cell-type-specificity: Muscle SimilarTo: uc001jxq.3 Description: potassium large conductance calcium-activated channel, subfamily M, alpha member 1 (KCNMA1)6	0.037656	1.51128	40.1338	5.32675	0.02825	0.21378	Pass	no
XLOC_005654	SMESG000015070.1	SMEST015070002.1	dd_Smed_v6_3283_0_1	dd_Smed_v4_3283_0_1	NCS2_CAEEL	Neuronal calcium sensor 2	NCS2_CAEEL	Neuronal calcium sensor 2	UniRef90_G4LZZ3	Neuronal calcium sensor, putative n=3	UniRef90_G4LZZ3	Neuronal calcium sensor, putative n=3	tr|H2W2Y8|H2W2Y8_CAEJA	H2W2Y8	Uncharacterized protein	-	-	-	-	-	-	-	dd_smedV4_3283_0_1	Cell-type-specificity: Parapharyngeal SimilarTo: uc009vni.3 Description: mitofusin 2 (MFN2)	0.14247	5.67446	39.8292	5.31575	0.03115	0.226506	Pass	no
XLOC_028994	SMESG000076461.1	SMEST076461001.1	dd_Smed_v6_19246_0_1	dd_Smed_v4_19246_0_1	TRFR_SHEEP	Thyrotropin-releasing hormone receptor	TRFR_SHEEP	Thyrotropin-releasing hormone receptor	UniRef90_A8E7L5	Uncharacterized protein n=1	UniRef90_A8E7L5	Uncharacterized protein n=1	tr|A8E7L5|A8E7L5_DANRE	A8E7L5	Novel protein similar to vertebrate thyrotropin-releasing hormone receptor (TRHR)	-	-	-	GCR053	Cluster: Rho-C Description: thyrotropin-releasing hormone receptor-like	-	-	-	-	0.0375999	1.47871	39.3275	5.29747	0.15585	0.50295	Pass	no
XLOC_000289	SMESG000025703.1	SMEST025703001.1	-	-	-	-	-	-	-	-	-	-	-	-	-	-	-	-	-	-	-	-	-	-	0.101245	3.89987	38.5191	5.2675	0.1499	0.499774	Pass	no
XLOC_012319	SMESG000030973.1	SMEST030973001.1	dd_Smed_v6_16804_0_1	dd_Smed_v4_16804_0_1	-	-	-	-	-	-	-	-	-	-	-	-	-	-	-	-	-	-	dd_smedV4_16804_0_1	Cell-type-specificity: Neoblast SimilarTo: uc002izk.2 Description: BRCA1 interacting protein C-terminal helicase 1 (BRIP1)	0.0709208	2.58579	36.4602	5.18825	0.0188	0.169813	Pass	no
XLOC_015509	SMESG000039140.1	SMEST039140001.1	dd_Smed_v6_11051_0_1	dd_Smed_v4_11051_0_1	STAC3_XENTR	SH3 and cysteine-rich domain-containing protein 3	STAC3_XENTR	SH3 and cysteine-rich domain-containing protein 3	UniRef90_UPI000294052B	CG43729, isoform E n=1	UniRef90_UPI000294052B	CG43729, isoform E n=1	tr|A8DYF0|A8DYF0_DROME	A8DYF0	CG34318, isoform B	-	-	-	-	-	-	-	dd_smedV4_11051_0_1	Cell-type-specificity: Neural (non-ciliated) SimilarTo: uc003tcs.3 Description: phosphodiesterase 1C, calmodulin-dependent 70kDa (PDE1C)	0.100768	3.65201	36.2418	5.17958	0.01505	0.14878	Pass	no
XLOC_003779	SMESG000006949.1	SMEST006949004.1	dd_Smed_v6_18414_0_3	dd_Smed_v4_18414_0_3	NMD3A_RAT	Glutamate receptor ionotropic, NMDA 3A	NMD3A_RAT	Glutamate receptor ionotropic, NMDA 3A	UniRef90_F1R715	Uncharacterized protein (Fragment) n=2	UniRef90_F1R715	Uncharacterized protein (Fragment) n=2	tr|F1R715|F1R715_DANRE	F1R715	Uncharacterized protein (Fragment)	-	-	-	-	-	-	-	dd_smedV4_18414_0_1	Cell-type-specificity: Epidermis II SimilarTo: NA Description: NA	0.042775	1.54138	36.0346	5.17131	0.0083	0.10287	Pass	no
XLOC_026449	SMESG000073869.1	SMEST073869001.1	dd_Smed_v6_760_0_1	dd_Smed_v4_760_0_1	-	-	-	-	-	-	-	-	-	-	-	-	-	-	-	-	-	-	-	-	0.200856	7.06987	35.1987	5.13745	0.1499	0.499774	Pass	no
XLOC_013889	SMESG000035379.1	SMEST035379002.1	dd_Smed_v6_14207_0_2	dd_Smed_v4_14207_0_2	TRPA1_DROME	Transient receptor potential cation channel subfamily A member 1	TRPA1_DROME	Transient receptor potential cation channel subfamily A member 1	UniRef90_I1ZIL0	Transient receptor potential cation channel subfamily A member-1 (Fragment) n=1	UniRef90_I1ZIL0	Transient receptor potential cation channel subfamily A member-1 (Fragment) n=1	tr|I1ZIL0|I1ZIL0_SCHMD	I1ZIL0	Transient receptor potential cation channel subfamily A member-1 (Fragment)	-	-	-	-	-	-	-	-	-	0.0339224	1.18599	34.9619	5.12771	0.01915	0.171977	Pass	no
XLOC_011219	SMESG000042402.1	SMEST042402001.1	dd_Smed_v6_6225_0_1	dd_Smed_v4_6225_0_1	CALM_HALOK	Calmodulin	CALM_HALOK	Calmodulin	UniRef90_UPI00019254ED	PREDICTED: calmodulin-like n=1	UniRef90_F6YF78	Uncharacterized protein n=1	tr|B5DZG9|B5DZG9_DROPS	B5DZG9	GA24499	-	-	-	-	-	-	-	-	-	0.540279	18.6304	34.4829	5.10781	0.01645	0.157738	Pass	no
XLOC_030097	SMESG000079331.1	SMEST079331001.1	dd_Smed_v6_8120_0_1	dd_Smed_v4_8120_0_1	-	-	-	-	-	-	-	-	-	-	-	-	-	-	-	-	-	-	-	-	0.0706807	2.35785	33.3592	5.06001	0.03155	0.227029	Pass	no
XLOC_022451	SMESG000064560.1	SMEST064560001.1	dd_Smed_v6_11172_0_1	dd_Smed_v4_11172_0_1	GCH1_MOUSE	GTP cyclohydrolase 1	GCH1_MOUSE	GTP cyclohydrolase 1	UniRef90_Q6DIE0	GTP cyclohydrolase 1 n=1	UniRef90_Q6DIE0	GTP cyclohydrolase 1 n=1	tr|Q3U7P6|Q3U7P6_MOUSE	Q3U7P6	GTP cyclohydrolase 1	-	-	-	-	-	-	-	-	-	0.0963495	3.20263	33.2397	5.05484	0.128	0.467876	Pass	no
XLOC_011874	SMESG000027982.1	SMEST027982001.1	dd_Smed_v6_5266_0_1	dd_Smed_v4_5266_0_1	NCS2_CAEEL	Neuronal calcium sensor 2	NCS2_CAEEL	Neuronal calcium sensor 2	UniRef90_G4LZZ3	Neuronal calcium sensor, putative n=3	UniRef90_G4LZZ3	Neuronal calcium sensor, putative n=3	tr|H2W2Y8|H2W2Y8_CAEJA	H2W2Y8	Uncharacterized protein	-	-	-	-	-	-	-	dd_smedV4_5266_0_1	Cell-type-specificity: Epidermal progenitors (late) SimilarTo: KF730673.1 Description: X1.C4.1	0.0907383	3.01528	33.2305	5.05444	0.0215	0.184311	Pass	no
XLOC_028188	SMESG000077898.1	SMEST077898001.1	dd_Smed_v6_2388_1_1	dd_Smed_v4_2388_1_1	-	-	-	-	-	-	-	-	-	-	-	-	-	-	-	-	-	-	-	-	0.160263	5.29886	33.0635	5.04717	0.17755	0.532394	Pass	no
XLOC_028009	SMESG000077937.1	SMEST077937001.1	dd_Smed_v6_13553_0_1	dd_Smed_v4_13553_0_1	-	-	-	-	-	-	-	-	-	-	-	-	-	-	-	-	-	-	dd_smedV4_13553_0_1	Cell-type-specificity: Gut SimilarTo: uc021wsj.1 Description: inositol 1,4,5-trisphosphate receptor, type 1 (ITPR1)	0.031431	1.02762	32.6945	5.03097	0.15585	0.50295	Pass	no
XLOC_015545	SMESG000038005.1	SMEST038005001.1	dd_Smed_v6_190_0_1	dd_Smed_v4_190_0_1	-	-	-	-	-	-	-	-	-	-	-	-	-	-	-	-	-	-	-	-	0.236527	7.70803	32.5884	5.02629	0.15	0.499973	Pass	no
XLOC_001952	SMESG000002057.1	SMEST002057001.1	dd_Smed_v6_13813_0_1	dd_Smed_v4_13813_0_1	BRE4_CAEBR	Beta-1,4-N-acetylgalactosaminyltransferase bre-4	BRE4_CAEBR	Beta-1,4-N-acetylgalactosaminyltransferase bre-4	UniRef90_G4VNB8	Putative beta-1,4-galactosyltransferase n=2	UniRef90_G4VNB8	Putative beta-1,4-galactosyltransferase n=2	tr|F6WFM7|F6WFM7_XENTR	F6WFM7	Uncharacterized protein	-	-	-	-	-	-	-	-	-	0.0529155	1.72365	32.5736	5.02563	0.09085	0.394983	Pass	no
XLOC_015853	SMESG000039808.1	SMEST039808001.1	dd_Smed_v6_14115_0_1	dd_Smed_v4_14115_0_1	LMX1B_HUMAN	LIM homeobox transcription factor 1-beta	LMX1B_MOUSE	LIM homeobox transcription factor 1-beta	UniRef90_F7CT16	Uncharacterized protein (Fragment) n=2	UniRef90_F7D956	Uncharacterized protein n=2	tr|O13106|O13106_DANRE	O13106	LIM class homeodomain protein	-	-	-	-	-	-	-	dd_smedV4_14115_0_1	Cell-type-specificity: Neural (non-ciliated) SimilarTo: NA Description: NA	0.0961534	3.13115	32.5641	5.02521	0.03285	0.232404	Pass	no
XLOC_014336	SMESG000036336.1	SMEST036336002.1	dd_Smed_v6_21270_0_1	dd_Smed_v4_21270_0_1	ERG_LYTVA	Transcriptional regulator ERG homolog	ERG_LYTVA	Transcriptional regulator ERG homolog	UniRef90_F1JVV7	EWSR1/FLI1 fusion protein type 1 n=2	UniRef90_Q9BZD1	Ewings sarcoma EWS-Fli1 (Type 1) oncogene n=1	tr|B4IZS8|B4IZS8_DROGR	B4IZS8	GH15833	-	-	-	-	-	-	-	dd_smedV4_28005_0_1	Cell-type-specificity: Muscle SimilarTo: uc001nyz.3 Description: FK506 binding protein 2, 13kDa (FKBP2)	0.129924	4.15554	31.9844	4.9993	0.0108	0.120976	Pass	no
XLOC_026897	SMESG000070642.1	SMEST070642001.1	dd_Smed_v6_19617_0_1	dd_Smed_v4_19617_0_1	SKI_MOUSE	Ski oncogene	SKI_MOUSE	Ski oncogene	UniRef90_B4MU33	GK23962 n=1	UniRef90_B4MU33	GK23962 n=1	tr|B4MU33|B4MU33_DROWI	B4MU33	GK23962	-	-	-	-	-	-	-	-	-	0.0422857	1.35211	31.9756	4.9989	0.15145	0.500786	Pass	no
XLOC_015751	SMESG000039905.1	SMEST039905001.1	dd_Smed_v6_8655_0_1	dd_Smed_v4_8655_0_1	SPON1_MOUSE	Spondin-1	SPON1_CHICK	Spondin-1	UniRef90_G4LZW3	F-spondin, putative n=2	UniRef90_G4LZW3	F-spondin, putative n=2	tr|G0N9R5|G0N9R5_CAEBE	G0N9R5	CBN-SPON-1 protein	-	-	-	-	-	-	-	dd_smedV4_8655_0_1	Cell-type-specificity: Neural (both ciliated and non-ciliated) SimilarTo: uc001nev.1 Description: MAP-kinase activating death domain (MADD)6	0.11597	3.68997	31.8183	4.99179	0.0063	0.084108	Pass	no
XLOC_012388	SMESG000029274.1	SMEST029274002.1	dd_Smed_v6_16552_0_1	dd_Smed_v4_16552_0_1	-	-	-	-	UniRef90_G4V9G6	Putative uncharacterized protein n=2	UniRef90_G4V9G6	Putative uncharacterized protein n=2	-	-	-	-	-	-	-	-	-	-	-	-	0.0852179	2.69851	31.666	4.98486	0.0381	0.252165	Pass	no
XLOC_029245	SMESG000077396.1	SMEST077396001.1	dd_Smed_v6_10421_0_1	dd_Smed_v4_10421_0_1	-	-	ROST_DROME	Protein rolling stone	UniRef90_G4V9A2	Putative uncharacterized protein n=1	UniRef90_G4V9A2	Putative uncharacterized protein n=1	tr|B4NXK9|B4NXK9_DROYA	B4NXK9	GE10665	-	-	-	-	-	-	-	dd_smedV4_10421_0_1	Cell-type-specificity: Epidermal progenitors (late) SimilarTo: uc010hmv.1 Description: calcium channel, voltage-dependent, alpha 2/delta subunit 3 (CACNA2D3)	0.152325	4.75385	31.2086	4.96387	0.02605	0.20446	Pass	no
XLOC_008840	SMESG000020038.1	SMEST020038001.1	dd_Smed_v6_16955_0_1	dd_Smed_v4_16955_0_1	ALX4_BOVIN	Homeobox protein aristaless-like 4	ALX4_BOVIN	Homeobox protein aristaless-like 4	UniRef90_A4IGC5	Zgc:162606 protein n=2	UniRef90_A4IGC5	Zgc:162606 protein n=2	tr|A4IGC5|A4IGC5_DANRE	A4IGC5	Zgc:162606 protein	-	-	-	-	-	-	-	dd_smedV4_16955_0_1	Cell-type-specificity: Neural (non-ciliated) SimilarTo: uc001tcj.2 Description: pleckstrin homology domain containing, family G (with RhoGef domain) member 7 (PLEKHG7)	0.049035	1.5258	31.1165	4.95961	0.03295	0.232404	Pass	no
XLOC_011273	SMESG000042783.1	SMEST042783001.1	dd_Smed_v6_13423_0_1	dd_Smed_v4_13423_0_1	PCDH1_HUMAN	Protocadherin-1	PCDH1_HUMAN	Protocadherin-1	UniRef90_G4VIB1	Putative cadherin n=2	UniRef90_G4VIB1	Putative cadherin n=2	tr|E7F743|E7F743_DANRE	E7F743	Uncharacterized protein	-	-	-	-	-	-	-	-	-	0.0632286	1.93919	30.6695	4.93873	0.01875	0.169813	Pass	no
XLOC_019699	SMESG000050337.1	SMEST050337001.1	dd_Smed_v6_2103_0_1	dd_Smed_v4_2103_0_1	-	-	-	-	-	-	-	-	-	-	-	-	-	-	-	-	-	-	-	-	0.134356	4.09093	30.4484	4.9283	0.03145	0.226571	Pass	no
XLOC_029345	SMESG000077260.1	SMEST077260001.1	dd_Smed_v6_10046_0_1	dd_Smed_v4_10046_0_1	-	-	-	-	-	-	-	-	-	-	-	-	-	-	-	-	-	-	dd_smedV4_10046_0_1	Cell-type-specificity: Neural (non-ciliated) SimilarTo: uc002pss.3 Description: leucine rich repeat containing 4B (LRRC4B)	0.124446	3.76763	30.2752	4.92007	0.05855	0.317219	Pass	no
XLOC_025911	SMESG000067386.1	SMEST067386001.1	-	-	-	-	-	-	-	-	-	-	-	-	-	-	-	-	-	-	-	-	dd_smedV4_15376_0_1	Cell-type-specificity: Neural (non-ciliated) SimilarTo: uc003ity.1 Description: glycine receptor, alpha 3 (GLRA3)	0.358114	10.826	30.2306	4.91794	0.0234	0.193283	Pass	no
XLOC_020254	SMESG000057970.1	SMEST057970001.1	dd_Smed_v6_22370_0_1	dd_Smed_v4_22370_0_1	POU1_DUGJA	POU domain protein 1	POU1_DUGJA	POU domain protein 1	UniRef90_P31370	POU domain protein 1 n=1	UniRef90_P31370	POU domain protein 1 n=1	sp|P31370|POU1_DUGJA	P31370	POU domain protein 1	-	-	-	-	-	-	-	-	-	0.0887701	2.67724	30.1593	4.91453	0.0194	0.173223	Pass	no
XLOC_015173	SMESG000037124.1	SMEST037124001.1	dd_Smed_v6_15331_0_1	dd_Smed_v4_15331_0_1	GLRA3_HUMAN	Glycine receptor subunit alpha-3	GLRA3_HUMAN	Glycine receptor subunit alpha-3	UniRef90_G4VR43	Glutamate-gated chloride channel subunit 1 n=3	UniRef90_G4VR43	Glutamate-gated chloride channel subunit 1 n=3	sp|O75311|GLRA3_HUMAN	O75311	Glycine receptor subunit alpha-3	-	-	-	-	-	-	-	dd_smedV4_15331_0_1	Cell-type-specificity: Epidermal lineage (early + late + mature) SimilarTo: uc002nbf.4 Description: peptidoglycan recognition protein 2 (PGLYRP2)	0.0880979	2.65545	30.142	4.9137	0.0249	0.199216	Pass	no
XLOC_027231	SMESG000071273.1	SMEST071273001.1	dd_Smed_v6_20755_0_1	dd_Smed_v4_20755_0_1	LHX3_CHICK	LIM/homeobox protein Lhx3	LHX3_DANRE	LIM/homeobox protein Lhx3	UniRef90_B4GXD2	GL21181 n=1	UniRef90_B4GXD2	GL21181 n=1	tr|B3DH40|B3DH40_DANRE	B3DH40	LIM homeobox 3	-	-	-	-	-	-	-	-	-	0.044054	1.31529	29.8563	4.89996	0.034	0.236199	Pass	no
XLOC_004838	SMESG000009938.1	SMEST009938001.1	-	-	NMDE1_MOUSE	Glutamate receptor ionotropic, NMDA 2A	NMDE1_MOUSE	Glutamate receptor ionotropic, NMDA 2A	UniRef90_G4VNA8	Putative glutamate receptor, NMDA n=1	UniRef90_G4VNA8	Putative glutamate receptor, NMDA n=1	tr|Q29J15|Q29J15_DROPS	Q29J15	GA13251	-	-	-	-	-	-	-	-	-	0.0611146	1.8238	29.8423	4.89929	0.00515	0.0737338	Pass	no
XLOC_006763	SMESG000017289.1	SMEST017289001.1	dd_Smed_v6_8895_0_1	dd_Smed_v4_8895_0_1	KCD16_HUMAN	BTB/POZ domain-containing protein KCTD16	KCD16_MOUSE	BTB/POZ domain-containing protein KCTD16	UniRef90_Q9VDH3	CG10830 n=12	UniRef90_Q9VDH3	CG10830 n=12	tr|Q9VDH3|Q9VDH3_DROME	Q9VDH3	CG10830	-	-	-	-	-	-	-	dd_smedV4_8895_0_1	Cell-type-specificity: Gut SimilarTo: NA Description: NA	0.115223	3.40086	29.5155	4.8834	0.0168	0.159255	Pass	no
XLOC_028008	SMESG000077930.1	SMEST077930001.1	dd_Smed_v6_18554_0_1	dd_Smed_v4_18554_0_1	S35F3_HUMAN	Putative thiamine transporter SLC35F3 {ECO:0000305}	S35F3_HUMAN	Putative thiamine transporter SLC35F3 {ECO:0000305}	UniRef90_F3YDP4	RH60221p n=1	UniRef90_Q8IN50	CG42322, isoform H n=1	sp|Q8IY50-2|S35F3_HUMAN	Q8IY50-2	Isoform 2 of Solute carrier family 35 member F3	-	-	-	-	-	-	-	dd_smedV4_18554_0_1	Cell-type-specificity: Epidermal lineage (early + late) SimilarTo: uc001ohd.2 Description: kinesin light chain 2 (KLC2)	0.056104	1.65413	29.4833	4.88183	0.0561	0.310294	Pass	no
XLOC_021374	SMESG000055174.1	SMEST055174001.1	dd_Smed_v6_10518_0_3	dd_Smed_v4_10518_0_3	KGUA_SCHPO	Guanylate kinase	KGUA_SCHPO	Guanylate kinase	UniRef90_B8JJJ6	Uncharacterized protein n=3	UniRef90_B8JJJ6	Uncharacterized protein n=3	tr|B8JJJ6|B8JJJ6_DANRE	B8JJJ6	Guanylate kinase 1	-	-	-	-	-	-	-	dd_smedV4_10518_0_1	Cell-type-specificity: Epidermis II SimilarTo: NA Description: NA	0.196345	5.78321	29.4543	4.88041	0.04055	0.26049	Pass	no
XLOC_001157	SMESG000003437.1	SMEST003437001.1	dd_Smed_v6_2920_0_1	dd_Smed_v4_2920_0_1	-	-	-	-	-	-	-	-	-	-	-	-	-	-	-	-	-	-	dd_smedV4_2920_0_1	Cell-type-specificity: Muscle SimilarTo: uc003xca.3 Description: PDZ and LIM domain 2 (mystique) (PDLIM2)	0.108322	3.16924	29.2576	4.87074	0.01265	0.133646	Pass	no
XLOC_021267	SMESG000055035.1	SMEST055035001.1	dd_Smed_v6_15469_0_1	dd_Smed_v4_15469_0_1	WNT5B_DANRE	Protein Wnt-5b	WNT5B_DANRE	Protein Wnt-5b	UniRef90_C3U5B0	Protein Wnt n=1	UniRef90_C3U5B0	Protein Wnt n=1	tr|C3U5B0|C3U5B0_SCHMD	C3U5B0	Protein Wnt	-	-	-	-	-	-	-	-	-	0.0662644	1.91206	28.855	4.85075	0.1407	0.487846	Pass	no
XLOC_025321	SMESG000066271.1	SMEST066271001.1	-	-	-	-	-	-	-	-	-	-	-	-	-	-	-	-	-	-	-	-	-	-	0.0467686	1.33614	28.5692	4.83639	0.0311	0.226407	Pass	no
XLOC_000475	SMESG000026458.1	SMEST026458001.1	dd_Smed_v6_15391_0_1	dd_Smed_v4_15391_0_1	-	-	-	-	-	-	-	-	-	-	-	-	-	-	-	-	-	-	-	-	0.129827	3.65452	28.1492	4.81502	0.02805	0.213303	Pass	no
XLOC_015053	SMESG000036845.1	SMEST036845001.1	dd_Smed_v6_8622_0_2	dd_Smed_v4_8622_0_2	HENMT_DROME	Small RNA 2'-O-methyltransferase	HENMT_DROME	Small RNA 2'-O-methyltransferase	UniRef90_B3NS80	GG20248 n=1	UniRef90_B3NS80	GG20248 n=1	tr|B3NS80|B3NS80_DROER	B3NS80	GG20248	-	-	-	-	-	-	-	-	-	0.0456137	1.27177	27.8813	4.80123	0.11835	0.451506	Pass	no
XLOC_010127	SMESG000024474.1	SMEST024474001.1	dd_Smed_v6_22211_0_8	dd_Smed_v4_22211_0_8	-	-	-	-	-	-	-	-	-	-	-	-	-	-	-	-	-	-	-	-	0.0367172	1.01788	27.7222	4.79297	0.1514	0.500754	Pass	no
XLOC_005505	SMESG000014306.1	SMEST014306003.1	-	-	FLI1_XENLA	Retroviral integration site protein Fli-1 homolog	FLI1_XENLA	Retroviral integration site protein Fli-1 homolog	UniRef90_H2VWE8	Uncharacterized protein n=1	UniRef90_F1R0X0	Uncharacterized protein n=6	tr|A4IHU3|A4IHU3_XENTR	A4IHU3	Fli1 protein	-	-	-	-	-	-	-	-	-	0.0826673	2.27105	27.4722	4.7799	0.00465	0.0681416	Pass	no
XLOC_023728	SMESG000061752.1	SMEST061752001.1	dd_Smed_v6_12459_0_1	dd_Smed_v4_12459_0_1	-	-	-	-	-	-	-	-	-	-	-	-	-	-	-	-	-	-	-	-	0.0380688	1.03489	27.1847	4.76472	0.15585	0.50295	Pass	no
XLOC_002404	SMESG000006314.1	SMEST006314002.1	dd_Smed_v6_21755_0_1	dd_Smed_v4_21755_0_1	-	-	-	-	-	-	-	-	-	-	-	-	-	-	-	-	-	-	-	-	0.130217	3.53738	27.1653	4.76369	0.0245	0.198035	Pass	no
XLOC_016462	SMESG000051356.1	SMEST051356001.1	dd_Smed_v6_11630_0_1	dd_Smed_v4_11630_0_1	VACHT_DROME	Vesicular acetylcholine transporter	VACHT_DROME	Vesicular acetylcholine transporter	UniRef90_C7TXW4	Synaptic vesicular amine transporter n=2	UniRef90_C7TXW4	Synaptic vesicular amine transporter n=2	tr|I5ANM2|I5ANM2_DROPS	I5ANM2	GA17179	-	-	-	-	-	-	-	dd_smedV4_11630_0_1	Cell-type-specificity: Parapharyngeal SimilarTo: NA Description: NA	0.0716596	1.8824	26.2686	4.71527	0.0105	0.119115	Pass	no
XLOC_023066	SMESG000060099.1	SMEST060099001.1	-	-	SOX2_CHICK	Transcription factor SOX-2	SOX2_CHICK	Transcription factor SOX-2	UniRef90_T2FHP9	SoxB n=1	UniRef90_T2FHP9	SoxB n=1	tr|J7FQ58|J7FQ58_SCHMD	J7FQ58	SoxB	-	-	-	-	-	-	-	dd_smedV4_8104_0_1	Cell-type-specificity: Parapharyngeal SimilarTo: NA Description: NA	0.0828033	2.12589	25.674	4.68223	0.01985	0.17548	Pass	no
XLOC_012483	SMESG000029617.1	SMEST029617001.1	dd_Smed_v6_10318_0_1	dd_Smed_v4_10318_0_1	ZASP_DROME	PDZ and LIM domain protein Zasp	ZASP_DROME	PDZ and LIM domain protein Zasp	UniRef90_C1LG63	Putative LIM domain binding 3 n=1	UniRef90_C1LG63	Putative LIM domain binding 3 n=1	tr|G0N294|G0N294_CAEBE	G0N294	CBN-ALP-1 protein	-	-	-	-	-	-	-	dd_smedV4_10318_0_1	Cell-type-specificity: Sigma neoblasts SimilarTo: NA Description: NA	0.0514174	1.29826	25.2494	4.65818	0.09085	0.394983	Pass	no
XLOC_020107	SMESG000058631.1	SMEST058631001.1	dd_Smed_v6_4624_0_1	dd_Smed_v4_4624_0_1	-	-	-	-	UniRef90_E3CTJ9	EYE53-2 n=1	-	-	-	-	-	-	-	-	-	-	-	-	-	-	0.0908339	2.26945	24.9846	4.64297	0.0318	0.228037	Pass	no
XLOC_007889	SMESG000017361.1	SMEST017361001.1	-	-	PI16_HUMAN	Peptidase inhibitor 16	PI16_HUMAN	Peptidase inhibitor 16	UniRef90_I1ZI85	GLI pathogenesis related-1 (Fragment) n=1	UniRef90_I1ZI85	GLI pathogenesis related-1 (Fragment) n=1	tr|I1ZI85|I1ZI85_SCHMD	I1ZI85	GLI pathogenesis related-1 (Fragment)	-	-	-	-	-	-	-	dd_smedV4_924_0_1	Cell-type-specificity: Parapharyngeal SimilarTo: NA Description: NA	0.0916922	2.27942	24.8595	4.63572	0.156	0.503012	Pass	no
XLOC_004476	SMESG000012005.1	SMEST012005003.1	-	-	H2A_PLADU	Histone H2A	H2A_PLADU	Histone H2A	UniRef90_S5W362	Histone H2A (Fragment) n=1	UniRef90_S5W362	Histone H2A (Fragment) n=1	tr|B2R5B6|B2R5B6_HUMAN	B2R5B6	Histone H2A	-	-	-	-	-	-	-	dd_smedV4_9918_0_1	Cell-type-specificity: Epidermis I SimilarTo: NA Description: NA	0.0516233	1.26861	24.5744	4.61908	0.24305	0.617465	Pass	no
XLOC_017194	SMESG000043863.1	SMEST043863001.1	dd_Smed_v6_13133_0_1	dd_Smed_v4_13133_0_1	-	-	-	-	-	-	-	-	-	-	-	-	-	-	GCR306	Cluster: W Description: hypothetical protein CLF_102931	-	-	-	-	0.105345	2.58455	24.5341	4.61672	0.0771	0.368801	Pass	no
XLOC_024910	SMESG000065112.1	SMEST065112003.1	dd_Smed_v6_15583_0_1	dd_Smed_v4_15583_0_1	-	-	-	-	-	-	-	-	-	-	-	-	-	-	-	-	-	-	-	-	0.0545724	1.32637	24.3048	4.60317	0.24755	0.621294	Pass	no
XLOC_007092	SMESG000015279.1	SMEST015279001.1	dd_Smed_v6_18125_0_1	dd_Smed_v4_18125_0_1	CAUP_DROME	Homeobox protein caupolican	IRX1_XENTR	Iroquois-class homeodomain protein irx-1 {ECO:0000250|UniProtKB:P78414}	UniRef90_G4VQ02	Putative tolloid n=1	UniRef90_B4LGH3	GJ11493 n=1	tr|B4LGH3|B4LGH3_DROVI	B4LGH3	GJ11493	-	-	-	-	-	-	-	-	-	0.106256	2.55198	24.0173	4.586	0.01435	0.144148	Pass	no
XLOC_003814	SMESG000007128.1	SMEST007128001.1	-	-	-	-	-	-	-	-	-	-	-	-	-	-	-	-	-	-	-	-	-	-	0.230777	5.52126	23.9247	4.58043	0.0586	0.317219	Pass	no
XLOC_025456	SMESG000066580.1	SMEST066580001.1	dd_Smed_v6_17120_0_1	dd_Smed_v4_17120_0_1	TRFR_SHEEP	Thyrotropin-releasing hormone receptor	TRFR_CHICK	Thyrotropin-releasing hormone receptor	UniRef90_F1RAS4	Uncharacterized protein (Fragment) n=2	UniRef90_F1RAS4	Uncharacterized protein (Fragment) n=2	tr|F1RAS4|F1RAS4_DANRE	F1RAS4	Uncharacterized protein (Fragment)	-	-	-	GCR185	Cluster: Rho-C Description: thyrotropin-releasing hormone receptor-like	-	-	-	-	0.0509636	1.21361	23.8133	4.57369	0.15585	0.50295	Pass	no
XLOC_003441	SMESG000009300.1	SMEST009300001.1	dd_Smed_v6_11883_0_1	dd_Smed_v4_11883_0_1	MEC2_CAEEL	Mechanosensory protein 2	MEC2_CAEEL	Mechanosensory protein 2	UniRef90_G4VDW2	Putative spfh domain / Band 7 family protein n=1	UniRef90_G4VDW2	Putative spfh domain / Band 7 family protein n=1	tr|Q8MQ74|Q8MQ74_CAEEL	Q8MQ74	Protein MEC-2, isoform b	-	-	-	-	-	-	-	dd_smedV4_11883_0_1	Cell-type-specificity: Neural (non-ciliated) SimilarTo: NA Description: NA	0.118493	2.80238	23.6502	4.56378	0.02485	0.199216	Pass	no
XLOC_003599	SMESG000009208.1	SMEST009208001.1	dd_Smed_v6_15332_0_1	dd_Smed_v4_15332_0_1	PCDB4_PANTR	Protocadherin beta-4	PCDB4_PANTR	Protocadherin beta-4	UniRef90_A4II80	Pcdh1 protein n=8	UniRef90_A4II80	Pcdh1 protein n=8	sp|Q9Y5E5|PCDB4_HUMAN	Q9Y5E5	Protocadherin beta-4	-	-	-	-	-	-	-	-	-	0.0913573	2.15992	23.6426	4.56331	0.0134	0.137829	Pass	no
XLOC_025488	SMESG000066416.1	SMEST066416001.1	dd_Smed_v6_115_0_1	dd_Smed_v4_115_0_1	-	-	-	-	-	-	-	-	-	-	-	-	-	-	-	-	-	-	-	-	0.0735344	1.73831	23.6394	4.56312	0.1559	0.50295	Pass	no
XLOC_026961	SMESG000070726.1	SMEST070726001.1	dd_Smed_v6_18586_0_1	dd_Smed_v4_18586_0_1	-	-	-	-	-	-	-	-	-	-	-	-	-	-	-	-	-	-	dd_smedV4_18586_0_1	Cell-type-specificity: Muscle SimilarTo: NA Description: NA	0.0689516	1.62783	23.6083	4.56122	0.15585	0.50295	Pass	no
XLOC_013832	SMESG000035027.1	SMEST035027001.1	dd_Smed_v6_3211_0_1	dd_Smed_v4_3211_0_1	-	-	-	-	UniRef90_E3CTL6	Pedal peptide prohormone like-1 n=1	UniRef90_E3CTL6	Pedal peptide prohormone like-1 n=1	tr|E3CTL6|E3CTL6_SCHMD	E3CTL6	Pedal peptide prohormone like-1	-	-	-	-	-	-	-	dd_smedV4_3211_0_1	Cell-type-specificity: Epidermis I SimilarTo: uc001qtr.3 Description: solute carrier family 2 (facilitated glucose transporter), member 3 (SLC2A3)	0.0739021	1.74154	23.5655	4.5586	0.128	0.467876	Pass	no
XLOC_027467	SMESG000072088.1	SMEST072088002.1	dd_Smed_v6_13570_0_1	dd_Smed_v4_13570_0_1	FAT4_HUMAN	Protocadherin Fat 4	FAT4_HUMAN	Protocadherin Fat 4	UniRef90_A4II80	Pcdh1 protein n=8	UniRef90_F1R1E0	Uncharacterized protein (Fragment) n=1	sp|Q6V0I7|FAT4_HUMAN	Q6V0I7	Protocadherin Fat 4	-	-	-	-	-	-	-	-	-	0.06098	1.43213	23.4852	4.55368	0.0172	0.161432	Pass	no
XLOC_024738	SMESG000069377.1	SMEST069377001.1	dd_Smed_v6_23806_0_1	dd_Smed_v4_23806_0_1	-	-	-	-	-	-	-	-	-	-	-	-	-	-	-	-	-	-	dd_smedV4_23806_0_1	Cell-type-specificity: Epidermal lineage (early + late + mature) SimilarTo: uc002opr.1 Description: cytochrome P450, family 2, subfamily B, polypeptide 6 (CYP2B6)	0.119293	2.76933	23.2145	4.53696	0.0301	0.22264	Pass	no
XLOC_027084	SMESG000070998.1	SMEST070998001.1	dd_Smed_v6_29263_0_1	dd_Smed_v4_29263_0_1	-	-	-	-	-	-	-	-	-	-	-	-	-	-	-	-	-	-	-	-	0.0444938	1.02832	23.1115	4.53054	0.09085	0.394983	Pass	no
XLOC_019402	SMESG000049467.1	SMEST049467001.1	dd_Smed_v6_16476_0_1	dd_Smed_v4_16476_0_1	GRID1_RAT	Glutamate receptor ionotropic, delta-1	GRID1_RAT	Glutamate receptor ionotropic, delta-1	UniRef90_Q8MMK3	DjGluR1 n=1	UniRef90_Q8MMK3	DjGluR1 n=1	tr|Q8MMK3|Q8MMK3_DUGJA	Q8MMK3	DjGluR1	-	-	-	-	-	-	-	-	-	0.0524061	1.20332	22.9614	4.52114	0.0082	0.101935	Pass	no
XLOC_015098	SMESG000036972.1	SMEST036972001.1	-	-	-	-	-	-	-	-	-	-	-	-	-	-	-	-	-	-	-	-	-	-	0.0438759	1.00718	22.9552	4.52075	0.11865	0.45182	Pass	no
XLOC_006934	SMESG000017133.1	SMEST017133001.1	dd_Smed_v6_9364_0_1	dd_Smed_v4_9364_0_1	-	-	-	-	-	-	-	-	-	-	-	-	-	-	-	-	-	-	dd_smedV4_9364_0_1	Cell-type-specificity: Parapharyngeal SimilarTo: JX010496.1 Description: GLI pathogenesis related-1	0.0832434	1.89047	22.7101	4.50527	0.01325	0.136851	Pass	no
XLOC_007197	SMESG000015781.1	SMEST015781001.1	dd_Smed_v6_13748_0_1	dd_Smed_v4_13748_0_1	KCNAW_DROME	Potassium voltage-gated channel protein Shaw	KCNAW_DROME	Potassium voltage-gated channel protein Shaw	UniRef90_G5EEK7	Protein SHW-3 n=3	UniRef90_G5EDK3	Protein SHW-1, isoform b n=8	tr|Q29MF1|Q29MF1_DROPS	Q29MF1	GA15475	-	-	-	-	-	-	-	-	-	0.0548649	1.23566	22.5219	4.49325	0.1407	0.487846	Pass	no
XLOC_004878	SMESG000009914.1	SMEST009914001.1	dd_Smed_v6_16346_0_1	dd_Smed_v4_16346_0_1	-	-	-	-	-	-	-	-	-	-	-	-	-	-	-	-	-	-	dd_smedV4_16346_0_1	Cell-type-specificity: Neoblast SimilarTo: uc002cvw.3 Description: CREB binding protein (CREBBP)	0.0486457	1.08601	22.3249	4.48058	0.03775	0.251183	Pass	no
XLOC_011369	SMESG000028750.1	SMEST028750001.1	dd_Smed_v6_11951_0_1	dd_Smed_v4_11951_0_1	-	-	-	-	UniRef90_UPI0001A6346D	PDZ domain protein n=1	UniRef90_UPI0001A6346D	PDZ domain protein n=1	-	-	-	-	-	-	-	-	-	-	dd_smedV4_11951_0_1	Cell-type-specificity: Neural (ciliated) SimilarTo: NA Description: NA	0.0535586	1.17767	21.9884	4.45867	0.078	0.370686	Pass	no
XLOC_009932	SMESG000022267.1	SMEST022267001.1	dd_Smed_v6_16240_0_1	dd_Smed_v4_16240_0_1	-	-	MFSD8_DANRE	Major facilitator superfamily domain-containing protein 8	UniRef90_C1LIB5	Major facilitator superfamily n=3	UniRef90_C1LIB5	Major facilitator superfamily n=3	tr|Q28DH6|Q28DH6_XENTR	Q28DH6	Novel protein	-	-	-	-	-	-	-	-	-	0.0456236	1.00031	21.9253	4.45452	0.08785	0.390554	Pass	no
XLOC_008523	SMESG000021478.1	SMEST021478002.1	dd_Smed_v6_6920_0_1	dd_Smed_v4_6920_0_1	SY65_APLCA	Synaptotagmin-1	SY65_DROME	Synaptotagmin 1	UniRef90_Q9U8R6	Djsyt protein n=1	UniRef90_C1L3R1	Synaptotagmin II n=2	tr|Q9U8R6|Q9U8R6_DUGJA	Q9U8R6	Djsyt protein	-	-	-	-	-	-	-	dd_smedV4_6920_0_1	Cell-type-specificity: Muscle SimilarTo: uc001bfj.3 Description: heparan sulfate proteoglycan 2 (HSPG2)	0.137946	2.97166	21.5422	4.42909	0.0087	0.106556	Pass	no
XLOC_015693	SMESG000038586.1	SMEST038586001.1	-	-	-	-	-	-	UniRef90_E3T7U4	Neuropeptide 12 n=1	-	-	-	-	-	-	-	-	-	-	-	-	-	-	0.121679	2.60629	21.4194	4.42085	0.15665	0.504325	Pass	no
XLOC_012632	SMESG000030049.1	SMEST030049001.1	dd_Smed_v6_9961_0_1	dd_Smed_v4_9961_0_1	-	-	-	-	-	-	-	-	-	-	-	-	-	-	-	-	-	-	dd_smedV4_9961_0_1	Cell-type-specificity: Neural (non-ciliated) SimilarTo: uc002ivx.4 Description: NA	0.0990228	2.09701	21.177	4.40443	0.00895	0.108339	Pass	no
XLOC_019899	SMESG000058994.1	SMEST058994001.1	dd_Smed_v6_586_0_1	dd_Smed_v4_586_0_1	-	-	-	-	-	-	-	-	-	-	-	-	-	-	-	-	-	-	-	-	0.105504	2.22125	21.0537	4.396	0.0289	0.21751	Pass	no
XLOC_006406	SMESG000013910.1	SMEST013910001.1	dd_Smed_v6_41_0_1	dd_Smed_v4_41_0_1	VKT31_MESMA	Kunitz-type serine protease inhibitor BmKTT-2	-	-	UniRef90_I1ZII0	Serine protease inhibitor-1 (Fragment) n=1	-	-	-	-	-	-	-	-	-	-	-	-	-	-	0.173894	3.64455	20.9585	4.38946	0.15975	0.509303	Pass	no
XLOC_020737	SMESG000053268.1	SMEST053268001.1	dd_Smed_v6_12880_0_1	dd_Smed_v4_12880_0_1	-	-	-	-	-	-	UniRef90_G4LY50	Putative uncharacterized protein n=1	-	-	-	-	-	-	-	-	-	-	dd_smedV4_12880_0_1	Cell-type-specificity: Gut SimilarTo: uc001svd.2 Description: bestrophin 3 (BEST3)	0.0816771	1.70135	20.8302	4.3806	0.04505	0.276153	Pass	no
XLOC_000942	SMESG000003163.1	SMEST003163003.1	dd_Smed_v6_23144_0_1	dd_Smed_v4_23144_0_1	RMIL_AVII1	Serine/threonine-protein kinase-transforming protein Rmil	RMIL_AVII1	Serine/threonine-protein kinase-transforming protein Rmil	UniRef90_UPI0001A61D05	serine/threonine protein kinase n=1	UniRef90_UPI0001A61D05	serine/threonine protein kinase n=1	tr|D7PBN4|D7PBN4_HUMAN	D7PBN4	SLC45A3-BRAF fusion protein	-	-	-	-	-	-	-	dd_smedV4_18341_0_1	Cell-type-specificity: Neoblast SimilarTo: NA Description: NA	0.0564691	1.13103	20.0292	4.32403	0.01085	0.121426	Pass	no
XLOC_025189	SMESG000065837.1	SMEST065837001.1	dd_Smed_v6_12305_0_1	dd_Smed_v4_12305_0_1	GCY3E_DROME	Guanylate cyclase 32E	GCY3E_DROME	Guanylate cyclase 32E	UniRef90_B4LQH0	Guanylate cyclase n=2	UniRef90_B4LQH0	Guanylate cyclase n=2	tr|B4JBD1|B4JBD1_DROGR	B4JBD1	Guanylate cyclase	-	-	-	-	-	-	-	dd_smedV4_12305_0_1	Cell-type-specificity: Neural (non-ciliated) SimilarTo: uc003nfb.3 Description: secretagogin, EF-hand calcium binding protein (SCGN)	0.0541686	1.08184	19.9717	4.31989	0.00995	0.115721	Pass	no
XLOC_004475	SMESG000012002.1	SMEST012002001.1	dd_Smed_v6_9918_0_1	dd_Smed_v4_9918_0_1	CPLX1_CAEEL	Putative complexin-1	-	-	UniRef90_Q5DA47	Complexin (Synaphin) n=2	-	-	-	-	-	-	-	-	-	-	-	-	dd_smedV4_9918_0_1	Cell-type-specificity: Epidermis I SimilarTo: NA Description: NA	0.0594712	1.14677	19.2828	4.26924	0.12805	0.467876	Pass	no
XLOC_004473	SMESG000011995.1	SMEST011995001.1	dd_Smed_v6_1851_0_1	dd_Smed_v4_1851_0_1	-	-	-	-	-	-	-	-	-	-	-	-	-	-	-	-	-	-	dd_smedV4_1851_0_1	Cell-type-specificity: Gut SimilarTo: NA Description: NA	0.216172	4.10497	18.9894	4.24712	0.1499	0.499774	Pass	no
XLOC_009069	SMESG000020528.1,SMESG000020534.1		-	-	-	-	-	-	-	-	-	-	-	-	-	-	-	-	-	-	-	-	-	-	0.228715	4.22769	18.4845	4.20825	0.27285	0.646362	Pass	no
XLOC_017444	SMESG000044639.1	SMEST044639001.1	dd_Smed_v6_48706_0_1	dd_Smed_v4_48706_0_1	ADA2A_BOVIN	Alpha-2A adrenergic receptor	ADA2C_DANRE	Alpha-2C adrenergic receptor	UniRef90_E7EZZ5	Uncharacterized protein n=1	UniRef90_F6QH01	Uncharacterized protein (Fragment) n=2	tr|E7EZZ5|E7EZZ5_DANRE	E7EZZ5	Uncharacterized protein	-	-	-	GCR017	Cluster: Rho-C Description: alpha-2a adrenergic receptor	-	-	-	-	0.0651924	1.19669	18.3563	4.1982	0.0566	0.311951	Pass	no
XLOC_015890	SMESG000040060.1	SMEST040060001.1	dd_Smed_v6_14973_0_2	dd_Smed_v4_14973_0_2	-	-	-	-	UniRef90_G4VJR3	Putative peptide (Allatostatin/somatostatin)-like receptor n=1	UniRef90_G4VJR3	Putative peptide (Allatostatin/somatostatin)-like receptor n=1	-	-	-	-	-	-	GCR243	Cluster: Srfb Description: peptide (allatostatin somatostatin)-like receptor	-	-	-	-	0.0646405	1.1749	18.1759	4.18396	0.099	0.412009	Pass	no
XLOC_030586	SMESG000080891.1	SMEST080891002.1	-	-	ACH2_DROME	Acetylcholine receptor subunit alpha-like 2	ACHA2_RAT	Neuronal acetylcholine receptor subunit alpha-2	UniRef90_UPI0001A639FB	nAChR subunit n=1	UniRef90_UPI0001A639FB	nAChR subunit n=1	sp|Q91X60|ACHA2_MOUSE	Q91X60	Neuronal acetylcholine receptor subunit alpha-2	-	-	-	-	-	-	-	dd_smedV4_11839_0_1	Cell-type-specificity: Neural (non-ciliated) SimilarTo: uc002beb.3 Description: cholinergic receptor, nicotinic, alpha 3 (neuronal) (CHRNA3)	0.0745065	1.31496	17.6489	4.14151	0.2454	0.620021	Pass	no
XLOC_024242	SMESG000063380.1	SMEST063380002.1	-	-	CAV3_RAT	Caveolin-3	CAV3_RAT	Caveolin-3	UniRef90_Q28FL2	Caveolin n=2	UniRef90_Q28FL2	Caveolin n=2	tr|Q8JHW9|Q8JHW9_XENLA	Q8JHW9	Caveolin	-	-	-	-	-	-	-	-	-	0.0817075	1.41475	17.3148	4.11393	0.24655	0.621162	Pass	no
XLOC_010264	SMESG000025145.1	SMEST025145001.1	-	-	ACADS_PONAB	Short-chain specific acyl-CoA dehydrogenase, mitochondrial	ACADS_RAT	Short-chain specific acyl-CoA dehydrogenase, mitochondrial	UniRef90_Q6P324	Acyl-Coenzyme A dehydrogenase, C-2 to C-3 short chain n=2	UniRef90_Q6P324	Acyl-Coenzyme A dehydrogenase, C-2 to C-3 short chain n=2	tr|Q6P324|Q6P324_XENTR	Q6P324	Acyl-Coenzyme A dehydrogenase, C-2 to C-3 short chain	-	-	-	-	-	-	-	-	-	0.0736916	1.26693	17.1923	4.10369	0.11825	0.451506	Pass	no
XLOC_015494	SMESG000039006.1	SMEST039006001.1	dd_Smed_v6_13470_0_1	dd_Smed_v4_13470_0_1	-	-	-	-	-	-	-	-	-	-	-	-	-	-	-	-	-	-	dd_smedV4_13470_0_1	Cell-type-specificity: Neural (ciliated) SimilarTo: NA Description: NA	0.410439	7.0453	17.1653	4.10142	0.0115	0.125873	Pass	no
XLOC_008580	SMESG000020911.1	SMEST020911001.1	dd_Smed_v6_12466_0_1	dd_Smed_v4_12466_0_1	NMUR1_MOUSE	Neuromedin-U receptor 1	NMUR1_MOUSE	Neuromedin-U receptor 1	UniRef90_F1QJG8	Uncharacterized protein n=3	UniRef90_Q9VDB9	SIFamide receptor, isoform B n=1	tr|Q9VDB9|Q9VDB9_DROME	Q9VDB9	SIFamide receptor, isoform B	-	-	-	GCR303	Cluster: Rho-C Description: galanin receptor type 2-like	-	-	-	-	0.121618	2.07508	17.0623	4.09274	0.04025	0.259232	Pass	no
XLOC_012778	SMESG000032390.1	SMEST032390001.1	dd_Smed_v6_11753_0_1	dd_Smed_v4_11753_0_1	-	-	-	-	UniRef90_UPI0001A6346D	PDZ domain protein n=1	UniRef90_UPI0001A6346D	PDZ domain protein n=1	-	-	-	-	-	-	-	-	-	-	dd_smedV4_11753_0_1	Cell-type-specificity: Sigma neoblasts SimilarTo: uc001mem.1 Description: dachsous 1 (Drosophila) (DCHS1)	0.0871669	1.48598	17.0475	4.09149	0.00415	0.0630395	Pass	no
XLOC_006091	SMESG000013290.1	SMEST013290001.1	dd_Smed_v6_14095_0_1	dd_Smed_v4_14095_0_1	-	-	-	-	UniRef90_E3CTI2	Pyrokinin prohormone like-1 n=1	UniRef90_E3CTI2	Pyrokinin prohormone like-1 n=1	tr|E3CTI2|E3CTI2_SCHMD	E3CTI2	Pyrokinin prohormone like-1	-	-	-	-	-	-	-	-	-	0.0612617	1.00704	16.4383	4.03899	0.08595	0.386248	Pass	no
XLOC_029612	SMESG000081261.1	SMEST081261001.1	dd_Smed_v6_10592_0_1	dd_Smed_v4_10592_0_1	-	-	-	-	-	-	-	-	-	-	-	-	-	-	-	-	-	-	-	-	0.347677	5.68312	16.346	4.03086	0.02435	0.197206	Pass	no
XLOC_025912	SMESG000067388.1	SMEST067388001.1	dd_Smed_v6_15376_0_1	dd_Smed_v4_15376_0_1	PC11X_GORGO	Protocadherin-11 X-linked	PCDH7_HUMAN	Protocadherin-7	UniRef90_G4VJA7	Putative cadherin n=2	UniRef90_G4VJA7	Putative cadherin n=2	tr|E7F9L6|E7F9L6_DANRE	E7F9L6	Uncharacterized protein	-	-	-	-	-	-	-	dd_smedV4_15376_0_1	Cell-type-specificity: Neoblast SimilarTo: uc010wlv.1 Description: phosphatase, orphan 1 (PHOSPHO1)	0.086036	1.40348	16.3127	4.02792	0.0238	0.194907	Pass	no
XLOC_017068	SMESG000043394.1	SMEST043394001.1	dd_Smed_v6_19535_0_1	dd_Smed_v4_19535_0_1	MR1BB_DANRE	Melatonin receptor type 1B-B	MTR1A_CHICK	Melatonin receptor type 1A	UniRef90_F1QHL7	Uncharacterized protein (Fragment) n=2	UniRef90_F1QHL7	Uncharacterized protein (Fragment) n=2	tr|F8W427|F8W427_DANRE	F8W427	Melatonin receptor type 1A-like (Fragment)	-	-	-	GCR030	Cluster: Rho-C Description: melatonin receptor type 1a-like	-	-	-	-	0.100402	1.63664	16.3009	4.02688	0.01555	0.151676	Pass	no
XLOC_007442	SMESG000016306.1	SMEST016306001.1	dd_Smed_v6_3515_0_1	dd_Smed_v4_3515_0_1	-	-	-	-	-	-	-	-	-	-	-	-	-	-	-	-	-	-	-	-	0.146272	2.36324	16.1565	4.01404	0.0464	0.280426	Pass	no
XLOC_026282	SMESG000068540.1	SMEST068540001.1	dd_Smed_v6_18107_0_1	dd_Smed_v4_18107_0_1	ST18_HUMAN	Suppression of tumorigenicity 18 protein	ST18_HUMAN	Suppression of tumorigenicity 18 protein	UniRef90_UPI0003838B08	PREDICTED: suppression of tumorigenicity 18 protein, partial n=1	UniRef90_UPI0003838B08	PREDICTED: suppression of tumorigenicity 18 protein, partial n=1	tr|E7EZA0|E7EZA0_DANRE	E7EZA0	Uncharacterized protein	-	-	-	-	-	-	-	-	-	0.0670454	1.08073	16.1194	4.01072	0.057	0.313186	Pass	no
XLOC_020664	SMESG000053356.1	SMEST053356001.1	dd_Smed_v6_14057_0_1	dd_Smed_v4_14057_0_1	ZDH16_HUMAN	Probable palmitoyltransferase ZDHHC16	ZDH16_HUMAN	Probable palmitoyltransferase ZDHHC16	UniRef90_UPI0001A63769	zinc finger protein n=1	UniRef90_B8A4F0	Palmitoyltransferase n=3	sp|Q969W1-4|ZDH16_HUMAN	Q969W1-4	Isoform 4 of Probable palmitoyltransferase ZDHHC16	-	-	-	-	-	-	-	-	-	0.782101	12.5745	16.0778	4.007	0.0163	0.156903	Pass	no
XLOC_008072	SMESG000017894.1	SMEST017894001.1	dd_Smed_v6_14790_0_1	dd_Smed_v4_14790_0_1	ACES_BUNFA	Acetylcholinesterase	ACES_BUNFA	Acetylcholinesterase	UniRef90_G4LUT1	Family S9 non-peptidase homologue (S09 family) n=1	UniRef90_G4LUT1	Family S9 non-peptidase homologue (S09 family) n=1	tr|F8WF14|F8WF14_HUMAN	F8WF14	Cholinesterase	-	-	-	-	-	-	-	-	-	0.0806411	1.28012	15.8743	3.98862	0.01615	0.155821	Pass	no
XLOC_004928	SMESG000010167.1	SMEST010167001.1	-	-	-	-	-	-	-	-	-	-	-	-	-	-	-	-	-	-	-	-	dd_smedV4_8925_0_1	Cell-type-specificity: Neoblast SimilarTo: uc001aed.3 Description: pseudouridylate synthase-like 1 (PUSL1)	0.0699881	1.10658	15.811	3.98285	0.08865	0.391986	Pass	no
XLOC_028475	SMESG000074708.1	SMEST074708001.1	dd_Smed_v6_4295_0_1	dd_Smed_v4_4295_0_1	-	-	-	-	-	-	-	-	-	-	-	-	-	-	-	-	-	-	-	-	0.205022	3.23607	15.784	3.98039	0.1527	0.501988	Pass	no
XLOC_029157	SMESG000077075.1	SMEST077075001.1	dd_Smed_v6_23249_0_1	dd_Smed_v4_23249_0_1	FD3_DROME	Fork head domain-containing protein FD3	FD3_DROME	Fork head domain-containing protein FD3	UniRef90_X2C870	Winged helix/forkhead transcription factor n=1	UniRef90_X2C870	Winged helix/forkhead transcription factor n=1	tr|Q8MXW8|Q8MXW8_DUGJA	Q8MXW8	Winged helix/forkhead transcription factor (Fragment)	-	-	-	-	-	-	-	-	-	0.103228	1.62885	15.7791	3.97995	0.02195	0.1865	Pass	no
XLOC_009491	SMESG000022853.1	SMEST022853001.1	dd_Smed_v6_12892_0_1	dd_Smed_v4_12892_0_1	-	-	-	-	UniRef90_G4V950	Putative uncharacterized protein n=1	UniRef90_G4V950	Putative uncharacterized protein n=1	-	-	-	-	-	-	-	-	-	-	-	-	0.154021	2.39444	15.5462	3.95849	0.02275	0.190184	Pass	no
XLOC_011411	SMESG000028543.1	SMEST028543001.1	dd_Smed_v6_14410_0_1	dd_Smed_v4_14410_0_1	PC11X_PIG	Protocadherin-11 X-linked	PC11X_PIG	Protocadherin-11 X-linked	UniRef90_G4VH60	Putative cadherin n=1	UniRef90_G4VH60	Putative cadherin n=1	tr|E7F743|E7F743_DANRE	E7F743	Uncharacterized protein	-	-	-	-	-	-	-	-	-	0.0791867	1.19716	15.1182	3.91821	0.01795	0.164886	Pass	no
XLOC_016707	SMESG000051040.1	SMEST051040001.1	dd_Smed_v6_29789_0_1	dd_Smed_v4_29789_0_1	-	-	-	-	-	-	-	-	-	-	-	-	-	-	GCR340	Cluster: Z Description: ---NA---	-	-	-	-	0.0675249	1.01972	15.1014	3.91661	0.1407	0.487846	Pass	no
XLOC_028018	SMESG000077970.1	SMEST077970001.1	dd_Smed_v6_20944_0_1	dd_Smed_v4_20944_0_1	SOX2_CHICK	Transcription factor SOX-2	SOX14_CHICK	Transcription factor SOX-14	UniRef90_B0ZTE1	Transcription factor Sox-21 n=2	UniRef90_B0ZTE1	Transcription factor Sox-21 n=2	sp|A4QNG3|SOX14_XENTR	A4QNG3	Transcription factor Sox-14	-	-	-	-	-	-	-	dd_smedV4_8104_0_1	Cell-type-specificity: Neural (ciliated) SimilarTo: uc001yfn.2 Description: NA	0.0856244	1.28176	14.9696	3.90396	0.02625	0.204868	Pass	no
XLOC_000201	SMESG000027218.1	SMEST027218002.1	dd_Smed_v6_49794_0_1	dd_Smed_v4_49794_0_1	PRD13_HUMAN	PR domain zinc finger protein 13	PRD13_MOUSE	PR domain zinc finger protein 13	UniRef90_F7AI31	Uncharacterized protein n=2	UniRef90_F7AI31	Uncharacterized protein n=2	tr|Q7Z5E7|Q7Z5E7_HUMAN	Q7Z5E7	MU-MB-20.220 (Fragment)	-	-	-	-	-	-	-	-	-	0.109324	1.63575	14.9624	3.90327	0.0132	0.136674	Pass	no
XLOC_014481	SMESG000036565.1	SMEST036565001.1	dd_Smed_v6_4963_0_1	dd_Smed_v4_4963_0_1	-	-	-	-	-	-	-	-	-	-	-	-	-	-	-	-	-	-	-	-	0.203436	3.02742	14.8814	3.89544	0.1281	0.467876	Pass	no
XLOC_005438	SMESG000011525.1	SMEST011525001.1	dd_Smed_v6_14159_0_1	dd_Smed_v4_14159_0_1	-	-	-	-	UniRef90_S5W2R2	Asic n=1	UniRef90_S5W2R2	Asic n=1	-	-	-	-	-	-	-	-	-	-	-	-	0.119144	1.75542	14.7336	3.88104	0.03365	0.235607	Pass	no
XLOC_016733	SMESG000051163.1	SMEST051163001.1	dd_Smed_v6_36214_0_1	-	-	-	-	-	-	-	-	-	-	-	-	-	-	-	-	-	-	-	-	-	0.166434	2.44817	14.7096	3.87868	0.02485	0.199216	Pass	no
XLOC_016771	SMESG000051213.1	SMEST051213001.1	dd_Smed_v6_13023_0_2	dd_Smed_v4_13023_0_2	-	-	-	-	-	-	-	-	-	-	-	-	-	-	-	-	-	-	dd_smedV4_13023_0_1	Cell-type-specificity: Epidermal progenitors (early) SimilarTo: NA Description: NA	0.25907	3.8071	14.6953	3.87728	0.01465	0.146218	Pass	no
XLOC_011096	SMESG000041886.1	SMEST041886001.1	dd_Smed_v6_23837_0_1	dd_Smed_v4_23837_0_1	GLRA3_RAT	Glycine receptor subunit alpha-3	GLRA3_HUMAN	Glycine receptor subunit alpha-3	UniRef90_T2C5A6	Glutamate-gated chloride channel subunit 2 isoform 1 n=2	UniRef90_T2C5A6	Glutamate-gated chloride channel subunit 2 isoform 1 n=2	tr|F1QN49|F1QN49_DANRE	F1QN49	Uncharacterized protein (Fragment)	-	-	-	-	-	-	-	-	-	0.172058	2.50995	14.5878	3.86669	0.0152	0.149551	Pass	no
XLOC_010138	SMESG000024502.1	SMEST024502002.1	dd_Smed_v6_14027_0_1	dd_Smed_v4_14027_0_1	-	-	-	-	-	-	-	-	-	-	-	-	-	-	-	-	-	-	dd_smedV4_14027_0_1	Cell-type-specificity: Neoblast SimilarTo: uc001kgr.1 Description: kinesin family member 20B (KIF20B)	0.118269	1.66317	14.0626	3.81379	0.10445	0.423374	Pass	no
XLOC_013738	SMESG000033327.1	SMEST033327001.1	dd_Smed_v6_12967_0_1	dd_Smed_v4_12967_0_1	-	-	-	-	-	-	-	-	-	-	-	-	-	-	-	-	-	-	dd_smedV4_12967_0_1	Cell-type-specificity: Parapharyngeal SimilarTo: NA Description: NA	0.332314	4.64941	13.991	3.80643	0.0281	0.213412	Pass	no
XLOC_006565	SMESG000016749.1	SMEST016749001.1	dd_Smed_v6_10655_0_1	dd_Smed_v4_10655_0_1	PDI2_SCHPO	Protein disulfide-isomerase C17H9.14c	PDI2_SCHPO	Protein disulfide-isomerase C17H9.14c	-	-	-	-	-	-	-	-	-	-	-	-	-	-	-	-	0.114962	1.60157	13.9313	3.80026	0.03035	0.223825	Pass	no
XLOC_014456	SMESG000036403.1	SMEST036403001.1	dd_Smed_v6_15335_0_1	dd_Smed_v4_15335_0_1	GPR83_MOUSE	Probable G-protein coupled receptor 83	GPR83_MOUSE	Probable G-protein coupled receptor 83	UniRef90_Q964E5	Putative neuropeptide receptor NPR1 n=1	UniRef90_Q964E5	Putative neuropeptide receptor NPR1 n=1	tr|Q964E5|Q964E5_DUGTI	Q964E5	Putative neuropeptide receptor NPR1	-	-	-	GCR099	Cluster: Rho-C Description: prolactin-releasing peptide receptor-like	-	-	-	-	0.081411	1.1341	13.9305	3.80018	0.0588	0.318164	Pass	no
XLOC_001832	SMESG000001596.1	SMEST001596001.1	dd_Smed_v6_2805_0_1	dd_Smed_v4_2805_0_1	-	-	-	-	-	-	-	-	-	-	-	-	-	-	-	-	-	-	-	-	0.364871	5.07844	13.9185	3.79893	0.02915	0.218579	Pass	no
XLOC_000864	SMESG000002741.1	SMEST002741001.1	-	-	-	-	-	-	-	-	-	-	-	-	-	-	-	-	-	-	-	-	-	-	0.157839	2.19502	13.9067	3.79771	0.15325	0.502232	Pass	no
XLOC_003310	SMESG000009094.1	SMEST009094001.1	dd_Smed_v6_96594_0_1	dd_Smed_v4_96594_0_1	-	-	-	-	-	-	-	-	-	-	-	-	-	-	-	-	-	-	dd_smedV4_12977_0_1	Cell-type-specificity: Neoblast SimilarTo: uc002psc.4 Description: NA	0.124701	1.72406	13.8256	3.78927	0.15205	0.501604	Pass	no
XLOC_000722	SMESG000025891.1	SMEST025891001.1	dd_Smed_v6_9181_0_1	dd_Smed_v4_9181_0_1	-	-	-	-	-	-	-	-	-	-	-	-	-	-	-	-	-	-	-	-	0.105177	1.44607	13.7489	3.78125	0.065	0.33735	Pass	no
XLOC_016440	SMESG000051214.1	SMEST051214001.1	dd_Smed_v6_17856_0_1	dd_Smed_v4_17856_0_1	-	-	-	-	-	-	-	-	-	-	-	-	-	-	-	-	-	-	-	-	0.0916927	1.25982	13.7396	3.78027	0.31745	0.690441	Pass	no
XLOC_009085	SMESG000020512.1	SMEST020512017.1	-	-	-	-	-	-	UniRef90_G4VRN9	Uncharacterized protein n=2	UniRef90_G4VRN9	Uncharacterized protein n=2	-	-	-	-	-	-	-	-	-	-	dd_smedV4_14861_0_1	Cell-type-specificity: Muscle SimilarTo: AY945305.1 Description: netrin 2	0.102129	1.39069	13.617	3.76734	0.18815	0.54642	Pass	no
XLOC_000153	SMESG000026904.1	SMEST026904001.1	dd_Smed_v6_22036_0_1	dd_Smed_v4_22036_0_1	-	-	-	-	-	-	-	-	-	-	-	-	-	-	GCR229	Cluster: Description: ---NA---	-	-	dd_smedV4_22036_0_1	Cell-type-specificity: Neoblast SimilarTo: NA Description: NA	0.0854249	1.15517	13.5226	3.7573	0.04575	0.278389	Pass	no
XLOC_027631	SMESG000072344.1	SMEST072344001.1	dd_Smed_v6_11255_0_1	dd_Smed_v4_11255_0_1	-	-	-	-	-	-	-	-	-	-	-	-	-	-	-	-	-	-	dd_smedV4_11255_0_1	Cell-type-specificity: Muscle SimilarTo: uc010mgy.1 Description: NA	0.139592	1.87943	13.4637	3.75101	0.1208	0.456103	Pass	no
XLOC_005687	SMESG000014239.1	SMEST014239001.1	dd_Smed_v6_12440_0_1	dd_Smed_v4_12440_0_1	KCD16_MOUSE	BTB/POZ domain-containing protein KCTD16	KCD16_MOUSE	BTB/POZ domain-containing protein KCTD16	UniRef90_Q9VDH3	CG10830 n=12	UniRef90_Q9VDH3	CG10830 n=12	tr|B4R1Q0|B4R1Q0_DROSI	B4R1Q0	GD20024	-	-	-	-	-	-	-	dd_smedV4_12440_0_1	Cell-type-specificity: Epidermis I SimilarTo: uc001mqo.3 Description: growth arrest-specific 2 (GAS2)	0.207712	2.79655	13.4636	3.75099	0.0239	0.19534	Pass	no
XLOC_009964	SMESG000022406.1	SMEST022406001.1	-	-	-	-	-	-	-	-	-	-	-	-	-	-	-	-	-	-	-	-	-	-	0.139541	1.85922	13.3238	3.73594	0.06075	0.324904	Pass	no
XLOC_014931	SMESG000037525.1	SMEST037525001.1	dd_Smed_v6_10522_0_1	dd_Smed_v4_10522_0_1	FANA_HELAS	FMRFamide-activated amiloride-sensitive sodium channel	FANA_HELAS	FMRFamide-activated amiloride-sensitive sodium channel	UniRef90_G4V8Q7	Putative amiloride-sensitive sodium channel n=1	UniRef90_G4V8Q7	Putative amiloride-sensitive sodium channel n=1	-	-	-	-	-	-	-	-	-	-	dd_smedV4_10522_0_1	Cell-type-specificity: Neural (non-ciliated) SimilarTo: uc010pvv.2 Description: guanylate kinase 1 (GUK1)	0.225169	2.97165	13.1974	3.72218	0.0239	0.19534	Pass	no
XLOC_006269	SMESG000013634.1	SMEST013634001.1	dd_Smed_v6_25629_0_1	dd_Smed_v4_25629_0_1	H3_URECA	Histone H3	H3_URECA	Histone H3	UniRef90_UPI00034FDBE2	PREDICTED: neurofilament heavy polypeptide-like n=1	UniRef90_UPI00034FDBE2	PREDICTED: neurofilament heavy polypeptide-like n=1	tr|B9EI85|B9EI85_MOUSE	B9EI85	Histone H3	-	-	-	-	-	-	-	dd_smedV4_13347_0_1	Cell-type-specificity: Neural (ciliated) SimilarTo: uc003hre.3 Description: polycystic kidney disease 2 (autosomal dominant) (PKD2)	0.795904	10.3638	13.0214	3.70281	0.01655	0.158088	Pass	no
XLOC_001824	SMESG000001540.1	SMEST001540001.1	-	-	-	-	-	-	-	-	-	-	-	-	-	-	-	-	-	-	-	-	-	-	0.142274	1.83859	12.9229	3.69186	0.0577	0.314948	Pass	no
XLOC_003532	SMESG000008798.1	SMEST008798001.1	dd_Smed_v6_28983_0_1	dd_Smed_v4_28983_0_1	-	-	-	-	-	-	-	-	-	-	-	-	-	-	-	-	-	-	-	-	0.522508	6.67156	12.7683	3.6745	0.1804	0.536902	Pass	no
XLOC_022505	SMESG000064760.1	SMEST064760001.1	dd_Smed_v6_11681_0_1	dd_Smed_v4_11681_0_1	GLT25_ANOGA	Glycosyltransferase 25 family member	GLT25_ANOGA	Glycosyltransferase 25 family member	UniRef90_G4LX64	Cerebral cell adhesion molecule related n=1	UniRef90_G4LX64	Cerebral cell adhesion molecule related n=1	sp|Q29NU5|GLT25_DROPS	Q29NU5	Glycosyltransferase 25 family member	-	-	-	-	-	-	-	dd_smedV4_11681_0_1	Cell-type-specificity: Epidermal lineage (early + late + mature) SimilarTo: uc009zjw.3 Description: leucine-rich repeat kinase 2 (LRRK2)	0.124786	1.58642	12.7131	3.66825	0.03325	0.233858	Pass	no
XLOC_010723	SMESG000024217.1	SMEST024217002.1	dd_Smed_v6_16101_0_1	dd_Smed_v4_16101_0_1	ELIC_DICCH	Cys-loop ligand-gated ion channel	ELIC_DICCH	Cys-loop ligand-gated ion channel	UniRef90_C7TYG3	Putative Glra4a protein 175 n=1	UniRef90_C7TYG3	Putative Glra4a protein 175 n=1	-	-	-	-	-	-	-	-	-	-	-	-	0.308036	3.91428	12.7072	3.66758	0.01865	0.169195	Pass	no
XLOC_003254	SMESG000005619.1	SMEST005619001.1	dd_Smed_v6_13255_0_1	dd_Smed_v4_13255_0_1	SNP25_DROME	Synaptosomal-associated protein 25	SNP25_DROME	Synaptosomal-associated protein 25	UniRef90_A4PBU6	Synaptosomal-associated protein n=1	UniRef90_A4PBU6	Synaptosomal-associated protein n=1	tr|A4PBU6|A4PBU6_DUGJA	A4PBU6	Synaptosomal-associated protein	-	-	-	-	-	-	-	-	-	0.251887	3.18239	12.6342	3.65926	0.00335	0.0548326	Pass	no
XLOC_021579	SMESG000055619.1	SMEST055619001.1	dd_Smed_v6_11459_0_1	dd_Smed_v4_11459_0_1	TPL2B_DANRE	Tumor necrosis factor, alpha-induced protein 8-like protein 2 B	TPL2B_DANRE	Tumor necrosis factor, alpha-induced protein 8-like protein 2 B	UniRef90_G4VEC4	Putative tumor necrosis factor induced protein n=1	UniRef90_G4VEC4	Putative tumor necrosis factor induced protein n=1	sp|Q7T364|TPL2B_DANRE	Q7T364	Tumor necrosis factor, alpha-induced protein 8-like protein 2 B	-	-	-	-	-	-	-	-	-	0.108991	1.36222	12.4985	3.64368	0.1282	0.467876	Pass	no
XLOC_015156	SMESG000037137.1	SMEST037137001.1	dd_Smed_v6_1632_0_1	-	-	-	-	-	-	-	-	-	-	-	-	-	-	-	-	-	-	-	-	-	1.47874	18.386	12.4336	3.63617	0.0225	0.189019	Pass	no
XLOC_000095	SMESG000026696.1	SMEST026696001.1	dd_Smed_v6_1933_0_1	dd_Smed_v4_1933_0_1	-	-	-	-	-	-	-	-	-	-	-	-	-	-	-	-	-	-	dd_smedV4_1933_0_1	Cell-type-specificity: Neural (non-ciliated) SimilarTo: uc002wax.2 Description: anoctamin 7 (ANO7)NGEP-L	0.0817327	1.00909	12.3462	3.626	0.04205	0.265068	Pass	no
XLOC_020809	SMESG000054105.1	SMEST054105001.1	dd_Smed_v6_1041_0_1	dd_Smed_v4_1041_0_1	-	-	-	-	-	-	-	-	-	-	-	-	-	-	-	-	-	-	-	-	0.55572	6.78006	12.2005	3.60887	0.0043	0.0645311	Pass	no
XLOC_026581	SMESG000073832.1	SMEST073832003.1	dd_Smed_v6_50059_0_1	dd_Smed_v4_50059_0_1	-	-	-	-	-	-	-	-	-	-	-	-	-	-	GCR410	Cluster: Srfa Description: somatostatin receptor type 4	-	-	-	-	0.0892841	1.08735	12.1785	3.60627	0.15445	0.502862	Pass	no
XLOC_030587	SMESG000080892.1	SMEST080892002.1	dd_Smed_v6_11839_0_2	dd_Smed_v4_11839_0_2	-	-	-	-	UniRef90_G4VQY5	Putative nachr subunit n=1	UniRef90_G4VQY5	Putative nachr subunit n=1	-	-	-	-	-	-	-	-	-	-	dd_smedV4_11839_0_1	Cell-type-specificity: Epidermal progenitors (late) SimilarTo: uc010sxh.1 Description: SV2 related protein homolog (rat) (SVOP)	0.102998	1.2458	12.0954	3.59638	0.04735	0.283172	Pass	no
XLOC_020488	SMESG000052528.1	SMEST052528001.1	dd_Smed_v6_19189_0_1	dd_Smed_v4_19189_0_1	ANO7_RAT	Anoctamin-7	ANO7_MOUSE	Anoctamin-7	UniRef90_E7FF59	Anoctamin n=3	UniRef90_E7FF59	Anoctamin n=3	tr|E7FF59|E7FF59_DANRE	E7FF59	Anoctamin	-	-	-	-	-	-	-	dd_smedV4_19189_0_1	Cell-type-specificity: Neoblast SimilarTo: NA Description: NA	0.134935	1.63129	12.0895	3.59568	0.0071	0.091931	Pass	no
XLOC_006899	SMESG000016993.1	SMEST016993001.1	-	-	-	-	-	-	-	-	UniRef90_UPI000202772F	PREDICTED: nidogen-2 isoform X6 n=1	tr|F7B7J1|F7B7J1_XENTR	F7B7J1	Uncharacterized protein	-	-	-	-	-	-	-	-	-	0.0975816	1.17893	12.0815	3.59473	0.1291	0.470196	Pass	no
XLOC_004433	SMESG000011773.1	SMEST011773002.1	dd_Smed_v6_27238_0_1	dd_Smed_v4_27238_0_1	POL2_DROME	Retrovirus-related Pol polyprotein from transposon 297	POL2_DROME	Retrovirus-related Pol polyprotein from transposon 297	UniRef90_G4VDS0	Putative uncharacterized protein n=1	UniRef90_C7C1Z9	Gag-Pol polyprotein n=1	tr|A7XDH3|A7XDH3_DROAN	A7XDH3	Putative gag-pol protein	-	-	-	-	-	-	-	dd_smedV4_27238_0_1	Cell-type-specificity: Zeta neoblasts SimilarTo: NA Description: NA	0.0862038	1.03509	12.0075	3.58586	0.24545	0.620021	Pass	no
XLOC_004330	SMESG000008633.1	SMEST008633001.1	dd_Smed_v6_5147_0_1	dd_Smed_v4_5147_0_1	-	-	-	-	-	-	-	-	-	-	-	-	-	-	-	-	-	-	-	-	0.257735	3.00745	11.6688	3.54458	0.04165	0.263614	Pass	no
XLOC_026251	SMESG000068721.1	SMEST068721001.1	dd_Smed_v6_12111_0_1	dd_Smed_v4_12111_0_1	SLIT3_MOUSE	Slit homolog 3 protein	SLIT3_MOUSE	Slit homolog 3 protein	UniRef90_A1XCJ5	Slit1 n=1	UniRef90_A1XCJ5	Slit1 n=1	tr|A1XCJ5|A1XCJ5_SCHMD	A1XCJ5	Slit1	-	-	-	-	-	-	-	dd_smedV4_12111_0_1	Cell-type-specificity: Epidermal progenitors (early) SimilarTo: uc010sxh.1 Description: SV2 related protein homolog (rat) (SVOP)	0.103205	1.20137	11.6406	3.5411	0.00305	0.0512005	Pass	no
XLOC_019046	SMESG000048975.1	SMEST048975001.1	-	-	-	-	-	-	-	-	-	-	-	-	-	-	-	-	-	-	-	-	dd_smedV4_12681_0_1	Cell-type-specificity: Epidermal lineage (early + late) SimilarTo: NA Description: NA	0.234991	2.73196	11.6258	3.53926	0.066	0.339686	Pass	no
XLOC_018319	SMESG000046633.1	SMEST046633002.1	dd_Smed_v6_13622_0_1	dd_Smed_v4_13622_0_1	NPFF2_HUMAN	Neuropeptide FF receptor 2	NPFF2_HUMAN	Neuropeptide FF receptor 2	UniRef90_Q9VDB9	SIFamide receptor, isoform B n=1	UniRef90_Q9VDB9	SIFamide receptor, isoform B n=1	tr|Q9VDB9|Q9VDB9_DROME	Q9VDB9	SIFamide receptor, isoform B	-	-	-	GCR058	Cluster: Rho-C Description: neuropeptide ff receptor 2-like	-	-	-	-	0.104121	1.20345	11.5582	3.53084	0.0493	0.289388	Pass	no
XLOC_002188	SMESG000006070.1	SMEST006070002.1	dd_Smed_v6_80183_0_2	dd_Smed_v4_80183_0_2	MYT1L_HUMAN	Myelin transcription factor 1-like protein	MYT1L_HUMAN	Myelin transcription factor 1-like protein	UniRef90_P97500-4	Isoform 4 of Myelin transcription factor 1-like protein n=1	UniRef90_P97500-4	Isoform 4 of Myelin transcription factor 1-like protein n=1	sp|P97500-4|MYT1L_MOUSE	P97500-4	Isoform 4 of Myelin transcription factor 1-like protein	-	-	-	-	-	-	-	-	-	0.127559	1.47341	11.5508	3.52992	0.03605	0.24391	Pass	no
XLOC_007886	SMESG000017353.1	SMEST017353002.1	-	-	PI16_MOUSE	Peptidase inhibitor 16	VA5_VESVI	Venom allergen 5	UniRef90_I1ZI85	GLI pathogenesis related-1 (Fragment) n=1	UniRef90_I1ZI85	GLI pathogenesis related-1 (Fragment) n=1	tr|I1ZI85|I1ZI85_SCHMD	I1ZI85	GLI pathogenesis related-1 (Fragment)	-	-	-	-	-	-	-	dd_smedV4_924_0_1	Cell-type-specificity: Muscle SimilarTo: JN100094.1 Description: vang-1 (vang-1)	0.317195	3.64582	11.4939	3.5228	0.0125	0.13285	Pass	no
XLOC_009514	SMESG000022926.1	SMEST022926001.1	dd_Smed_v6_26998_0_1	dd_Smed_v4_26998_0_1	-	-	-	-	-	-	-	-	-	-	-	-	-	-	-	-	-	-	-	-	0.137975	1.57582	11.4211	3.51362	0.15455	0.502893	Pass	no
XLOC_000734	SMESG000025949.1	SMEST025949001.1	dd_Smed_v6_11303_0_1	dd_Smed_v4_11303_0_1	TMED2_CRIGR	Transmembrane emp24 domain-containing protein 2	TMED_NEMVE	Transmembrane emp24 domain-containing protein	UniRef90_V9XRM7	EMP24 n=1	UniRef90_V9XRM7	EMP24 n=1	tr|A8XDC7|A8XDC7_CAEBR	A8XDC7	Protein CBR-SEL-9	-	-	-	-	-	-	-	-	-	0.130297	1.47409	11.3133	3.49995	0.09115	0.39546	Pass	no
XLOC_018641	SMESG000047581.1	SMEST047581001.1	dd_Smed_v6_12037_0_1	dd_Smed_v4_12037_0_1	FANA_HELAS	FMRFamide-activated amiloride-sensitive sodium channel	FANA_HELAS	FMRFamide-activated amiloride-sensitive sodium channel	UniRef90_W8W3I8	Hydra sodium channel 7 n=1	UniRef90_W8W3C4	Hydra sodium channel 8 n=1	-	-	-	-	-	-	-	-	-	-	dd_smedV4_12037_0_1	Cell-type-specificity: Muscle SimilarTo: NA Description: NA	0.212567	2.38488	11.2194	3.48793	0.00365	0.0579903	Pass	no
XLOC_003681	SMESG000006746.1	SMEST006746002.1	dd_Smed_v6_3151_0_1	dd_Smed_v4_3151_0_1	-	-	-	-	-	-	-	-	-	-	-	-	-	-	-	-	-	-	-	-	0.194145	2.15249	11.087	3.4708	0.2419	0.616051	Pass	no
XLOC_006985	SMESG000017270.1	SMEST017270001.1	dd_Smed_v6_15027_0_1	dd_Smed_v4_15027_0_1	-	-	-	-	-	-	-	-	-	-	-	-	-	-	GCR228	Cluster: Description: ---NA---	-	-	-	-	0.125474	1.38405	11.0306	3.46344	0.0042	0.0634893	Pass	no
XLOC_016829	SMESG000051501.1	SMEST051501003.1	-	-	-	-	-	-	-	-	-	-	-	-	-	-	-	-	-	-	-	-	dd_smedV4_12598_0_1	Cell-type-specificity: Epidermal lineage (early + late + mature) SimilarTo: uc001xrs.2 Description: feline leukemia virus subgroup C cellular receptor family, member 2 (FLVCR2)	0.119006	1.30485	10.9646	3.45478	0.01745	0.162571	Pass	no
XLOC_014453	SMESG000036376.1	SMEST036376001.1	-	-	-	-	-	-	-	-	-	-	-	-	-	-	-	-	-	-	-	-	-	-	0.682219	7.39821	10.8443	3.43887	0.08125	0.378519	Pass	no
XLOC_025054	SMESG000065560.1	SMEST065560001.1	-	-	-	-	-	-	-	-	-	-	-	-	-	-	-	-	-	-	-	-	-	-	0.25453	2.74694	10.7922	3.43192	0.14565	0.495085	Pass	no
XLOC_024043	SMESG000062901.1	SMEST062901001.1	dd_Smed_v6_11053_0_1	dd_Smed_v4_11053_0_1	FER3_DROME	Protein Fer3	FER3_DROME	Protein Fer3	UniRef90_U5YR58	Fer3l-3 protein (Fragment) n=1	UniRef90_U5YR58	Fer3l-3 protein (Fragment) n=1	tr|B4K635|B4K635_DROMO	B4K635	GI23534	-	-	-	-	-	-	-	-	-	0.104864	1.13136	10.7888	3.43147	0.1044	0.423309	Pass	no
XLOC_010840	SMESG000042387.1	SMEST042387001.1	dd_Smed_v6_6329_0_1	dd_Smed_v4_6329_0_1	GFRP_DANRE	GTP cyclohydrolase 1 feedback regulatory protein	-	-	UniRef90_Q6PBT6	GTP cyclohydrolase 1 feedback regulatory protein n=2	-	-	-	-	-	-	-	-	-	-	-	-	-	-	0.280986	3.00492	10.6942	3.41876	0.0249	0.199216	Pass	no
XLOC_013646	SMESG000032988.1	SMEST032988001.1	dd_Smed_v6_10864_0_1	dd_Smed_v4_10864_0_1	-	-	-	-	-	-	-	-	-	-	-	-	-	-	-	-	-	-	dd_smedV4_10864_0_1	Cell-type-specificity: Muscle SimilarTo: NA Description: NA	0.150176	1.59761	10.6383	3.41119	0.00395	0.0611195	Pass	no
XLOC_014363	SMESG000036566.1	SMEST036566001.1	-	-	-	-	-	-	-	-	-	-	-	-	-	-	-	-	-	-	-	-	-	-	0.182905	1.94404	10.6287	3.40989	0.0847	0.383939	Pass	no
XLOC_022703	SMESG000064707.1	SMEST064707001.1	dd_Smed_v6_16018_0_2	dd_Smed_v4_16018_0_2	-	-	-	-	UniRef90_G4VAU7	Putative g-protein coupled receptor n=1	UniRef90_B3MR14	GF21084 n=1	tr|Q8SWR3|Q8SWR3_DROME	Q8SWR3	G-protein coupled receptor	-	-	-	GCR309	Cluster: Srw Description: sex peptide receptor	-	-	-	-	0.161391	1.713	10.614	3.40789	0.02435	0.197207	Pass	no
XLOC_007376	SMESG000016282.1	SMEST016282002.1	dd_Smed_v6_402_0_1	dd_Smed_v4_402_0_1	COBA1_MOUSE	Collagen alpha-1(XI) chain	CRA1B_DANRE	Collagen alpha-1(XXVII) chain B	UniRef90_UPI0001A62ADD	hypothetical protein n=1	UniRef90_G4V6S8	Putative uncharacterized protein n=1	sp|P13942-8|COBA2_HUMAN	P13942-8	Isoform 8 of Collagen alpha-2(XI) chain	-	-	-	-	-	-	-	dd_smedV4_402_0_1	Cell-type-specificity: Epidermal progenitors (late) SimilarTo: uc010yla.2 Description: otoferlin (OTOF)	0.895277	9.4341	10.5376	3.39748	0.2227	0.593359	Pass	no
XLOC_022957	SMESG000059819.1	SMEST059819001.1	dd_Smed_v6_10195_0_1	dd_Smed_v4_10195_0_1	-	-	-	-	-	-	-	-	-	-	-	-	-	-	-	-	-	-	dd_smedV4_10195_0_1	Cell-type-specificity: Neural (non-ciliated) SimilarTo: NA Description: NA	0.303377	3.17046	10.4506	3.38551	0.0292	0.218579	Pass	no
XLOC_005267	SMESG000011147.1	SMEST011147001.1	dd_Smed_v6_129_2_1	dd_Smed_v4_129_2_1	TRAF2_HUMAN	TNF receptor-associated factor 2	TRAF2_HUMAN	TNF receptor-associated factor 2	UniRef90_D5JG59	TNF receptor-associated factor-2-like protein A n=1	UniRef90_D5JG59	TNF receptor-associated factor-2-like protein A n=1	tr|D5JG59|D5JG59_DUGJA	D5JG59	TNF receptor-associated factor-2-like protein A	-	-	-	-	-	-	-	-	-	0.127174	1.32895	10.4499	3.38541	0.0332	0.233638	Pass	no
XLOC_029236	SMESG000076971.1	SMEST076971002.1	dd_Smed_v6_3970_0_1	dd_Smed_v4_3970_0_1	PROH4_APIME	Prohormone-4	PROH4_APIME	Prohormone-4	UniRef90_G4LZA8	Putative uncharacterized protein n=1	UniRef90_G4LZA8	Putative uncharacterized protein n=1	tr|B3M252|B3M252_DROAN	B3M252	GF16553	-	-	-	-	-	-	-	dd_smedV4_3970_0_1	Cell-type-specificity: Neural (both ciliated and non-ciliated) SimilarTo: uc002hqs.3 Description: phosphatidylinositol-5-phosphate 4-kinase, type II, beta (PIP4K2B)	0.117746	1.22846	10.4331	3.3831	0.0569	0.312912	Pass	no
XLOC_004875	SMESG000009905.1	SMEST009905001.1	dd_Smed_v6_14091_0_1	dd_Smed_v4_14091_0_1	-	-	-	-	-	-	-	-	-	-	-	-	-	-	-	-	-	-	-	-	0.10051	1.04439	10.3909	3.37725	0.04965	0.290075	Pass	no
XLOC_003879	SMESG000007054.1	SMEST007054001.1	dd_Smed_v6_12886_0_1	dd_Smed_v4_12886_0_1	-	-	-	-	-	-	-	-	-	-	-	-	-	-	-	-	-	-	-	-	0.178536	1.84849	10.3536	3.37206	0.00875	0.106958	Pass	no
XLOC_011730	SMESG000027520.1	SMEST027520001.1	dd_Smed_v6_12207_0_1	dd_Smed_v4_12207_0_1	GLT10_CAEBR	Putative polypeptide N-acetylgalactosaminyltransferase 10	GLT10_CAEBR	Putative polypeptide N-acetylgalactosaminyltransferase 10	UniRef90_C1LGJ9	Polypeptide GalNAc transferase 6 n=3	UniRef90_C1LGJ9	Polypeptide GalNAc transferase 6 n=3	tr|E3NRQ8|E3NRQ8_CAERE	E3NRQ8	Putative uncharacterized protein	-	-	-	-	-	-	-	-	-	0.110653	1.14564	10.3534	3.37204	0.00455	0.0669915	Pass	no
XLOC_009741	SMESG000021764.1	SMEST021764001.1	-	-	-	-	-	-	-	-	-	-	-	-	-	-	-	-	-	-	-	-	-	-	0.634459	6.54527	10.3163	3.36685	0.13175	0.475537	Pass	no
XLOC_009620	SMESG000023246.1	SMEST023246001.1	dd_Smed_v6_918_0_1	dd_Smed_v4_918_0_1	-	-	-	-	-	-	-	-	-	-	-	-	-	-	-	-	-	-	-	-	1.72034	17.6356	10.2512	3.35773	0.0037	0.0584122	Pass	no
XLOC_015165	SMESG000037098.1	SMEST037098001.1	dd_Smed_v6_2507_0_3	dd_Smed_v4_2507_0_3	LPPR5_HUMAN	Lipid phosphate phosphatase-related protein type 5	LPPR5_XENLA	Lipid phosphate phosphatase-related protein type 5	UniRef90_Q6GM05	Lipid phosphate phosphatase-related protein type 5 n=4	UniRef90_Q6GM05	Lipid phosphate phosphatase-related protein type 5 n=4	tr|B4DIM8|B4DIM8_HUMAN	B4DIM8	cDNA FLJ60016	-	-	-	-	-	-	-	dd_smedV4_2507_0_1	Cell-type-specificity: Epidermis II SimilarTo: uc021zfb.1 Description: laminin, alpha 2 (LAMA2)	0.119124	1.22116	10.2512	3.35772	0.0037	0.0584122	Pass	no
XLOC_011003	SMESG000042690.1	SMEST042690001.1	dd_Smed_v6_11748_0_1	dd_Smed_v4_11748_0_1	KCIP2_RAT	Kv channel-interacting protein 2	KCIP2_RAT	Kv channel-interacting protein 2	UniRef90_G4VEN2	Uncharacterized protein n=2	UniRef90_UPI0003D07EA5	PREDICTED: Kv channel-interacting protein 2-like isoform X6 n=1	tr|Q3YAB1|Q3YAB1_MOUSE	Q3YAB1	Kv channel-interacting protein 2	-	-	-	-	-	-	-	dd_smedV4_11748_0_1	Cell-type-specificity: Sigma neoblasts SimilarTo: uc001mem.1 Description: dachsous 1 (Drosophila) (DCHS1)	0.562462	5.7616	10.2435	3.35664	0.0091	0.109729	Pass	no
XLOC_001447	SMESG000000717.1	SMEST000717001.1	-	-	-	-	-	-	UniRef90_UPI0001A62E18	hypothetical protein n=1	UniRef90_UPI0001A62E18	hypothetical protein n=1	-	-	-	-	-	-	-	-	-	-	-	-	0.160773	1.63367	10.1613	3.34502	0.25175	0.623667	Pass	no
XLOC_026608	SMESG000074007.1	SMEST074007001.1	dd_Smed_v6_25356_0_2	dd_Smed_v4_25356_0_2	DIRA2_PONAB	GTP-binding protein Di-Ras2	DIRA2_PONAB	GTP-binding protein Di-Ras2	UniRef90_Q5XWT8	Ras-dva-2 small GTPase n=1	UniRef90_Q5XWT8	Ras-dva-2 small GTPase n=1	tr|Q5XWT8|Q5XWT8_DANRE	Q5XWT8	Ras-dva-2 small GTPase	-	-	-	-	-	-	-	-	-	0.299501	3.03983	10.1496	3.34336	0.0385	0.253197	Pass	no
XLOC_022204	SMESG000057505.1	SMEST057505001.1	-	-	-	-	-	-	-	-	-	-	-	-	-	-	-	-	-	-	-	-	dd_smedV4_8804_0_1	Cell-type-specificity: Neural (non-ciliated) SimilarTo: uc010rrd.2 Description: phosphodiesterase 2A, cGMP-stimulated (PDE2A)	0.132923	1.34191	10.0954	3.33563	0.00405	0.0622032	Pass	no
XLOC_011095	SMESG000041885.1	SMEST041885001.1	dd_Smed_v6_11342_0_1	dd_Smed_v4_11342_0_1	GLRA3_RAT	Glycine receptor subunit alpha-3	GLRA3_RAT	Glycine receptor subunit alpha-3	UniRef90_T2C5A6	Glutamate-gated chloride channel subunit 2 isoform 1 n=2	UniRef90_T2C5A6	Glutamate-gated chloride channel subunit 2 isoform 1 n=2	tr|Q8QG93|Q8QG93_DANRE	Q8QG93	Glycine receptor alphaZ1L subunit	-	-	-	-	-	-	-	dd_smedV4_11342_0_1	Cell-type-specificity: Epidermal progenitors (early) SimilarTo: uc001kzn.3 Description: soc-2 suppressor of clear homolog (C. elegans) (SHOC2)	0.115138	1.154	10.0228	3.32521	0.04445	0.274229	Pass	no
XLOC_005285	SMESG000011056.1	SMEST011056001.1	dd_Smed_v6_18135_0_4	dd_Smed_v4_18135_0_4	-	-	-	-	-	-	-	-	-	-	-	-	-	-	-	-	-	-	-	-	0.200919	2.00644	9.98631	3.31995	0.0444	0.274193	Pass	no
XLOC_015536	SMESG000037994.1	SMEST037994001.1	dd_Smed_v6_71_0_1	dd_Smed_v4_71_0_1	BMTI6_RHIMP	Kunitz-type serine protease inhibitor 6	-	-	UniRef90_UPI0002B4215D	PREDICTED: uncharacterized protein LOC101239976, partial n=1	-	-	-	-	-	-	-	-	-	-	-	-	-	-	3.33752	32.9744	9.87991	3.3045	0.0308	0.225939	Pass	no
XLOC_026721	SMESG000070134.1	SMEST070134001.1	dd_Smed_v6_5242_0_1	dd_Smed_v4_5242_0_1	GLT10_CAEEL	Putative polypeptide N-acetylgalactosaminyltransferase 10	GLT10_CAEEL	Putative polypeptide N-acetylgalactosaminyltransferase 10	UniRef90_H2WHQ0	Uncharacterized protein n=1	UniRef90_H2WHQ0	Uncharacterized protein n=1	tr|G0N6B7|G0N6B7_CAEBE	G0N6B7	CBN-GLY-10 protein	-	-	-	-	-	-	-	-	-	0.180691	1.7838	9.8721	3.30336	0.00445	0.0661446	Pass	no
XLOC_021728	SMESG000056369.1	SMEST056369001.1	dd_Smed_v6_16852_0_1	dd_Smed_v4_16852_0_1	-	-	-	-	UniRef90_G4LVH3	Putative uncharacterized protein n=1	UniRef90_G4LVH3	Putative uncharacterized protein n=1	-	-	-	-	-	-	-	-	-	-	dd_smedV4_16852_0_1	Cell-type-specificity: Neoblast SimilarTo: uc001wwu.3 Description: polymerase (DNA directed), epsilon 2, accessory subunit (POLE2)	0.24251	2.39057	9.85761	3.30124	0.04975	0.290523	Pass	no
XLOC_009505	SMESG000022899.1	SMEST022899001.1	dd_Smed_v6_14656_0_1	dd_Smed_v4_14656_0_1	IRX1B_XENLA	Iroquois-class homeodomain protein irx-1-B	IRX1B_XENLA	Iroquois-class homeodomain protein irx-1-B	UniRef90_Q6F2E3	Iroquois-class homeodomain protein irx-1 n=4	UniRef90_Q6F2E3	Iroquois-class homeodomain protein irx-1 n=4	sp|Q2TAQ8|IRX1B_XENLA	Q2TAQ8	Iroquois-class homeodomain protein irx-1-B	-	-	-	-	-	-	-	dd_smedV4_14656_0_1	Cell-type-specificity: Epidermal lineage (early + late + mature) SimilarTo: JX842843.1 Description: forkhead box J1-like protein 1	0.470368	4.60626	9.79289	3.29173	0.0032	0.0530748	Pass	no
XLOC_007981	SMESG000017729.1	SMEST017729002.1	dd_Smed_v6_11975_0_1	dd_Smed_v4_11975_0_1	SIX6_HUMAN	Homeobox protein SIX6	SIX6_HUMAN	Homeobox protein SIX6	UniRef90_Q8I9M8	Six3 (Fragment) n=1	UniRef90_Q8I9M8	Six3 (Fragment) n=1	tr|Q6PCA5|Q6PCA5_DANRE	Q6PCA5	Sine oculis homeobox homolog 3a	-	-	-	-	-	-	-	-	-	0.451744	4.33048	9.58614	3.26095	0.0038	0.0594633	Pass	no
XLOC_000063	SMESG000026569.1	SMEST026569001.1	dd_Smed_v6_1955_0_1	dd_Smed_v4_1955_0_1	-	-	-	-	-	-	-	-	-	-	-	-	-	-	-	-	-	-	-	-	0.745321	7.1026	9.52959	3.25241	0.033	0.232625	Pass	no
XLOC_017599	SMESG000044372.1	SMEST044372001.1	dd_Smed_v6_2428_0_1	dd_Smed_v4_2428_0_1	-	-	-	-	-	-	-	-	-	-	-	-	-	-	-	-	-	-	-	-	0.119622	1.13857	9.51807	3.25067	0.00585	0.080695	Pass	no
XLOC_016550	SMESG000051756.1	SMEST051756001.1	dd_Smed_v6_9692_0_1	dd_Smed_v4_9692_0_1	-	-	-	-	-	-	-	-	-	-	-	-	-	-	-	-	-	-	-	-	0.161639	1.53784	9.51404	3.25006	0.0471	0.282873	Pass	no
XLOC_012166	SMESG000030829.1	SMEST030829002.1	dd_Smed_v6_10825_0_1	dd_Smed_v4_10825_0_1	-	-	-	-	-	-	-	-	-	-	-	-	-	-	-	-	-	-	dd_smedV4_10825_0_1	Cell-type-specificity: Neural (non-ciliated) SimilarTo: uc011mip.2 Description: glycine receptor, alpha 2 (GLRA2)	0.325929	3.09176	9.48599	3.2458	0.02495	0.199216	Pass	no
XLOC_016834	SMESG000051527.1	SMEST051527001.1	dd_Smed_v6_2232_0_1	dd_Smed_v4_2232_0_1	-	-	-	-	UniRef90_G4LX92	Putative uncharacterized protein n=1	UniRef90_Q5DHE4	SJCHGC04453 protein n=1	tr|B4QFL5|B4QFL5_DROSI	B4QFL5	GD25227	-	-	-	-	-	-	-	-	-	0.260966	2.43846	9.34398	3.22404	0.04055	0.26049	Pass	no
XLOC_027921	SMESG000077501.1	SMEST077501001.1	dd_Smed_v6_35892_0_1	dd_Smed_v4_35892_0_1	PAX6_RAT	Paired box protein Pax-6	PAX6_BOVIN	Paired box protein Pax-6	UniRef90_Q8T392	Pax-6B protein n=1	UniRef90_Q8T392	Pax-6B protein n=1	tr|Q8T392|Q8T392_DUGJA	Q8T392	Pax-6B protein	-	-	-	-	-	-	-	-	-	0.189004	1.75083	9.26345	3.21155	0.0043	0.0645311	Pass	no
XLOC_022934	SMESG000059642.1	SMEST059642001.1	dd_Smed_v6_16281_0_2	dd_Smed_v4_16281_0_2	HAM_DROME	Transcription factor hamlet	EVI1B_XENLA	MDS1 and EVI1 complex locus protein EVI1-B	UniRef90_A5XCD7	PR domain containing 3 (Fragment) n=1	UniRef90_E3MZT8	CRE-EGL-43 protein n=7	tr|E3MZT8|E3MZT8_CAERE	E3MZT8	CRE-EGL-43 protein	-	-	-	-	-	-	-	-	-	0.114386	1.05682	9.23907	3.20775	0.0033	0.054228	Pass	no
XLOC_024499	SMESG000069212.1	SMEST069212002.1	dd_Smed_v6_18023_0_7	dd_Smed_v4_18023_0_7	-	-	-	-	-	-	-	-	-	-	-	-	-	-	-	-	-	-	-	-	0.193156	1.78451	9.2387	3.20769	0.0108	0.120976	Pass	no
XLOC_015535	SMESG000038055.1	SMEST038055001.1	dd_Smed_v6_101_0_3	dd_Smed_v4_101_0_3	VKT31_MESMA	Kunitz-type serine protease inhibitor BmKTT-2	-	-	-	-	-	-	-	-	-	-	-	-	-	-	-	-	dd_smedV4_101_0_1	Cell-type-specificity: Epidermal lineage (early + late + mature) SimilarTo: NA Description: NA	1.14462	10.5578	9.22385	3.20537	0.08875	0.39215	Pass	no
XLOC_028208	SMESG000077979.1	SMEST077979004.1	-	-	ICCR_DROME	Irregular chiasm C-roughest protein	ICCR_DROME	Irregular chiasm C-roughest protein	UniRef90_B5DM92	GA27134 n=1	UniRef90_B4MCS5	Rst n=4	tr|B4L899|B4L899_DROMO	B4L899	GI10959	-	-	-	-	-	-	-	-	-	0.158124	1.45683	9.21321	3.2037	0.0036	0.0574892	Pass	no
XLOC_004981	SMESG000010270.1	SMEST010270001.1	dd_Smed_v6_16466_0_1	dd_Smed_v4_16466_0_1	SLP2_DROME	Fork head domain transcription factor slp2	SLP2_DROME	Fork head domain transcription factor slp2	UniRef90_Q8MXW9	Winged helix/forkhead transcription factor (Fragment) n=1	UniRef90_Q8MXW9	Winged helix/forkhead transcription factor (Fragment) n=1	tr|Q8MXW9|Q8MXW9_DUGJA	Q8MXW9	Winged helix/forkhead transcription factor (Fragment)	-	-	-	-	-	-	-	-	-	0.29159	2.66868	9.15217	3.19411	0.03225	0.230072	Pass	no
XLOC_013452	SMESG000033792.1	SMEST033792001.1	dd_Smed_v6_52497_0_1	dd_Smed_v4_52497_0_1	HMX2_MOUSE	Homeobox protein HMX2	HMX3_XENTR	Homeobox protein HMX3	UniRef90_I1ZIK7	Hmx-1 n=1	UniRef90_I1ZIK7	Hmx-1 n=1	tr|I1ZIK7|I1ZIK7_SCHMD	I1ZIK7	Hmx-1	-	-	-	-	-	-	-	-	-	0.131015	1.18939	9.07827	3.18242	0.054	0.304217	Pass	no
XLOC_013092	SMESG000031493.1	SMEST031493001.1	dd_Smed_v6_4620_0_1	dd_Smed_v4_4620_0_1	MEIG1_XENLA	Meiosis expressed gene 1 protein homolog	-	-	UniRef90_C1LEZ3	Meiosis expressed protein 1 n=2	-	-	-	-	-	-	-	-	-	-	-	-	-	-	0.443542	4.01435	9.05066	3.17802	0.0877	0.390419	Pass	no
XLOC_016247	SMESG000041298.1	SMEST041298001.1	dd_Smed_v6_16759_0_1	dd_Smed_v4_16759_0_1	-	-	NINL_MOUSE	Ninein-like protein	UniRef90_UPI0003D0B1E7	PREDICTED: ninein-like protein-like isoform X2 n=4	UniRef90_UPI0003D6F832	PREDICTED: ninein-like isoform X3 n=1	sp|Q6ZQ12|NINL_MOUSE	Q6ZQ12	Ninein-like protein	-	-	-	-	-	-	-	dd_smedV4_16759_0_1	Cell-type-specificity: Neural (non-ciliated) SimilarTo: uc010nmv.2 Description: protocadherin 11 X-linked (PCDH11X)f	0.255217	2.29617	8.99693	3.16943	0.011	0.122336	Pass	no
XLOC_018957	SMESG000048274.1	SMEST048274001.1	dd_Smed_v6_21691_0_1	dd_Smed_v4_21691_0_1	-	-	-	-	-	-	-	-	-	-	-	-	-	-	-	-	-	-	-	-	0.32932	2.94854	8.95342	3.16244	0.00545	0.0767932	Pass	no
XLOC_007331	SMESG000016086.1	SMEST016086001.1	dd_Smed_v6_10469_0_1	dd_Smed_v4_10469_0_1	NOGG2_DANRE	Noggin-2	NOGG2_DANRE	Noggin-2	UniRef90_C1JAC7	Noggin-like protein 7 n=1	UniRef90_C1JAC7	Noggin-like protein 7 n=1	tr|C1JAC7|C1JAC7_SCHMD	C1JAC7	Noggin-like protein 7	-	-	-	-	-	-	-	dd_smedV4_10469_0_1	Cell-type-specificity: Gut SimilarTo: NA Description: NA	0.388299	3.47235	8.94246	3.16067	0.00415	0.0630395	Pass	no
XLOC_017413	SMESG000043155.1	SMEST043155001.1	dd_Smed_v6_24257_0_1	dd_Smed_v4_24257_0_1	HLOX2_HELRO	Homeobox protein LOX2	HLOX2_HELRO	Homeobox protein LOX2	UniRef90_Q6V4Z8	Abd-A-like protein n=1	UniRef90_Q6V4Z8	Abd-A-like protein n=1	tr|P91714|P91714_DUGTI	P91714	Homeodomain protein	-	-	-	-	-	-	-	-	-	0.454352	4.05208	8.91837	3.15678	0.00415	0.0630395	Pass	no
XLOC_009954	SMESG000022356.1	SMEST022356001.1	dd_Smed_v6_15104_0_1	dd_Smed_v4_15104_0_1	AP2A_BOVIN	Transcription factor AP-2-alpha	AP2A_BOVIN	Transcription factor AP-2-alpha	UniRef90_I1ZI59	Ap2 n=1	UniRef90_I1ZI59	Ap2 n=1	tr|I1ZI59|I1ZI59_SCHMD	I1ZI59	Ap2	-	-	-	-	-	-	-	-	-	0.23212	2.05471	8.85193	3.14599	0.01305	0.136254	Pass	no
XLOC_024881	SMESG000065324.1	SMEST065324002.1	dd_Smed_v6_2911_0_1	dd_Smed_v4_2911_0_1	YDJ1_CAEEL	Uncharacterized protein ZK1073.1	YDJ1_CAEEL	Uncharacterized protein ZK1073.1	UniRef90_Q86EV0	Clone ZZD1393 mRNA sequence n=4	UniRef90_Q86EV0	Clone ZZD1393 mRNA sequence n=4	tr|G0MGP8|G0MGP8_CAEBE	G0MGP8	Putative uncharacterized protein	-	-	-	-	-	-	-	dd_smedV4_2911_0_1	Cell-type-specificity: Epidermal lineage (early + late + mature) SimilarTo: NA Description: NA	0.204679	1.80842	8.8354	3.14329	0.00405	0.0622032	Pass	no
XLOC_010929	SMESG000042263.1	SMEST042263001.1	dd_Smed_v6_10412_0_1	dd_Smed_v4_10412_0_1	-	-	-	-	UniRef90_G4VAR9	Putative uncharacterized protein n=2	UniRef90_G4VAR9	Putative uncharacterized protein n=2	-	-	-	-	-	-	GCR583	Cluster: Srfa Description: fmrfamide receptor	-	-	-	-	0.316966	2.79881	8.83	3.14241	0.00575	0.0799353	Pass	no
XLOC_024630	SMESG000068777.1	SMEST068777002.1	dd_Smed_v6_12182_0_1	dd_Smed_v4_12182_0_1	ACHA7_CHICK	Neuronal acetylcholine receptor subunit alpha-7	ACHA7_CHICK	Neuronal acetylcholine receptor subunit alpha-7	UniRef90_G4VN55	NAChR subunit (ShAR1-alpha-like) n=4	UniRef90_G4VN55	NAChR subunit (ShAR1-alpha-like) n=4	tr|B4HXE7|B4HXE7_DROSE	B4HXE7	GM15477 (Fragment)	-	-	-	-	-	-	-	-	-	0.337002	2.97523	8.82852	3.14217	0.0036	0.0574892	Pass	no
XLOC_002174	SMESG000006029.1	SMEST006029002.1	dd_Smed_v6_2627_0_1	dd_Smed_v4_2627_0_1	P4HA1_CAEEL	Prolyl 4-hydroxylase subunit alpha-1	P4HA1_CAEEL	Prolyl 4-hydroxylase subunit alpha-1	UniRef90_B3P554	GG11919 n=1	UniRef90_B3P554	GG11919 n=1	tr|B4HZU0|B4HZU0_DROSE	B4HZU0	GM12140	-	-	-	-	-	-	-	-	-	0.356064	3.12732	8.78303	3.13472	0.00365	0.0579903	Pass	no
XLOC_009232	SMESG000022777.1	SMEST022777002.1	dd_Smed_v6_13803_0_1	dd_Smed_v4_13803_0_1	KIRR3_HUMAN	Kin of IRRE-like protein 3	KIRR3_HUMAN	Kin of IRRE-like protein 3	UniRef90_G4VCK5	Nephrin related n=1	UniRef90_G4VCK5	Nephrin related n=1	tr|E7FGK4|E7FGK4_DANRE	E7FGK4	Uncharacterized protein	-	-	-	-	-	-	-	dd_smedV4_11280_0_1	Cell-type-specificity: Neoblast SimilarTo: uc001jld.3 Description: cyclin-dependent kinase 1 (CDK1)	0.118963	1.03678	8.71515	3.12352	0.039	0.254337	Pass	no
XLOC_006634	SMESG000016932.1	SMEST016932001.1	dd_Smed_v6_14671_0_1	dd_Smed_v4_14671_0_1	-	-	-	-	-	-	-	-	-	-	-	-	-	-	-	-	-	-	dd_smedV4_14671_0_1	Cell-type-specificity: Epidermal progenitors (late) SimilarTo: uc002xvy.1 Description: NA	0.33346	2.89925	8.69445	3.12009	0.0056	0.078463	Pass	no
XLOC_007697	SMESG000019274.1	SMEST019274001.1	dd_Smed_v6_10868_0_1	dd_Smed_v4_10868_0_1	FER3L_MOUSE	Fer3-like protein	FER3L_MOUSE	Fer3-like protein	UniRef90_U5YTM0	Fer3l-2 protein (Fragment) n=1	UniRef90_U5YTM0	Fer3l-2 protein (Fragment) n=1	tr|B3M113|B3M113_DROAN	B3M113	GF16621	-	-	-	-	-	-	-	-	-	1.10068	9.21365	8.37087	3.06538	0.0089	0.108049	Pass	no
XLOC_007427	SMESG000016249.1	SMEST016249001.1	dd_Smed_v6_2556_0_1	dd_Smed_v4_2556_0_1	-	-	-	-	-	-	-	-	-	-	-	-	-	-	-	-	-	-	dd_smedV4_2556_0_1	Cell-type-specificity: Epidermis II SimilarTo: uc004efu.4 Description: diaphanous-related formin 2 (DIAPH2)56	0.410886	3.3974	8.26847	3.04762	0.0052	0.0742789	Pass	no
XLOC_023518	SMESG000061517.1	SMEST061517001.1	dd_Smed_v6_14659_0_3	dd_Smed_v4_14659_0_3	-	-	-	-	-	-	-	-	-	-	-	-	-	-	-	-	-	-	-	-	0.123461	1.01502	8.22138	3.03938	0.03855	0.253259	Pass	no
XLOC_003912	SMESG000007247.1	SMEST007247001.1	dd_Smed_v6_4472_0_1	dd_Smed_v4_4472_0_1	-	-	-	-	-	-	-	-	-	-	-	-	-	-	-	-	-	-	dd_smedV4_4472_0_1	Cell-type-specificity: Sigma neoblasts SimilarTo: uc001mws.2 Description: TNF receptor-associated factor 6, E3 ubiquitin protein ligase (TRAF6)	1.64014	13.4763	8.21655	3.03853	0.00745	0.0944982	Pass	no
XLOC_014840	SMESG000037711.1	SMEST037711001.1	dd_Smed_v6_8837_0_1	dd_Smed_v4_8837_0_1	-	-	-	-	-	-	-	-	-	-	-	-	-	-	-	-	-	-	dd_smedV4_8837_0_1	Cell-type-specificity: Gut SimilarTo: NA Description: NA	0.188708	1.5399	8.16023	3.02861	0.04355	0.270823	Pass	no
XLOC_010861	SMESG000041951.1	SMEST041951001.1	dd_Smed_v6_11571_0_1	dd_Smed_v4_11571_0_1	FA46C_RAT	Protein FAM46C	FA46C_RAT	Protein FAM46C	UniRef90_G4M0E2	Prion-like-(Q/n-rich)-domain-bearing protein protein n=1	UniRef90_G4M0E2	Prion-like-(Q/n-rich)-domain-bearing protein protein n=1	tr|A1Z745|A1Z745_DROME	A1Z745	CG30497, isoform C	-	-	-	-	-	-	-	dd_smedV4_11571_0_1	Cell-type-specificity: Muscle SimilarTo: NA Description: NA	0.131679	1.07141	8.13653	3.02441	0.0043	0.0645311	Pass	no
XLOC_021699	SMESG000056234.1	SMEST056234001.1	dd_Smed_v6_10953_0_1	dd_Smed_v4_10953_0_1	-	-	-	-	-	-	-	-	-	-	-	-	-	-	-	-	-	-	-	-	0.543894	4.41253	8.11285	3.02021	0.0059	0.0809366	Pass	no
XLOC_028251	SMESG000078157.1	SMEST078157001.1	-	-	-	-	-	-	-	-	-	-	-	-	-	-	-	-	-	-	-	-	-	-	0.312607	2.53356	8.10462	3.01874	0.0663	0.340409	Pass	no
XLOC_008534	SMESG000021406.1	SMEST021406001.1	dd_Smed_v6_2598_0_1	dd_Smed_v4_2598_0_1	PROH4_APIME	Prohormone-4	PROH4_APIME	Prohormone-4	UniRef90_G4LZA8	Putative uncharacterized protein n=1	UniRef90_G4LZA8	Putative uncharacterized protein n=1	tr|B4NJ26|B4NJ26_DROWI	B4NJ26	GK13815	-	-	-	-	-	-	-	dd_smedV4_2598_0_1	Cell-type-specificity: Gut SimilarTo: uc001rda.2 Description: protein tyrosine phosphatase, receptor type, O (PTPRO)6	0.806236	6.46876	8.02341	3.00422	0.00585	0.080695	Pass	no
XLOC_019318	SMESG000049496.1	SMEST049496002.1	dd_Smed_v6_15091_0_1	dd_Smed_v4_15091_0_1	RSR1_YEAST	Ras-related protein RSR1	RSR1_YEAST	Ras-related protein RSR1	UniRef90_B4L4N2	GI15797 n=2	UniRef90_Q29HC4	GA12239 n=1	tr|B4M2I1|B4M2I1_DROVI	B4M2I1	GJ18652	-	-	-	-	-	-	-	dd_smedV4_15091_0_1	Cell-type-specificity: Epidermis II SimilarTo: uc003ubd.1 Description: GTF2I repeat domain containing 2 (GTF2IRD2)	0.150633	1.20729	8.01478	3.00266	0.00655	0.0864267	Pass	no
XLOC_004689	SMESG000012340.1	SMEST012340001.1	dd_Smed_v6_5536_0_1	dd_Smed_v4_5536_0_1	-	-	-	-	-	-	-	-	-	-	-	-	-	-	-	-	-	-	-	-	0.312166	2.48796	7.96999	2.99458	0.0459	0.279029	Pass	no
XLOC_027500	SMESG000072084.1	SMEST072084001.1	dd_Smed_v6_10830_0_2	dd_Smed_v4_10830_0_2	-	-	-	-	-	-	-	-	-	-	-	-	-	-	-	-	-	-	-	-	1.48202	11.81	7.96885	2.99437	0.00895	0.108339	Pass	no
XLOC_030294	SMESG000079924.1	SMEST079924001.1	dd_Smed_v6_1242_0_1	dd_Smed_v4_1242_0_1	PPIB_SCHMA	Peptidyl-prolyl cis-trans isomerase B	PPIB_SCHMA	Peptidyl-prolyl cis-trans isomerase B	UniRef90_A8XLL2	Peptidyl-prolyl cis-trans isomerase n=1	UniRef90_A8XLL2	Peptidyl-prolyl cis-trans isomerase n=1	tr|A8XLL2|A8XLL2_CAEBR	A8XLL2	Peptidyl-prolyl cis-trans isomerase	-	-	-	-	-	-	-	-	-	0.399805	3.17865	7.9505	2.99105	0.04805	0.285685	Pass	no
XLOC_023604	SMESG000061493.1	SMEST061493001.1	-	-	-	-	-	-	-	-	-	-	-	-	-	-	-	-	-	-	-	-	-	-	0.313425	2.48843	7.93948	2.98904	0.0455	0.277818	Pass	no
XLOC_004681	SMESG000012254.1	SMEST012254001.1	dd_Smed_v6_8463_0_2	dd_Smed_v4_8463_0_2	RGS3_MOUSE	Regulator of G-protein signaling 3	RGS3_MOUSE	Regulator of G-protein signaling 3	UniRef90_G4V7M9	Putative regulator of G protein signaling n=1	UniRef90_G4V7M9	Putative regulator of G protein signaling n=1	sp|Q9DC04-1|RGS3_MOUSE	Q9DC04-1	Isoform 5 of Regulator of G-protein signaling 3	-	-	-	-	-	-	-	-	-	0.273894	2.17209	7.9304	2.98739	0.0046	0.0676477	Pass	no
XLOC_007349	SMESG000016070.1	SMEST016070001.1	dd_Smed_v6_12252_0_1	dd_Smed_v4_12252_0_1	-	-	-	-	UniRef90_C1L538	Uncharacterized protein n=1	-	-	-	-	-	-	-	-	-	-	-	-	-	-	0.625931	4.91159	7.84686	2.97211	0.0484	0.286672	Pass	no
XLOC_023947	SMESG000062971.1	SMEST062971001.1	-	-	-	-	-	-	-	-	-	-	-	-	-	-	-	-	-	-	-	-	-	-	0.212611	1.66386	7.82584	2.96825	0.07505	0.364696	Pass	no
XLOC_003208	SMESG000005358.1	SMEST005358003.1	dd_Smed_v6_23480_0_1	dd_Smed_v4_23480_0_1	ACHB3_CHICK	Neuronal acetylcholine receptor subunit beta-3	ACHB3_CHICK	Neuronal acetylcholine receptor subunit beta-3	UniRef90_UPI0001A638F4	nAChR subunit n=1	UniRef90_UPI0001A638F4	nAChR subunit n=1	tr|F6SXB7|F6SXB7_XENTR	F6SXB7	Uncharacterized protein (Fragment)	-	-	-	-	-	-	-	dd_smedV4_23480_0_1	Cell-type-specificity: Neural (non-ciliated) SimilarTo: uc021vhj.1 Description: neurexin 1 (NRXN1)alpha1	0.178752	1.39365	7.79656	2.96284	0.04175	0.263845	Pass	no
XLOC_010134	SMESG000024492.1	SMEST024492002.1	dd_Smed_v6_89555_0_1	dd_Smed_v4_89555_0_1	NR2E1_ORYLA	Nuclear receptor subfamily 2 group E member 1	NR2E1_MOUSE	Nuclear receptor subfamily 2 group E member 1	UniRef90_UPI00034F7368	PREDICTED: nuclear receptor subfamily 2 group E member 1 isoform X2 n=1	UniRef90_P18102	Protein tailless n=19	tr|Q6DEH0|Q6DEH0_DANRE	Q6DEH0	Nuclear receptor subfamily 2 group E member 1	-	-	-	-	-	-	-	-	-	0.178372	1.38837	7.78356	2.96043	0.0388	0.254337	Pass	no
XLOC_026432	SMESG000073709.1	SMEST073709002.1	dd_Smed_v6_10924_0_1	dd_Smed_v4_10924_0_1	TIA1_HUMAN	Nucleolysin TIA-1 isoform p40	TIA1_HUMAN	Nucleolysin TIA-1 isoform p40	UniRef90_D5JG79	TIA1-like protein n=1	UniRef90_D5JG79	TIA1-like protein n=1	tr|D5JG79|D5JG79_DUGJA	D5JG79	TIA1-like protein	-	-	-	-	-	-	-	dd_smedV4_10924_0_1	Cell-type-specificity: Gut SimilarTo: NA Description: NA	0.184352	1.43087	7.76162	2.95636	0.0099	0.115247	Pass	no
XLOC_013469	SMESG000032554.1	SMEST032554001.1	dd_Smed_v6_16226_0_1	dd_Smed_v4_16226_0_1	-	-	-	-	UniRef90_G4VM06	Putative uncharacterized protein n=1	UniRef90_G4VM06	Putative uncharacterized protein n=1	-	-	-	-	-	-	-	-	-	-	dd_smedV4_16226_0_1	Cell-type-specificity: Epidermal progenitors (late) SimilarTo: uc001nss.3 Description: bestrophin 1 (BEST1)	0.148898	1.15077	7.72858	2.9502	0.05255	0.29916	Pass	no
XLOC_014302	SMESG000036199.1	SMEST036199001.1	dd_Smed_v6_11599_0_1	dd_Smed_v4_11599_0_1	-	-	-	-	-	-	-	-	-	-	-	-	-	-	-	-	-	-	dd_smedV4_11599_0_1	Cell-type-specificity: Gut SimilarTo: NA Description: NA	0.945966	7.30664	7.724	2.94935	0.0069	0.0899962	Pass	no
XLOC_027811	SMESG000073042.1	SMEST073042004.1	dd_Smed_v6_13479_0_1	dd_Smed_v4_13479_0_1	-	-	-	-	UniRef90_O01849	Protein F32B5.7 n=6	UniRef90_O01849	Protein F32B5.7 n=6	tr|O01849|O01849_CAEEL	O01849	Protein F32B5.7	-	-	-	-	-	-	-	dd_smedV4_13178_0_1	Cell-type-specificity: Protonephridia SimilarTo: uc010dhp.2 Description: dynein, axonemal, heavy chain 17 (DNAH17)	0.198546	1.53335	7.7229	2.94914	0.00445	0.0661446	Pass	no
XLOC_004409	SMESG000011618.1	SMEST011618001.1	dd_Smed_v6_2370_0_1	dd_Smed_v4_2370_0_1	-	-	-	-	UniRef90_E3CTI4	Neuropeptide Y prohormone-3 n=1	-	-	-	-	-	-	-	-	-	-	-	-	-	-	0.510523	3.92478	7.68776	2.94256	0.0981	0.40977	Pass	no
XLOC_009448	SMESG000023353.1	SMEST023353001.1	dd_Smed_v6_1103_0_1	dd_Smed_v4_1103_0_1	AQP_DROME	Aquaporin	AQP_DROME	Aquaporin	UniRef90_B4J8Z8	GH21387 n=2	UniRef90_B4J8Z8	GH21387 n=2	tr|B4J8Z8|B4J8Z8_DROGR	B4J8Z8	GH21387	-	-	-	-	-	-	-	dd_smedV4_1103_0_1	Cell-type-specificity: Neural (non-ciliated) SimilarTo: uc003yug.2 Description: N-myc downstream regulated 1 (NDRG1)	0.713731	5.46765	7.66066	2.93747	0.0043	0.0645311	Pass	no
XLOC_028007	SMESG000077927.1	SMEST077927001.1	dd_Smed_v6_14924_0_1	dd_Smed_v4_14924_0_1	ZDH24_RAT	Probable palmitoyltransferase ZDHHC24	ZDH24_RAT	Probable palmitoyltransferase ZDHHC24	UniRef90_B4MJF6	Palmitoyltransferase n=1	UniRef90_B4MJF6	Palmitoyltransferase n=1	tr|B4MJF6|B4MJF6_DROWI	B4MJF6	GK20822	-	-	-	-	-	-	-	-	-	0.369314	2.82123	7.63911	2.9334	0.05765	0.314813	Pass	no
XLOC_025435	SMESG000066308.1	SMEST066308009.1	-	-	NRX1A_HUMAN	Neurexin-1	NRX3A_HUMAN	Neurexin-3	UniRef90_UPI00038380EF	PREDICTED: neurexin 1a isoform X8 n=1	UniRef90_UPI00038380EF	PREDICTED: neurexin 1a isoform X8 n=1	tr|E0CZA5|E0CZA5_MOUSE	E0CZA5	Neurexin-1-alpha	-	-	-	-	-	-	-	-	-	0.212289	1.60649	7.56747	2.91981	0.01025	0.11724	Pass	no
XLOC_019634	SMESG000050554.1	SMEST050554005.1	-	-	ATC1_DROME	Calcium-transporting ATPase sarcoplasmic/endoplasmic reticulum type	ATC1_ANOGA	Calcium-transporting ATPase sarcoplasmic/endoplasmic reticulum type	UniRef90_O96527	Calcium ATPase 2 n=6	UniRef90_O96527	Calcium ATPase 2 n=6	tr|B4LNZ0|B4LNZ0_DROVI	B4LNZ0	GJ21881	-	-	-	-	-	-	-	dd_smedV4_1772_0_1	Cell-type-specificity: Muscle SimilarTo: uc010txj.1 Description: retrotransposon-like 1 (RTL1)	2.45443	18.3514	7.47685	2.90243	0.00375	0.0590518	Pass	no
XLOC_006023	SMESG000013107.1	SMEST013107001.1	dd_Smed_v6_13474_0_1	dd_Smed_v4_13474_0_1	DRI_CIOIN	Protein dead ringer homolog	DRI_CIOIN	Protein dead ringer homolog	UniRef90_G4VD19	Putative at-rich interactive domain 3, arid3 n=2	UniRef90_G4VD19	Putative at-rich interactive domain 3, arid3 n=2	tr|B7ZP08|B7ZP08_MOUSE	B7ZP08	AT-rich interactive domain-containing protein 3C	-	-	-	-	-	-	-	-	-	0.246859	1.84273	7.46471	2.90009	0.0097	0.113984	Pass	no
XLOC_011957	SMESG000028232.1	SMEST028232001.1	dd_Smed_v6_21860_0_1	dd_Smed_v4_21860_0_1	-	-	-	-	UniRef90_UPI0001A6346D	PDZ domain protein n=1	UniRef90_UPI0001A6346D	PDZ domain protein n=1	-	-	-	-	-	-	-	-	-	-	-	-	0.148152	1.09003	7.35751	2.87922	0.0399	0.258179	Pass	no
XLOC_005128	SMESG000010491.1	SMEST010491001.1	dd_Smed_v6_889_0_1	dd_Smed_v4_889_0_1	-	-	-	-	UniRef90_E3CTK8	EYE53-1 n=1	-	-	-	-	-	-	-	-	-	-	-	-	-	-	0.536761	3.93275	7.32682	2.87319	0.039	0.254337	Pass	no
XLOC_015385	SMESG000039065.1	SMEST039065001.1	dd_Smed_v6_11656_0_1	dd_Smed_v4_11656_0_1	-	-	-	-	-	-	-	-	-	-	-	-	-	-	-	-	-	-	dd_smedV4_11656_0_1	Cell-type-specificity: Epidermis II SimilarTo: NA Description: NA	0.177363	1.29577	7.30575	2.86903	0.0539	0.303929	Pass	no
XLOC_022371	SMESG000064137.1	SMEST064137001.1	-	-	CDD_MOUSE	Cytidine deaminase	CDD_MOUSE	Cytidine deaminase	UniRef90_E7F8U4	Uncharacterized protein n=2	UniRef90_E7F8U4	Uncharacterized protein n=2	tr|E7F8U4|E7F8U4_DANRE	E7F8U4	Uncharacterized protein	-	-	-	-	-	-	-	-	-	0.266452	1.93871	7.27602	2.86315	0.0604	0.323727	Pass	no
XLOC_003730	SMESG000006920.1	SMEST006920001.1	dd_Smed_v6_9417_0_1	dd_Smed_v4_9417_0_1	-	-	-	-	-	-	-	-	-	-	-	-	-	-	-	-	-	-	-	-	0.295531	2.1493	7.27267	2.86249	0.0075	0.0947464	Pass	no
XLOC_008919	SMESG000020144.1	SMEST020144002.1	dd_Smed_v6_677_0_1	dd_Smed_v4_677_0_1	-	-	-	-	-	-	-	-	-	-	-	-	-	-	-	-	-	-	-	-	0.46838	3.38452	7.22601	2.8532	0.0505	0.293117	Pass	no
XLOC_024272	SMESG000063219.1	SMEST063219001.1	dd_Smed_v6_31435_0_1	dd_Smed_v4_31435_0_1	LBX1_HUMAN	Transcription factor LBX1	LBX1_MOUSE	Transcription factor LBX1	UniRef90_G4VGG4	Putative homeobox protein n=1	UniRef90_G4VGG4	Putative homeobox protein n=1	sp|P52955|LBX1_MOUSE	P52955	Transcription factor LBX1	-	-	-	-	-	-	-	-	-	0.473725	3.38492	7.14533	2.837	0.05815	0.316157	Pass	no
XLOC_003301	SMESG000005489.1	SMEST005489002.1	-	-	TBA1_DROME	Tubulin alpha-1 chain	TBA2_PATVU	Tubulin alpha-2/alpha-4 chain	UniRef90_T2MAB9	Tubulin alpha-1A chain (Fragment) n=2	UniRef90_T2MAB9	Tubulin alpha-1A chain (Fragment) n=2	tr|B4GMN3|B4GMN3_DROPE	B4GMN3	GL12416	-	-	-	-	-	-	-	-	-	0.164457	1.1615	7.06264	2.82021	0.02465	0.198218	Pass	no
XLOC_003283	SMESG000005578.1	SMEST005578001.1	dd_Smed_v6_1737_0_1	dd_Smed_v4_1737_0_1	-	-	-	-	-	-	-	-	-	-	-	-	-	-	-	-	-	-	dd_smedV4_1737_0_1	Cell-type-specificity: Parapharyngeal SimilarTo: uc010sxh.1 Description: SV2 related protein homolog (rat) (SVOP)	0.912497	6.34483	6.95326	2.79769	0.04565	0.278052	Pass	no
XLOC_030468	SMESG000080359.1	SMEST080359001.1	dd_Smed_v6_15253_0_1	dd_Smed_v4_15253_0_1	PITX3_MOUSE	Pituitary homeobox 3	PITX3_HUMAN	Pituitary homeobox 3	UniRef90_S5VYL1	Pitx n=2	UniRef90_S5VYL1	Pitx n=2	sp|O75364|PITX3_HUMAN	O75364	Pituitary homeobox 3	Schmidtea mediterranea pitx mRNA, complete cds	-	-	-	-	-	-	dd_smedV4_15253_0_1	Cell-type-specificity: Parapharyngeal SimilarTo: uc001vmd.4 Description: ATP-binding cassette, sub-family C (CFTR/MRP), member 4 (ABCC4)	0.754115	5.21951	6.92137	2.79106	0.0066	0.0866276	Pass	no
XLOC_005287	SMESG000011069.1	SMEST011069001.1	dd_Smed_v6_9532_0_1	dd_Smed_v4_9532_0_1	-	-	-	-	-	-	-	-	-	-	-	-	-	-	-	-	-	-	-	-	0.267755	1.83673	6.85974	2.77815	0.06935	0.347895	Pass	no
XLOC_016596	SMESG000051965.1	SMEST051965001.1	dd_Smed_v6_8867_0_1	dd_Smed_v4_8867_0_1	-	-	-	-	UniRef90_G4VDC1	Putative uncharacterized protein n=1	UniRef90_G4VDC1	Putative uncharacterized protein n=1	-	-	-	-	-	-	-	-	-	-	dd_smedV4_8867_0_1	Cell-type-specificity: Muscle SimilarTo: FJ471490.1 Description: noggin-like protein 8 (nlg8)	0.149278	1.02247	6.84944	2.77599	0.011	0.122336	Pass	no
XLOC_029425	SMESG000081259.1	SMEST081259001.1	dd_Smed_v6_17081_0_1	dd_Smed_v4_17081_0_1	DAPK2_HUMAN	Death-associated protein kinase 2	DAPK2_HUMAN	Death-associated protein kinase 2	UniRef90_G4VEM5	Serine/threonine kinase n=1	UniRef90_G4VEM5	Serine/threonine kinase n=1	tr|Q6NY12|Q6NY12_XENTR	Q6NY12	Putative uncharacterized protein MGC76030	-	-	-	-	-	-	-	-	-	0.219866	1.48425	6.7507	2.75504	0.01135	0.12478	Pass	no
XLOC_029295	SMESG000077296.1	SMEST077296001.1	dd_Smed_v6_1778_0_1	dd_Smed_v4_1778_0_1	-	-	-	-	UniRef90_G4VT07	Uncharacterized protein n=2	UniRef90_G4VT07	Uncharacterized protein n=2	-	-	-	-	-	-	-	-	dd_smedV4_1778_0_1	Wound-response-genes-reddien-category: Late SimilarTo: NA Description: NA	dd_smedV4_1778_0_1	Cell-type-specificity: Neural (both ciliated and non-ciliated) SimilarTo: uc003gbi.3 Description: complexin 1 (CPLX1)	2.98269	19.9757	6.69721	2.74356	0.2857	0.659503	Pass	no
XLOC_028243	SMESG000078134.1	SMEST078134001.1	dd_Smed_v6_941_0_1	dd_Smed_v4_941_0_1	-	-	-	-	-	-	-	-	-	-	-	-	-	-	-	-	-	-	-	-	0.321466	2.14961	6.6869	2.74134	0.22075	0.591071	Pass	no
XLOC_024628	SMESG000068770.1	SMEST068770001.1	dd_Smed_v6_800_0_1	dd_Smed_v4_800_0_1	-	-	-	-	-	-	-	-	-	-	-	-	-	-	-	-	-	-	dd_smedV4_800_0_1	Cell-type-specificity: Neoblast SimilarTo: uc003kgy.1 Description: dihydrofolate reductase (DHFR)	0.154877	1.02716	6.6321	2.72947	0.07885	0.373727	Pass	no
XLOC_025250	SMESG000066029.1	SMEST066029001.1	-	-	ACT2_SCHMA	Actin-2	ACT2_SCHMA	Actin-2	UniRef90_Q61852	Smooth muscle gamma-actin n=1	UniRef90_Q61852	Smooth muscle gamma-actin n=1	sp|P53505|ACT5_XENLA	P53505	Actin, cytoplasmic type 5	-	-	-	-	-	-	-	dd_smedV4_37_0_1	Cell-type-specificity: Epidermal progenitors (early) SimilarTo: NA Description: NA	0.38639	2.55497	6.61241	2.72518	0.04765	0.283985	Pass	no
XLOC_009239	SMESG000022787.1	SMEST022787001.1	dd_Smed_v6_7570_0_1	dd_Smed_v4_7570_0_1	EAA2_MOUSE	Excitatory amino acid transporter 2	EAA2_MOUSE	Excitatory amino acid transporter 2	UniRef90_UPI0001A6342E	solute carrier family 1 (glial high affinity glutamate transporter n=1	UniRef90_UPI0001A6342E	solute carrier family 1 (glial high affinity glutamate transporter n=1	tr|D7RVR7|D7RVR7_DANRE	D7RVR7	Excitatory amino acid transporter SLC1A2a	-	-	-	-	-	-	-	dd_smedV4_7570_0_1	Cell-type-specificity: Gut SimilarTo: NA Description: NA	0.523127	3.4525	6.59974	2.72241	0.01875	0.169813	Pass	no
XLOC_012856	SMESG000032005.1	SMEST032005001.1	dd_Smed_v6_3456_0_1	dd_Smed_v4_3456_0_1	RAEL1_PONAB	mRNA export factor	RAEL1_PONAB	mRNA export factor	UniRef90_G4VQN0	mRNA export protein rae1-related n=4	UniRef90_G4VQN0	mRNA export protein rae1-related n=4	tr|B3MIX8|B3MIX8_DROAN	B3MIX8	GF11632	-	-	-	-	-	-	-	-	-	0.256956	1.68045	6.53984	2.70925	0.05185	0.29735	Pass	no
XLOC_030003	SMESG000078879.1	SMEST078879001.1	-	-	-	-	-	-	-	-	-	-	-	-	-	-	-	-	-	-	-	-	-	-	0.329129	2.15199	6.53844	2.70895	0.07665	0.368062	Pass	no
XLOC_009285	SMESG000022902.1	SMEST022902001.1	dd_Smed_v6_8478_0_1	dd_Smed_v4_8478_0_1	PC11Y_HUMAN	Protocadherin-11 Y-linked	PC11Y_HUMAN	Protocadherin-11 Y-linked	UniRef90_G4LVP9	Cadherin, putative n=2	UniRef90_G4LVP9	Cadherin, putative n=2	tr|F6YVR8|F6YVR8_XENTR	F6YVR8	Uncharacterized protein	-	-	-	-	-	-	-	-	-	0.248038	1.61841	6.52485	2.70594	0.0092	0.1104	Pass	no
XLOC_013228	SMESG000033707.1	SMEST033707001.1	dd_Smed_v6_14378_0_5	dd_Smed_v4_14378_0_5	-	-	-	-	-	-	-	-	-	-	-	-	-	-	-	-	-	-	-	-	0.160656	1.0413	6.48155	2.69634	0.0708	0.349954	Pass	no
XLOC_026764	SMESG000069967.1	SMEST069967005.1	-	-	ACHA4_CHICK	Neuronal acetylcholine receptor subunit alpha-4	ACHA4_HUMAN	Neuronal acetylcholine receptor subunit alpha-4	UniRef90_UPI0001A639FB	nAChR subunit n=1	UniRef90_UPI0001A639FB	nAChR subunit n=1	sp|P43681|ACHA4_HUMAN	P43681	Neuronal acetylcholine receptor subunit alpha-4	-	-	-	-	-	-	-	dd_smedV4_6939_0_1	Cell-type-specificity: Muscle SimilarTo: uc001bfj.3 Description: heparan sulfate proteoglycan 2 (HSPG2)	1.93023	12.5015	6.47669	2.69526	0.3097	0.68379	Pass	no
XLOC_014320	SMESG000036251.1	SMEST036251001.1	dd_Smed_v6_9736_0_1	dd_Smed_v4_9736_0_1	NCKX5_MOUSE	Sodium/potassium/calcium exchanger 5	NCKX2_HUMAN	Sodium/potassium/calcium exchanger 2	UniRef90_F1QXK9	Uncharacterized protein n=2	UniRef90_F1QXK9	Uncharacterized protein n=2	sp|Q9UI40-2|NCKX2_HUMAN	Q9UI40-2	Isoform 2 of Sodium/potassium/calcium exchanger 2	-	-	-	-	-	-	-	-	-	0.221917	1.43202	6.45295	2.68996	0.00965	0.113718	Pass	no
XLOC_014567	SMESG000035626.1	SMEST035626001.1	dd_Smed_v6_14590_0_1	dd_Smed_v4_14590_0_1	-	-	-	-	UniRef90_G4VRN9	Uncharacterized protein n=2	UniRef90_G4VRN9	Uncharacterized protein n=2	-	-	-	-	-	-	-	-	-	-	dd_smedV4_14590_0_1	Cell-type-specificity: Gut SimilarTo: NA Description: NA	0.176708	1.13844	6.44249	2.68762	0.01255	0.132928	Pass	no
XLOC_009597	SMESG000023194.1	SMEST023194001.1	dd_Smed_v6_5030_0_1	dd_Smed_v4_5030_0_1	CAB32_DROME	Calbindin-32	CAB32_DROME	Calbindin-32	UniRef90_G4VSS5	Putative calbindin-32 n=1	UniRef90_G4VSS5	Putative calbindin-32 n=1	tr|B3MD84|B3MD84_DROAN	B3MD84	GF11427	-	-	-	-	-	-	-	dd_smedV4_5030_0_1	Cell-type-specificity: Gut SimilarTo: uc010rru.2 Description: monoacylglycerol O-acyltransferase 2 (MOGAT2)	0.900149	5.78834	6.43042	2.68491	0.0131	0.136661	Pass	no
XLOC_011915	SMESG000028190.1	SMEST028190002.1	-	-	-	-	-	-	-	-	-	-	-	-	-	-	-	-	-	-	-	-	dd_smedV4_17722_0_1	Cell-type-specificity: Epidermal progenitors (late) SimilarTo: uc001tym.3 Description: dynein, light chain, LC8-type 1 (DYNLL1)	0.198577	1.27356	6.41343	2.6811	0.0471	0.282873	Pass	no
XLOC_013702	SMESG000033276.1	SMEST033276001.1	-	-	-	-	DIXC1_HUMAN	Dixin	UniRef90_B4DH68	cDNA FLJ56325, highly similar to Homo sapiens DIX domain containing 1 (DIXDC1), mRNA n=1	UniRef90_B4DH68	cDNA FLJ56325, highly similar to Homo sapiens DIX domain containing 1 (DIXDC1), mRNA n=1	-	-	-	-	-	-	-	-	-	-	-	-	0.432456	2.77191	6.40969	2.68026	0.01515	0.149413	Pass	no
XLOC_026277	SMESG000068520.1	SMEST068520001.1	-	-	-	-	-	-	-	-	-	-	-	-	-	-	-	-	-	-	-	-	-	-	0.621786	3.98359	6.40669	2.67958	0.06365	0.333821	Pass	no
XLOC_003598	SMESG000009202.1	SMEST009202001.1	dd_Smed_v6_13227_0_1	dd_Smed_v4_13227_0_1	-	-	-	-	UniRef90_V9XQQ1	Boudin n=1	-	-	-	-	-	-	-	-	-	-	-	-	-	-	0.248901	1.56438	6.28515	2.65195	0.0092	0.1104	Pass	no
XLOC_005689	SMESG000014241.1	SMEST014241001.1	dd_Smed_v6_185_0_1	dd_Smed_v4_185_0_1	-	-	-	-	-	-	-	-	-	-	-	-	-	-	-	-	-	-	dd_smedV4_185_0_1	Cell-type-specificity: Neural (both ciliated and non-ciliated) SimilarTo: uc003vwc.4 Description: v-raf murine sarcoma viral oncogene homolog B1 (BRAF)	1.19982	7.53865	6.28315	2.65149	0.48765	0.812087	Pass	no
XLOC_002268	SMESG000006496.1	SMEST006496001.1	dd_Smed_v6_7305_0_1	dd_Smed_v4_7305_0_1	-	-	TENS1_BOVIN	Tensin-1	UniRef90_F1QJY1	Uncharacterized protein (Fragment) n=1	UniRef90_F7BHL4	Uncharacterized protein (Fragment) n=1	tr|F7BHL4|F7BHL4_XENTR	F7BHL4	Uncharacterized protein (Fragment)	-	-	-	-	-	-	-	dd_smedV4_7305_0_1	Cell-type-specificity: Epidermal lineage (early + late + mature) SimilarTo: NA Description: NA	0.171946	1.08023	6.28238	2.65131	0.0107	0.120397	Pass	no
XLOC_012271	SMESG000030647.1	SMEST030647001.1	dd_Smed_v6_584_0_1	dd_Smed_v4_584_0_1	-	-	-	-	UniRef90_E3T7U6	Secreted peptide prohormone 18 n=1	-	-	-	-	-	-	-	-	-	-	-	-	-	-	3.10093	19.4215	6.26312	2.64688	0.006	0.0817681	Pass	no
XLOC_000754	SMESG000026079.1	SMEST026079001.1	dd_Smed_v6_12140_0_1	dd_Smed_v4_12140_0_1	-	-	-	-	-	-	-	-	-	-	-	-	-	-	-	-	-	-	dd_smedV4_12140_0_1	Cell-type-specificity: Neural (non-ciliated) SimilarTo: uc003abg.2 Description: small G protein signaling modulator 1 (SGSM1)	0.18711	1.16126	6.2063	2.63373	0.0062	0.0836698	Pass	no
XLOC_021343	SMESG000055043.1	SMEST055043001.1	dd_Smed_v6_22425_0_1	dd_Smed_v4_22425_0_1	-	-	-	-	UniRef90_C1LE40	Putative X-prolyl aminopeptidase n=1	UniRef90_C1LE40	Putative X-prolyl aminopeptidase n=1	-	-	-	-	-	-	-	-	-	-	-	-	0.306601	1.90148	6.20181	2.63269	0.07605	0.36702	Pass	no
XLOC_025084	SMESG000065690.1	SMEST065690001.1	dd_Smed_v6_17749_0_1	dd_Smed_v4_17749_0_1	FD3_DROME	Fork head domain-containing protein FD3	FD3_DROME	Fork head domain-containing protein FD3	UniRef90_H2WIY2	Uncharacterized protein n=1	UniRef90_H2WIY2	Uncharacterized protein n=1	tr|G0MVC4|G0MVC4_CAEBE	G0MVC4	CBN-UNC-130 protein	-	-	-	-	-	-	-	dd_smedV4_17749_0_1	Cell-type-specificity: Muscle SimilarTo: uc001tqk.4 Description: ATPase, Ca++ transporting, cardiac muscle, slow twitch 2 (ATP2A2)b	0.234071	1.44224	6.16155	2.62329	0.06315	0.33288	Pass	no
XLOC_028210	SMESG000077985.1	SMEST077985001.1	dd_Smed_v6_11226_0_1	dd_Smed_v4_11226_0_1	TWK18_CAEEL	TWiK family of potassium channels protein 18	TWK18_CAEEL	TWiK family of potassium channels protein 18	UniRef90_H2WAK0	Uncharacterized protein n=1	UniRef90_G4V846	Twik family of potassium channels-related n=2	tr|H2WAK0|H2WAK0_CAEJA	H2WAK0	Uncharacterized protein	-	-	-	-	-	-	-	dd_smedV4_11226_0_1	Cell-type-specificity: Epidermis I SimilarTo: uc002rxu.3 Description: spectrin, beta, non-erythrocytic 1 (SPTBN1)	0.936254	5.72235	6.11196	2.61164	0.0085	0.104621	Pass	no
[truncated: 11,445 more rows]

## Sheet: DiffExp
XLOC_Id	Gene_Id	TranscriptId	Dresden_V6	Dresden_V4	Swissprot_blastx	Description	Swissprot_blastp	Description	Uniref_blastx	Description	Uniref_blastp	Description	Uniprot_blastp	Accesion_id	Description	Progenitor_Id	Neoblast_specialization	Description	GPCR_Id	Description	WoundResponseId	Description	CellType-Specificity	Description	X2_MTG_Low_HFSC	X2_MTG_Low_LFSC	FoldChange(X2ML_LFSC/X2ML_HFSC)	Log2(FC)	pvalue	adjusted_Pvalue	FPKM Filter	Significance
[truncated: 738 more rows]

[truncated: 2 more sheets: Upreg_Pathways_GO, DownReg_Pathways_GO]
